# Supplementary material for: Neuronal cell cycle reentry events in the aging brain are more prevalent in neurodegeneration and lead to cellular senescence
Source: PLoS Biol. 2024 Apr 23;22(4):e3002559. doi: 10.1371/journal.pbio.3002559 (PMC11037540; doi:10.1371/journal.pbio.3002559)
Supplement: S1 Data files — (ZIP) [file pbio.3002559.s034.zip]

Archive with 25 entries (25 files):
- Data_Fig_1.xlsx
- Data_Fig_2.xlsx
- Data_Fig_3.xlsx
- Data_Fig_4.xlsx
- Data_S10_Fig.xlsx
- Data_S11_Fig.xlsx
- Data_S12_Fig.xlsx
- Data_S13_Fig.xlsx
- Data_S14_Fig.xlsx
- Data_S15_Fig.xlsx
- Data_S16_Fig.xlsx
- Data_S17_Fig.xlsx
- Data_S18_Fig.xlsx
- Data_S19_Fig.xlsx
- Data_S20_Fig.xlsx
- Data_S21_Fig.xlsx
- Data_S22_Fig.xlsx
- Data_S23_Fig.xlsx
- Data_S24_Fig.xlsx
- Data_S2_Fig.xlsx
- Data_S3_Fig.xlsx
- Data_S4_Fig.xlsx
- Data_S5_Fig.xlsx
- Data_S8_Fig.xlsx
- Data_S9_Fig.xlsx
