# Supplementary material for: Neuronal cell cycle reentry events in the aging brain are more prevalent in neurodegeneration and lead to cellular senescence
Source: PLoS Biol. 2024 Apr 23;22(4):e3002559. doi: 10.1371/journal.pbio.3002559 (PMC11037540; doi:10.1371/journal.pbio.3002559)
Supplement: S1 Data files — (ZIP) [file pbio.3002559.s034.zip › Data_Fig_1.xlsx]

## Sheet: Figure1F
Figure 1F
Scripts: InitialAnalysisUsingMathysnRNA.code.R
CellCyclePhase	CurrentCluster	OtherClusters	adj(-log10(pval))
G1/S	2	2	0
G1/S	3	2	1.55973
G1/S	4	2	0
G1/S	5	2	7.97458
G1/S	6	2	3.43604
G1/S	8	2	0
G1/S	10	2	0
G1/S	13	2	0
G1/S	14	2	3.78521
G1/S	16	2	0
G1/S	17	2	0
G1/S	18	2	2.73904
G1/S	0	2	7.60471
G1/S	1	2	2.27835
G1/S	7	2	2.5186
G1/S	11	2	3.11534
G1/S	12	2	0.891782
G1/S	15	2	2.06397
G1/S	19	2	0.0501027
G1/S	9	2	0
G1/S	2	3	0
G1/S	3	3	0
G1/S	4	3	0
G1/S	5	3	3.43453
G1/S	6	3	0.849335
G1/S	8	3	0
G1/S	10	3	0
G1/S	13	3	0
G1/S	14	3	1.52198
G1/S	16	3	0
G1/S	17	3	0
G1/S	18	3	1.63165
G1/S	0	3	2.31792
G1/S	1	3	0.203739
G1/S	7	3	0.510167
G1/S	11	3	0.841797
G1/S	12	3	0.0236139
G1/S	15	3	0.747766
G1/S	19	3	0
G1/S	9	3	0
G1/S	2	4	7.96916
G1/S	3	4	12.9376
G1/S	4	4	0
G1/S	5	4	23.6965
G1/S	6	4	15.8083
G1/S	8	4	2.34152
G1/S	10	4	4.19666
G1/S	13	4	0.692967
G1/S	14	4	13.2496
G1/S	16	4	0
G1/S	17	4	0
G1/S	18	4	6.61115
G1/S	0	4	26.6101
G1/S	1	4	14.4986
G1/S	7	4	13.1992
G1/S	11	4	13.9367
G1/S	12	4	7.35883
G1/S	15	4	8.04025
G1/S	19	4	1.53388
G1/S	9	4	0.440003
G1/S	2	5	0
G1/S	3	5	0
G1/S	4	5	0
G1/S	5	5	0
G1/S	6	5	0
G1/S	8	5	0
G1/S	10	5	0
G1/S	13	5	0
G1/S	14	5	0
G1/S	16	5	0
G1/S	17	5	0
G1/S	18	5	0.223255
G1/S	0	5	0
G1/S	1	5	0
G1/S	7	5	0
G1/S	11	5	0
G1/S	12	5	0
G1/S	15	5	0
G1/S	19	5	0
G1/S	9	5	0
G1/S	2	6	0
G1/S	3	6	0
G1/S	4	6	0
G1/S	5	6	1.44282
G1/S	6	6	0
G1/S	8	6	0
G1/S	10	6	0
G1/S	13	6	0
G1/S	14	6	0.463512
G1/S	16	6	0
G1/S	17	6	0
G1/S	18	6	1.02985
G1/S	0	6	0.569119
G1/S	1	6	0.464954
G1/S	7	6	0.110667
G1/S	11	6	0.0596737
G1/S	12	6	0
G1/S	15	6	0.173574
G1/S	19	6	0
G1/S	9	6	0
G1/S	2	8	1.327
G1/S	3	8	3.67571
G1/S	4	8	0
G1/S	5	8	10.444
G1/S	6	8	5.64409
G1/S	8	8	0
G1/S	10	8	0.470856
G1/S	13	8	0
G1/S	14	8	5.68415
G1/S	16	8	0
G1/S	17	8	0
G1/S	18	8	3.64494
G1/S	0	8	10.0256
G1/S	1	8	4.37173
G1/S	7	8	4.56107
G1/S	11	8	5.13645
G1/S	12	8	2.31305
G1/S	15	8	3.46779
G1/S	19	8	0.424333
G1/S	9	8	0
G1/S	2	10	0.476848
G1/S	3	10	2.27857
G1/S	4	10	0
G1/S	5	10	7.67877
G1/S	6	10	4.06513
G1/S	8	10	0
G1/S	10	10	0
G1/S	13	10	0
G1/S	14	10	4.54603
G1/S	16	10	0
G1/S	17	10	0
G1/S	18	10	3.15463
G1/S	0	10	6.75059
G1/S	1	10	2.61564
G1/S	7	10	3.08346
G1/S	11	10	3.68026
G1/S	12	10	1.35198
G1/S	15	10	2.57025
G1/S	19	10	0.194422
G1/S	9	10	0
G1/S	2	13	3.01614
G1/S	3	13	5.6971
G1/S	4	13	0
G1/S	5	13	11.6258
G1/S	6	13	7.3657
G1/S	8	13	0.608263
G1/S	10	13	1.69124
G1/S	13	13	0
G1/S	14	13	7.73004
G1/S	16	13	0
G1/S	17	13	0
G1/S	18	13	4.20042
G1/S	0	13	10.0386
G1/S	1	13	5.48887
G1/S	7	13	6.04787
G1/S	11	13	7.0063
G1/S	12	13	3.17275
G1/S	15	13	4.30554
G1/S	19	13	0.767451
G1/S	9	13	0
G1/S	2	14	0
G1/S	3	14	0
G1/S	4	14	0
G1/S	5	14	0.249641
G1/S	6	14	0
G1/S	8	14	0
G1/S	10	14	0
G1/S	13	14	0
G1/S	14	14	0
G1/S	16	14	0
G1/S	17	14	0
G1/S	18	14	0.554708
G1/S	0	14	0.142789
G1/S	1	14	0
G1/S	7	14	0
G1/S	11	14	0
G1/S	12	14	0
G1/S	15	14	0.14945
G1/S	19	14	0
G1/S	9	14	0
G1/S	2	16	5.35665
G1/S	3	16	8.03095
G1/S	4	16	0.601036
G1/S	5	16	14.1554
G1/S	6	16	9.81668
G1/S	8	16	2.42293
G1/S	10	16	3.7748
G1/S	13	16	1.53645
G1/S	14	16	10.0045
G1/S	16	16	0
G1/S	17	16	0.109399
G1/S	18	16	6.52466
G1/S	0	16	13.0588
G1/S	1	16	8.09492
G1/S	7	16	8.82286
G1/S	11	16	9.49208
G1/S	12	16	5.97201
G1/S	15	16	6.97028
G1/S	19	16	1.96897
G1/S	9	16	0.203563
G1/S	2	17	3.36139
G1/S	3	17	5.29023
G1/S	4	17	0.247854
G1/S	5	17	8.75526
G1/S	6	17	6.68542
G1/S	8	17	1.46891
G1/S	10	17	2.35055
G1/S	13	17	0.521253
G1/S	14	17	7.57442
G1/S	16	17	0
G1/S	17	17	0
G1/S	18	17	5.50848
G1/S	0	17	7.7778
G1/S	1	17	4.87466
G1/S	7	17	5.83265
G1/S	11	17	6.31078
G1/S	12	17	3.87905
G1/S	15	17	5.28422
G1/S	19	17	1.53503
G1/S	9	17	0.045207
G1/S	2	18	0
G1/S	3	18	0
G1/S	4	18	0
G1/S	5	18	0
G1/S	6	18	0
G1/S	8	18	0
G1/S	10	18	0
G1/S	13	18	0
G1/S	14	18	0
G1/S	16	18	0
G1/S	17	18	0
G1/S	18	18	0
G1/S	0	18	0
G1/S	1	18	0
G1/S	7	18	0
G1/S	11	18	0
G1/S	12	18	0
G1/S	15	18	0
G1/S	19	18	0
G1/S	9	18	0
G1/S	2	0	0
G1/S	3	0	0
G1/S	4	0	0
G1/S	5	0	1.03739
G1/S	6	0	0
G1/S	8	0	0
G1/S	10	0	0
G1/S	13	0	0
G1/S	14	0	0
G1/S	16	0	0
G1/S	17	0	0
G1/S	18	0	0.642627
G1/S	0	0	0
G1/S	1	0	0
G1/S	7	0	0
G1/S	11	0	0
G1/S	12	0	0
G1/S	15	0	0
G1/S	19	0	0
G1/S	9	0	0
G1/S	2	1	0
G1/S	3	1	0
G1/S	4	1	0
G1/S	5	1	3.23957
G1/S	6	1	0
G1/S	8	1	0
G1/S	10	1	0
G1/S	13	1	0
G1/S	14	1	1.08439
G1/S	16	1	0
G1/S	17	1	0
G1/S	18	1	1.30568
G1/S	0	1	2.1744
G1/S	1	1	0
G1/S	7	1	0.272585
G1/S	11	1	0.566303
G1/S	12	1	0
G1/S	15	1	0.510763
G1/S	19	1	0
G1/S	9	1	0
G1/S	2	7	0
G1/S	3	7	0
G1/S	4	7	0
G1/S	5	7	1.70275
G1/S	6	7	0
G1/S	8	7	0
G1/S	10	7	0
G1/S	13	7	0
G1/S	14	7	0.622166
G1/S	16	7	0
G1/S	17	7	0
G1/S	18	7	1.09022
G1/S	0	7	0.724717
G1/S	1	7	0
G1/S	7	7	0
G1/S	11	7	0.199775
G1/S	12	7	0
G1/S	15	7	0.251696
G1/S	19	7	0
G1/S	9	7	0
G1/S	2	11	0
G1/S	3	11	0
G1/S	4	11	0
G1/S	5	11	1.04554
G1/S	6	11	0
G1/S	8	11	0
G1/S	10	11	0
G1/S	13	11	0
G1/S	14	11	0.379992
G1/S	16	11	0
G1/S	17	11	0
G1/S	18	11	0.875536
G1/S	0	11	0.28308
G1/S	1	11	0
G1/S	7	11	0
G1/S	11	11	0
G1/S	12	11	0
G1/S	15	11	0.0962256
G1/S	19	11	0
G1/S	9	11	0
G1/S	2	12	0
G1/S	3	12	0
G1/S	4	12	0
G1/S	5	12	2.54815
G1/S	6	12	0.563662
G1/S	8	12	0
G1/S	10	12	0
G1/S	13	12	0
G1/S	14	12	1.14818
G1/S	16	12	0
G1/S	17	12	0
G1/S	18	12	1.37372
G1/S	0	12	1.45206
G1/S	1	12	0.145551
G1/S	7	12	0.409029
G1/S	11	12	0.672672
G1/S	12	12	0
G1/S	15	12	0.589956
G1/S	19	12	0
G1/S	9	12	0
G1/S	2	15	0
G1/S	3	15	0
G1/S	4	15	0
G1/S	5	15	0.565711
G1/S	6	15	0
G1/S	8	15	0
G1/S	10	15	0
G1/S	13	15	0
G1/S	14	15	0
G1/S	16	15	0
G1/S	17	15	0
G1/S	18	15	0.622739
G1/S	0	15	0.101479
G1/S	1	15	0
G1/S	7	15	0
G1/S	11	15	0
G1/S	12	15	0
G1/S	15	15	0
G1/S	19	15	0
G1/S	9	15	0
G1/S	2	19	0
G1/S	3	19	0.2843
G1/S	4	19	0
G1/S	5	19	1.46191
G1/S	6	19	0.630806
G1/S	8	19	0
G1/S	10	19	0
G1/S	13	19	0
G1/S	14	19	1.01523
G1/S	16	19	0
G1/S	17	19	0
G1/S	18	19	1.35521
G1/S	0	19	0.9756
G1/S	1	19	0.383751
G1/S	7	19	0.544587
G1/S	11	19	0.667075
G1/S	12	19	0.260187
G1/S	15	19	0.685441
G1/S	19	19	0
G1/S	9	19	0
G1/S	2	9	7.99783
G1/S	3	9	12.0895
G1/S	4	9	0
G1/S	5	9	21.8964
G1/S	6	9	14.1468
G1/S	8	9	2.89806
G1/S	10	9	4.9096
G1/S	13	9	1.528
G1/S	14	9	12.3167
G1/S	16	9	0
G1/S	17	9	0
G1/S	18	9	6.26839
G1/S	0	9	23.3658
G1/S	1	9	13.1318
G1/S	7	9	12.2571
G1/S	11	9	13.0111
G1/S	12	9	7.37153
G1/S	15	9	7.74444
G1/S	19	9	1.66187
G1/S	9	9	0
S	2	2	0
S	3	2	11.3769
S	4	2	0
S	5	2	2.53244
S	6	2	0
S	8	2	26.0021
S	10	2	3.41624
S	13	2	95.3108
S	14	2	0.713563
S	16	2	0
S	17	2	15.8198
S	18	2	0.273692
S	0	2	1.73025
S	1	2	3.76964
S	7	2	0
S	11	2	3.53615
S	12	2	0
S	15	2	0
S	19	2	0
S	9	2	0
S	2	3	0
S	3	3	0
S	4	3	0
S	5	3	0
S	6	3	0
S	8	3	5.695
S	10	3	0
S	13	3	58.279
S	14	3	0
S	16	3	0
S	17	3	6.32803
S	18	3	0
S	0	3	0
S	1	3	0
S	7	3	0
S	11	3	0
S	12	3	0
S	15	3	0
S	19	3	0
S	9	3	0
S	2	4	0.97454
S	3	4	16.3565
S	4	4	0
S	5	4	4.58945
S	6	4	0.372699
S	8	4	32.7487
S	10	4	6.37282
S	13	4	103.663
S	14	4	1.94329
S	16	4	0
S	17	4	20.9757
S	18	4	0.703831
S	0	4	3.63691
S	1	4	6.45622
S	7	4	0
S	11	4	6.0254
S	12	4	0
S	15	4	0
S	19	4	0
S	9	4	0
S	2	5	0
S	3	5	2.39567
S	4	5	0
S	5	5	0
S	6	5	0
S	8	5	10.3661
S	10	5	0
S	13	5	60.7045
S	14	5	0
S	16	5	0
S	17	5	8.53275
S	18	5	0
S	0	5	0
S	1	5	0.0556419
S	7	5	0
S	11	5	0.312871
S	12	5	0
S	15	5	0
S	19	5	0
S	9	5	0
S	2	6	0.280576
S	3	6	10.7619
S	4	6	0
S	5	6	2.87985
S	6	6	0
S	8	6	23.7376
S	10	6	3.78124
S	13	6	85.0932
S	14	6	1.02195
S	16	6	0
S	17	6	15.8576
S	18	6	0.412154
S	0	6	2.11633
S	1	6	3.88852
S	7	6	0
S	11	6	3.83186
S	12	6	0
S	15	6	0
S	19	6	0
S	9	6	0
S	2	8	0
S	3	8	0
S	4	8	0
S	5	8	0
S	6	8	0
S	8	8	0
S	10	8	0
S	13	8	29.7339
S	14	8	0
S	16	8	0
S	17	8	1.46087
S	18	8	0
S	0	8	0
S	1	8	0
S	7	8	0
S	11	8	0
S	12	8	0
S	15	8	0
S	19	8	0
S	9	8	0
S	2	10	0
S	3	10	2.19782
S	4	10	0
S	5	10	0.131718
S	6	10	0
S	8	10	11.161
S	10	10	0
S	13	10	65.6915
S	14	10	0
S	16	10	0
S	17	10	10.4658
S	18	10	0
S	0	10	1.07742
S	1	10	0.0284552
S	7	10	0
S	11	10	0.202526
S	12	10	0
S	15	10	0
S	19	10	0
S	9	10	0
S	2	13	0
S	3	13	0
S	4	13	0
S	5	13	0
S	6	13	0
S	8	13	0
S	10	13	0
S	13	13	0
S	14	13	0
S	16	13	0
S	17	13	0
S	18	13	0
S	0	13	0
S	1	13	0
S	7	13	0
S	11	13	0
S	12	13	0
S	15	13	0
S	19	13	0
S	9	13	0
S	2	14	0
S	3	14	3.0146
S	4	14	0
S	5	14	0.456966
S	6	14	0
S	8	14	10.0431
S	10	14	0.649967
S	13	14	49.6157
S	14	14	0
S	16	14	0
S	17	14	10.097
S	18	14	0.0374124
S	0	14	0.067203
S	1	14	0.672914
S	7	14	0
S	11	14	0.898581
S	12	14	0
S	15	14	0
S	19	14	0
S	9	14	0
S	2	16	0.997606
S	3	16	7.98605
S	4	16	0.348671
S	5	16	2.99121
S	6	16	0.62411
S	8	16	15.9796
S	10	16	4.10435
S	13	16	52.392
S	14	16	1.72995
S	16	16	0
S	17	16	15.2641
S	18	16	0.840661
S	0	16	2.3147
S	1	16	3.45603
S	7	16	0
S	11	16	3.89296
S	12	16	0.063749
S	15	16	0
S	19	16	0
S	9	16	0
S	2	17	0
S	3	17	0
S	4	17	0
S	5	17	0
S	6	17	0
S	8	17	0
S	10	17	0
S	13	17	8.04366
S	14	17	0
S	16	17	0
S	17	17	0
S	18	17	0
S	0	17	0
S	1	17	0
S	7	17	0
S	11	17	0
S	12	17	0
S	15	17	0
S	19	17	0
S	9	17	0
S	2	18	0
S	3	18	1.39202
S	4	18	0
S	5	18	0.276934
S	6	18	0
S	8	18	4.09229
S	10	18	0.435137
S	13	18	20.4693
S	14	18	0
S	16	18	0
S	17	18	6.00331
S	18	18	0
S	0	18	0.0625417
S	1	18	0.335991
S	7	18	0
S	11	18	0.528881
S	12	18	0
S	15	18	0
S	19	18	0
S	9	18	0
S	2	0	0
S	3	0	6.35667
S	4	0	0
S	5	0	0.553177
S	6	0	0
S	8	0	18.8815
S	10	0	0
S	13	0	85.4949
S	14	0	0
S	16	0	0
S	17	0	11.3337
S	18	0	0
S	0	0	0
S	1	0	0.889805
S	7	0	0
S	11	0	1.24298
S	12	0	0
S	15	0	0
S	19	0	0
S	9	0	0
S	2	1	0
S	3	1	2.55382
S	4	1	0
S	5	1	0
S	6	1	0
S	8	1	11.9066
S	10	1	0
S	13	1	69.5733
S	14	1	0
S	16	1	0
S	17	1	8.39433
S	18	1	0
S	0	1	0
S	1	1	0
S	7	1	0
S	11	1	0.272465
S	12	1	0
S	15	1	0
S	19	1	0
S	9	1	0
S	2	7	18.0568
S	3	7	42.8566
S	4	7	13.2866
S	5	7	22.795
S	6	7	13.1931
S	8	7	56.6804
S	10	7	26.4738
S	13	7	117.165
S	14	7	12.3507
S	16	7	4.54729
S	17	7	30.2126
S	18	7	4.7399
S	0	7	27.8147
S	1	7	28.8087
S	7	7	0
S	11	7	23.4539
S	12	7	5.21159
S	15	7	0
S	19	7	1.20346
S	9	7	0
S	2	11	0
S	3	11	1.21521
S	4	11	0
S	5	11	0
S	6	11	0
S	8	11	7.61807
S	10	11	0
S	13	11	52.1905
S	14	11	0
S	16	11	0
S	17	11	7.62719
S	18	11	0
S	0	11	0
S	1	11	0
S	7	11	0
S	11	11	0
S	12	11	0
S	15	11	0
S	19	11	0
S	9	11	0
S	2	12	1.61234
S	3	12	11.2519
S	4	12	0.541022
S	5	12	4.51213
S	6	12	0.968255
S	8	12	21.4366
S	10	12	5.31498
S	13	12	69.6394
S	14	12	2.10862
S	16	12	0
S	17	12	15.5651
S	18	12	0.98107
S	0	12	4.16636
S	1	12	5.4995
S	7	12	0
S	11	12	5.30248
S	12	12	0
S	15	12	0
S	19	12	0
S	9	12	0
S	2	15	16.2173
S	3	15	32.3829
S	4	15	14.0116
S	5	15	19.4776
S	6	15	13.488
S	8	15	42.4571
S	10	15	24.0654
S	13	15	82.6756
S	14	15	13.9821
S	16	15	7.00814
S	17	15	31.5029
S	18	15	6.80567
S	0	15	20.4661
S	1	15	21.5816
S	7	15	1.38445
S	11	15	21.2519
S	12	15	7.13586
S	15	15	0
S	19	15	2.49552
S	9	15	0
S	2	19	1.14426
S	3	19	4.65548
S	4	19	0.758229
S	5	19	2.25127
S	6	19	0.894546
S	8	19	8.22689
S	10	19	2.98894
S	13	19	25.2779
S	14	19	1.60451
S	16	19	0.358285
S	17	19	9.87735
S	18	19	1.08089
S	0	19	1.90107
S	1	19	2.34028
S	7	19	0
S	11	19	2.77162
S	12	19	0.247015
S	15	19	0
S	19	19	0
S	9	19	0
S	2	9	102.518
S	3	9	142.563
S	4	9	89.4582
S	5	9	96.7328
S	6	9	80.4814
S	8	9	146.552
S	10	9	105.584
S	13	9	197.62
S	14	9	58.1056
S	16	9	35.0478
S	17	9	66.3938
S	18	9	21.5549
S	0	9	130.157
S	1	9	119.795
S	7	9	28.6276
S	11	9	90.6439
S	12	9	45.0986
S	15	9	9.61746
S	19	9	12.0217
S	9	9	0
G2	2	2	0
G2	3	2	0.738999
G2	4	2	0.0917012
G2	5	2	0
G2	6	2	0
G2	8	2	0.02012
G2	10	2	5.73722
G2	13	2	12.9575
G2	14	2	5.34898
G2	16	2	0
G2	17	2	0
G2	18	2	1.28194
G2	0	2	0
G2	1	2	0
G2	7	2	0
G2	11	2	0
G2	12	2	0
G2	15	2	0
G2	19	2	0
G2	9	2	0
G2	2	3	0
G2	3	3	0
G2	4	3	0
G2	5	3	0
G2	6	3	0
G2	8	3	0
G2	10	3	2.89238
G2	13	3	9.51949
G2	14	3	3.25334
G2	16	3	0
G2	17	3	0
G2	18	3	0.830588
G2	0	3	0
G2	1	3	0
G2	7	3	0
G2	11	3	0
G2	12	3	0
G2	15	3	0
G2	19	3	0
G2	9	3	0
G2	2	4	0
G2	3	4	0.531639
G2	4	4	0
G2	5	4	0
G2	6	4	0
G2	8	4	0.118515
G2	10	4	5.32204
G2	13	4	11.3837
G2	14	4	5.11507
G2	16	4	0
G2	17	4	0
G2	18	4	1.21203
G2	0	4	0
G2	1	4	0
G2	7	4	0
G2	11	4	0
G2	12	4	0
G2	15	4	0
G2	19	4	0
G2	9	4	0
G2	2	5	1.74764
G2	3	5	2.84304
G2	4	5	2.21777
G2	5	5	0
G2	6	5	0
G2	8	5	1.07491
G2	10	5	9.22621
G2	13	5	17.0835
G2	14	5	7.68546
G2	16	5	0
G2	17	5	0
G2	18	5	2.03221
G2	0	5	0
G2	1	5	0
G2	7	5	0
G2	11	5	0
G2	12	5	0
G2	15	5	0
G2	19	5	0
G2	9	5	0
G2	2	6	2.23987
G2	3	6	3.64062
G2	4	6	2.42851
G2	5	6	0.255036
G2	6	6	0
G2	8	6	1.62106
G2	10	6	9.97006
G2	13	6	18.0733
G2	14	6	8.63514
G2	16	6	0
G2	17	6	0
G2	18	6	2.4516
G2	0	6	0.384667
G2	1	6	0
G2	7	6	0
G2	11	6	0
G2	12	6	0
G2	15	6	0
G2	19	6	0
G2	9	6	0
G2	2	8	0
G2	3	8	0.579621
G2	4	8	0
G2	5	8	0
G2	6	8	0
G2	8	8	0
G2	10	8	4.24919
G2	13	8	10.5138
G2	14	8	4.30888
G2	16	8	0
G2	17	8	0
G2	18	8	1.20852
G2	0	8	0
G2	1	8	0
G2	7	8	0
G2	11	8	0
G2	12	8	0
G2	15	8	0
G2	19	8	0
G2	9	8	0
G2	2	10	0
G2	3	10	0
G2	4	10	0
G2	5	10	0
G2	6	10	0
G2	8	10	0
G2	10	10	0
G2	13	10	3.15174
G2	14	10	0.461448
G2	16	10	0
G2	17	10	0
G2	18	10	0.0286785
G2	0	10	0
G2	1	10	0
G2	7	10	0
G2	11	10	0
G2	12	10	0
G2	15	10	0
G2	19	10	0
G2	9	10	0
G2	2	13	0
G2	3	13	0
G2	4	13	0
G2	5	13	0
G2	6	13	0
G2	8	13	0
G2	10	13	0
G2	13	13	0
G2	14	13	0
G2	16	13	0
G2	17	13	0
G2	18	13	0
G2	0	13	0
G2	1	13	0
G2	7	13	0
G2	11	13	0
G2	12	13	0
G2	15	13	0
G2	19	13	0
G2	9	13	0
G2	2	14	0
G2	3	14	0
G2	4	14	0
G2	5	14	0
G2	6	14	0
G2	8	14	0
G2	10	14	0
G2	13	14	1.57253
G2	14	14	0
G2	16	14	0
G2	17	14	0
G2	18	14	0
G2	0	14	0
G2	1	14	0
G2	7	14	0
G2	11	14	0
G2	12	14	0
G2	15	14	0
G2	19	14	0
G2	9	14	0
G2	2	16	3.41181
G2	3	16	4.48032
G2	4	16	3.69299
G2	5	16	1.54894
G2	6	16	1.05802
G2	8	16	2.90039
G2	10	16	9.32623
G2	13	16	14.5197
G2	14	16	8.94526
G2	16	16	0
G2	17	16	0
G2	18	16	3.51439
G2	0	16	0.849214
G2	1	16	0
G2	7	16	0.13405
G2	11	16	0
G2	12	16	0
G2	15	16	0
G2	19	16	0
G2	9	16	0
G2	2	17	4.36591
G2	3	17	5.29229
G2	4	17	4.80908
G2	5	17	1.79966
G2	6	17	1.7088
G2	8	17	3.58492
G2	10	17	10.7484
G2	13	17	13.701
G2	14	17	10.249
G2	16	17	0.35098
G2	17	17	0
G2	18	17	4.38159
G2	0	17	1.04581
G2	1	17	0.157554
G2	7	17	0.130182
G2	11	17	0
G2	12	17	0.0214799
G2	15	17	0
G2	19	17	0
G2	9	17	0
G2	2	18	0
G2	3	18	0
G2	4	18	0
G2	5	18	0
G2	6	18	0
G2	8	18	0
G2	10	18	0
G2	13	18	1.11491
G2	14	18	0.154081
G2	16	18	0
G2	17	18	0
G2	18	18	0
G2	0	18	0
G2	1	18	0
G2	7	18	0
G2	11	18	0
G2	12	18	0
G2	15	18	0
G2	19	18	0
G2	9	18	0
G2	2	0	6.1157
G2	3	0	7.79811
G2	4	0	6.52184
G2	5	0	1.12164
G2	6	0	0
G2	8	0	3.38171
G2	10	0	17.7956
G2	13	0	27.7291
G2	14	0	12.7139
G2	16	0	0
G2	17	0	0
G2	18	0	2.97999
G2	0	0	0
G2	1	0	0
G2	7	0	0
G2	11	0	0
G2	12	0	0
G2	15	0	0
G2	19	0	0
G2	9	0	0
G2	2	1	19.0615
G2	3	1	20.7332
G2	4	1	17.9417
G2	5	1	8.69172
G2	6	1	5.98995
G2	8	1	11.8335
G2	10	1	31.0202
G2	13	1	40.4801
G2	14	1	21.9321
G2	16	1	0.644618
G2	17	1	0
G2	18	1	5.78246
G2	0	1	8.93799
G2	1	1	0
G2	7	1	0.792759
G2	11	1	0
G2	12	1	0
G2	15	1	0
G2	19	1	0
G2	9	1	0
G2	2	7	9.06963
G2	3	7	10.8212
G2	4	7	9.44643
G2	5	7	3.84354
G2	6	7	2.63477
G2	8	7	6.41361
G2	10	7	19.5297
G2	13	7	28.3868
G2	14	7	15.5617
G2	16	7	0
G2	17	7	0
G2	18	7	4.53891
G2	0	7	2.51631
G2	1	7	0
G2	7	7	0
G2	11	7	0
G2	12	7	0
G2	15	7	0
G2	19	7	0
G2	9	7	0
G2	2	11	81.8113
G2	3	11	79.4408
G2	4	11	80.1979
G2	5	11	55.7502
G2	6	11	48.7845
G2	8	11	59.1051
G2	10	11	93.0793
G2	13	11	93.8813
G2	14	11	67.21
G2	16	11	17.6834
G2	17	11	12.3966
G2	18	11	21.2173
G2	0	11	65.1359
G2	1	11	31.4097
G2	7	11	30.0275
G2	11	11	0
G2	12	11	21.3365
G2	15	11	10.8026
G2	19	11	3.76208
G2	9	11	19.6663
G2	2	12	8.53081
G2	3	12	10.0854
G2	4	12	8.97408
G2	5	12	4.11931
G2	6	12	2.98101
G2	8	12	6.44109
G2	10	12	17.6174
G2	13	12	25.8297
G2	14	12	14.7692
G2	16	12	0.369106
G2	17	12	0
G2	18	12	4.86266
G2	0	12	2.86186
G2	1	12	0.194349
G2	7	12	0.258072
G2	11	12	0
G2	12	12	0
G2	15	12	0
G2	19	12	0
G2	9	12	0
G2	2	15	8.14593
G2	3	15	9.35078
G2	4	15	8.84285
G2	5	15	4.7606
G2	6	15	3.73141
G2	8	15	6.64628
G2	10	15	15.6485
G2	13	15	21.7621
G2	14	15	14.1113
G2	16	15	0.951931
G2	17	15	0.450971
G2	18	15	5.55861
G2	0	15	3.72453
G2	1	15	0.375523
G2	7	15	0.961719
G2	11	15	0
G2	12	15	0.520045
G2	15	15	0
G2	19	15	0
G2	9	15	0.0579533
G2	2	19	5.12767
G2	3	19	5.76381
G2	4	19	5.68663
G2	5	19	3.54109
G2	6	19	2.86305
G2	8	19	4.48903
G2	10	19	9.38937
G2	13	19	12.7399
G2	14	19	9.22253
G2	16	19	1.15997
G2	17	19	0.811241
G2	18	19	5.01527
G2	0	19	2.85224
G2	1	19	0.684378
G2	7	19	1.20665
G2	11	19	0
G2	12	19	0.852307
G2	15	19	0.317849
G2	19	19	0
G2	9	19	0.376624
G2	2	9	15.4132
G2	3	9	17.0093
G2	4	9	15.5618
G2	5	9	8.02367
G2	6	9	6.04755
G2	8	9	11.0193
G2	10	9	26.5682
G2	13	9	34.539
G2	14	9	20.6042
G2	16	9	1.09083
G2	17	9	0.45042
G2	18	9	6.24701
G2	0	9	7.14919
G2	1	9	0.519156
G2	7	9	1.32605
G2	11	9	0
G2	12	9	0.589333
G2	15	9	0
G2	19	9	0
G2	9	9	0
G2/M	2	2	0
G2/M	3	2	2.75493
G2/M	4	2	17.0629
G2/M	5	2	0
G2/M	6	2	0
G2/M	8	2	1.58888
G2/M	10	2	1.27387
G2/M	13	2	40.3974
G2/M	14	2	0
G2/M	16	2	3.52092
G2/M	17	2	0.297202
G2/M	18	2	0
G2/M	0	2	0
G2/M	1	2	0.285542
G2/M	7	2	1.45973
G2/M	11	2	0.888534
G2/M	12	2	0
G2/M	15	2	0
G2/M	19	2	1.19861
G2/M	9	2	7.72576
G2/M	2	3	0
G2/M	3	3	0
G2/M	4	3	5.95843
G2/M	5	3	0
G2/M	6	3	0
G2/M	8	3	0
G2/M	10	3	0
G2/M	13	3	26.0663
G2/M	14	3	0
G2/M	16	3	1.01947
G2/M	17	3	0
G2/M	18	3	0
G2/M	0	3	0
G2/M	1	3	0
G2/M	7	3	0.216493
G2/M	11	3	0
G2/M	12	3	0
G2/M	15	3	0
G2/M	19	3	0.297237
G2/M	9	3	2.36944
G2/M	2	4	0
G2/M	3	4	0
G2/M	4	4	0
G2/M	5	4	0
G2/M	6	4	0
G2/M	8	4	0
G2/M	10	4	0
G2/M	13	4	12.8964
G2/M	14	4	0
G2/M	16	4	0
G2/M	17	4	0
G2/M	18	4	0
G2/M	0	4	0
G2/M	1	4	0
G2/M	7	4	0
G2/M	11	4	0
G2/M	12	4	0
G2/M	15	4	0
G2/M	19	4	0
G2/M	9	4	0
G2/M	2	5	1.7804
G2/M	3	5	5.68648
G2/M	4	5	21.1463
G2/M	5	5	0
G2/M	6	5	0.967953
G2/M	8	5	3.72145
G2/M	10	5	3.53667
G2/M	13	5	40.9548
G2/M	14	5	0
G2/M	16	5	5.31858
G2/M	17	5	1.14426
G2/M	18	5	0
G2/M	0	5	0.122146
G2/M	1	5	1.01823
G2/M	7	5	3.59106
G2/M	11	5	2.88423
G2/M	12	5	0
G2/M	15	5	0
G2/M	19	5	1.78072
G2/M	9	5	10.7956
G2/M	2	6	0.223045
G2/M	3	6	2.88333
G2/M	4	6	14.9846
G2/M	5	6	0
G2/M	6	6	0
G2/M	8	6	1.82996
G2/M	10	6	1.51455
G2/M	13	6	35.9353
G2/M	14	6	0
G2/M	16	6	3.66921
G2/M	17	6	0.425979
G2/M	18	6	0
G2/M	0	6	0
G2/M	1	6	0.000705948
G2/M	7	6	1.68153
G2/M	11	6	1.13956
G2/M	12	6	0
G2/M	15	6	0
G2/M	19	6	1.32968
G2/M	9	6	7.35393
G2/M	2	8	0
G2/M	3	8	0.184086
G2/M	4	8	5.75499
G2/M	5	8	0
G2/M	6	8	0
G2/M	8	8	0
G2/M	10	8	0
G2/M	13	8	23.7831
G2/M	14	8	0
G2/M	16	8	1.16808
G2/M	17	8	0
G2/M	18	8	0
G2/M	0	8	0
G2/M	1	8	0
G2/M	7	8	0.0167529
G2/M	11	8	0
G2/M	12	8	0
G2/M	15	8	0
G2/M	19	8	0.344558
G2/M	9	8	2.57995
G2/M	2	10	0
G2/M	3	10	0.433331
G2/M	4	10	7.1891
G2/M	5	10	0
G2/M	6	10	0
G2/M	8	10	0.159482
G2/M	10	10	0
G2/M	13	10	26.544
G2/M	14	10	0
G2/M	16	10	1.60991
G2/M	17	10	0
G2/M	18	10	0
G2/M	0	10	0
G2/M	1	10	0
G2/M	7	10	0.117331
G2/M	11	10	0.0948704
G2/M	12	10	0
G2/M	15	10	0
G2/M	19	10	0.573641
G2/M	9	10	3.1502
G2/M	2	13	0
G2/M	3	13	0
G2/M	4	13	0
G2/M	5	13	0
G2/M	6	13	0
G2/M	8	13	0
G2/M	10	13	0
G2/M	13	13	0
G2/M	14	13	0
G2/M	16	13	0
G2/M	17	13	0
G2/M	18	13	0
G2/M	0	13	0
G2/M	1	13	0
G2/M	7	13	0
G2/M	11	13	0
G2/M	12	13	0
G2/M	15	13	0
G2/M	19	13	0
G2/M	9	13	0
G2/M	2	14	5.77348
G2/M	3	14	10.1973
G2/M	4	14	25.0893
G2/M	5	14	2.15081
G2/M	6	14	4.29024
G2/M	8	14	7.93116
G2/M	10	14	8.02248
G2/M	13	14	41.4391
G2/M	14	14	0
G2/M	16	14	9.39197
G2/M	17	14	3.50556
G2/M	18	14	0
G2/M	0	14	2.88553
G2/M	1	14	4.38404
G2/M	7	14	7.69767
G2/M	11	14	6.82651
G2/M	12	14	0.540792
G2/M	15	14	0.131873
G2/M	19	14	3.93355
G2/M	9	14	14.909
G2/M	2	16	0
G2/M	3	16	0
G2/M	4	16	0.714917
G2/M	5	16	0
G2/M	6	16	0
G2/M	8	16	0
G2/M	10	16	0
G2/M	13	16	9.15786
G2/M	14	16	0
G2/M	16	16	0
G2/M	17	16	0
G2/M	18	16	0
G2/M	0	16	0
G2/M	1	16	0
G2/M	7	16	0
G2/M	11	16	0
G2/M	12	16	0
G2/M	15	16	0
G2/M	19	16	0
G2/M	9	16	0.144563
G2/M	2	17	0
G2/M	3	17	0.459516
G2/M	4	17	3.55772
G2/M	5	17	0
G2/M	6	17	0
G2/M	8	17	0.293409
G2/M	10	17	0.165208
G2/M	13	17	12.6548
G2/M	14	17	0
G2/M	16	17	1.34145
G2/M	17	17	0
G2/M	18	17	0
G2/M	0	17	0
G2/M	1	17	0.402511
G2/M	7	17	0.240421
G2/M	11	17	0.0880496
G2/M	12	17	0
G2/M	15	17	0
G2/M	19	17	0.653642
G2/M	9	17	1.82259
G2/M	2	18	4.60013
G2/M	3	18	6.61753
G2/M	4	18	12.6142
G2/M	5	18	2.90619
G2/M	6	18	3.97788
G2/M	8	18	5.85653
G2/M	10	18	5.90946
G2/M	13	18	20.692
G2/M	14	18	0.956677
G2/M	16	18	7.35666
G2/M	17	18	3.90763
G2/M	18	18	0
G2/M	0	18	3.229
G2/M	1	18	3.90881
G2/M	7	18	5.70076
G2/M	11	18	5.36353
G2/M	12	18	1.65108
G2/M	15	18	1.09443
G2/M	19	18	4.31349
G2/M	9	18	8.93947
G2/M	2	0	2.02554
G2/M	3	0	7.34219
G2/M	4	0	28.5126
G2/M	5	0	0
G2/M	6	0	0.928641
G2/M	8	0	4.35295
G2/M	10	0	4.01498
G2/M	13	0	50.7676
G2/M	14	0	0
G2/M	16	0	5.60224
G2/M	17	0	1.02562
G2/M	18	0	0
G2/M	0	0	0
G2/M	1	0	1.12942
G2/M	7	0	4.21736
G2/M	11	0	3.17642
G2/M	12	0	0
G2/M	15	0	0
G2/M	19	0	1.71016
G2/M	9	0	13.6861
G2/M	2	1	0
G2/M	3	1	3.34381
G2/M	4	1	17.8716
G2/M	5	1	0
G2/M	6	1	0
G2/M	8	1	1.93305
G2/M	10	1	1.63954
G2/M	13	1	39.7875
G2/M	14	1	0
G2/M	16	1	3.60501
G2/M	17	1	0
G2/M	18	1	0
G2/M	0	1	0
G2/M	1	1	0
G2/M	7	1	1.88295
G2/M	11	1	1.2561
G2/M	12	1	0
G2/M	15	1	0
G2/M	19	1	1.13737
G2/M	9	1	8.50787
G2/M	2	7	0
G2/M	3	7	0
G2/M	4	7	6.00665
G2/M	5	7	0
G2/M	6	7	0
G2/M	8	7	0
G2/M	10	7	0
G2/M	13	7	23.6665
G2/M	14	7	0
G2/M	16	7	1.21869
G2/M	17	7	0
G2/M	18	7	0
G2/M	0	7	0
G2/M	1	7	0
G2/M	7	7	0
G2/M	11	7	0
G2/M	12	7	0
G2/M	15	7	0
G2/M	19	7	0.386888
G2/M	9	7	2.58336
G2/M	2	11	0
G2/M	3	11	0.530825
G2/M	4	11	7.16669
G2/M	5	11	0
G2/M	6	11	0
G2/M	8	11	0.226234
G2/M	10	11	0
G2/M	13	11	24.631
G2/M	14	11	0
G2/M	16	11	1.64459
G2/M	17	11	0
G2/M	18	11	0
G2/M	0	11	0
G2/M	1	11	0
G2/M	7	11	0.191448
G2/M	11	11	0
G2/M	12	11	0
G2/M	15	11	0
G2/M	19	11	0.574674
G2/M	9	11	3.16332
G2/M	2	12	3.51272
G2/M	3	12	7.40759
G2/M	4	12	20.869
G2/M	5	12	0.981576
G2/M	6	12	2.39245
G2/M	8	12	5.50867
G2/M	10	12	5.30179
G2/M	13	12	38.679
G2/M	14	12	0
G2/M	16	12	6.76105
G2/M	17	12	2.05208
G2/M	18	12	0
G2/M	0	12	1.44987
G2/M	1	12	2.65522
G2/M	7	12	5.41038
G2/M	11	12	4.5436
G2/M	12	12	0
G2/M	15	12	0
G2/M	19	12	2.56518
G2/M	9	12	12.2453
G2/M	2	15	3.51408
G2/M	3	15	6.58857
G2/M	4	15	16.6726
G2/M	5	15	1.32372
G2/M	6	15	2.65804
G2/M	8	15	5.2585
G2/M	10	15	5.2638
G2/M	13	15	30.6087
G2/M	14	15	0
G2/M	16	15	6.93342
G2/M	17	15	2.55553
G2/M	18	15	0
G2/M	0	15	1.70335
G2/M	1	15	2.6813
G2/M	7	15	5.08553
G2/M	11	15	4.45949
G2/M	12	15	0.308872
G2/M	15	15	0
G2/M	19	15	3.16106
G2/M	9	15	10.2742
G2/M	2	19	0
G2/M	3	19	0
G2/M	4	19	0.576488
G2/M	5	19	0
G2/M	6	19	0
G2/M	8	19	0
G2/M	10	19	0
G2/M	13	19	5.03153
G2/M	14	19	0
G2/M	16	19	0.100552
G2/M	17	19	0
G2/M	18	19	0
G2/M	0	19	0
G2/M	1	19	0
G2/M	7	19	0
G2/M	11	19	0
G2/M	12	19	0
G2/M	15	19	0
G2/M	19	19	0
G2/M	9	19	0.266774
G2/M	2	9	0
G2/M	3	9	0
G2/M	4	9	0.755285
G2/M	5	9	0
G2/M	6	9	0
G2/M	8	9	0
G2/M	10	9	0
G2/M	13	9	12.9103
G2/M	14	9	0
G2/M	16	9	0
G2/M	17	9	0
G2/M	18	9	0
G2/M	0	9	0
G2/M	1	9	0
G2/M	7	9	0
G2/M	11	9	0
G2/M	12	9	0
G2/M	15	9	0
G2/M	19	9	0
G2/M	9	9	0
M/G1	2	2	0
M/G1	3	2	120.265
M/G1	4	2	114.472
M/G1	5	2	15.2894
M/G1	6	2	14.8577
M/G1	8	2	52.7818
M/G1	10	2	111.954
M/G1	13	2	182.503
M/G1	14	2	34.6908
M/G1	16	2	27.9061
M/G1	17	2	26.3591
M/G1	18	2	0.954124
M/G1	0	2	31.8608
M/G1	1	2	88.2898
M/G1	7	2	5.80889
M/G1	11	2	5.27924
M/G1	12	2	0
M/G1	15	2	9.15148
M/G1	19	2	0.151337
M/G1	9	2	30.5718
M/G1	2	3	0
M/G1	3	3	0
M/G1	4	3	0
M/G1	5	3	0
M/G1	6	3	0
M/G1	8	3	0
M/G1	10	3	1.17465
M/G1	13	3	46.5935
M/G1	14	3	0
M/G1	16	3	0
M/G1	17	3	0
M/G1	18	3	0
M/G1	0	3	0
M/G1	1	3	0
M/G1	7	3	0
M/G1	11	3	0
M/G1	12	3	0
M/G1	15	3	0
M/G1	19	3	0
M/G1	9	3	0
M/G1	2	4	0
M/G1	3	4	0.655757
M/G1	4	4	0
M/G1	5	4	0
M/G1	6	4	0
M/G1	8	4	0
M/G1	10	4	2.66866
M/G1	13	4	52.5795
M/G1	14	4	0
M/G1	16	4	0
M/G1	17	4	0
M/G1	18	4	0
M/G1	0	4	0
M/G1	1	4	0
M/G1	7	4	0
M/G1	11	4	0
M/G1	12	4	0
M/G1	15	4	0
M/G1	19	4	0
M/G1	9	4	0
M/G1	2	5	0
M/G1	3	5	42.6612
M/G1	4	5	39.0918
M/G1	5	5	0
M/G1	6	5	0
M/G1	8	5	12.9245
M/G1	10	5	46.0601
M/G1	13	5	113.232
M/G1	14	5	9.84111
M/G1	16	5	8.93984
M/G1	17	5	10.556
M/G1	18	5	0
M/G1	0	5	0.951453
M/G1	1	5	21.7428
M/G1	7	5	0
M/G1	11	5	0
M/G1	12	5	0
M/G1	15	5	0.642518
M/G1	19	5	0
M/G1	9	5	3.58358
M/G1	2	6	0
M/G1	3	6	45.7398
M/G1	4	6	42.1601
M/G1	5	6	0.0808262
M/G1	6	6	0
M/G1	8	6	14.0146
M/G1	10	6	49.1463
M/G1	13	6	117.323
M/G1	14	6	10.9382
M/G1	16	6	9.89425
M/G1	17	6	11.4847
M/G1	18	6	0
M/G1	0	6	1.18146
M/G1	1	6	23.4021
M/G1	7	6	0
M/G1	11	6	0
M/G1	12	6	0
M/G1	15	6	0.787105
M/G1	19	6	0
M/G1	9	6	4.00415
M/G1	2	8	0
M/G1	3	8	7.06234
M/G1	4	8	5.15821
M/G1	5	8	0
M/G1	6	8	0
M/G1	8	8	0
M/G1	10	8	10.3872
M/G1	13	8	62.8362
M/G1	14	8	0.175208
M/G1	16	8	0.535751
M/G1	17	8	1.66035
M/G1	18	8	0
M/G1	0	8	0
M/G1	1	8	0.601952
M/G1	7	8	0
M/G1	11	8	0
M/G1	12	8	0
M/G1	15	8	0
M/G1	19	8	0
M/G1	9	8	0
M/G1	2	10	0
M/G1	3	10	0
M/G1	4	10	0
M/G1	5	10	0
M/G1	6	10	0
M/G1	8	10	0
M/G1	10	10	0
M/G1	13	10	34.1234
M/G1	14	10	0
M/G1	16	10	0
M/G1	17	10	0
M/G1	18	10	0
M/G1	0	10	0
M/G1	1	10	0
M/G1	7	10	0
M/G1	11	10	0
M/G1	12	10	0
M/G1	15	10	0
M/G1	19	10	0
M/G1	9	10	0
M/G1	2	13	0
M/G1	3	13	0
M/G1	4	13	0
M/G1	5	13	0
M/G1	6	13	0
M/G1	8	13	0
M/G1	10	13	0
M/G1	13	13	0
M/G1	14	13	0
M/G1	16	13	0
M/G1	17	13	0
M/G1	18	13	0
M/G1	0	13	0
M/G1	1	13	0
M/G1	7	13	0
M/G1	11	13	0
M/G1	12	13	0
M/G1	15	13	0
M/G1	19	13	0
M/G1	9	13	0
M/G1	2	14	0
M/G1	3	14	3.7602
M/G1	4	14	2.55764
M/G1	5	14	0
M/G1	6	14	0
M/G1	8	14	0
M/G1	10	14	6.15078
M/G1	13	14	43.9677
M/G1	14	14	0
M/G1	16	14	0.272989
M/G1	17	14	1.14159
M/G1	18	14	0
M/G1	0	14	0
M/G1	1	14	0.183136
M/G1	7	14	0
M/G1	11	14	0
M/G1	12	14	0
M/G1	15	14	0
M/G1	19	14	0
M/G1	9	14	0
M/G1	2	16	0
M/G1	3	16	1.82158
M/G1	4	16	1.17737
M/G1	5	16	0
M/G1	6	16	0
M/G1	8	16	0
M/G1	10	16	3.3962
M/G1	13	16	31.3758
M/G1	14	16	0
M/G1	16	16	0
M/G1	17	16	0.590509
M/G1	18	16	0
M/G1	0	16	0
M/G1	1	16	0.12997
M/G1	7	16	0
M/G1	11	16	0
M/G1	12	16	0
M/G1	15	16	0
M/G1	19	16	0
M/G1	9	16	0
M/G1	2	17	0
M/G1	3	17	0.313142
M/G1	4	17	0.0391348
M/G1	5	17	0
M/G1	6	17	0
M/G1	8	17	0
M/G1	10	17	1.06276
M/G1	13	17	18.7488
M/G1	14	17	0
M/G1	16	17	0
M/G1	17	17	0
M/G1	18	17	0
M/G1	0	17	0
M/G1	1	17	0
M/G1	7	17	0
M/G1	11	17	0
M/G1	12	17	0
M/G1	15	17	0
M/G1	19	17	0
M/G1	9	17	0
M/G1	2	18	0
M/G1	3	18	13.1865
M/G1	4	18	13.2897
M/G1	5	18	1.06948
M/G1	6	18	1.01194
M/G1	8	18	6.30394
M/G1	10	18	16.1076
M/G1	13	18	35.7808
M/G1	14	18	6.30419
M/G1	16	18	6.30698
M/G1	17	18	8.18447
M/G1	18	18	0
M/G1	0	18	1.68955
M/G1	1	18	7.29545
M/G1	7	18	0.26893
M/G1	11	18	0.21508
M/G1	12	18	0
M/G1	15	18	1.52653
M/G1	19	18	0
M/G1	9	18	3.13467
M/G1	2	0	0
M/G1	3	0	49.7306
M/G1	4	0	43.4905
M/G1	5	0	0
M/G1	6	0	0
M/G1	8	0	11.8179
M/G1	10	0	49.4315
M/G1	13	0	129.21
M/G1	14	0	8.05155
M/G1	16	0	7.34318
M/G1	17	0	8.83137
M/G1	18	0	0
M/G1	0	0	0
M/G1	1	0	25.4813
M/G1	7	0	0
M/G1	11	0	0
M/G1	12	0	0
M/G1	15	0	0
M/G1	19	0	0
M/G1	9	0	2.25539
M/G1	2	1	0
M/G1	3	1	6.17851
M/G1	4	1	3.98985
M/G1	5	1	0
M/G1	6	1	0
M/G1	8	1	0
M/G1	10	1	9.26214
M/G1	13	1	70.0642
M/G1	14	1	0
M/G1	16	1	0
M/G1	17	1	1.03362
M/G1	18	1	0
M/G1	0	1	0
M/G1	1	1	0
M/G1	7	1	0
M/G1	11	1	0
M/G1	12	1	0
M/G1	15	1	0
M/G1	19	1	0
M/G1	9	1	0
M/G1	2	7	0
M/G1	3	7	46.1595
M/G1	4	7	42.7787
M/G1	5	7	1.55159
M/G1	6	7	1.26248
M/G1	8	7	17.2328
M/G1	10	7	48.4251
M/G1	13	7	109.709
M/G1	14	7	12.8493
M/G1	16	7	11.5792
M/G1	17	7	12.3766
M/G1	18	7	0
M/G1	0	7	4.25894
M/G1	1	7	27.1747
M/G1	7	7	0
M/G1	11	7	0
M/G1	12	7	0
M/G1	15	7	1.91349
M/G1	19	7	0
M/G1	9	7	7.23956
M/G1	2	11	0
M/G1	3	11	47.5061
M/G1	4	11	44.5402
M/G1	5	11	1.79393
M/G1	6	11	1.51694
M/G1	8	11	18.1626
M/G1	10	11	50.8414
M/G1	13	11	110.903
M/G1	14	11	14.0172
M/G1	16	11	12.5395
M/G1	17	11	13.6384
M/G1	18	11	0
M/G1	0	11	4.43988
M/G1	1	11	27.4836
M/G1	7	11	0.0875016
M/G1	11	11	0
M/G1	12	11	0
M/G1	15	11	2.21799
M/G1	19	11	0
M/G1	9	11	7.60582
M/G1	2	12	0.291297
M/G1	3	12	67.4636
M/G1	4	12	66.4721
M/G1	5	12	10.3589
M/G1	6	12	10.1838
M/G1	8	12	33.7056
M/G1	10	12	70.2035
M/G1	13	12	122.395
M/G1	14	12	25.7362
M/G1	16	12	22.2215
M/G1	17	12	22.4688
M/G1	18	12	1.0937
M/G1	0	12	16.9582
M/G1	1	12	45.5705
M/G1	7	12	4.5073
M/G1	11	12	4.19245
M/G1	12	12	0
M/G1	15	12	7.87317
M/G1	19	12	0.310175
M/G1	9	12	20.5098
M/G1	2	15	0
M/G1	3	15	13.0461
M/G1	4	15	11.9402
M/G1	5	15	0
M/G1	6	15	0
M/G1	8	15	3.70566
M/G1	10	15	16.2954
M/G1	13	15	51.6909
M/G1	14	15	3.54516
M/G1	16	15	3.857
M/G1	17	15	5.40982
M/G1	18	15	0
M/G1	0	15	0.122914
M/G1	1	15	5.37763
M/G1	7	15	0
M/G1	11	15	0
M/G1	12	15	0
M/G1	15	15	0
M/G1	19	15	0
M/G1	9	15	0.663771
M/G1	2	19	0
M/G1	3	19	16.1347
M/G1	4	19	16.6339
M/G1	5	19	2.32658
M/G1	6	19	2.32504
M/G1	8	19	8.62898
M/G1	10	19	19.1414
M/G1	13	19	37.5274
M/G1	14	19	8.34034
M/G1	16	19	8.25455
M/G1	17	19	10.536
M/G1	18	19	0.408235
M/G1	0	19	3.16084
M/G1	1	19	9.53953
M/G1	7	19	0.929974
M/G1	11	19	0.941756
M/G1	12	19	0
M/G1	15	19	2.69078
M/G1	19	19	0
M/G1	9	19	5.09486
M/G1	2	9	0
M/G1	3	9	20.7002
M/G1	4	9	18.3072
M/G1	5	9	0
M/G1	6	9	0
M/G1	8	9	3.68506
M/G1	10	9	25.0117
M/G1	13	9	84.7676
M/G1	14	9	3.37857
M/G1	16	9	3.56627
M/G1	17	9	5.45786
M/G1	18	9	0
M/G1	0	9	0
M/G1	1	9	6.88987
M/G1	7	9	0
M/G1	11	9	0
M/G1	12	9	0
[truncated: 3 more rows]

## Sheet: Figure 1G
Figure 1G
Scripts: InferCNV.code.R
Symbol	Chr	Start	End	CNVScore
NOC2L	chr1	944203	959309	0.04898
AGRN	chr1	1020120	1056118	0.0488915
C1orf159	chr1	1081818	1116361	0.0488844
SDF4	chr1	1216909	1232067	0.0487927
UBE2J2	chr1	1253909	1273864	0.0486135
ACAP3	chr1	1292390	1309609	0.048302
DVL1	chr1	1335276	1349418	0.0484626
AURKAIP1	chr1	1373730	1375495	0.0482881
CCNL2	chr1	1385711	1399335	0.0479423
MRPL20	chr1	1401909	1407293	0.0482966
ATAD3B	chr1	1471765	1497848	0.0481515
SSU72	chr1	1541673	1574863	0.0476169
MIB2	chr1	1615454	1630605	0.0470802
MMP23B	chr1	1632163	1635263	0.0471361
CDK11B	chr1	1635225	1659012	0.046869
SLC35E2B	chr1	1659529	1692795	0.0468842
CDK11A	chr1	1702379	1724357	0.0465893
NADK	chr1	1751232	1780457	0.0467701
GNB1	chr1	1785285	1891117	0.0465788
CFAP74	chr1	1921951	2003837	0.0459159
GABRD	chr1	2019329	2030758	0.0453245
PRKCZ	chr1	2050411	2185395	0.0448291
SKI	chr1	2228319	2310213	0.0446057
MORN1	chr1	2321253	2391707	0.0440533
RER1	chr1	2391775	2405442	0.0435017
PEX10	chr1	2403964	2413797	0.0431085
PLCH2	chr1	2425980	2505532	0.0424985
TPRG1L	chr1	3625015	3630127	0.0419098
LRRC47	chr1	3778559	3796498	0.0414715
CEP104	chr1	3812086	3857396	0.0408944
AJAP1	chr1	4654609	4792534	0.0400684
NPHP4	chr1	5862811	5992473	0.0397328
KCNAB2	chr1	5990927	6101193	0.0390948
CHD5	chr1	6101787	6180321	0.0386843
RPL22	chr1	6185020	6209389	0.0382956
ICMT	chr1	6221193	6235972	0.0377609
ACOT7	chr1	6264269	6393767	0.0369643
TNFRSF25	chr1	6460786	6466175	0.0365269
PLEKHG5	chr1	6467122	6520074	0.0359393
NOL9	chr1	6521347	6554513	0.0358265
KLHL21	chr1	6590724	6614607	0.0352916
DNAJC11	chr1	6634168	6701924	0.0349577
CAMTA1	chr1	6785454	7769706	0.0344599
PER3	chr1	7784291	7845177	0.0341347
PARK7	chr1	7954291	7985505	0.0339133
ERRFI1	chr1	8004404	8026309	0.0339304
SLC45A1	chr1	8318114	8344167	0.0337573
RERE	chr1	8352397	8848921	0.033428
ENO1	chr1	8861000	8879190	0.033133
SLC25A33	chr1	9539465	9585173	0.0325539
CLSTN1	chr1	9728926	9823984	0.0323744
CTNNBIP1	chr1	9848276	9910336	0.0317653
LZIC	chr1	9922113	9943407	0.0309996
NMNAT1	chr1	9943428	9985501	0.0304854
UBE4B	chr1	10032832	10181239	0.0300262
KIF1B	chr1	10210570	10381603	0.0293606
PGD	chr1	10398592	10420511	0.0288411
DFFA	chr1	10456522	10472529	0.0279178
PEX14	chr1	10472288	10630758	0.0274791
SRM	chr1	11054584	11060020	0.0270939
EXOSC10	chr1	11066618	11099869	0.0263209
MTOR	chr1	11106535	11262551	0.0259768
FBXO2	chr1	11637018	11655785	0.0256844
FBXO44	chr1	11654375	11663327	0.0251815
MTHFR	chr1	11785723	11806455	0.0246868
CLCN6	chr1	11806096	11848079	0.0240022
KIAA2013	chr1	11919591	11926428	0.0229624
MFN2	chr1	11980181	12015211	0.0226909
VPS13D	chr1	12230030	12512047	0.0222679
PRDM2	chr1	13700198	13825079	0.0220195
KAZN	chr1	13892792	15118043	0.0221323
EFHD2	chr1	15409888	15430339	0.0224263
DNAJC16	chr1	15526813	15592379	0.0227833
DDI2	chr1	15617458	15669044	0.0227608
PLEKHM2	chr1	15684320	15734769	0.0228084
UQCRHL	chr1	15807169	15809348	0.0228524
SPEN	chr1	15836095	15940456	0.0231798
ZBTB17	chr1	15941869	15976132	0.0234157
FBXO42	chr1	16246840	16352480	0.0232244
NBPF1	chr1	16562319	16613562	0.023351
CROCC	chr1	16740273	16972964	0.0236886
ATP13A2	chr1	16985958	17011928	0.024064
SDHB	chr1	17018722	17054032	0.0244063
RCC2	chr1	17406760	17439677	0.0248907
ARHGEF10L	chr1	17539698	17697874	0.0255845
IGSF21	chr1	18107798	18378483	0.0262979
UBR4	chr1	19074510	19210266	0.0270179
EMC1	chr1	19215660	19251527	0.02809
MRTO4	chr1	19251805	19260128	0.0282737
CAPZB	chr1	19338775	19485539	0.0282937
NBL1	chr1	19596979	19658456	0.029194
OTUD3	chr1	19882395	19912945	0.0294222
CAMK2N1	chr1	20482391	20486210	0.0297903
PINK1	chr1	20633458	20651511	0.0301964
DDOST	chr1	20651767	20661544	0.0301375
KIF17	chr1	20664014	20718017	0.0301893
SH2D5	chr1	20719731	20732837	0.0300532
HP1BP3	chr1	20740266	20787323	0.0297957
EIF4G3	chr1	20806292	21176888	0.0300159
ECE1	chr1	21217247	21345572	0.0305457
NBPF3	chr1	21440128	21485005	0.0309877
RAP1GAP	chr1	21596215	21669363	0.0312518
USP48	chr1	21678298	21783606	0.031533
CDC42	chr1	22025511	22101360	0.0323005
EPHB2	chr1	22710839	22921500	0.0325891
KDM1A	chr1	23019443	23083689	0.032833
LUZP1	chr1	23084023	23177808	0.0334863
HNRNPR	chr1	23303771	23344336	0.0341234
RPL11	chr1	23691742	23696835	0.0346978
PITHD1	chr1	23778418	23788232	0.0352396
GALE	chr1	23795599	23800781	0.0355435
PNRC2	chr1	23956839	23963462	0.0358003
SRSF10	chr1	23964347	23980927	0.0361216
STPG1	chr1	24356999	24416934	0.0364544
NIPAL3	chr1	24415802	24472976	0.036865
SRRM1	chr1	24631716	24673281	0.0375179
SYF2	chr1	25222276	25232502	0.0376648
RSRP1	chr1	25242249	25338213	0.0384758
TMEM50A	chr1	25338317	25362361	0.0391397
MAN1C1	chr1	25616791	25786206	0.0397473
MTFR1L	chr1	25818640	25832942	0.0404889
STMN1	chr1	25884181	25906991	0.0411896
EXTL1	chr1	26019884	26036464	0.0413473
PDIK1L	chr1	26111165	26125555	0.041855
SH3BGRL3	chr1	26280086	26281522	0.0418519
UBXN11	chr1	26281328	26318363	0.0415285
DHDDS	chr1	26432282	26471306	0.041716
HMGN2	chr1	26472440	26476642	0.0416614
ARID1A	chr1	26693236	26782104	0.0413412
ZDHHC18	chr1	26826688	26857604	0.0413751
GPN2	chr1	26876132	26890283	0.0411878
NUDC	chr1	26900238	26946871	0.0411707
TRNP1	chr1	26993692	27000886	0.0411466
SLC9A1	chr1	27098809	27166981	0.0411851
WDTC1	chr1	27234632	27308636	0.040673
TMEM222	chr1	27322145	27336400	0.0403001
WASF2	chr1	27404230	27490167	0.0398019
AHDC1	chr1	27534035	27604431	0.0387788
IFI6	chr1	27666064	27672212	0.0380915
FAM76A	chr1	27725961	27763116	0.0376324
STX12	chr1	27773219	27824443	0.037335
PPP1R8	chr1	27830782	27851676	0.0365601
RPA2	chr1	27891524	27914746	0.0361798
EYA3	chr1	27970344	28088637	0.0355773
DNAJC8	chr1	28199456	28233029	0.0350727
PHACTR4	chr1	28369582	28500364	0.0347976
RCC1	chr1	28505943	28539300	0.0343873
TRNAU1AP	chr1	28553085	28578545	0.0338441
TAF12	chr1	28589323	28643085	0.0340562
GMEB1	chr1	28668778	28719353	0.0339458
YTHDF2	chr1	28736621	28769775	0.0336881
OPRD1	chr1	28812142	28871267	0.0336731
EPB41	chr1	28887091	29120046	0.0334083
SRSF4	chr1	29147743	29181900	0.0333746
MECR	chr1	29192657	29230942	0.0327063
PTPRU	chr1	29236516	29326813	0.033119
SDC3	chr1	30869466	30908758	0.0331364
PUM1	chr1	30931506	31065991	0.0327393
NKAIN1	chr1	31179745	31239887	0.0323727
SNRNP40	chr1	31259568	31296788	0.0317012
ZCCHC17	chr1	31296982	31364953	0.0317057
FABP3	chr1	31365253	31376850	0.031652
PEF1	chr1	31629866	31644896	0.0318376
COL16A1	chr1	31652263	31704319	0.0316995
ADGRB2	chr1	31727117	31764893	0.0314252
KHDRBS1	chr1	32013868	32060850	0.030728
TMEM39B	chr1	32072031	32102866	0.0302521
KPNA6	chr1	32108056	32176563	0.0298595
EIF3I	chr1	32221077	32245397	0.0297398
MARCKSL1	chr1	32333839	32336233	0.02922
BSDC1	chr1	32364633	32394731	0.0283059
ZBTB8OS	chr1	32600172	32650903	0.0275728
RBBP4	chr1	32651142	32686211	0.0269633
SYNC	chr1	32679906	32703596	0.0270592
KIAA1522	chr1	32741830	32774970	0.0267711
S100PBP	chr1	32816767	32858875	0.026405
FNDC5	chr1	32862268	32872482	0.0256289
HPCA	chr1	32885994	32898441	0.024909
AK2	chr1	33007940	33080996	0.0243504
AZIN2	chr1	33081104	33123492	0.0237615
ZNF362	chr1	33256492	33300719	0.023312
PHC2	chr1	33323623	33431095	0.0227468
CSMD2	chr1	33513998	34165842	0.0220763
SMIM12	chr1	34712737	34859755	0.0219243
DLGAP3	chr1	34865436	34929650	0.0216466
SFPQ	chr1	35176378	35193145	0.0215196
ZMYM4	chr1	35268709	35422058	0.0213512
KIAA0319L	chr1	35433492	35557950	0.0211325
NCDN	chr1	35557473	35567274	0.0210575
TFAP2E	chr1	35573314	35595328	0.0213549
PSMB2	chr1	35599541	35641526	0.0215944
C1orf216	chr1	35713877	35718894	0.0217459
AGO4	chr1	35808016	35857890	0.0215696
AGO1	chr1	35869808	35930532	0.0217742
AGO3	chr1	35930718	36072500	0.021907
TRAPPC3	chr1	36136570	36156053	0.0221386
MAP7D1	chr1	36155579	36180849	0.0219749
THRAP3	chr1	36224432	36305357	0.021771
STK40	chr1	36339624	36385924	0.0218416
LSM10	chr1	36391238	36397908	0.0218432
OSCP1	chr1	36415827	36450451	0.021773
MRPS15	chr1	36455718	36464384	0.0217253
GRIK3	chr1	36795527	37034515	0.0216002
MEAF6	chr1	37489993	37514766	0.0214731
EPHA10	chr1	37713880	37765133	0.0212073
C1orf122	chr1	37806979	37809454	0.0215465
MTF1	chr1	37809574	37859592	0.021803
INPP5B	chr1	37860697	37947057	0.0219347
SF3A3	chr1	37956975	37990075	0.022111
RRAGC	chr1	38838198	38859772	0.0220035
RHBDL2	chr1	38885807	38941830	0.0214915
AKIRIN1	chr1	38991276	39006059	0.0213781
NDUFS5	chr1	39026318	39034636	0.0215489
MACF1	chr1	39081316	39487177	0.0215983
HPCAL4	chr1	39678648	39691485	0.0217992
PPIE	chr1	39692182	39763914	0.0219541
TRIT1	chr1	39838110	39883511	0.0219739
CAP1	chr1	40040233	40072649	0.0222593
PPT1	chr1	40072710	40097260	0.0223373
RLF	chr1	40161387	40240921	0.0223286
ZMPSTE24	chr1	40258041	40294180	0.0224155
SMAP2	chr1	40344850	40423326	0.0220637
RIMS3	chr1	40620680	40665682	0.021964
NFYC	chr1	40691648	40771603	0.0213904
CTPS1	chr1	40979688	41012565	0.0208325
SCMH1	chr1	41027200	41242154	0.0201416
HIVEP3	chr1	41506365	42035925	0.0196439
FOXJ3	chr1	42176539	42335877	0.0198107
RIMKLA	chr1	42380792	42424232	0.0198095
CCDC30	chr1	42463221	42657190	0.0194715
PPIH	chr1	42658335	42676758	0.0195225
YBX1	chr1	42682418	42703805	0.0193883
P3H1	chr1	42746335	42767084	0.0194433
C1orf50	chr1	42767249	42779491	0.0199655
SVBP	chr1	42807052	42817397	0.020133
EBNA1BP2	chr1	43164175	43270936	0.0200922
MED8	chr1	43383917	43389808	0.020235
SZT2	chr1	43389882	43454247	0.0199253
PTPRF	chr1	43525187	43623666	0.0198724
KDM4A	chr1	43650149	43705518	0.0197937
ST3GAL3	chr1	43705824	43931165	0.0199192
IPO13	chr1	43946950	43968022	0.0202627
ATP6V0B	chr1	43974487	43978295	0.0201063
B4GALT2	chr1	43978943	43991170	0.0200434
CCDC24	chr1	43991359	43996528	0.0198873
DMAP1	chr1	44213455	44220681	0.0191906
ERI3	chr1	44221070	44355260	0.0187819
RNF220	chr1	44405194	44651724	0.0182246
RPS8	chr1	44775251	44778779	0.017721
PTCH2	chr1	44819844	44843253	0.0171951
EIF2B3	chr1	44850522	44986722	0.0166255
UROD	chr1	45010950	45015575	0.0161522
ZSWIM5	chr1	45016399	45306209	0.015746
TESK2	chr1	45343883	45491163	0.0153063
PRDX1	chr1	45510914	45542732	0.0151378
AKR1A1	chr1	45550543	45570049	0.0142808
NASP	chr1	45583846	45618904	0.0140262
GPBP1L1	chr1	45627304	45688113	0.0137368
TMEM69	chr1	45688181	45694436	0.0136053
MAST2	chr1	45786987	46036122	0.0131982
POMGNT1	chr1	46188682	46220305	0.012934
LRRC41	chr1	46261196	46303616	0.0124885
UQCRH	chr1	46303698	46316776	0.0120495
NSUN4	chr1	46340789	46365152	0.0113846
FAAH	chr1	46394317	46413848	0.0104639
MKNK1	chr1	46557407	46616843	0.00975998
ATPAF1	chr1	46632737	46673867	0.0092179
EFCAB14	chr1	46674659	46719146	0.00855578
CYP4X1	chr1	47023669	47050751	0.00788403
CMPK1	chr1	47333790	47378839	0.00729269
SPATA6	chr1	48295373	48472208	0.00675614
AGBL4	chr1	48532854	50023954	0.00569594
ELAVL4	chr1	50024029	50203772	0.0053635
FAF1	chr1	50437028	50960267	0.00484614
RNF11	chr1	51236273	51273447	0.00445132
EPS15	chr1	51354263	51519266	0.00395183
OSBPL9	chr1	51577179	51798427	0.00317287
TXNDC12	chr1	52020131	52055191	0.00237474
BTF3L4	chr1	52056199	52090716	0.00136164
ZFYVE9	chr1	52142089	52348671	0.000308082
ZYG11B	chr1	52726453	52827336	-0.000594091
ECHDC2	chr1	52895910	52927212	-0.00171728
SCP2	chr1	52927276	53051698	-0.00230445
MAGOH	chr1	53226900	53238518	-0.00282403
LRP8	chr1	53242364	53328469	-0.00438008
GLIS1	chr1	53506237	53738106	-0.00532908
NDC1	chr1	53765478	53838463	-0.0064891
HSPB11	chr1	53916574	53945699	-0.00793925
TMEM59	chr1	54026681	54053504	-0.00950092
MRPL37	chr1	54184041	54225464	-0.0110856
SSBP3	chr1	54225433	54413479	-0.0126247
ACOT11	chr1	54542257	54639192	-0.0143655
DHCR24	chr1	54849627	54887195	-0.0161383
USP24	chr1	55066359	55215364	-0.0185685
PRKAA2	chr1	56645314	56715335	-0.0209226
DAB1	chr1	56994778	58546734	-0.0233718
MYSM1	chr1	58643440	58700077	-0.0255433
JUN	chr1	58776845	58784048	-0.0271497
FGGY	chr1	59296638	59810647	-0.0287342
HOOK1	chr1	59814786	59876322	-0.0307431
NFIA	chr1	60865259	61462788	-0.032943
TM2D1	chr1	61681046	61725423	-0.0354657
USP1	chr1	62436297	62451804	-0.0383071
DOCK7	chr1	62454298	62688386	-0.0404611
ATG4C	chr1	62784132	62865516	-0.0425693
ITGB3BP	chr1	63440770	63593721	-0.0452218
EFCAB7	chr1	63523372	63572693	-0.0484245
PGM1	chr1	63593411	63660245	-0.0509202
CACHD1	chr1	64470129	64693058	-0.0527706
RAVER2	chr1	64745095	64833232	-0.0552265
JAK1	chr1	64833229	65067754	-0.0573
AK4	chr1	65147549	65232145	-0.0594624
DNAJC6	chr1	65248219	65415871	-0.061564
LEPR	chr1	65420652	65641559	-0.0635545
PDE4B	chr1	65792514	66374579	-0.0657811
SGIP1	chr1	66533267	66751139	-0.0685145
MIER1	chr1	66924895	66988619	-0.0699593
SLC35D1	chr1	66999350	67054148	-0.0712996
IL12RB2	chr1	67307364	67398724	-0.0729345
SERBP1	chr1	67407810	67430415	-0.0744652
WLS	chr1	68098473	68233120	-0.0758101
LRRC7	chr1	69567922	70151945	-0.0773588
LRRC40	chr1	70144805	70205579	-0.0776703
SRSF11	chr1	70205682	70253052	-0.0785391
ANKRD13C	chr1	70258999	70354734	-0.0790931
ZRANB2	chr1	71063291	71081289	-0.0798138
NEGR1	chr1	71395943	72282539	-0.0804046
ERICH3	chr1	74568117	74673792	-0.080491
TYW3	chr1	74733152	74766678	-0.0808269
SLC44A5	chr1	75202131	75611116	-0.0807962
ACADM	chr1	75724431	75787575	-0.0804603
RABGGTB	chr1	75786197	75795086	-0.0805351
MSH4	chr1	75796882	75913242	-0.0805043
ST6GALNAC3	chr1	76074746	76634603	-0.0805621
ST6GALNAC5	chr1	76867480	77067546	-0.0801227
PIGK	chr1	77088989	77219430	-0.0794753
AK5	chr1	77282019	77559966	-0.0789486
ZZZ3	chr1	77562416	77683419	-0.0780142
USP33	chr1	77695987	77759852	-0.0772116
FUBP1	chr1	77944055	77979110	-0.0764611
GIPC2	chr1	77979542	78138444	-0.0758551
ADGRL2	chr1	81306147	81992436	-0.0752506
TTLL7	chr1	83865024	83999150	-0.0736289
PRKACB	chr1	84078062	84238498	-0.0720536
RPF1	chr1	84479259	84498352	-0.0702486
SSX2IP	chr1	84643706	84690803	-0.0686056
C1orf52	chr1	85249953	85259672	-0.0666685
DDAH1	chr1	85318481	85578363	-0.0650514
ZNHIT6	chr1	85649417	85708433	-0.0630753
COL24A1	chr1	85729233	86156943	-0.0613952
ODF2L	chr1	86346824	86396342	-0.0595392
SH3GLB1	chr1	86704570	86748184	-0.0571775
HS2ST1	chr1	86914635	87109982	-0.0552922
LMO4	chr1	87328880	87348923	-0.0524706
PKN2	chr1	88684222	88836255	-0.0508658
GTF2B	chr1	88852633	88891944	-0.0486968
LRRC8B	chr1	89524829	89597861	-0.0463653
ZNF326	chr1	89995110	90035533	-0.0435513
ZNF644	chr1	90915298	91022272	-0.0405163
HFM1	chr1	91260766	91404856	-0.0376709
CDC7	chr1	91500851	91525764	-0.0352721
EPHX4	chr1	92029985	92063538	-0.0328399
BTBD8	chr1	92080305	92184725	-0.0300399
GLMN	chr1	92246402	92298987	-0.0270848
RPAP2	chr1	92299059	92402056	-0.0245369
EVI5	chr1	92508696	92792404	-0.0221223
RPL5	chr1	92832013	92841924	-0.0193926
MTF2	chr1	93079235	93139079	-0.0167539
TMED5	chr1	93149742	93180516	-0.014359
CCDC18	chr1	93179919	93278730	-0.0120531
FNBP1L	chr1	93448118	93554661	-0.00932212
BCAR3	chr1	93561741	93847150	-0.00705051
DNTTIP2	chr1	93866284	93879918	-0.00478186
GCLM	chr1	93885199	93909456	-0.00323498
ARHGAP29	chr1	94148988	94275068	-0.00205131
ABCD3	chr1	94418389	94518666	-0.00110724
ALG14	chr1	94974405	95072951	-0.000267627
PTBP2	chr1	96721665	96823738	0.000627046
DPYD	chr1	97077743	97995000	0.00142095
SNX7	chr1	98661701	98760500	0.00216862
PLPPR5	chr1	98890245	99005032	0.00310858
PLPPR4	chr1	99264292	99309590	0.00344232
AGL	chr1	99850361	99924023	0.00409558
SLC35A3	chr1	99969351	100035634	0.00468689
TRMT13	chr1	100133150	100150498	0.00534146
LRRC39	chr1	100148448	100178273	0.00593021
DBT	chr1	100186919	100249834	0.00649739
RTCA	chr1	100266216	100292769	0.00694474
EXTL2	chr1	100872372	100895179	0.00731775
SLC30A7	chr1	100896076	100981757	0.00767952
OLFM3	chr1	101802560	101996926	0.00824738
COL11A1	chr1	102876467	103108872	0.00937986
RNPC3	chr1	103525691	103555239	0.00986964
AMY2B	chr1	103553815	103579534	0.0105015
NTNG1	chr1	107140007	107484923	0.0111463
SLC25A24	chr1	108134043	108200849	0.0119403
FAM102B	chr1	108560089	108644900	0.0128269
PRPF38B	chr1	108692310	108702928	0.0137297
STXBP3	chr1	108746674	108809523	0.0147183
GPSM2	chr1	108875350	108934545	0.0156567
WDR47	chr1	108970214	109042113	0.0166812
TAF13	chr1	109062486	109076003	0.0180068
TMEM167B	chr1	109090764	109096934	0.0187245
CELSR2	chr1	109249539	109275751	0.0191912
PSRC1	chr1	109279556	109283186	0.0197972
SORT1	chr1	109309568	109397918	0.0206322
PSMA5	chr1	109399042	109426448	0.0211444
CYB561D1	chr1	109494052	109502932	0.0216007
AMIGO1	chr1	109504178	109509738	0.0221818
GNAI3	chr1	109548615	109600195	0.0228191
AMPD2	chr1	109616104	109632051	0.0229389
GSTM3	chr1	109733932	109741038	0.0236489
AHCYL1	chr1	109984765	110023742	0.0237622
STRIP1	chr1	110031577	110074641	0.0242505
SLC6A17	chr1	110150494	110202202	0.0243318
KCNC4	chr1	110210314	110283100	0.0245729
LAMTOR5	chr1	110401249	110407942	0.0246653
KCNA2	chr1	110519837	110631474	0.0244085
CD53	chr1	110871188	110899922	0.0243085
LRIF1	chr1	110947190	110963965	0.0243419
DRAM2	chr1	111117163	111140203	0.0241256
CEPT1	chr1	111139627	111185104	0.0239072
RAP1A	chr1	111542218	111716691	0.0237225
KCND3	chr1	111770662	111989668	0.0230966
CTTNBP2NL	chr1	112396214	112463456	0.0227744
WNT2B	chr1	112466541	112530165	0.0224106
ST7L	chr1	112523514	112620825	0.0223662
CAPZA1	chr1	112619805	112671616	0.0222701
LRIG2	chr1	113073198	113132260	0.0220509
MAGI3	chr1	113390515	113685923	0.0218993
PHTF1	chr1	113696831	113759489	0.0218286
RSBN1	chr1	113761832	113812476	0.0216484
HIPK1	chr1	113929324	113977869	0.0215933
TRIM33	chr1	114392790	114511203	0.0217227
BCAS2	chr1	114567557	114581629	0.0214333
CSDE1	chr1	114716913	114758676	0.0216449
SIKE1	chr1	114769479	114780685	0.0221467
SLC22A15	chr1	115976513	116070054	0.0219831
ATP1A1	chr1	116372668	116410261	0.0220512
IGSF3	chr1	116574399	116667755	0.0219875
PTGFRN	chr1	116909916	116990353	0.0216844
TTF2	chr1	117060326	117107453	0.0214411
MAN1A2	chr1	117367449	117528872	0.0209146
GDAP2	chr1	117863485	117929621	0.0206721
WDR3	chr1	117929720	117966543	0.0201709
WARS2	chr1	119031216	119140654	0.0198231
SEC22B	chr1	120150898	120176520	0.0200268
SRGAP2C	chr1	121184811	121392874	0.0196524
NBPF15	chr1	144421386	144461674	0.0196051
SRGAP2B	chr1	144887265	145095528	0.0195025
GPR89A	chr1	145607988	145670650	0.0190175
RNF115	chr1	145738868	145824095	0.0186808
POLR3C	chr1	145824088	145844402	0.018505
PEX11B	chr1	145911350	145918717	0.0183493
RBM8A	chr1	145917714	145927678	0.0182707
ANKRD34A	chr1	145959441	145964575	0.0183391
NBPF12	chr1	146938744	146996202	0.0185492
PRKAB2	chr1	147155106	147172550	0.018576
CHD1L	chr1	147242654	147295765	0.0181472
BCL9	chr1	147541501	147626216	0.0185848
GPR89B	chr1	147928393	147993592	0.0185119
NBPF11	chr1	148102046	148152322	0.018713
PDE4DIP	chr1	148808181	149048286	0.0184723
NBPF9	chr1	149054027	149103561	0.0186235
NBPF19	chr1	149475045	149556361	0.0191675
SV2A	chr1	149903318	149917844	0.0196159
OTUD7B	chr1	149937812	150010726	0.0197071
VPS45	chr1	150067279	150145329	0.0200714
PLEKHO1	chr1	150149183	150164720	0.0199186
ANP32E	chr1	150218417	150236156	0.0209564
MRPS21	chr1	150293861	150308979	0.021136
PRPF3	chr1	150321479	150353233	0.0213456
RPRD2	chr1	150363091	150476566	0.0216588
TARS2	chr1	150487364	150507609	0.0224107
ENSA	chr1	150600851	150629612	0.0229077
GOLPH3L	chr1	150646230	150697154	0.0231716
ARNT	chr1	150809713	150876708	0.0236321
SETDB1	chr1	150926263	150964744	0.023927
CDC42SE1	chr1	151050971	151070325	0.0246503
MLLT11	chr1	151060397	151069544	0.0251204
GABPB2	chr1	151070578	151125542	0.0255827
SCNM1	chr1	151156664	151170296	0.0261474
VPS72	chr1	151176304	151195321	0.0266318
PIP5K1A	chr1	151197949	151249536	0.0271523
PSMD4	chr1	151254709	151267479	0.0279947
PI4KB	chr1	151291797	151327715	0.0290328
PSMB4	chr1	151399560	151401937	0.0289067
POGZ	chr1	151402724	151459494	0.0293026
SNX27	chr1	151612006	151699091	0.0301508
CELF3	chr1	151700058	151716803	0.0306783
MRPL9	chr1	151759647	151763496	0.0311768
THEM4	chr1	151870866	151909637	0.0321944
S100A6	chr1	153534599	153536244	0.0329222
CHTOP	chr1	153633982	153646306	0.0335531
ILF2	chr1	153661788	153671028	0.0342133
INTS3	chr1	153728050	153774808	0.0347853
GATAD2B	chr1	153789030	153923360	0.0352451
DENND4B	chr1	153929501	153946718	0.0362183
JTB	chr1	153974269	153977674	0.0371839
RPS27	chr1	153990762	153992155	0.0384079
TPM3	chr1	154155304	154194648	0.0390407
C1orf43	chr1	154206696	154220637	0.0400374
UBAP2L	chr1	154220179	154271510	0.0408238
HAX1	chr1	154272589	154275875	0.0415646
ATP8B2	chr1	154325525	154351304	0.0419672
UBE2Q1	chr1	154548577	154559028	0.0423161
CHRNB2	chr1	154567778	154580013	0.0427262
ADAR	chr1	154581695	154628013	0.0441459
KCNN3	chr1	154697455	154870281	0.0444962
PMVK	chr1	154924740	154936719	0.0448312
EFNA3	chr1	155078837	155087538	0.0454927
DPM3	chr1	155139891	155140595	0.045759
TRIM46	chr1	155173787	155184971	0.0459125
GBA	chr1	155234452	155244699	0.0464521
FAM189B	chr1	155247205	155255483	0.0466471
SCAMP3	chr1	155255979	155262430	0.04633
FDPS	chr1	155308748	155320666	0.0463532
RUSC1	chr1	155320894	155331114	0.0462811
ASH1L	chr1	155335268	155563162	0.0464933
YY1AP1	chr1	155659443	155689000	0.0467104
DAP3	chr1	155687960	155739010	0.0468523
GON4L	chr1	155749659	155859400	0.0470343
SYT11	chr1	155859567	155885199	0.0474836
ARHGEF2	chr1	155946851	156007070	0.0475816
SSR2	chr1	156009048	156020951	0.0479223
UBQLN4	chr1	156035299	156053798	0.0477527
LAMTOR2	chr1	156054782	156058506	0.0476376
LMNA	chr1	156082573	156140081	0.0480392
SEMA4A	chr1	156147366	156177752	0.0480492
SLC25A44	chr1	156193932	156212796	0.0483155
SMG5	chr1	156249224	156282825	0.0482646
CCT3	chr1	156308968	156367873	0.0481212
MEF2D	chr1	156463727	156500779	0.0481446
BCAN	chr1	156641390	156659532	0.0476845
ISG20L2	chr1	156721891	156728766	0.0474679
MRPL24	chr1	156737303	156741590	0.0472474
HDGF	chr1	156742109	156766925	0.0472228
PRCC	chr1	156750610	156800815	0.0470503
ARHGEF11	chr1	156934840	157045742	0.0469177
CADM3	chr1	159171609	159203313	0.0467982
KCNJ9	chr1	160081538	160090563	0.0460086
IGSF8	chr1	160091340	160098943	0.0452275
PEA15	chr1	160205380	160215376	0.0446535
DCAF8	chr1	160215715	160262549	0.0438884
COPA	chr1	160288594	160343273	0.0429639
NCSTN	chr1	160343316	160358952	0.0424096
KLHDC9	chr1	161098361	161100346	0.0414541
PFDN2	chr1	161100556	161118055	0.0401157
NIT1	chr1	161118086	161125445	0.0389458
UFC1	chr1	161152776	161158856	0.0375411
NDUFS2	chr1	161197104	161214723	0.036703
SDHC	chr1	161314381	161363206	0.0354831
ATF6	chr1	161766298	161977574	0.0345182
NOS1AP	chr1	162069691	162370475	0.0334285
UHMK1	chr1	162497251	162529631	0.032141
UAP1	chr1	162561506	162599842	0.0309456
HSD17B7	chr1	162790702	162812823	0.029609
RGS4	chr1	163068775	163076802	0.0287383
PBX1	chr1	164555584	164899296	0.0273017
MGST3	chr1	165631213	165661796	0.0259006
TMCO1	chr1	165724293	165827755	0.024153
UCK2	chr1	165827614	165911618	0.0223032
FAM78B	chr1	166057426	166167001	0.0208721
POGK	chr1	166839447	166856359	0.01985
ILDR2	chr1	166895711	166975540	0.0185181
POU2F1	chr1	167220876	167427345	0.0173426
CD247	chr1	167430640	167518610	0.0163481
CREG1	chr1	167529117	167553805	0.0153519
MPZL1	chr1	167721192	167791919	0.0139134
MPC2	chr1	167916675	167937072	0.0129445
DCAF6	chr1	167935783	168075843	0.0117762
TIPRL	chr1	168178962	168202109	0.0103185
ATP1B1	chr1	169105697	169132722	0.00932442
NME7	chr1	169132531	169367948	0.00833394
BLZF1	chr1	169367970	169396540	0.00728318
CCDC181	chr1	169394870	169460669	0.00657547
C1orf112	chr1	169662007	169854080	0.00565292
SCYL3	chr1	169849631	169894267	0.00441603
KIFAP3	chr1	169921326	170085208	0.00351549
PRRX1	chr1	170662728	170739421	0.00232104
PRRC2C	chr1	171485530	171593511	0.00105053
VAMP4	chr1	171700160	171742074	0.000284273
DNM3	chr1	171841498	172418466	-0.000450569
PIGC	chr1	172370189	172444086	-0.00127845
SUCO	chr1	172532349	172611833	-0.00204927
PRDX6	chr1	173477330	173488815	-0.00296577
KLHL20	chr1	173714941	173786692	-0.00395503
RC3H1	chr1	173931084	174022357	-0.00506108
RABGAP1L	chr1	174159410	174995308	-0.00589927
CACYBP	chr1	174999163	175012027	-0.00644326
MRPS14	chr1	175010789	175023425	-0.0070903
TNR	chr1	175315194	175743616	-0.00797297
PAPPA2	chr1	176463171	176845601	-0.0084813
ASTN1	chr1	176857302	177164973	-0.00926948
BRINP2	chr1	177170958	177282422	-0.00948213
SEC16B	chr1	177923956	177984303	-0.0100343
RASAL2	chr1	178094104	178484147	-0.00992524
RALGPS2	chr1	178725147	178921841	-0.00996279
ANGPTL1	chr1	178849535	178871077	-0.00946121
FAM20B	chr1	179025804	179076567	-0.00902828
ABL2	chr1	179099330	179229684	-0.00888295
TOR1AIP2	chr1	179839967	179877803	-0.00850648
TOR1AIP1	chr1	179882042	179920077	-0.00801016
CEP350	chr1	179954773	180114875	-0.00763954
QSOX1	chr1	180154869	180204030	-0.00699717
ACBD6	chr1	180269653	180502954	-0.00644027
XPR1	chr1	180632022	180890279	-0.0059783
STX6	chr1	180972712	181023121	-0.00465507
IER5	chr1	181088700	181092900	-0.00410786
CACNA1E	chr1	181317690	181808084	-0.00355909
GLUL	chr1	182378098	182392206	-0.00256263
DHX9	chr1	182839347	182887982	-0.00201913
LAMC1	chr1	183023420	183145592	-0.00133214
NMNAT2	chr1	183248237	183418380	-0.000666986
SMG7	chr1	183472216	183598246	-1.63239e-05
ARPC5	chr1	183620846	183635783	0.000490693
RGL1	chr1	183636085	183928532	0.000991972
COLGALT2	chr1	183929854	184037729	0.00135069
TSEN15	chr1	184051651	184123978	0.00171035
C1orf21	chr1	184387029	184629019	0.00205941
EDEM3	chr1	184690237	184754907	0.00234123
RNF2	chr1	185045526	185102603	0.00263011
TRMT1L	chr1	185118101	185157072	0.00304076
SWT1	chr1	185157080	185291781	0.00319299
TPR	chr1	186311652	186375693	0.00370174
PLA2G4A	chr1	186828949	186988981	0.00433982
BRINP3	chr1	190097658	190478404	0.00506356
RGS2	chr1	192809039	192812275	0.00634543
UCHL5	chr1	193012250	193060080	0.00710245
GLRX2	chr1	193090866	193106114	0.00797806
CDC73	chr1	193121983	193254815	0.00872338
B3GALT2	chr1	193178730	193186613	0.00914849
KCNT2	chr1	196225779	196609225	0.00956661
ZBTB41	chr1	197153682	197201293	0.00999548
CRB1	chr1	197268204	197478455	0.0110678
DENND1B	chr1	197504748	197775696	0.0117832
NEK7	chr1	198156994	198322420	0.0124023
ZNF281	chr1	200404940	200410056	0.0130389
CAMSAP2	chr1	200739558	200860704	0.0132711
KIF21B	chr1	200969390	201023714	0.0135197
TMEM9	chr1	201134772	201171574	0.0139928
TNNT2	chr1	201359008	201377764	0.014608
PHLDA3	chr1	201464278	201469237	0.0151668
NAV1	chr1	201622885	201826969	0.0154008
IPO9	chr1	201829149	201884291	0.0154536
SHISA4	chr1	201888680	201892587	0.01581
TIMM17A	chr1	201955503	201970664	0.0158828
RNPEP	chr1	201982372	202006147	0.0160088
ARL8A	chr1	202133404	202144743	0.0158915
UBE2T	chr1	202331657	202341980	0.0157921
PPP1R12B	chr1	202348699	202592706	0.0156268
SYT2	chr1	202590596	202710454	0.0158335
KDM5B	chr1	202724495	202808487	0.0157469
RABIF	chr1	202878282	202889149	0.015736
KLHL12	chr1	202891116	202928636	0.015647
ADIPOR1	chr1	202940826	202958572	0.0156722
CYB5R1	chr1	202961873	202967275	0.0154438
TMEM183A	chr1	203007374	203024848	0.0150105
PPFIA4	chr1	203026498	203078740	0.0147706
ADORA1	chr1	203090654	203167405	0.0145295
ATP2B4	chr1	203626787	203744081	0.0144295
ZC3H11A	chr1	203795623	203854999	0.0143905
SNRPE	chr1	203861599	203871152	0.0139564
PLEKHA6	chr1	204218853	204377665	0.0137073
PIK3C2B	chr1	204422628	204494805	0.0130873
MDM4	chr1	204516379	204558120	0.0127179
LRRN2	chr1	204617170	204685738	0.0122845
NFASC	chr1	204828651	205022822	0.011861
CNTN2	chr1	205042937	205078289	0.0115592
RBBP5	chr1	205086142	205122015	0.0113222
DSTYK	chr1	205142505	205211702	0.01108
TMCC2	chr1	205227946	205285632	0.0110149
CDK18	chr1	205504596	205532793	0.0104873
ELK4	chr1	205597556	205632011	0.00967846
NUCKS1	chr1	205712822	205750182	0.00934534
SRGAP2	chr1	206203346	206464436	0.00858404
RASSF5	chr1	206507531	206589448	0.00822706
PFKFB2	chr1	207034366	207081024	0.00774779
CD46	chr1	207752054	207795513	0.00732156
PLXNA2	chr1	208022242	208244384	0.00671673
CAMK1G	chr1	209583714	209613939	0.00594089
SYT14	chr1	209900923	210171389	0.00543725
HHAT	chr1	210328252	210676296	0.00535168
KCNH1	chr1	210676823	211134165	0.00508756
RCOR3	chr1	211258377	211316385	0.00507046
LPGAT1	chr1	211743457	211830763	0.00513211
INTS7	chr1	211940399	212035557	0.00493397
PPP2R5A	chr1	212285410	212361853	0.00512393
NENF	chr1	212432920	212446379	0.00485162
NSL1	chr1	212726153	212791782	0.00476757
TATDN3	chr1	212791828	212816830	0.00494727
FLVCR1	chr1	212858275	212899363	0.00520376
ANGEL2	chr1	212992182	213015867	0.00540366
RPS6KC1	chr1	213051233	213274774	0.00560427
SMYD2	chr1	214281102	214337131	0.0059059
PTPN14	chr1	214348700	214552449	0.00579693
KCNK2	chr1	215005775	215237090	0.00576002
KCTD3	chr1	215567304	215621807	0.00557878
USH2A	chr1	215622891	216423448	0.00566141
ESRRG	chr1	216503246	217137755	0.00582265
GPATCH2	chr1	217426992	217631090	0.00625893
RRP15	chr1	218285293	218337983	0.00631577
LYPLAL1	chr1	219173869	219212865	0.00655362
IARS2	chr1	220094132	220148041	0.00679675
RAB3GAP2	chr1	220148293	220272453	0.00668974
MARK1	chr1	220528136	220664461	0.00671374
C1orf115	chr1	220690363	220699153	0.00663261
MIA3	chr1	222618097	222668007	0.00659796
BROX	chr1	222712553	222735196	0.0068289
SUSD4	chr1	223220819	223364233	0.00719366
CAPN2	chr1	223701593	223776018	0.00743869
FBXO28	chr1	224114111	224162047	0.00751571
DEGS1	chr1	224175756	224193441	0.0073643
NVL	chr1	224227334	224330189	0.00691823
CNIH4	chr1	224356858	224379459	0.00675109
WDR26	chr1	224385146	224437033	0.00631311
CNIH3	chr1	224434660	224740554	0.00594419
DNAH14	chr1	224896262	225399292	0.00524538
ENAH	chr1	225486835	225653142	0.00467914
SRP9	chr1	225777813	225790468	0.00389562
ACBD3	chr1	226144679	226186741	0.00279673
LIN9	chr1	226231149	226309869	0.00212033
PARP1	chr1	226360210	226408154	0.00143292
CDC42BPA	chr1	226989865	227318502	0.000588823
SNAP47	chr1	227728200	227781826	-0.00033684
ARF1	chr1	228082660	228099212	-0.00114905
C1orf35	chr1	228100726	228105411	-0.00297648
MRPL55	chr1	228106679	228109312	-0.0043003
GUK1	chr1	228139962	228148984	-0.00580058
TRIM11	chr1	228393673	228406835	-0.00758536
RNF187	chr1	228487382	228496188	-0.00918907
RAB4A	chr1	229271062	229305894	-0.010917
CCSAP	chr1	229321011	229343294	-0.0124629
NUP133	chr1	229440259	229508341	-0.0145782
ABCB10	chr1	229516582	229558707	-0.0159368
GALNT2	chr1	230057990	230282122	-0.0181683
PGBD5	chr1	230314490	230426332	-0.0206302
COG2	chr1	230642481	230693982	-0.0227597
TTC13	chr1	230906243	230978875	-0.0245336
ARV1	chr1	230978981	231000733	-0.0265468
GNPAT	chr1	231241207	231277973	-0.0297247
EGLN1	chr1	231363751	231422287	-0.0321969
SIPA1L2	chr1	232397965	232630571	-0.0353323
NTPCR	chr1	232950605	232983882	-0.0376178
KCNK1	chr1	233614106	233672514	-0.040423
SLC35F3	chr1	233904676	234324511	-0.0440594
COA6	chr1	234373456	234385080	-0.0466025
TARBP1	chr1	234391313	234479179	-0.0492969
IRF2BP2	chr1	234604269	234610178	-0.0517211
TOMM20	chr1	235109341	235128837	-0.0544202
ARID4B	chr1	235131634	235328219	-0.0569706
GGPS1	chr1	235327350	235344532	-0.0589726
TBCE	chr1	235367360	235452443	-0.0612377
B3GALNT2	chr1	235447190	235504452	-0.0636207
LYST	chr1	235661041	235883640	-0.0656149
GPR137B	chr1	236142505	236221865	-0.0679745
ERO1B	chr1	236215101	236281958	-0.0705298
LGALS8	chr1	236518000	236552981	-0.0734013
HEATR1	chr1	236549005	236604516	-0.0764325
ACTN2	chr1	236664141	236764631	-0.0790547
MTR	chr1	236795260	236921278	-0.0819713
RYR2	chr1	237042184	237833988	-0.0845744
CHRM3	chr1	239386565	239915452	-0.086519
FMN2	chr1	240014348	240475187	-0.0878453
GREM2	chr1	240489573	240612155	-0.0888555
RGS7	chr1	240775514	241357230	-0.0896672
FH	chr1	241497511	241519799	-0.0897168
OPN3	chr1	241590102	241677376	-0.0898356
PLD5	chr1	242082986	242524697	-0.0905072
CEP170	chr1	243124428	243255348	-0.0911699
SDCCAG8	chr1	243256034	243500091	-0.0914951
AKT3	chr1	243488233	243851079	-0.0916639
ZBTB18	chr1	244048939	244057476	-0.0913906
DESI2	chr1	244653103	244709033	-0.0912581
COX20	chr1	244835616	244845057	-0.0913661
HNRNPU	chr1	244840638	244864560	-0.0918045
EFCAB2	chr1	244969705	245127164	-0.0922288
KIF26B	chr1	245154985	245709432	-0.0928708
SMYD3	chr1	245749342	246507312	-0.0932837
CNST	chr1	246566444	246668595	-0.0928438
SCCPDH	chr1	246724409	246768137	-0.0926223
AHCTF1	chr1	246839098	246931948	-0.0924273
ZNF124	chr1	247121975	247172020	-0.0921236
ZNF496	chr1	247297412	247331867	-0.0918029
OR2L13	chr1	248095184	248101103	-0.0916507
LYPD8	chr1	248739415	248755759	-0.0917436
SH3BP5L	chr1	248810446	248825915	-0.0914947
ZNF692	chr1	248850006	248859144	-0.0915219
SH3YL1	chr2	217730	266398	-0.0123891
ACP1	chr2	264140	278283	-0.0121445
TMEM18	chr2	663877	677406	-0.0120518
SNTG2	chr2	950849	1367613	-0.0120797
MYT1L	chr2	1789113	2331664	-0.0121859
TRAPPC12	chr2	3379675	3485094	-0.0115102
RPS7	chr2	3575260	3580920	-0.0109685
RNF144A	chr2	6917412	7068286	-0.0104774
ID2	chr2	8678845	8684461	-0.00977916
KIDINS220	chr2	8721081	8837630	-0.00879755
MBOAT2	chr2	8852690	9003709	-0.007748
ASAP2	chr2	9206765	9405683	-0.00686139
ITGB1BP1	chr2	9403475	9423528	-0.0056753
IAH1	chr2	9473658	9496543	-0.00470006
ADAM17	chr2	9488486	9556732	-0.00368352
YWHAQ	chr2	9583967	9630997	-0.0025299
TAF1B	chr2	9843443	9934416	-0.00172195
GRHL1	chr2	9951693	10002277	-0.00101398
HPCAL1	chr2	10302889	10427617	-6.10148e-05
NOL10	chr2	10570754	10689987	0.000369059
PDIA6	chr2	10783391	10837977	0.000743336
KCNF1	chr2	10911934	10914225	0.00118379
ROCK2	chr2	11179759	11348330	0.00145754
GREB1	chr2	11482341	11642788	0.0023087
LPIN1	chr2	11677595	11827409	0.00258148
NBAS	chr2	15166914	15561334	0.00344357
DDX1	chr2	15591178	15634346	0.00421407
VSNL1	chr2	17539126	17657018	0.00497211
SMC6	chr2	17663812	17800242	0.00559817
RDH14	chr2	18554723	18560679	0.00660175
WDR35	chr2	19910263	19990105	0.00771043
LAPTM4A	chr2	20032650	20051628	0.00828724
PUM2	chr2	20248691	20352234	0.00857301
RHOB	chr2	20447074	20449440	0.00932102
HS1BP3	chr2	20560448	20651130	0.0101113
LDAH	chr2	20684014	20823130	0.0103087
KLHL29	chr2	23385179	23708611	0.0107153
ATAD2B	chr2	23748664	23927123	0.0109511
UBXN2A	chr2	23927285	24004909	0.0113385
FKBP1B	chr2	24049701	24063681	0.0117942
SF3B6	chr2	24067586	24076373	0.0118824
FAM228B	chr2	24076526	24169640	0.0119506
ITSN2	chr2	24202864	24360536	0.0119767
NCOA1	chr2	24491254	24770702	0.0123417
PTRHD1	chr2	24789728	24793391	0.0130496
ADCY3	chr2	24819169	24920237	0.01329
DNAJC27	chr2	24943636	24972094	0.0135868
EFR3B	chr2	25042076	25159135	0.0138729
DNMT3A	chr2	25227855	25342590	0.0142766
DTNB	chr2	25377198	25673647	0.0146311
ASXL2	chr2	25733753	25878487	0.0156305
KIF3C	chr2	25926598	25982749	0.0161768
RAB10	chr2	26034084	26137454	0.016474
HADHA	chr2	26190635	26244672	0.0169888
HADHB	chr2	26243170	26290465	0.0174475
DPYSL5	chr2	26847747	26950351	0.0183081
MAPRE3	chr2	26970637	27027219	0.0189296
AGBL5	chr2	27042364	27070622	0.0193054
OST4	chr2	27070472	27071654	0.019479
CGREF1	chr2	27098889	27119128	0.0193372
SLC30A3	chr2	27253684	27275817	0.0193198
DNAJC5G	chr2	27275433	27281499	0.0196565
MPV17	chr2	27309492	27325680	0.0194577
GTF3C2	chr2	27325849	27357034	0.0197643
SNX17	chr2	27370496	27377535	0.0193523
PPM1G	chr2	27381195	27409591	0.0191549
NRBP1	chr2	27427790	27442259	0.0185333
IFT172	chr2	27444377	27489805	0.0179102
FNDC4	chr2	27491883	27495200	0.0176666
ZNF512	chr2	27582969	27623217	0.0174907
SUPT7L	chr2	27650809	27663840	0.0170934
SLC4A1AP	chr2	27663471	27694976	0.0164221
MRPL33	chr2	27771717	27988087	0.016146
RBKS	chr2	27781379	27890681	0.0156153
FOSL2	chr2	28392448	28417317	0.0147437
PPP1CB	chr2	28751640	28802940	0.0144021
SPDYA	chr2	28782517	28850611	0.0140445
TRMT61B	chr2	28849821	28870309	0.0136872
WDR43	chr2	28894667	28948219	0.013004
CLIP4	chr2	29097705	29189643	0.0125745
ALK	chr2	29192774	29921586	0.0119557
YPEL5	chr2	30146941	30160533	0.0115553
LCLAT1	chr2	30447226	30644225	0.0111473
GALNT14	chr2	30910467	31155202	0.0109577
EHD3	chr2	31234152	31269451	0.0109629
MEMO1	chr2	31865060	32011230	0.0105421
DPY30	chr2	31867809	32039805	0.0100737
SPAST	chr2	32063556	32157637	0.00978672
SLC30A6	chr2	32165841	32224379	0.0096258
YIPF4	chr2	32277904	32316594	0.00911971
BIRC6	chr2	32357028	32618899	0.00843054
TTC27	chr2	32628032	32821051	0.00792264
LTBP1	chr2	32946953	33399509	0.00749134
FAM98A	chr2	33583660	33599382	0.00725218
CRIM1	chr2	36355778	36551135	0.00647109
FEZ2	chr2	36531805	36646087	0.00572217
STRN	chr2	36837698	36966536	0.00529132
HEATR5B	chr2	36968383	37084372	0.00437198
GPATCH11	chr2	37084451	37099244	0.00390744
EIF2AK2	chr2	37099210	37157522	0.00318653
CEBPZOS	chr2	37196488	37216193	0.00257899
CEBPZ	chr2	37201612	37231596	0.00147693
NDUFAF7	chr2	37231631	37253403	0.000288261
QPCT	chr2	37342827	37373322	-0.000843355
CDC42EP3	chr2	37641882	37738468	-0.00201658
RMDN2	chr2	37923187	38067142	-0.00348576
CYP1B1	chr2	38066973	38109902	-0.00505748
ATL2	chr2	38293954	38377285	-0.00662711
HNRNPLL	chr2	38561969	38603586	-0.00862054
SRSF7	chr2	38743599	38751494	-0.0101279
DHX57	chr2	38797729	38875934	-0.0117001
SOS1	chr2	38981549	39124345	-0.0136369
MAP4K3	chr2	39249266	39437301	-0.0150272
TMEM178A	chr2	39664982	39717963	-0.0164875
THUMPD2	chr2	39736060	39779267	-0.0182822
SLC8A1	chr2	40097270	40611053	-0.0196446
PKDCC	chr2	42048021	42058517	-0.0203462
EML4	chr2	42169353	42332548	-0.021092
COX7A2L	chr2	42333546	42425088	-0.0222929
KCNG3	chr2	42442017	42493982	-0.0233062
MTA3	chr2	42494569	42756947	-0.0244922
THADA	chr2	43230851	43596038	-0.0257644
DYNC2LI1	chr2	43774039	43810010	-0.0268336
LRPPRC	chr2	43886224	43996226	-0.0273446
PPM1B	chr2	44167969	44244384	-0.0280548
PREPL	chr2	44316281	44361862	-0.0290639
CAMKMT	chr2	44361947	44772592	-0.0298725
SRBD1	chr2	45388680	45612165	-0.0304761
PRKCE	chr2	45651345	46187990	-0.0312185
ATP6V1E2	chr2	46490750	46542577	-0.031889
RHOQ	chr2	46541806	46584688	-0.032321
PIGF	chr2	46580937	46617055	-0.0325127
SOCS5	chr2	46698952	46780245	-0.0328537
MCFD2	chr2	46901870	46941855	-0.0334685
TTC7A	chr2	46916157	47076137	-0.0338513
MSH2	chr2	47403067	47663146	-0.0345852
KCNK12	chr2	47509290	47570985	-0.0351543
FBXO11	chr2	47789316	47906498	-0.0361631
FOXN2	chr2	48314637	48379295	-0.0365025
PPP1R21	chr2	48440598	48515391	-0.0366801
NRXN1	chr2	49918503	51225575	-0.0371323
ASB3	chr2	53532672	53860160	-0.0369683
ERLEC1	chr2	53787044	53818819	-0.0368248
PSME4	chr2	53864069	53970993	-0.0365656
ACYP2	chr2	53970838	54305300	-0.0362364
SPTBN1	chr2	54456317	54671446	-0.0358999
EML6	chr2	54723499	54972025	-0.0355743
RTN4	chr2	54972187	55112621	-0.0350265
CLHC1	chr2	55172547	55232563	-0.0341609
RPS27A	chr2	55231903	55235853	-0.0335269
CCDC88A	chr2	55287842	55419895	-0.0326271
CFAP36	chr2	55519604	55545079	-0.0315998
PPP4R3B	chr2	55547292	55618880	-0.0310904
PNPT1	chr2	55634061	55693863	-0.0305785
CCDC85A	chr2	56183990	56386172	-0.0300507
FANCL	chr2	58159243	58241372	-0.029126
BCL11A	chr2	60450520	60554467	-0.0281944
PAPOLG	chr2	60756253	60802086	-0.0273457
REL	chr2	60881521	60931612	-0.0268252
PUS10	chr2	60940222	61018259	-0.025542
PEX13	chr2	61017225	61051990	-0.0246128
KIAA1841	chr2	61065871	61138034	-0.0240347
C2orf74	chr2	61145068	61164828	-0.0225952
USP34	chr2	61187463	61471087	-0.0218765
XPO1	chr2	61476032	61538741	-0.0210057
FAM161A	chr2	61824848	61854143	-0.019733
CCT4	chr2	61868085	61888671	-0.0186137
COMMD1	chr2	61888724	62147247	-0.0181726
EHBP1	chr2	62673851	63046487	-0.0171996
WDPCP	chr2	63119559	63827843	-0.0159342
MDH1	chr2	63588609	63607197	-0.0145987
UGP2	chr2	63840952	63891562	-0.0140157
VPS54	chr2	63892146	64019428	-0.0132355
PELI1	chr2	64092652	64144420	-0.0125194
AFTPH	chr2	64524305	64593005	-0.0120563
SERTAD2	chr2	64631621	64751005	-0.011669
SLC1A4	chr2	64988477	65023865	-0.0111628
CEP68	chr2	65056366	65087004	-0.0103446
RAB1A	chr2	65070696	65130331	-0.00986414
ACTR2	chr2	65227788	65271253	-0.00944705
SPRED2	chr2	65310851	65432637	-0.00933438
C1D	chr2	68041130	68110948	-0.00920241
WDR92	chr2	68122936	68157549	-0.00853546
CNRIP1	chr2	68284171	68320051	-0.00833986
ANTXR1	chr2	69013176	69249327	-0.00794465
GFPT1	chr2	69319780	69387250	-0.00753498
NFU1	chr2	69396113	69437628	-0.00764467
AAK1	chr2	69457997	69674349	-0.00678195
ANXA4	chr2	69644425	69827112	-0.00593294
GMCL1	chr2	69829660	69881384	-0.00557438
MXD1	chr2	69897688	69942945	-0.00500528
PCBP1	chr2	70087477	70089203	-0.00466738
C2orf42	chr2	70149885	70248615	-0.00447529
PCYOX1	chr2	70257386	70281185	-0.00396505
SNRPG	chr2	70281362	70293740	-0.00372056
FAM136A	chr2	70295975	70302090	-0.00349043
ADD2	chr2	70607618	70768225	-0.00367609
AC007040.11	chr2	70939318	70995336	-0.00380193
NAGK	chr2	71064344	71079808	-0.00404426
MCEE	chr2	71109684	71130239	-0.00402179
MPHOSPH10	chr2	71130632	71150101	-0.00367413
ZNF638	chr2	71276561	71435069	-0.00369907
DYSF	chr2	71453561	71686763	-0.00350297
EXOC6B	chr2	72175984	72826041	-0.00343717
EMX1	chr2	72916260	72936071	-0.00329756
SFXN5	chr2	72942036	73075619	-0.00284854
CCT7	chr2	73233420	73253021	-0.00271836
FBXO41	chr2	73254682	73284478	-0.00267774
ALMS1	chr2	73385758	73625166	-0.00198135
TPRKB	chr2	73729104	73737400	-0.00179947
DUSP11	chr2	73762184	73780157	-0.00208833
STAMBP	chr2	73828916	73873659	-0.00201832
DGUOK	chr2	73926826	73958961	-0.00208735
TET3	chr2	73984910	74108176	-0.00242364
BOLA3	chr2	74135400	74147912	-0.00254493
WDR54	chr2	74421678	74425755	-0.00299658
AUP1	chr2	74526645	74529760	-0.00360716
SEMA4F	chr2	74654228	74683853	-0.003559
POLE4	chr2	74958643	74970128	-0.00423351
MRPL19	chr2	75646783	75690851	-0.00474465
GCFC2	chr2	75652000	75710985	-0.00504465
LRRTM4	chr2	76747685	77593319	-0.0055114
CTNNA2	chr2	79185231	80648861	-0.00527283
SUCLG1	chr2	84423528	84460045	-0.00466385
DNAH6	chr2	84516455	84819589	-0.00374253
TMSB10	chr2	84905656	84906671	-0.00266966
KCMF1	chr2	84971093	85059472	-0.00228514
TGOLN2	chr2	85318020	85328296	-0.00185003
ELMOD3	chr2	85354394	85391752	-0.00128956
MAT2A	chr2	85539168	85545281	-0.000820032
USP39	chr2	85602856	85649283	-0.000626796
ST3GAL5	chr2	85837120	85905199	-0.000241172
POLR1A	chr2	86020216	86106155	0.000144688
PTCD3	chr2	86106223	86142157	0.000651381
IMMT	chr2	86143932	86195472	0.00117627
MRPL35	chr2	86199355	86213790	0.00161222
REEP1	chr2	86213993	86338083	0.00139664
KDM3A	chr2	86440647	86492716	0.00163705
CHMP3	chr2	86503430	86563479	0.00187164
RNF103-CHMP3	chr2	86505668	86721122	0.00188009
RMND5A	chr2	86720291	86778041	0.00208434
PLGLB1	chr2	87002559	87021852	0.00202467
KRCC1	chr2	88027205	88064252	0.00235881
EIF2AK3	chr2	88556741	88691518	0.00243088
RPIA	chr2	88691673	88750929	0.00236926
MRPS5	chr2	95085369	95149434	0.00243302
AC092835.2	chr2	95207535	95259774	0.0026912
KCNIP3	chr2	95297327	95386077	0.00249069
FAHD2A	chr2	95402708	95416616	0.00242064
ANKRD36C	chr2	95836919	95991831	0.00229135
STARD7	chr2	96184859	96208827	0.00252625
TMEM127	chr2	96248514	96265997	0.00268776
CIAO1	chr2	96266159	96274173	0.00290335
SNRNP200	chr2	96274338	96321271	0.0027106
KANSL3	chr2	96593170	96642787	0.00297979
LMAN2L	chr2	96705929	96740064	0.00309598
CNNM4	chr2	96760902	96811874	0.00302264
ANKRD23	chr2	96824526	96857934	0.00281162
SEMA4C	chr2	96859718	96870757	0.00268402
FAM178B	chr2	96875882	96986580	0.00288134
FAHD2B	chr2	97083583	97094882	0.00256747
ANKRD36	chr2	97113153	97264521	0.00224913
ANKRD36B	chr2	97492663	97589965	0.00234561
COX5B	chr2	97646062	97648383	0.00232609
ACTR1B	chr2	97655939	97664044	0.00214664
TMEM131	chr2	97756333	97995948	0.00188003
INPP4A	chr2	98444854	98594392	0.00153762
COA5	chr2	98599314	98608515	0.00126778
UNC50	chr2	98608579	98618515	0.00113044
MGAT4A	chr2	98619106	98731132	0.000721768
TSGA10	chr2	98997261	99154964	0.000390461
RP11-111H13.1	chr2	99141485	99322741	0.000127605
MITD1	chr2	99161427	99181058	-0.000500607
TXNDC9	chr2	99318982	99340702	-0.00122451
EIF5B	chr2	99337371	99401326	-0.00281061
REV1	chr2	99400475	99490035	-0.00427287
AFF3	chr2	99545419	100192428	-0.00614716
LONRF2	chr2	100271875	100322501	-0.00744986
CHST10	chr2	100391860	100417668	-0.00849603
NPAS2	chr2	100820139	100996829	-0.00936867
RPL31	chr2	101002229	101024032	-0.00994973
TBC1D8	chr2	101007228	101252866	-0.0105107
CNOT11	chr2	101252886	101270316	-0.0111986
RNF149	chr2	101271219	101308701	-0.0115642
CREG2	chr2	101345550	101387503	-0.0122838
MAP4K4	chr2	101696850	101894689	-0.0125898
MRPS9	chr2	105038069	105099960	-0.0125852
TGFBRAP1	chr2	105264391	105329735	-0.012833
FHL2	chr2	105357712	105438513	-0.0131684
NCK2	chr2	105744912	105894274	-0.0135491
UXS1	chr2	106093308	106194301	-0.0136607
ST6GAL2	chr2	106801600	106887108	-0.0139004
GCC2	chr2	108449191	108509415	-0.0142337
LIMS1	chr2	108534355	108687246	-0.0140806
RANBP2	chr2	108719482	108785809	-0.0141938
CCDC138	chr2	108786757	108885477	-0.0141525
SH3RF3	chr2	109129205	109504634	-0.0144914
NPHP1	chr2	110122311	110205066	-0.0143077
ANAPC1	chr2	111611639	111884690	-0.0140793
TMEM87B	chr2	112055269	112119318	-0.0149932
FBLN7	chr2	112138385	112188218	-0.0160641
ZC3H8	chr2	112211529	112255136	-0.0164516
ZC3H6	chr2	112275597	112340063	-0.0174156
RGPD8	chr2	112368369	112434488	-0.0184954
TTL	chr2	112482156	112541739	-0.0199331
SLC20A1	chr2	112645939	112663825	-0.0214359
CBWD2	chr2	113437691	113496204	-0.0224786
RABL2A	chr2	113627229	113643396	-0.0236826
SLC35F5	chr2	113705011	113756693	-0.0254411
ACTR3	chr2	113890063	113962596	-0.027594
DPP10	chr2	114442299	115845780	-0.0296615
DDX18	chr2	117814691	117832377	-0.0304769
CCDC93	chr2	117915478	118014133	-0.0316601
INSIG2	chr2	118088452	118110997	-0.0328461
DBI	chr2	119366924	119372550	-0.0344188
CFAP221	chr2	119544432	119662251	-0.0355615
PTPN4	chr2	119759922	119984899	-0.0369474
EPB41L5	chr2	120013077	120179119	-0.0385634
RALB	chr2	120240064	120294710	-0.0399595
CLASP1	chr2	121337776	121649476	-0.0419809
NIFK	chr2	121726945	121736911	-0.0431975
TSN	chr2	121737103	121767853	-0.0450094
CNTNAP5	chr2	124025287	124921219	-0.0461962
BIN1	chr2	127048027	127107288	-0.0470481
ERCC3	chr2	127257290	127294166	-0.0475175
MAP3K2	chr2	127298668	127388465	-0.0482384
IWS1	chr2	127436207	127526886	-0.0489006
WDR33	chr2	127701027	127811187	-0.0496445
POLR2D	chr2	127843553	127858155	-0.0513233
SAP130	chr2	127941217	128028120	-0.0528008
UGGT1	chr2	128091200	128195677	-0.0546489
HS6ST1	chr2	128236716	128318868	-0.0558982
SMPD4	chr2	130151392	130182750	-0.0574763
MZT2B	chr2	130181737	130190729	-0.0589421
CCDC115	chr2	130337933	130342699	-0.0606205
IMP4	chr2	130342877	130347967	-0.0621833
PTPN18	chr2	130356045	130375405	-0.0641315
AMER3	chr2	130755540	130768134	-0.0659994
ARHGEF4	chr2	130836914	131047263	-0.0684216
FAM168B	chr2	131047876	131093460	-0.0707903
PLEKHB2	chr2	131104847	131353709	-0.0729737
MZT2A	chr2	131464900	131492743	-0.0754997
ANKRD30BL	chr2	132147591	132257969	-0.0779992
NCKAP5	chr2	132671788	133568463	-0.0807693
MGAT5	chr2	134119983	134454621	-0.0832666
TMEM163	chr2	134455759	134719000	-0.0851803
CCNT2	chr2	134918235	134959342	-0.0871631
RAB3GAP1	chr2	135052292	135176394	-0.0895146
ZRANB3	chr2	135136916	135531218	-0.0920264
R3HDM1	chr2	135531455	135725270	-0.0940763
UBXN4	chr2	135741734	135785056	-0.0953466
HNMT	chr2	137964020	138016364	-0.0969126
SPOPL	chr2	138501770	138573547	-0.0983032
LRP1B	chr2	140231423	142131016	-0.0992871
ARHGAP15	chr2	143091362	143768352	-0.0998573
GTDC1	chr2	143938068	144332568	-0.100215
ZEB2	chr2	144364364	144521057	-0.100479
ACVR2A	chr2	147844517	147930826	-0.100658
ORC4	chr2	147930396	148021604	-0.100702
MBD5	chr2	148021011	148516971	-0.100926
EPC2	chr2	148644440	148787569	-0.100705
KIF5C	chr2	148875227	149026759	-0.100214
MMADHC	chr2	149569637	149587778	-0.100257
RIF1	chr2	151409883	151508013	-0.100524
ARL5A	chr2	151788984	151828492	-0.10098
CACNB4	chr2	151832771	152099167	-0.101236
STAM2	chr2	152116801	152175763	-0.101451
FMNL2	chr2	152335174	152649826	-0.101564
PRPF40A	chr2	152651593	152717997	-0.101531
ARL6IP6	chr2	152717893	152762396	-0.101407
GALNT13	chr2	153871922	154453979	-0.101131
KCNJ3	chr2	154697855	154858354	-0.100887
NR4A2	chr2	156324437	156342348	-0.100487
GPD2	chr2	156435290	156613735	-0.0996967
ACVR1C	chr2	157526767	157628864	-0.0991337
ACVR1	chr2	157736251	157876330	-0.0985934
UPP2	chr2	157876702	158136154	-0.0984616
CCDC148	chr2	158171073	158456753	-0.0981567
PKP4	chr2	158456952	158682879	-0.0980355
WDSUB1	chr2	159235798	159286703	-0.0972585
BAZ2B	chr2	159318979	159616569	-0.0967117
PLA2R1	chr2	159932006	160062615	-0.0957259
RBMS1	chr2	160272151	160493807	-0.0949291
TANK	chr2	161136908	161236230	-0.0940561
PSMD14	chr2	161308425	161411717	-0.0934749
SLC4A10	chr2	161424332	161985282	-0.0928745
FAP	chr2	162170684	162245151	-0.0916064
GCA	chr2	162318840	162371595	-0.0905067
KCNH7	chr2	162371407	162838767	-0.0895123
FIGN	chr2	163593396	163736012	-0.0876489
GRB14	chr2	164492417	164621482	-0.0866052
COBLL1	chr2	164653624	164843679	-0.0852431
SLC38A11	chr2	164896186	164955525	-0.0838756
SCN3A	chr2	165087526	165204050	-0.0825404
SCN2A	chr2	165194993	165392310	-0.0807318
CSRNP3	chr2	165469647	165689407	-0.0789577
TTC21B	chr2	165857475	165953851	-0.0770008
SCN1A	chr2	165984641	166149214	-0.0747516
SCN9A	chr2	166195185	166376001	-0.0726546
STK39	chr2	167954020	168247595	-0.0706256
CERS6	chr2	168456249	168775134	-0.0689794
FASTKD1	chr2	169528508	169573875	-0.0666749
PPIG	chr2	169584342	169641406	-0.0649699
KLHL23	chr2	169694488	169776989	-0.0624997
SSB	chr2	169791933	169812064	-0.0602127
METTL5	chr2	169810081	169824931	-0.0586263
UBR3	chr2	169827454	170084131	-0.0565607
GORASP2	chr2	170928464	170967130	-0.0550025
TLK1	chr2	170990823	171231314	-0.0538971
METTL8	chr2	171315746	171434802	-0.0521375
DCAF17	chr2	171434217	171485052	-0.0500308
DYNC1I2	chr2	171687409	171750158	-0.0487
SLC25A12	chr2	171783405	171999859	-0.0475705
HAT1	chr2	171922448	171983686	-0.0462964
METAP1D	chr2	171999943	172082430	-0.0453021
PDK1	chr2	172555373	172608669	-0.0439624
RAPGEF4	chr2	172735274	173052893	-0.0435857
SP3	chr2	173880850	173965373	-0.042247
OLA1	chr2	174072447	174248599	-0.0413167
CIR1	chr2	174348022	174395712	-0.0401027
SCRN3	chr2	174395730	174429575	-0.0390174
GPR155	chr2	174431571	174487094	-0.0379384
CHN1	chr2	174798809	175005381	-0.0369826
ATF2	chr2	175072250	175168382	-0.0374485
MTX2	chr2	176269395	176338025	-0.0375471
HNRNPA3	chr2	177212563	177223958	-0.036898
NFE2L2	chr2	177227595	177392697	-0.0366164
AGPS	chr2	177392746	177567024	-0.0363391
RBM45	chr2	178112424	178139011	-0.0362052
OSBPL6	chr2	178194481	178402893	-0.0361656
PRKRA	chr2	178431292	178451512	-0.0354805
PLEKHA3	chr2	178480457	178516463	-0.0349207
TTN	chr2	178525989	178830802	-0.0345639
SESTD1	chr2	179101678	179264832	-0.0345813
ZNF385B	chr2	179441982	179861612	-0.0342933
CWC22	chr2	179944876	180007297	-0.0334687
UBE2E3	chr2	180967248	181076585	-0.0329672
PDE1A	chr2	182140036	182523192	-0.0326576
DNAJC10	chr2	182716255	182794464	-0.031782
NCKAP1	chr2	182909115	183038858	-0.0306502
ZNF804A	chr2	184598529	184939492	-0.0299338
ZC3H15	chr2	186486253	186509361	-0.0291954
ITGAV	chr2	186590056	186680901	-0.0280777
FAM171B	chr2	186694060	186765959	-0.0269207
CALCRL	chr2	187341964	187448460	-0.0260595
GULP1	chr2	188291669	188595931	-0.0253503
COL5A2	chr2	189031898	189225312	-0.0247647
WDR75	chr2	189441446	189475552	-0.0242924
ASNSD1	chr2	189661385	189670831	-0.0235227
ANKAR	chr2	189674290	189761193	-0.0228476
ORMDL1	chr2	189770267	189784364	-0.0227172
PMS1	chr2	189784085	189877629	-0.0226827
C2orf88	chr2	189879609	190203484	-0.022683
HIBCH	chr2	190189735	190344193	-0.0227093
INPP1	chr2	190343570	190371665	-0.022999
MFSD6	chr2	190408355	190509205	-0.0233442
NAB1	chr2	190646746	190692766	-0.0236886
GLS	chr2	190880821	190965552	-0.0239637
STAT1	chr2	190908460	191020960	-0.0240198
STAT4	chr2	191029576	191151596	-0.0241526
MYO1B	chr2	191245185	191425389	-0.0246576
TMEFF2	chr2	191949043	192194933	-0.0248769
SLC39A10	chr2	195575977	195737702	-0.0249222
DNAH7	chr2	195737703	196068837	-0.0249146
HECW2	chr2	196189099	196593684	-0.0250692
GTF3C3	chr2	196763035	196799725	-0.02451
PGAP1	chr2	196833004	196927796	-0.0242275
ANKRD44	chr2	196967017	197311173	-0.0241463
SF3B1	chr2	197388515	197435079	-0.0240536
COQ10B	chr2	197453423	197475308	-0.0238238
HSPD1	chr2	197486584	197516737	-0.0237459
MOB4	chr2	197515571	197553699	-0.0241281
PLCL1	chr2	197804593	198572581	-0.0248459
SATB2	chr2	199269500	199471266	-0.0249845
FTCDNL1	chr2	199760544	199851192	-0.0241848
C2orf69	chr2	199911293	199955935	-0.0237258
TYW5	chr2	199928913	199955736	-0.022893
SPATS2L	chr2	200305881	200482264	-0.0226832
BZW1	chr2	200810594	200827338	-0.0220314
CLK1	chr2	200853009	200864744	-0.0214676
PPIL3	chr2	200870907	200889303	-0.0209588
NIF3L1	chr2	200889327	200903938	-0.0203378
ORC2	chr2	200908977	200963680	-0.0198705
FAM126B	chr2	200973718	201071671	-0.0198174
NDUFB3	chr2	201071433	201085750	-0.0193205
TRAK2	chr2	201377207	201451500	-0.0188066
STRADB	chr2	201387858	201480846	-0.0187363
TMEM237	chr2	201620184	201643570	-0.0183492
ALS2	chr2	201700267	201782112	-0.0186364
KIAA2012	chr2	202073255	202205188	-0.0184954
SUMO1	chr2	202206182	202238599	-0.0187454
NOP58	chr2	202265736	202303661	-0.0183443
BMPR2	chr2	202376327	202567751	-0.0179727
FAM117B	chr2	202634969	202769757	-0.017333
ICA1L	chr2	202773150	202871766	-0.016802
WDR12	chr2	202874261	203014798	-0.0165323
CARF	chr2	202912214	202988263	-0.0156674
NBEAL1	chr2	203014608	203226378	-0.0149679
CYP20A1	chr2	203238977	203306026	-0.014045
ABI2	chr2	203328280	203447728	-0.0135714
RAPH1	chr2	203394345	203535335	-0.0128548
INO80D	chr2	205993721	206086303	-0.012042
NDUFS1	chr2	206114817	206159509	-0.0109841
EEF1B2	chr2	206159585	206162928	-0.0103247
ZDBF2	chr2	206274663	206314427	-0.00949072
ADAM23	chr2	206443532	206621127	-0.00814265
FASTKD2	chr2	206765357	206796189	-0.0075743
KLF7	chr2	207074137	207167267	-0.00655456
CREB1	chr2	207529737	207605988	-0.00574804
METTL21A	chr2	207580631	207625928	-0.00455351
CCNYL1	chr2	207711540	207761839	-0.00381219
PLEKHM3	chr2	207821288	208025527	-0.00295479
C2orf80	chr2	208165343	208190030	-0.00174819
IDH1	chr2	208236229	208266074	-0.00138021
PIKFYVE	chr2	208266255	208358746	-0.000963067
PTH2R	chr2	208359714	208854503	-0.000356607
MAP2	chr2	209424047	209734118	0.000410799
UNC80	chr2	209771832	209999300	0.00129979
RPE	chr2	210002565	210022260	0.00262502
KANSL1L	chr2	210021421	210171409	0.00373644
LANCL1	chr2	210431249	210477652	0.00479545
ERBB4	chr2	211375717	212538841	0.00546304
IKZF2	chr2	212999691	213152427	0.00618363
SPAG16	chr2	213284379	214410501	0.00721976
VWC2L	chr2	214411054	214578976	0.00814849
ATIC	chr2	215311956	215349773	0.00888597
MREG	chr2	215942584	216034096	0.00936395
XRCC5	chr2	216107464	216206303	0.0100435
SMARCAL1	chr2	216412414	216483053	0.0109931
RPL37A	chr2	216498825	216579180	0.0121479
IGFBP5	chr2	216672105	216695549	0.0133812
DIRC3	chr2	217284019	217756593	0.0138965
ARPC2	chr2	218217141	218254356	0.0148537
AAMP	chr2	218264129	218270178	0.0156078
PNKD	chr2	218270392	218346793	0.0165597
USP37	chr2	218450251	218568351	0.0170576
ZNF142	chr2	218633329	218659655	0.0181021
STK36	chr2	218672069	218702716	0.0189281
CDK5R2	chr2	218959666	218962155	0.0194994
ZFAND2B	chr2	219195237	219209651	0.0201398
ATG9A	chr2	219219380	219229717	0.0209009
ANKZF1	chr2	219229783	219236679	0.0213358
TUBA4A	chr2	219249710	219277902	0.0219076
DNAJB2	chr2	219279342	219286898	0.0221733
PTPRN	chr2	219289623	219309648	0.0224716
SPEG	chr2	219434843	219493629	0.022609
CHPF	chr2	219538948	219543809	0.0226614
OBSL1	chr2	219550728	219571859	0.0229024
SLC4A3	chr2	219627394	219641980	0.0226799
EPHA4	chr2	221418027	221574202	0.0225246
SGPP2	chr2	222424543	222562621	0.0224313
FARSB	chr2	222566899	222656092	0.0223294
ACSL3	chr2	222860942	222944639	0.0222192
SCG2	chr2	223596940	223602361	0.0221549
AP1S3	chr2	223751686	223838027	0.0219695
WDFY1	chr2	223855716	223945357	0.021411
MRPL44	chr2	223957463	223967714	0.0213065
SERPINE2	chr2	223975045	224039318	0.0209623
CUL3	chr2	224470150	224585397	0.0204086
DOCK10	chr2	224765090	225042468	0.0198165
NYAP2	chr2	225399710	225654018	0.0194909
IRS1	chr2	226731312	226799820	0.0192428
RHBDD1	chr2	226835581	226999215	0.0188609
MFF	chr2	227325151	227357836	0.0185548
AGFG1	chr2	227472152	227561217	0.0181494
SPHKAP	chr2	227979955	228181687	0.0178421
PID1	chr2	228850526	229271287	0.0175435
DNER	chr2	229357629	229714555	0.0175776
TRIP12	chr2	229763837	229923239	0.0177061
FBXO36	chr2	229922302	230013119	0.0174337
SLC16A14	chr2	230034982	230068993	0.0173061
CAB39	chr2	230712842	230821075	0.0167767
ITM2C	chr2	230864639	230879248	0.0162354
C2orf72	chr2	231037523	231049719	0.0153778
PSMD1	chr2	231056845	231173116	0.0148074
ARMC9	chr2	231198546	231376848	0.0142867
NCL	chr2	231453531	231483641	0.0138439
PTMA	chr2	231706895	231713551	0.013462
PDE6D	chr2	231732433	231786272	0.0131607
COPS7B	chr2	231781671	231809254	0.0128425
DIS3L2	chr2	231961245	232344350	0.0122674
EIF4E2	chr2	232550674	232583644	0.0116596
GIGYF2	chr2	232697299	232860605	0.0111115
NGEF	chr2	232878701	233013256	0.010512
ATG16L1	chr2	233210051	233295674	0.00983635
USP40	chr2	233475520	233566782	0.00903081
ARL4C	chr2	234493041	234497081	0.00849665
AGAP1	chr2	235494043	236131800	0.00821033
IQCA1	chr2	236324147	236507535	0.00774427
COPS8	chr2	237085882	237100474	0.00709734
LRRFIP1	chr2	237627587	237813682	0.00703918
RAMP1	chr2	237858893	237912106	0.00742604
ILKAP	chr2	238170402	238203708	0.00749655
PER2	chr2	238244044	238290102	0.00724174
TRAF3IP1	chr2	238320441	238400897	0.00734331
HDAC4	chr2	239048168	239401654	0.00692572
NDUFA10	chr2	239892450	240025743	0.00688211
GPC1	chr2	240435663	240468076	0.00729936
ANKMY1	chr2	240479422	240569209	0.00740608
KIF1A	chr2	240713761	240824293	0.00751985
SNED1	chr2	240998618	241095568	0.00771657
MTERF4	chr2	241072169	241102332	0.00766805
PPP1R7	chr2	241149576	241183652	0.00821238
HDLBP	chr2	241227264	241317061	0.00863662
FARP2	chr2	241356285	241494841	0.00858587
STK25	chr2	241492670	241509730	0.008958
THAP4	chr2	241584405	241637158	0.00897347
ATG4B	chr2	241637213	241673857	0.00910234
ING5	chr2	241687085	241729478	0.00912601
D2HGDH	chr2	241734602	241768816	0.00900192
CHL1	chr3	196763	409417	-0.0653402
CNTN6	chr3	1092658	1404217	-0.0639799
CNTN4	chr3	2098813	3057959	-0.0624303
TRNT1	chr3	3126933	3150879	-0.0604468
CRBN	chr3	3144628	3179727	-0.0584718
SUMF1	chr3	3700814	4467273	-0.0561863
LRRN1	chr3	3799431	3849834	-0.0539686
ITPR1	chr3	4493345	4847506	-0.0523795
BHLHE40	chr3	4979437	4985323	-0.0506962
ARL8B	chr3	5122249	5180911	-0.0494135
GRM7	chr3	6770001	7741533	-0.0474542
RAD18	chr3	8775402	8963773	-0.045448
SRGAP3	chr3	8980591	9363053	-0.0438109
SETD5	chr3	9397615	9479240	-0.0415346
LHFPL4	chr3	9498361	9553822	-0.0394167
MTMR14	chr3	9649433	9702393	-0.0371912
CPNE9	chr3	9703826	9729908	-0.0352532
OGG1	chr3	9749944	9788219	-0.032874
CAMK1	chr3	9757347	9769992	-0.0305786
TADA3	chr3	9779967	9793011	-0.0291705
RPUSD3	chr3	9837849	9844602	-0.0279701
CRELD1	chr3	9933793	9945413	-0.0269815
PRRT3	chr3	9945542	9952408	-0.0260727
EMC3	chr3	9962537	10011116	-0.0254306
BRK1	chr3	10115675	10127190	-0.0245721
VHL	chr3	10141778	10153667	-0.0236294
SEC13	chr3	10293131	10321112	-0.0230467
ATP2B2	chr3	10324023	10708007	-0.0225524
SLC6A11	chr3	10816201	10940714	-0.0219821
HRH1	chr3	11137093	11263557	-0.0214329
ATG7	chr3	11272309	11557665	-0.0209246
VGLL4	chr3	11556069	11771350	-0.0202107
TAMM41	chr3	11790442	11846919	-0.0194199
SYN2	chr3	12004388	12192032	-0.0185303
PPARG	chr3	12287368	12434356	-0.0172182
TSEN2	chr3	12484421	12541549	-0.0162082
MKRN2	chr3	12557057	12586208	-0.0149535
RAF1	chr3	12583601	12664125	-0.0139648
CAND2	chr3	12796472	12871916	-0.013123
RPL32	chr3	12834485	12841582	-0.0129475
IQSEC1	chr3	12897043	13283281	-0.0124659
NUP210	chr3	13316235	13420322	-0.0119999
HDAC11	chr3	13479724	13506424	-0.0122157
XPC	chr3	14145147	14178621	-0.0122575
LSM3	chr3	14178817	14201122	-0.0123854
SLC6A6	chr3	14402576	14489349	-0.0125483
CCDC174	chr3	14651746	14672659	-0.0128294
NR2C2	chr3	14947584	15053600	-0.0135979
MRPS25	chr3	15042460	15065317	-0.0141332
RBSN	chr3	15070073	15099163	-0.0146118
CAPN7	chr3	15206152	15252916	-0.0153267
SH3BP5	chr3	15254353	15341368	-0.0159239
METTL6	chr3	15381275	15440566	-0.0167953
EAF1	chr3	15427598	15450635	-0.0172743
COLQ	chr3	15450133	15521751	-0.018508
HACL1	chr3	15560699	15601852	-0.0195459
ANKRD28	chr3	15667236	15859771	-0.0205697
OXNAD1	chr3	16265160	16350299	-0.0218371
RFTN1	chr3	16313574	16514026	-0.0229119
PLCL2	chr3	16802651	17090604	-0.0239737
TBC1D5	chr3	17157162	18444817	-0.0254009
RAB5A	chr3	19947097	19985175	-0.0263252
KAT2B	chr3	20040446	20154404	-0.0271235
ZNF385D	chr3	21412218	22373321	-0.0283
UBE2E2	chr3	23203020	23591794	-0.0293981
UBE2E1	chr3	23805955	23891640	-0.0304815
NKIRAS1	chr3	23889951	23946591	-0.0307417
RPL15	chr3	23916591	23924374	-0.031208
NR1D2	chr3	23945286	23980617	-0.0322395
THRB	chr3	24117153	24495756	-0.0329193
RARB	chr3	25174332	25597932	-0.0333543
TOP2B	chr3	25597984	25664907	-0.0328383
NGLY1	chr3	25718944	25790039	-0.0327828
NEK10	chr3	27110085	27369460	-0.0327446
SLC4A7	chr3	27372721	27484420	-0.0327326
CMC1	chr3	28241584	28325142	-0.0325836
AZI2	chr3	28315003	28349050	-0.032825
ZCWPW2	chr3	28348721	28538122	-0.0331285
RBMS3	chr3	28574791	30010391	-0.0327752
STT3B	chr3	31532638	31637616	-0.0330166
OSBPL10	chr3	31657912	32077580	-0.0324841
GPD1L	chr3	32105689	32168709	-0.032521
DYNC1LI1	chr3	32525974	32570858	-0.0326833
CNOT10	chr3	32685145	32773875	-0.0324152
GLB1	chr3	32996609	33097202	-0.0324572
CRTAP	chr3	33114014	33147773	-0.0331158
SUSD5	chr3	33150043	33218810	-0.033708
FBXL2	chr3	33277025	33403662	-0.0343481
UBP1	chr3	33388336	33441371	-0.0344528
CLASP2	chr3	33496245	33718356	-0.0345492
PDCD6IP	chr3	33798571	33869707	-0.0342707
ARPP21	chr3	35638945	35794496	-0.0338861
TRANK1	chr3	36826819	36945057	-0.0321866
EPM2AIP1	chr3	36985043	36993131	-0.0315399
MLH1	chr3	36993350	37050846	-0.0298439
LRRFIP2	chr3	37052626	37183689	-0.0284425
GOLGA4	chr3	37243177	37366751	-0.0273688
ITGA9	chr3	37452115	37823507	-0.0252867
CTDSPL	chr3	37861880	37984469	-0.0235269
ACAA1	chr3	38103129	38137242	-0.0216995
OXSR1	chr3	38165089	38255484	-0.0196487
XYLB	chr3	38346760	38421348	-0.0177551
ACVR2B	chr3	38453890	38493142	-0.0159764
EXOG	chr3	38496127	38542161	-0.013717
WDR48	chr3	39052013	39096671	-0.0123314
TTC21A	chr3	39107680	39138903	-0.0100969
SLC25A38	chr3	39383370	39397351	-0.00856263
RPSA	chr3	39406716	39412542	-0.00686502
MYRIP	chr3	39808914	40260321	-0.00578779
EIF1B	chr3	40309707	40312424	-0.00451351
ENTPD3	chr3	40387184	40428744	-0.00243608
RPL14	chr3	40457292	40468587	-0.000871376
CTNNB1	chr3	41194741	41260096	0.000846009
ULK4	chr3	41246599	41962130	0.0025577
TRAK1	chr3	42013802	42225890	0.00423644
CCK	chr3	42257825	42266185	0.0058484
VIPR1	chr3	42489299	42537573	0.0066217
SEC22C	chr3	42547969	42601080	0.00776902
SS18L2	chr3	42581840	42596934	0.00903208
NKTR	chr3	42600655	42648735	0.00978928
POMGNT2	chr3	43079232	43106079	0.0105548
SNRK	chr3	43286512	43424764	0.0112077
ANO10	chr3	43354859	43691594	0.0122636
ABHD5	chr3	43690108	43734371	0.013208
TCAIM	chr3	44338119	44409451	0.014033
ZNF445	chr3	44431705	44477670	0.014602
ZNF197	chr3	44584888	44648471	0.0157076
KIAA1143	chr3	44737661	44761619	0.0163736
ZDHHC3	chr3	44915257	44976185	0.0168379
EXOSC7	chr3	44975241	45036066	0.0174277
LARS2	chr3	45388561	45554726	0.0179029
SACM1L	chr3	45689056	45745409	0.0181293
LZTFL1	chr3	45823316	45916042	0.0190699
LRRC2	chr3	46515385	46606948	0.0202984
ALS2CL	chr3	46668995	46693704	0.0208037
CCDC12	chr3	46921726	46982010	0.0214261
SETD2	chr3	47016429	47164113	0.0222118
KIF9	chr3	47227998	47283451	0.0227699
KLHL18	chr3	47282917	47346816	0.0238127
PTPN23	chr3	47381011	47413435	0.0242499
SCAP	chr3	47413681	47477126	0.0248888
ELP6	chr3	47495640	47513712	0.025469
CSPG5	chr3	47562238	47580792	0.026439
SMARCC1	chr3	47585269	47782106	0.0268384
DHX30	chr3	47802909	47850195	0.0271864
MAP4	chr3	47850690	48089272	0.0285476
ZNF589	chr3	48241100	48299253	0.0287698
TMA7	chr3	48440257	48444208	0.0287147
SHISA5	chr3	48467798	48504826	0.0280011
UQCRC1	chr3	48599002	48610976	0.0277701
NCKIPSD	chr3	48673844	48686364	0.0269487
IP6K2	chr3	48688003	48740353	0.0263732
PRKAR2A	chr3	48744597	48847874	0.025687
ARIH2	chr3	48918821	48986382	0.0249661
P4HTM	chr3	48989889	49007153	0.0243452
WDR6	chr3	49007062	49015953	0.0236509
DALRD3	chr3	49015488	49022293	0.0232212
NDUFAF3	chr3	49020459	49023495	0.0228572
QRICH1	chr3	49029707	49094363	0.0222462
C3orf62	chr3	49268596	49277232	0.0215957
USP4	chr3	49277144	49340712	0.0207902
GPX1	chr3	49357176	49358353	0.0202025
RHOA	chr3	49359139	49412998	0.0195541
TCTA	chr3	49412206	49416475	0.0185192
DAG1	chr3	49468703	49535618	0.017666
BSN	chr3	49554477	49671549	0.0162067
RNF123	chr3	49689538	49721529	0.0149854
IP6K1	chr3	49724294	49786542	0.0136859
CAMKV	chr3	49857988	49869935	0.0125118
MON1A	chr3	49907160	49930173	0.0111384
RBM6	chr3	49940007	50100045	0.00976327
RBM5	chr3	50088919	50119021	0.00769767
GNAI2	chr3	50226292	50259362	0.00623384
TUSC2	chr3	50320027	50328251	0.00462687
NPRL2	chr3	50347330	50350826	0.00304474
DOCK3	chr3	50674927	51384198	0.00145102
RBM15B	chr3	51391285	51397908	3.83539e-05
RAD54L2	chr3	51538719	51668667	-0.00151855
TEX264	chr3	51662693	51704323	-0.00308835
PCBP4	chr3	51957454	51974016	-0.00453524
RPL29	chr3	51993522	51995895	-0.00571395
WDR82	chr3	52254434	52288020	-0.00698127
DNAH1	chr3	52316319	52400492	-0.00877614
BAP1	chr3	52401008	52410008	-0.0110266
PHF7	chr3	52410660	52423641	-0.0128393
NISCH	chr3	52455118	52493068	-0.0145663
SMIM4	chr3	52534013	52579237	-0.0173177
PBRM1	chr3	52545352	52685917	-0.0205211
GNL3	chr3	52681156	52694497	-0.0237002
GLT8D1	chr3	52694486	52706032	-0.0266395
SPCS1	chr3	52704955	52711148	-0.0298257
NEK4	chr3	52708444	52770946	-0.0332227
SFMBT1	chr3	52903572	53046750	-0.0368965
TKT	chr3	53224712	53256052	-0.0417875
DCP1A	chr3	53283429	53347586	-0.0457904
CACNA1D	chr3	53328963	53813733	-0.0501866
CACNA2D3	chr3	54122547	55074557	-0.0535901
LRTM1	chr3	54918231	54967088	-0.056626
ERC2	chr3	55508311	56468467	-0.0597025
CCDC66	chr3	56557161	56621837	-0.0616845
ARHGEF3	chr3	56727418	57079329	-0.0632001
APPL1	chr3	57227726	57278105	-0.0650038
PDE12	chr3	57556274	57566848	-0.066964
ARF4	chr3	57571363	57598220	-0.0685688
DENND6A	chr3	57625454	57693077	-0.0706773
SLMAP	chr3	57755450	57930003	-0.0723228
FLNB	chr3	58008398	58172251	-0.0744167
ABHD6	chr3	58237532	58295693	-0.0759064
PXK	chr3	58332880	58426127	-0.077517
PDHB	chr3	58427630	58433857	-0.0791408
KCTD6	chr3	58492096	58502360	-0.0804663
FAM107A	chr3	58564117	58627610	-0.0816529
FHIT	chr3	59747277	61251459	-0.0831759
PTPRG	chr3	61561569	62297609	-0.0844306
C3orf14	chr3	62319015	62336213	-0.0850209
CADPS	chr3	62398346	62875416	-0.0855231
SYNPR	chr3	63228315	63616924	-0.0857768
THOC7	chr3	63833870	63863868	-0.0855296
ATXN7	chr3	63863155	64003462	-0.0856528
PSMD6	chr3	64010550	64024010	-0.0857785
PRICKLE2	chr3	64092236	64445476	-0.0857992
MAGI1	chr3	65353525	66038834	-0.0856862
SLC25A26	chr3	66133610	66388116	-0.0855066
TMF1	chr3	69019827	69052339	-0.0853728
UBA3	chr3	69054730	69080408	-0.085063
ARL6IP5	chr3	69084937	69106092	-0.0849234
FOXP1	chr3	70954708	71583989	-0.0843167
EIF4E3	chr3	71675414	71754773	-0.0836986
RYBP	chr3	72371825	72446623	-0.0830911
SHQ1	chr3	72749277	72861914	-0.0825049
GXYLT2	chr3	72888046	72998138	-0.0823397
PPP4R2	chr3	72996803	73069198	-0.0818605
PDZRN3	chr3	73382431	73624941	-0.0816501
CNTN3	chr3	74262568	74521140	-0.0806611
ZNF717	chr3	75678660	75785583	-0.0795643
ROBO2	chr3	75906695	77649964	-0.0783866
ROBO1	chr3	78597239	79767998	-0.0767596
GBE1	chr3	81489703	81761645	-0.0744504
CADM2	chr3	84958989	86074429	-0.0721567
CHMP2B	chr3	87227271	87255556	-0.0691715
CGGBP1	chr3	88051944	88149885	-0.0663232
C3orf38	chr3	88149959	88168729	-0.0628641
EPHA3	chr3	89107621	89482134	-0.0595955
PROS1	chr3	93873051	93980003	-0.056093
ARL13B	chr3	93980139	94055678	-0.0533474
NSUN3	chr3	94062980	94131832	-0.0499915
MTRNR2L12	chr3	96617188	96618236	-0.047103
EPHA6	chr3	96814581	97752460	-0.0448308
ARL6	chr3	97764521	97801229	-0.043057
CLDND1	chr3	98497912	98523066	-0.0404659
CPOX	chr3	98579446	98593648	-0.0387969
ST3GAL6	chr3	98732236	98821201	-0.0372641
DCBLD2	chr3	98795941	98901695	-0.0360059
CMSS1	chr3	99817837	100181732	-0.0341767
FILIP1L	chr3	99828811	100114513	-0.0324984
TBC1D23	chr3	100260992	100325251	-0.0306566
NIT2	chr3	100334739	100361635	-0.0289878
TFG	chr3	100709295	100748964	-0.0274498
SENP7	chr3	101324205	101513241	-0.0259912
TRMT10C	chr3	101561868	101566446	-0.0241542
PCNP	chr3	101574180	101594465	-0.0231349
ZBTB11	chr3	101648889	101677132	-0.0221776
RPL24	chr3	101681091	101686718	-0.0208304
CEP97	chr3	101724593	101770562	-0.0194208
NXPE3	chr3	101779202	101828231	-0.0184083
NFKBIZ	chr3	101827991	101861022	-0.0176069
ALCAM	chr3	105366909	105576900	-0.0173418
CBLB	chr3	105655461	105869552	-0.017333
BBX	chr3	107522936	107811339	-0.0172748
CD47	chr3	108043091	108091862	-0.0171304
IFT57	chr3	108160812	108222435	-0.0169525
DZIP3	chr3	108589705	108694840	-0.0165804
PLCXD2	chr3	111674676	111846447	-0.0157862
ABHD10	chr3	111979010	111993368	-0.0155891
TAGLN3	chr3	111998739	112013887	-0.0155471
CD200	chr3	112332347	112362812	-0.0153596
ATG3	chr3	112532510	112562046	-0.0150259
SLC35A5	chr3	112561709	112585579	-0.0147421
CFAP44	chr3	113286930	113441610	-0.0147888
SPICE1	chr3	113442718	113515187	-0.0146384
SIDT1	chr3	113532555	113629575	-0.0145555
USF3	chr3	113648385	113696646	-0.0142496
NAA50	chr3	113716458	113746300	-0.0140672
ATP6V1A	chr3	113747033	113812056	-0.0139417
GRAMD1C	chr3	113828182	113947174	-0.0140422
ZDHHC23	chr3	113947901	113965401	-0.0142457
CCDC191	chr3	113964137	114056594	-0.0142026
ZBTB20	chr3	114314500	115147288	-0.0146392
GAP43	chr3	115623510	115721490	-0.0154727
LSAMP	chr3	115802363	117139389	-0.0158891
IGSF11	chr3	118900557	119146068	-0.0163393
POGLUT1	chr3	119468963	119494708	-0.0167756
TIMMDC1	chr3	119498547	119525090	-0.01696
GSK3B	chr3	119821321	120094994	-0.0170354
LRRC58	chr3	120324509	120349354	-0.0171217
NDUFB4	chr3	120596328	120602507	-0.017473
STXBP5L	chr3	120908072	121424761	-0.0176399
GOLGB1	chr3	121663199	121749767	-0.0175011
IQCB1	chr3	121769761	121835079	-0.016804
EAF2	chr3	121835183	121886526	-0.0165477
FAM162A	chr3	122384176	122412334	-0.016314
KPNA1	chr3	122421902	122514945	-0.0158122
HSPBAP1	chr3	122739999	122793831	-0.0155315
SEMA5B	chr3	122909082	123028605	-0.0150169
PDIA5	chr3	123067025	123225227	-0.0148867
SEC22A	chr3	123201927	123274136	-0.0146554
ADCY5	chr3	123282296	123449090	-0.0141715
HACD2	chr3	123490820	123585053	-0.0140391
MYLK	chr3	123610049	123884332	-0.013762
CCDC14	chr3	123897305	123961408	-0.0139561
KALRN	chr3	124033369	124726325	-0.0137856
UMPS	chr3	124730433	124749273	-0.0128134
SLC12A8	chr3	125082636	125212864	-0.0121158
ZNF148	chr3	125225669	125375325	-0.0108988
SNX4	chr3	125446650	125520202	-0.00934664
OSBPL11	chr3	125528858	125595497	-0.00833792
SLC41A3	chr3	126006357	126101561	-0.00754192
ZXDC	chr3	126437601	126475891	-0.00683027
TXNRD3	chr3	126571779	126655124	-0.00579743
CHCHD6	chr3	126704240	126960420	-0.00524419
PLXNA1	chr3	126982693	127037389	-0.00463187
TPRA1	chr3	127571232	127598267	-0.00397725
PODXL2	chr3	127629185	127672802	-0.00359326
ABTB1	chr3	127672935	127680926	-0.00336598
MGLL	chr3	127689062	128052190	-0.00281669
KBTBD12	chr3	127915232	127987671	-0.00256343
SEC61A1	chr3	128051641	128071683	-0.00196891
RUVBL1	chr3	128064778	128153914	-0.00164611
EEFSEC	chr3	128153481	128408646	-0.00140505
RPN1	chr3	128619969	128681075	-0.00129627
RAB7A	chr3	128693669	128825942	-0.00119861
ACAD9	chr3	128879596	128924003	-0.000981231
CNBP	chr3	129167827	129183922	-0.000849032
COPG1	chr3	129249606	129277773	-0.000660529
HMCES	chr3	129278828	129306186	-0.00041404
MBD4	chr3	129430947	129440179	-0.00049045
IFT122	chr3	129440036	129520507	-0.000562638
PLXND1	chr3	129555214	129606676	-0.00029193
TMCC1	chr3	129647792	129893711	-0.000537843
PIK3R4	chr3	130678934	130746829	-0.00044004
ATP2C1	chr3	130850595	131016712	-5.72366e-05
NEK11	chr3	131026850	131350465	0.00016416
NUDT16	chr3	131381671	131388830	0.000187163
MRPL3	chr3	131462212	131502983	0.000268219
CPNE4	chr3	131533555	132285410	0.000220317
DNAJC13	chr3	132417502	132539032	9.8239e-05
UBA5	chr3	132654446	132679794	-3.48038e-05
TMEM108	chr3	133038391	133397775	-0.000102666
CDV3	chr3	133573686	133590261	-0.000461106
TOPBP1	chr3	133598175	133662380	-0.000509758
TF	chr3	133746040	133796641	-0.000628013
SRPRB	chr3	133784023	133825772	-0.000621435
RAB6B	chr3	133824235	133895882	-0.000940441
RYK	chr3	134065303	134250859	-0.00147922
ANAPC13	chr3	134477706	134486716	-0.00181046
CEP63	chr3	134485699	134587789	-0.00240278
EPHB1	chr3	134795260	135260467	-0.00273101
PPP2R3A	chr3	135965728	136147894	-0.00285152
MSL2	chr3	136148917	136197241	-0.00323522
PCCB	chr3	136250340	136337896	-0.00355242
STAG1	chr3	136336236	136752403	-0.00368045
SLC35G2	chr3	136818647	136855888	-0.00372629
NCK1	chr3	136862208	136951606	-0.00442731
ARMC8	chr3	138187248	138298384	-0.00485552
NME9	chr3	138261437	138329886	-0.00574352
MRAS	chr3	138347648	138405534	-0.00646682
CEP70	chr3	138494344	138594538	-0.00746393
PIK3CB	chr3	138652698	138834928	-0.0081475
MRPS22	chr3	139005806	139357223	-0.00855147
COPB2	chr3	139353946	139389736	-0.00928478
NMNAT3	chr3	139560180	139678017	-0.00997252
CLSTN2	chr3	139935185	140577397	-0.0107264
SLC25A36	chr3	140941830	140980995	-0.0113329
PXYLP1	chr3	141228726	141367753	-0.0117283
ZBTB38	chr3	141324213	141449792	-0.0123141
RASA2	chr3	141487027	141615344	-0.0124681
RNF7	chr3	141738249	141747560	-0.0130625
ATP1B3	chr3	141876124	141926549	-0.0134842
TFDP2	chr3	141944428	142149544	-0.0143565
GK5	chr3	142157527	142225592	-0.0145141
XRN1	chr3	142306607	142448062	-0.0144153
ATR	chr3	142449007	142578733	-0.0140834
TRPC1	chr3	142724034	142807888	-0.0139565
U2SURP	chr3	142964497	143060725	-0.0138577
SLC9A9	chr3	143265222	143848485	-0.0136045
PLOD2	chr3	146069440	146163653	-0.0134
GYG1	chr3	148991408	149031775	-0.0136033
HLTF	chr3	149030127	149086554	-0.013649
COMMD2	chr3	149738472	149752495	-0.0139767
ANKUB1	chr3	149761100	149968385	-0.0144337
RNF13	chr3	149812770	149962139	-0.015064
TSC22D2	chr3	150408335	150466431	-0.0153645
SERP1	chr3	150541998	150603228	-0.0157964
EIF2A	chr3	150546678	150586016	-0.016756
SIAH2	chr3	150741125	150763477	-0.0174495
MED12L	chr3	151085697	151437072	-0.0180926
P2RY14	chr3	151212117	151278542	-0.0183493
IGSF10	chr3	151425384	151461061	-0.019215
MBNL1	chr3	152243828	152465780	-0.0200253
DHX36	chr3	154272546	154324487	-0.0205523
PLCH1	chr3	155375580	155745071	-0.0206628
C3orf33	chr3	155762617	155806278	-0.021299
SLC33A1	chr3	155821024	155854456	-0.0216795
GMPS	chr3	155870650	155944020	-0.0224193
KCNAB1	chr3	156037701	156539138	-0.0230777
SSR3	chr3	156539553	156555149	-0.0236887
CCNL1	chr3	157146508	157160760	-0.0245299
RSRC1	chr3	158105855	158545730	-0.0255748
MLF1	chr3	158571163	158607252	-0.0262401
GFM1	chr3	158644527	158695581	-0.0272092
RARRES1	chr3	158696892	158732489	-0.0277415
MFSD1	chr3	158732198	158829719	-0.0282804
IQCJ-SCHIP1	chr3	158962235	159897366	-0.0292293
C3orf80	chr3	160225422	160228213	-0.0293939
KPNA4	chr3	160495007	160565571	-0.0296852
PPM1L	chr3	160755602	161078902	-0.030049
B3GALNT1	chr3	161083883	161105411	-0.0295153
NMD3	chr3	161104696	161253532	-0.0296559
SPTSSB	chr3	161344792	161372880	-0.0293093
SLITRK3	chr3	165186720	165197109	-0.0295528
ZBBX	chr3	167239843	167407874	-0.0295399
PDCD10	chr3	167683298	167734939	-0.0288028
SERPINI1	chr3	167735243	167825569	-0.0286122
MECOM	chr3	169083499	169663775	-0.0289447
LRRC34	chr3	169793003	169812986	-0.0291103
SEC62	chr3	169966635	169998373	-0.029361
PHC3	chr3	170086732	170181749	-0.0298513
PRKCI	chr3	170222424	170305977	-0.0304069
SKIL	chr3	170357678	170396835	-0.0306771
CLDN11	chr3	170418868	170454733	-0.0314641
SLC7A14	chr3	170459548	170586075	-0.0323184
EIF5A2	chr3	170888418	170908644	-0.0327907
TNIK	chr3	171058414	171460408	-0.0339742
PLD1	chr3	171600404	171810950	-0.0348291
FNDC3B	chr3	172039578	172401669	-0.0357433
NCEH1	chr3	172630249	172711218	-0.0362913
NLGN1	chr3	173396284	174286644	-0.0372726
NAALADL2	chr3	174438573	175810548	-0.0373833
TBL1XR1	chr3	177019340	177228000	-0.0369176
ZMAT3	chr3	178960121	179072215	-0.0366877
PIK3CA	chr3	179148114	179240093	-0.0359003
MFN1	chr3	179347709	179394936	-0.0353257
GNB4	chr3	179396088	179451476	-0.034882
MRPL47	chr3	179588285	179604649	-0.0340809
NDUFB5	chr3	179604690	179627647	-0.0332714
USP13	chr3	179653032	179804366	-0.0329455
PEX5L	chr3	179794958	180037053	-0.0327497
TTC14	chr3	180602163	180617828	-0.0323584
CCDC39	chr3	180614008	180870933	-0.0320984
FXR1	chr3	180868141	180982753	-0.0317268
DNAJC19	chr3	180983709	180989774	-0.0310153
ATP11B	chr3	182793503	182921629	-0.0310169
DCUN1D1	chr3	182938074	182985953	-0.0304754
MCCC1	chr3	183015218	183116075	-0.029986
MCF2L2	chr3	183178041	183428778	-0.0296506
KLHL24	chr3	183635610	183684519	-0.0287023
YEATS2	chr3	183697797	183812624	-0.0275484
MAP6D1	chr3	183815922	183825594	-0.0266894
PARL	chr3	183829271	183884933	-0.0258601
ABCC5	chr3	183919934	184017939	-0.0246677
EIF2B5	chr3	184135038	184146127	-0.0235779
MAGEF1	chr3	184710364	184712064	-0.0227586
VPS8	chr3	184812143	185052614	-0.0216413
C3orf70	chr3	185076838	185153060	-0.0207685
MAP3K13	chr3	185282941	185489094	-0.0206789
TMEM41A	chr3	185476496	185499057	-0.0201416
SENP2	chr3	185582496	185633551	-0.019558
TRA2B	chr3	185914558	185938103	-0.0196131
ETV5	chr3	186046314	186110318	-0.0190731
DGKG	chr3	186105668	186362234	-0.0192852
DNAJB11	chr3	186567403	186585800	-0.0189351
EIF4A2	chr3	186783205	186789897	-0.0185968
ST6GAL1	chr3	186930325	187078553	-0.0187157
LPP	chr3	188153284	188890671	-0.0185176
P3H2	chr3	189956728	190122437	-0.0184905
IL1RAP	chr3	190514051	190659750	-0.0182007
FGF12	chr3	192139390	192767764	-0.0181128
MB21D2	chr3	192796815	192917856	-0.0167588
OPA1	chr3	193593144	193697811	-0.0160246
ATP13A3	chr3	194402672	194498364	-0.0151623
LSG1	chr3	194640791	194672463	-0.0139799
XXYLT1	chr3	195068284	195271159	-0.0129484
ACAP2	chr3	195274745	195443044	-0.0113448
PPP1R2	chr3	195514428	195543386	-0.0104083
APOD	chr3	195568705	195584033	-0.00907126
TNK2	chr3	195863364	195911945	-0.00742988
TFRC	chr3	196027183	196082096	-0.00651127
PCYT1A	chr3	196214222	196287957	-0.00547252
UBXN7	chr3	196347662	196432430	-0.00508533
RNF168	chr3	196468783	196503768	-0.00412802
FBXO45	chr3	196568611	196589059	-0.00377303
PIGX	chr3	196639775	196736007	-0.00303891
CEP19	chr3	196706277	196712250	-0.00265809
PAK2	chr3	196739857	196832647	-0.00255342
SENP5	chr3	196867856	196934714	-0.0022549
NCBP2	chr3	196935402	196942594	-0.00183412
PIGZ	chr3	196946356	196969060	-0.00213601
DLG1	chr3	197042560	197299330	-0.00177296
BDH1	chr3	197509783	197573323	-0.00115473
RUBCN	chr3	197668867	197749727	-0.000756484
FYTTD1	chr3	197737179	197787596	-0.000682227
LRCH3	chr3	197791226	197888436	-0.000292251
IQCG	chr3	197889077	197960142	0.000302742
RPL35A	chr3	197950190	197956610	0.000763108
LMLN	chr3	197960200	198043720	0.00117123
ZNF718	chr4	124501	202303	0.0303341
ZNF141	chr4	337814	384868	0.0300681
ZNF721	chr4	425815	499156	0.0299338
PIGG	chr4	499210	540200	0.0299556
PDE6B	chr4	625573	670782	0.0299845
PCGF3	chr4	705748	770640	0.029611
CPLX1	chr4	784957	826129	0.0294599
GAK	chr4	849276	932373	0.0292168
TMEM175	chr4	932387	958656	0.0285955
CTBP1	chr4	1211445	1249953	0.027865
MAEA	chr4	1289887	1340147	0.0272232
SLBP	chr4	1692731	1712344	0.0263946
LETM1	chr4	1811479	1856156	0.0255133
NELFA	chr4	1982717	2041903	0.0245138
C4orf48	chr4	2041995	2043964	0.0233756
NAT8L	chr4	2059327	2069089	0.0222134
POLN	chr4	2071918	2242121	0.0204504
MXD4	chr4	2247432	2262109	0.0194078
ZFYVE28	chr4	2269582	2418651	0.0186286
RNF4	chr4	2462220	2625320	0.0174554
FAM193A	chr4	2536647	2732573	0.0166815
ADD1	chr4	2843844	2930076	0.0152663
MFSD10	chr4	2930561	2934834	0.0140886
GRK4	chr4	2963571	3040760	0.0135541
HTT	chr4	3041363	3243957	0.0125039
RGS12	chr4	3293028	3439913	0.0117369
LRPAP1	chr4	3503612	3532446	0.0104753
TMEM128	chr4	4235542	4248223	0.00953579
NSG1	chr4	4348140	4419058	0.00867603
STX18	chr4	4415742	4542346	0.00751327
CRMP1	chr4	5748084	5893086	0.00649582
C4orf50	chr4	5897373	6200555	0.00517032
JAKMIP1	chr4	6026199	6200591	0.00397652
WFS1	chr4	6269849	6303265	0.00341558
PPP2R2C	chr4	6320578	6563600	0.00263969
MAN2B2	chr4	6575189	6623362	0.0016297
MRFAP1	chr4	6640091	6642745	0.000792294
MRFAP1L1	chr4	6707701	6709865	-0.000562658
BLOC1S4	chr4	6716174	6717664	-0.00189332
KIAA0232	chr4	6781375	6884170	-0.00285244
TBC1D14	chr4	6909242	7033118	-0.00416321
GRPEL1	chr4	7058895	7068064	-0.00567964
SORCS2	chr4	7192538	7742836	-0.00680785
AFAP1	chr4	7758714	7939926	-0.00840606
ABLIM2	chr4	7965310	8158832	-0.00970987
ACOX3	chr4	8366282	8440723	-0.011274
TRMT44	chr4	8436140	8493531	-0.0127536
WDR1	chr4	10074339	10116949	-0.0150417
RAB28	chr4	13361354	13484365	-0.0165842
BOD1L1	chr4	13568738	13627725	-0.0182526
CPEB2	chr4	15002481	15070153	-0.0210046
CC2D2A	chr4	15469865	15601552	-0.0234488
FBXL5	chr4	15604381	15681679	-0.0260991
FAM200B	chr4	15681662	15690447	-0.0283117
TAPT1	chr4	16160505	16227410	-0.0308919
LDB2	chr4	16501541	16898678	-0.0329945
QDPR	chr4	17460261	17512206	-0.0348348
MED28	chr4	17614641	17634105	-0.0367492
FAM184B	chr4	17629306	17781621	-0.0388003
DCAF16	chr4	17800655	17810758	-0.0405937
LCORL	chr4	17841199	18021876	-0.0420648
SLIT2	chr4	20251905	20620561	-0.0439226
PACRGL	chr4	20696282	20752907	-0.0453513
KCNIP4	chr4	20728606	21948772	-0.0465083
PPARGC1A	chr4	23755041	23904089	-0.0464593
DHX15	chr4	24517441	24584554	-0.0468443
CCDC149	chr4	24806117	24980204	-0.0470925
ANAPC4	chr4	25377263	25418498	-0.0474497
SEL1L3	chr4	25747433	25863760	-0.0478362
RBPJ	chr4	26163455	26435131	-0.0483659
TBC1D19	chr4	26576437	26756223	-0.0485159
STIM2	chr4	26857601	27025381	-0.0483727
PCDH7	chr4	30720415	31146805	-0.0488497
ARAP2	chr4	35948221	36244514	-0.0486999
NWD2	chr4	37244743	37449463	-0.0483588
TBC1D1	chr4	37891084	38139175	-0.0484467
KLHL5	chr4	39045039	39126857	-0.0482516
WDR19	chr4	39182504	39285810	-0.0483418
RFC1	chr4	39287456	39366375	-0.047911
LIAS	chr4	39459004	39485109	-0.0479112
UGDH	chr4	39498755	39528311	-0.0478397
SMIM14	chr4	39546336	39638902	-0.0478692
UBE2K	chr4	39698109	39782792	-0.0469739
PDS5A	chr4	39822863	39977956	-0.0467996
N4BP2	chr4	40056850	40158252	-0.0460377
APBB2	chr4	40810027	41216714	-0.0458295
UCHL1	chr4	41256413	41268455	-0.0455468
LIMCH1	chr4	41359607	41700044	-0.0456393
TMEM33	chr4	41935129	41960803	-0.0447221
SLC30A9	chr4	41990502	42090461	-0.0445415
ATP8A1	chr4	42408373	42657105	-0.0435604
KCTD8	chr4	44173903	44448809	-0.0426363
GUF1	chr4	44678420	44700928	-0.0420826
GNPDA2	chr4	44682200	44726588	-0.0409628
[truncated: 6,003 more rows]
