# Supplementary material for: Neuronal cell cycle reentry events in the aging brain are more prevalent in neurodegeneration and lead to cellular senescence
Source: PLoS Biol. 2024 Apr 23;22(4):e3002559. doi: 10.1371/journal.pbio.3002559 (PMC11037540; doi:10.1371/journal.pbio.3002559)
Supplement: S1 Data files — (ZIP) [file pbio.3002559.s034.zip › Data_Fig_2.xlsx]

## Sheet: Figure 2C
Figure2C
Script: AllExIntegrated.code.R
ClusterId	State	Source	cellNumber
0	Alzheimer	Lau	5455
0	Alzheimer	Mathy	2246
0	Control	Lau	5524
0	Control	Mathy	2225
0	Control	Nagy	2074
0	Control	Yang	1464
1	Alzheimer	Lau	4731
1	Alzheimer	Mathy	2395
1	Control	Lau	4255
1	Control	Mathy	2452
1	Control	Nagy	2667
1	Control	Yang	969
2	Alzheimer	Lau	3558
2	Alzheimer	Mathy	1596
2	Control	Lau	4094
2	Control	Mathy	1853
2	Control	Nagy	2628
2	Control	Yang	1028
3	Alzheimer	Lau	3234
3	Alzheimer	Mathy	3621
3	Control	Lau	2729
3	Control	Mathy	1663
3	Control	Nagy	1887
3	Control	Yang	331
4	Alzheimer	Lau	2715
4	Alzheimer	Mathy	1730
4	Control	Lau	1851
4	Control	Mathy	1466
4	Control	Nagy	1112
4	Control	Yang	669
5	Alzheimer	Lau	1188
5	Alzheimer	Mathy	936
5	Control	Lau	1503
5	Control	Mathy	1056
5	Control	Nagy	2778
5	Control	Yang	1317
6	Alzheimer	Lau	2429
6	Alzheimer	Mathy	1116
6	Control	Lau	2162
6	Control	Mathy	1163
6	Control	Nagy	852
6	Control	Yang	493
7	Alzheimer	Lau	1527
7	Alzheimer	Mathy	655
7	Control	Lau	1535
7	Control	Mathy	840
7	Control	Nagy	1129
7	Control	Yang	387
8	Alzheimer	Lau	368
8	Alzheimer	Mathy	1070
8	Control	Lau	715
8	Control	Mathy	1918
8	Control	Nagy	1027
8	Control	Yang	94
9	Alzheimer	Lau	1288
9	Alzheimer	Mathy	532
9	Control	Lau	1233
9	Control	Mathy	483
9	Control	Nagy	312
9	Control	Yang	271
10	Alzheimer	Lau	1562
10	Alzheimer	Mathy	39
10	Control	Lau	1256
10	Control	Mathy	51
10	Control	Nagy	43
10	Control	Yang	222
11	Alzheimer	Lau	757
11	Alzheimer	Mathy	511
11	Control	Lau	601
11	Control	Mathy	461
11	Control	Nagy	438
11	Control	Yang	277
12	Alzheimer	Lau	879
12	Alzheimer	Mathy	398
12	Control	Lau	721
12	Control	Mathy	331
12	Control	Nagy	329
12	Control	Yang	177
13	Alzheimer	Lau	877
13	Alzheimer	Mathy	415
13	Control	Lau	598
13	Control	Mathy	422
13	Control	Nagy	296
13	Control	Yang	148
14	Alzheimer	Lau	749
14	Alzheimer	Mathy	378
14	Control	Lau	551
14	Control	Mathy	332
14	Control	Nagy	459
14	Control	Yang	236
15	Alzheimer	Lau	685
15	Alzheimer	Mathy	225
15	Control	Lau	609
15	Control	Mathy	220
15	Control	Nagy	359
15	Control	Yang	1

## Sheet: Figure 2D
Figure2D
Script: AllExIntegrated.code.R
ClusterId	Expressed gene number (x1,000)
0	2.6459
1	2.8346
2	3.28092
3	0.695409
4	3.25475
5	0.788772
6	2.55155
7	2.91713
8	4.2722
9	2.81393
10	3.82068
11	2.94372
12	3.4525
13	3.04012
14	2.51031
15	2.43097

## Sheet: Figure 2E
Figure 2E
InferCNV.code.R
index	Gene	Chr	Start	End	AllCell_CNVscore	C0_CNVscore	C0_scaled_CNVscore	C3_CNVscore	C3_scaled_CNVscore	C5_CNVscore	C5_scaled_CNVscore
1	NOC2L	chr1	944203	959309	1.00723	1.00304	0.00303544	1.03644	0.0364447	1.04332	0.0433158
2	HES4	chr1	998962	1000172	1.00731	1.00346	0.00346067	1.03592	0.035918	1.0433	0.0432995
3	AGRN	chr1	1020120	1056118	1.00737	1.00346	0.00345945	1.03572	0.0357204	1.0433	0.043304
4	C1orf159	chr1	1081818	1116361	1.00757	1.00354	0.00354356	1.03562	0.0356182	1.04353	0.043531
5	SDF4	chr1	1216909	1232067	1.0076	1.00371	0.00370591	1.03515	0.0351468	1.04381	0.0438069
6	UBE2J2	chr1	1253909	1273864	1.00772	1.00368	0.0036783	1.03493	0.0349255	1.04387	0.0438714
7	SCNN1D	chr1	1280436	1292029	1.00787	1.00393	0.00393215	1.03449	0.0344935	1.04431	0.0443075
8	ACAP3	chr1	1292390	1309609	1.00795	1.00414	0.00413808	1.03381	0.0338131	1.04479	0.0447864
9	INTS11	chr1	1311585	1324687	1.00795	1.00389	0.00389268	1.03348	0.0334846	1.04512	0.0451187
10	DVL1	chr1	1335276	1349418	1.00808	1.00395	0.00394818	1.03285	0.032851	1.04551	0.04551
11	AURKAIP1	chr1	1373730	1375495	1.00814	1.00404	0.00404287	1.03217	0.0321717	1.04578	0.045778
12	CCNL2	chr1	1385711	1399335	1.00813	1.00387	0.00387385	1.03144	0.0314425	1.04578	0.0457761
13	MRPL20	chr1	1401909	1407293	1.0081	1.00366	0.00366393	1.0306	0.0305985	1.04643	0.0464347
14	ATAD3B	chr1	1471765	1497848	1.00819	1.00361	0.00360829	1.03008	0.0300796	1.04698	0.046984
15	ATAD3A	chr1	1512162	1534685	1.00828	1.00346	0.00345964	1.02957	0.0295652	1.04726	0.0472582
16	SSU72	chr1	1541673	1574863	1.00822	1.00331	0.00330925	1.02891	0.0289131	1.04726	0.0472599
17	MIB2	chr1	1615454	1630605	1.00814	1.00307	0.00306813	1.02821	0.0282125	1.04757	0.0475743
18	CDK11B	chr1	1635225	1659012	1.00815	1.00305	0.00305331	1.02786	0.0278606	1.04759	0.0475862
19	SLC35E2B	chr1	1659529	1692795	1.00803	1.00276	0.00275816	1.02705	0.0270544	1.04766	0.0476621
20	SLC35E2A	chr1	1724838	1745992	1.00803	1.00264	0.00264337	1.02609	0.0260948	1.04779	0.0477927
21	NADK	chr1	1751232	1780457	1.00806	1.00258	0.00257756	1.02553	0.0255304	1.04795	0.0479484
22	GNB1	chr1	1785285	1891117	1.0081	1.00283	0.00283302	1.02459	0.0245942	1.04773	0.0477299
23	CFAP74	chr1	1921951	2003837	1.00817	1.00287	0.00286827	1.02404	0.0240413	1.04768	0.0476799
24	GABRD	chr1	2019329	2030758	1.00811	1.00253	0.00253454	1.02362	0.0236217	1.04755	0.0475534
25	PRKCZ	chr1	2050411	2185395	1.00805	1.00212	0.00211544	1.02325	0.0232456	1.04762	0.0476232
26	SKI	chr1	2228319	2310213	1.00805	1.00212	0.00211996	1.02261	0.022612	1.04767	0.0476701
27	MORN1	chr1	2321253	2391707	1.00794	1.0019	0.00190071	1.02179	0.0217902	1.04673	0.0467276
28	RER1	chr1	2391775	2405442	1.00797	1.00197	0.001965	1.02092	0.0209158	1.04678	0.0467824
29	PLCH2	chr1	2425980	2505532	1.00792	1.00207	0.00207443	1.02018	0.0201759	1.04641	0.046415
30	TNFRSF14	chr1	2555639	2565382	1.00784	1.00204	0.00204083	1.01932	0.0193178	1.04609	0.0460936
31	TPRG1L	chr1	3625015	3630127	1.00775	1.00209	0.00209259	1.01881	0.0188135	1.04577	0.0457713
32	LRRC47	chr1	3778559	3796498	1.00764	1.00205	0.00205292	1.01833	0.0183282	1.04527	0.045274
33	CEP104	chr1	3812086	3857396	1.00751	1.00193	0.00192575	1.01811	0.0181122	1.04458	0.0445846
34	DFFB	chr1	3857267	3885429	1.00746	1.00189	0.00189319	1.01756	0.0175566	1.04403	0.0440307
35	AJAP1	chr1	4654609	4792534	1.0073	1.00167	0.00167469	1.01712	0.0171177	1.04348	0.0434797
36	NPHP4	chr1	5862811	5992473	1.0072	1.00155	0.00154711	1.01676	0.0167619	1.04328	0.0432822
37	KCNAB2	chr1	5990927	6101193	1.00706	1.00151	0.00150883	1.0162	0.0161978	1.04263	0.0426283
38	CHD5	chr1	6101787	6180321	1.00702	1.00137	0.00137396	1.01586	0.0158573	1.04219	0.0421898
39	RPL22	chr1	6185020	6209389	1.00694	1.00123	0.00122573	1.01529	0.0152904	1.04175	0.0417462
40	ICMT	chr1	6221193	6235972	1.00683	1.0011	0.00109716	1.01473	0.0147252	1.04142	0.041415
41	ACOT7	chr1	6264269	6393767	1.00669	1.00106	0.00106056	1.01397	0.0139663	1.04137	0.0413739
42	TNFRSF25	chr1	6460786	6466175	1.00666	1.00111	0.00111227	1.01334	0.0133369	1.04109	0.0410865
43	PLEKHG5	chr1	6467122	6520074	1.00645	1.00088	0.000878154	1.01238	0.0123794	1.04076	0.0407638
44	NOL9	chr1	6521347	6554513	1.00632	1.00069	0.000689889	1.0116	0.0116026	1.04027	0.0402673
45	KLHL21	chr1	6590724	6614607	1.00616	1.00041	0.000409583	1.01101	0.011011	1.03969	0.0396934
46	DNAJC11	chr1	6634168	6701924	1.00609	1.00031	0.000312083	1.01061	0.0106094	1.03902	0.0390155
47	CAMTA1	chr1	6785454	7769706	1.00596	1.00021	0.000212625	1.00961	0.00961282	1.03825	0.0382494
48	PER3	chr1	7784291	7845177	1.00571	1.00012	0.000123379	1.0089	0.00889585	1.03701	0.0370121
49	PARK7	chr1	7954291	7985505	1.00561	0.9998	-0.000199883	1.0087	0.00869647	1.03669	0.0366931
50	ERRFI1	chr1	8004404	8026309	1.00551	0.999676	-0.000324312	1.00796	0.00795738	1.03674	0.0367432
51	SLC45A1	chr1	8318114	8344167	1.00532	0.999596	-0.000403909	1.00694	0.00694312	1.03642	0.0364186
52	RERE	chr1	8352397	8848921	1.00515	0.999516	-0.000483987	1.00591	0.0059076	1.0357	0.0357047
53	ENO1	chr1	8861000	8879190	1.00507	0.999434	-0.000566063	1.00513	0.00512824	1.03597	0.0359742
54	CLSTN1	chr1	9728926	9823984	1.0048	0.999073	-0.000926761	1.00376	0.00375674	1.03551	0.0355146
55	CTNNBIP1	chr1	9848276	9910336	1.00465	0.998905	-0.00109499	1.00308	0.00307576	1.03491	0.0349064
56	UBE4B	chr1	10032832	10181239	1.00462	0.998968	-0.00103239	1.00286	0.00285887	1.03421	0.0342055
57	KIF1B	chr1	10210570	10381603	1.00453	0.998708	-0.00129239	1.00234	0.00233816	1.03356	0.0335626
58	PGD	chr1	10398592	10420511	1.00447	0.998507	-0.00149337	1.00205	0.00205213	1.03334	0.033336
59	PEX14	chr1	10472288	10630758	1.00447	0.998443	-0.00155667	1.00158	0.00157678	1.0332	0.0332033
60	SRM	chr1	11054584	11060020	1.0044	0.998473	-0.00152689	1.00071	0.000714325	1.0328	0.0328001
61	EXOSC10	chr1	11066618	11099869	1.00426	0.998421	-0.00157933	0.999983	-1.69094e-05	1.03225	0.0322534
62	MTOR	chr1	11106535	11262551	1.00415	0.998371	-0.00162934	0.999646	-0.000354213	1.03163	0.0316305
63	FBXO2	chr1	11637018	11655785	1.00414	0.998504	-0.0014958	0.999253	-0.000747203	1.03131	0.0313116
64	FBXO44	chr1	11654375	11663327	1.00412	0.998501	-0.00149916	0.999061	-0.000939376	1.03106	0.0310637
65	MTHFR	chr1	11785723	11806455	1.00402	0.998593	-0.00140736	0.998422	-0.00157846	1.03098	0.0309826
66	KIAA2013	chr1	11919591	11926428	1.00392	0.998535	-0.00146466	0.998014	-0.00198572	1.03078	0.0307767
67	MFN2	chr1	11980181	12015211	1.00384	0.998524	-0.00147554	0.997097	-0.00290252	1.03037	0.0303733
68	VPS13D	chr1	12230030	12512047	1.0037	0.998324	-0.00167649	0.99671	-0.00328966	1.02957	0.0295697
69	PRDM2	chr1	13700198	13825079	1.00366	0.998259	-0.00174087	0.996555	-0.00344489	1.0292	0.0292018
70	KAZN	chr1	13892792	15118043	1.00355	0.998108	-0.00189165	0.996183	-0.00381695	1.02925	0.029252
71	EFHD2	chr1	15409888	15430339	1.00362	0.998082	-0.00191838	0.996404	-0.00359552	1.02957	0.0295686
72	DNAJC16	chr1	15526813	15592379	1.00368	0.998151	-0.00184939	0.996695	-0.00330489	1.02964	0.029638
73	DDI2	chr1	15617458	15669044	1.00375	0.998217	-0.00178339	0.99693	-0.00306993	1.02959	0.0295936
74	PLEKHM2	chr1	15684320	15734769	1.00382	0.997958	-0.00204168	0.997159	-0.00284077	1.03016	0.0301648
75	UQCRHL	chr1	15807169	15809348	1.00388	0.997937	-0.00206319	0.997468	-0.00253197	1.03101	0.0310146
76	SPEN	chr1	15836095	15940456	1.00393	0.9981	-0.00189994	0.997388	-0.00261198	1.03123	0.0312314
77	FBXO42	chr1	16246840	16352480	1.00397	0.998172	-0.00182757	0.997506	-0.00249434	1.03127	0.0312727
78	NBPF1	chr1	16562319	16613562	1.00406	0.99829	-0.00170971	0.997695	-0.00230529	1.03223	0.0322322
79	CROCC	chr1	16740273	16972964	1.00411	0.998501	-0.00149896	0.998147	-0.0018534	1.03232	0.032318
80	ATP13A2	chr1	16985958	17011928	1.00413	0.998522	-0.00147822	0.998333	-0.00166709	1.03186	0.031861
81	SDHB	chr1	17018722	17054032	1.00421	0.998638	-0.00136217	0.99852	-0.00147989	1.03227	0.0322715
82	RCC2	chr1	17406760	17439677	1.00429	0.998751	-0.00124934	0.998577	-0.00142334	1.03257	0.0325708
83	ARHGEF10L	chr1	17539698	17697874	1.00435	0.998767	-0.00123322	0.998946	-0.00105403	1.03297	0.0329733
84	IGSF21	chr1	18107798	18378483	1.00442	0.998876	-0.0011239	0.999055	-0.000945235	1.03361	0.0336074
85	UBR4	chr1	19074510	19210266	1.00446	0.998934	-0.00106649	0.999185	-0.000815026	1.03374	0.0337394
86	EMC1	chr1	19215660	19251527	1.0045	0.998898	-0.00110239	0.999203	-0.000796866	1.03397	0.0339674
87	CAPZB	chr1	19338775	19485539	1.0045	0.998858	-0.00114156	0.999156	-0.00084421	1.03419	0.0341877
88	NBL1	chr1	19596979	19658456	1.00457	0.998778	-0.00122235	0.999703	-0.000296559	1.03464	0.0346432
89	OTUD3	chr1	19882395	19912945	1.00459	0.998612	-0.00138819	1.00011	0.00011124	1.03487	0.0348688
90	CAMK2N1	chr1	20482391	20486210	1.00468	0.998494	-0.00150599	1.00059	0.000592062	1.0349	0.0349011
91	PINK1	chr1	20633458	20651511	1.00482	0.998689	-0.00131059	1.00121	0.00121041	1.0349	0.034899
92	KIF17	chr1	20664014	20718017	1.00487	0.998837	-0.00116322	1.00163	0.00163306	1.03461	0.0346128
93	HP1BP3	chr1	20740266	20787323	1.00489	0.998934	-0.00106582	1.00139	0.00138775	1.03434	0.0343386
94	EIF4G3	chr1	20806292	21176888	1.00492	0.998846	-0.00115373	1.002	0.00200103	1.03367	0.0336683
95	ECE1	chr1	21217247	21345572	1.00498	0.99886	-0.00114	1.00236	0.00235652	1.0338	0.0338013
96	RAP1GAP	chr1	21596215	21669363	1.00509	0.999009	-0.000990515	1.0027	0.00270061	1.03387	0.033875
97	USP48	chr1	21678298	21783606	1.00512	0.998792	-0.00120791	1.00337	0.00336996	1.03348	0.0334787
98	CDC42	chr1	22025511	22101360	1.00518	0.998991	-0.0010088	1.00376	0.00376092	1.03349	0.0334938
99	EPHB2	chr1	22710839	22921500	1.00528	0.999193	-0.000807401	1.0042	0.00420383	1.03366	0.0336567
100	KDM1A	chr1	23019443	23083689	1.00534	0.999349	-0.00065062	1.00451	0.00451153	1.03382	0.0338176
101	LUZP1	chr1	23084023	23177808	1.00546	0.999554	-0.000445757	1.00521	0.0052073	1.0346	0.0346031
102	HNRNPR	chr1	23303771	23344336	1.0056	0.999435	-0.000565376	1.00546	0.00545816	1.03523	0.0352271
103	RPL11	chr1	23691742	23696835	1.00572	0.999596	-0.00040389	1.00586	0.00585997	1.03558	0.0355761
104	PITHD1	chr1	23778418	23788232	1.00577	0.999667	-0.000333168	1.00605	0.00604984	1.03557	0.0355741
105	LYPLA2	chr1	23791145	23795539	1.00583	0.99983	-0.000170049	1.00638	0.00637726	1.03574	0.0357389
106	SRSF10	chr1	23964347	23980927	1.00588	0.999936	-6.3937e-05	1.00669	0.0066903	1.03587	0.0358738
107	STPG1	chr1	24356999	24416934	1.00593	1.00009	8.93939e-05	1.00707	0.00707296	1.03573	0.0357296
108	NIPAL3	chr1	24415802	24472976	1.0059	0.999825	-0.000174979	1.00758	0.00757903	1.03597	0.0359747
109	SRRM1	chr1	24631716	24673281	1.00593	0.999979	-2.1469e-05	1.00769	0.00768591	1.03612	0.0361225
110	SYF2	chr1	25222276	25232502	1.00599	1.00013	0.000125346	1.00779	0.00778795	1.03649	0.0364907
111	RSRP1	chr1	25242249	25338213	1.00599	1.00027	0.000267554	1.00789	0.00789123	1.03653	0.0365301
112	TMEM50A	chr1	25338317	25362361	1.00609	1.00037	0.000368806	1.00792	0.00792133	1.03693	0.036929
113	MACO1	chr1	25430858	25500209	1.00609	1.00033	0.000325482	1.00795	0.00794679	1.03713	0.0371333
114	MAN1C1	chr1	25616791	25786206	1.00619	1.00056	0.000562121	1.00858	0.00858118	1.03728	0.0372817
115	MTFR1L	chr1	25818640	25832942	1.00627	1.00065	0.000647518	1.00882	0.00881894	1.03837	0.0383708
116	STMN1	chr1	25884181	25906991	1.00627	1.00045	0.000453467	1.0086	0.00860122	1.03919	0.0391945
117	EXTL1	chr1	26019884	26036464	1.00617	0.9999	-9.99946e-05	1.00893	0.00893115	1.03913	0.039128
118	PDIK1L	chr1	26111165	26125555	1.00617	0.999999	-5.60611e-07	1.00939	0.00938813	1.03938	0.0393776
119	SH3BGRL3	chr1	26280086	26281522	1.00626	1	4.9562e-06	1.00972	0.00971951	1.04007	0.040068
120	DHDDS	chr1	26432282	26471306	1.00624	0.999923	-7.71263e-05	1.00998	0.00998156	1.04026	0.0402637
121	HMGN2	chr1	26472440	26476642	1.00625	1.00027	0.000266592	1.01004	0.01004	1.03991	0.0399111
122	ARID1A	chr1	26693236	26782104	1.00628	1.00032	0.000323217	1.01047	0.0104735	1.03934	0.0393374
123	ZDHHC18	chr1	26826688	26857604	1.00624	1.00024	0.000238443	1.01037	0.0103728	1.03913	0.0391266
124	NUDC	chr1	26900238	26946871	1.00628	1.00043	0.000433685	1.0104	0.0104021	1.03909	0.0390859
125	SLC9A1	chr1	27098809	27166981	1.00626	1.00044	0.00044177	1.01082	0.0108233	1.03823	0.0382283
126	WDTC1	chr1	27234632	27308636	1.00622	1.00064	0.00063514	1.01105	0.0110533	1.03774	0.0377432
127	TMEM222	chr1	27322145	27336400	1.00621	1.00074	0.000742634	1.011	0.0110047	1.03742	0.0374191
128	WASF2	chr1	27404230	27490167	1.00624	1.0008	0.000798662	1.01122	0.0112211	1.0371	0.0370966
129	AHDC1	chr1	27534035	27604431	1.00618	1.00085	0.000850756	1.01124	0.0112416	1.03648	0.036476
130	IFI6	chr1	27666064	27672212	1.00618	1.00081	0.000810387	1.01124	0.0112422	1.03611	0.0361132
131	FAM76A	chr1	27725961	27763116	1.00609	1.00082	0.000816949	1.01152	0.0115153	1.03549	0.0354874
132	STX12	chr1	27773219	27824443	1.00607	1.00101	0.0010102	1.01147	0.0114693	1.03504	0.0350402
133	EYA3	chr1	27970344	28088637	1.00604	1.00092	0.000923493	1.01196	0.0119616	1.03402	0.0340163
134	DNAJC8	chr1	28199456	28233029	1.00604	1.00106	0.00106285	1.01213	0.0121274	1.03335	0.033346
135	ATP5IF1	chr1	28236109	28246906	1.00605	1.00116	0.00115518	1.01203	0.0120331	1.03306	0.0330592
136	PHACTR4	chr1	28369582	28500364	1.00605	1.00111	0.00110992	1.01234	0.0123449	1.03266	0.032657
137	RCC1	chr1	28505943	28539300	1.00601	1.00106	0.0010595	1.01219	0.0121905	1.03228	0.03228
138	TRNAU1AP	chr1	28553085	28578545	1.00607	1.00129	0.00129071	1.0123	0.0123037	1.03174	0.0317409
139	GMEB1	chr1	28668778	28719353	1.00607	1.00129	0.0012928	1.01242	0.012419	1.03115	0.031152
140	YTHDF2	chr1	28736621	28769775	1.00602	1.00116	0.00115737	1.01241	0.0124087	1.03109	0.031085
141	OPRD1	chr1	28812142	28871267	1.00604	1.00135	0.00135186	1.01273	0.012732	1.03101	0.0310107
142	EPB41	chr1	28887091	29120046	1.00606	1.00137	0.00136735	1.01286	0.0128638	1.03078	0.0307834
143	SRSF4	chr1	29147743	29181900	1.00607	1.00138	0.00138275	1.01291	0.012907	1.03111	0.031108
144	MECR	chr1	29192657	29230942	1.00606	1.00153	0.00153217	1.01288	0.0128777	1.03106	0.031062
145	PTPRU	chr1	29236516	29326813	1.00611	1.00178	0.00178044	1.01318	0.0131807	1.03132	0.0313162
146	SDC3	chr1	30869466	30908758	1.00612	1.00176	0.00175588	1.01328	0.0132814	1.03133	0.0313272
147	PUM1	chr1	30931506	31065991	1.00606	1.00177	0.00177376	1.01304	0.013043	1.03106	0.0310637
148	SNRNP40	chr1	31259568	31296788	1.00611	1.00198	0.0019795	1.01298	0.0129789	1.03098	0.0309783
149	ZCCHC17	chr1	31296982	31364953	1.00603	1.00191	0.00190917	1.01278	0.0127835	1.03052	0.0305217
150	FABP3	chr1	31365253	31376850	1.0061	1.00221	0.00220849	1.01278	0.0127807	1.03047	0.0304706
151	PEF1	chr1	31629866	31644896	1.00612	1.00228	0.00227804	1.01304	0.0130391	1.03067	0.0306717
152	COL16A1	chr1	31652263	31704319	1.00605	1.00244	0.00243841	1.01278	0.0127819	1.02979	0.0297945
153	ADGRB2	chr1	31727117	31764893	1.00603	1.00236	0.00236463	1.01317	0.0131728	1.02942	0.02942
154	KHDRBS1	chr1	32013868	32060850	1.00602	1.00247	0.00247462	1.01308	0.0130807	1.02899	0.0289939
155	TMEM39B	chr1	32072031	32102866	1.00596	1.00239	0.00239455	1.01274	0.0127397	1.0286	0.0285995
156	KPNA6	chr1	32108056	32176563	1.00597	1.00255	0.00254718	1.01247	0.0124693	1.02844	0.0284401
157	TXLNA	chr1	32179675	32198285	1.00598	1.00261	0.00260525	1.01241	0.0124145	1.02848	0.0284794
158	EIF3I	chr1	32221077	32245397	1.00595	1.00271	0.00270582	1.01241	0.0124123	1.02822	0.0282158
159	MARCKSL1	chr1	32333839	32336233	1.0059	1.00262	0.00262245	1.01241	0.0124142	1.02792	0.0279222
160	BSDC1	chr1	32364633	32394731	1.00588	1.00263	0.00263099	1.01215	0.0121548	1.02778	0.027782
161	ZBTB8OS	chr1	32600172	32650903	1.00589	1.00274	0.00273573	1.01228	0.0122787	1.02742	0.0274211
162	RBBP4	chr1	32651142	32686211	1.0059	1.00265	0.00265396	1.01233	0.0123331	1.02701	0.0270076
163	SYNC	chr1	32679906	32703596	1.00585	1.00253	0.00252756	1.01253	0.0125335	1.02646	0.0264605
164	KIAA1522	chr1	32741830	32774970	1.00586	1.00272	0.00272451	1.01261	0.0126058	1.0262	0.026199
165	S100PBP	chr1	32816767	32858875	1.00579	1.00278	0.00278353	1.01242	0.0124204	1.02535	0.0253534
166	HPCA	chr1	32885994	32898441	1.00571	1.00285	0.0028458	1.01237	0.0123695	1.02472	0.0247203
167	AK2	chr1	33007940	33080996	1.00566	1.0029	0.00290198	1.01239	0.0123921	1.02394	0.0239403
168	AZIN2	chr1	33081104	33123492	1.00566	1.00277	0.00277108	1.01247	0.0124741	1.02371	0.0237128
169	ZNF362	chr1	33256492	33300719	1.00567	1.00278	0.00277682	1.01236	0.0123595	1.0233	0.0233034
170	PHC2	chr1	33323623	33431095	1.00564	1.00259	0.00258893	1.01251	0.0125095	1.02303	0.0230282
171	CSMD2	chr1	33513998	34165842	1.00562	1.00268	0.00268011	1.01266	0.0126616	1.02277	0.0227732
172	SMIM12	chr1	34712737	34859755	1.00552	1.00263	0.00262559	1.01241	0.0124143	1.02297	0.0229674
173	DLGAP3	chr1	34865436	34929650	1.00557	1.00271	0.00271461	1.01256	0.0125618	1.02287	0.0228736
174	SFPQ	chr1	35176378	35193145	1.00554	1.00256	0.00256373	1.01264	0.0126438	1.0227	0.0227015
175	ZMYM4	chr1	35268709	35422058	1.00549	1.00264	0.00263561	1.01253	0.0125338	1.02287	0.0228709
176	KIAA0319L	chr1	35433492	35557950	1.00545	1.00252	0.00252393	1.01281	0.0128123	1.02277	0.0227709
177	NCDN	chr1	35557473	35567274	1.00546	1.00227	0.00226608	1.01295	0.0129509	1.02316	0.0231621
178	PSMB2	chr1	35599541	35641526	1.00542	1.00224	0.00223565	1.01287	0.0128746	1.02324	0.0232353
179	C1orf216	chr1	35713877	35718894	1.00542	1.00225	0.00225205	1.01287	0.0128705	1.02301	0.0230101
180	AGO4	chr1	35808016	35857890	1.00536	1.00232	0.00232415	1.0126	0.0126027	1.02275	0.0227506
181	AGO1	chr1	35869808	35930532	1.00538	1.00235	0.0023488	1.01273	0.0127268	1.02271	0.0227138
182	AGO3	chr1	35930718	36072500	1.00539	1.00214	0.00213538	1.01277	0.0127739	1.02251	0.0225063
183	TRAPPC3	chr1	36136570	36156053	1.00536	1.00187	0.00187217	1.01275	0.0127516	1.02233	0.0223255
184	MAP7D1	chr1	36155579	36180849	1.00542	1.00161	0.0016095	1.0126	0.0125974	1.02262	0.0226211
185	THRAP3	chr1	36224432	36305357	1.00542	1.00167	0.00167349	1.01271	0.0127127	1.02248	0.0224776
186	STK40	chr1	36339624	36385924	1.00546	1.00169	0.00168912	1.01284	0.0128389	1.02254	0.0225381
187	GRIK3	chr1	36795527	37034515	1.00549	1.00166	0.00165591	1.01278	0.0127766	1.02262	0.0226197
188	MEAF6	chr1	37489993	37514766	1.00551	1.00149	0.00148759	1.01285	0.0128459	1.02282	0.0228156
189	EPHA10	chr1	37713880	37765133	1.00549	1.00142	0.00141866	1.01278	0.0127838	1.02218	0.0221833
190	C1orf122	chr1	37806979	37809454	1.00553	1.00131	0.00130783	1.01272	0.0127169	1.02242	0.0224224
191	MTF1	chr1	37809574	37859592	1.00552	1.00125	0.00124641	1.01247	0.0124673	1.02226	0.0222571
192	INPP5B	chr1	37860697	37947057	1.00551	1.001	0.000995986	1.01274	0.0127445	1.02202	0.0220193
193	SF3A3	chr1	37956975	37990075	1.00556	1.00107	0.00106863	1.01289	0.0128868	1.02259	0.0225946
194	RHBDL2	chr1	38885807	38941830	1.00552	1.00105	0.00104569	1.01258	0.0125829	1.02278	0.0227791
195	AKIRIN1	chr1	38991276	39006059	1.00554	1.00093	0.000932673	1.01261	0.0126113	1.02258	0.0225808
196	NDUFS5	chr1	39026318	39034636	1.00559	1.00096	0.000957801	1.01278	0.0127829	1.02266	0.0226603
197	MACF1	chr1	39081316	39487177	1.00553	1.0008	0.000800616	1.01294	0.0129398	1.02212	0.0221212
198	PABPC4	chr1	39560709	39576790	1.00548	1.00083	0.000831248	1.01293	0.0129313	1.02155	0.0215485
199	HPCAL4	chr1	39678648	39691485	1.00548	1.00073	0.000725327	1.01303	0.0130346	1.02143	0.0214277
200	PPIE	chr1	39692182	39763914	1.00544	1.00072	0.00071701	1.01287	0.0128683	1.0209	0.0209023
201	TRIT1	chr1	39838110	39883511	1.00532	1.00057	0.000566446	1.01249	0.0124944	1.02099	0.0209853
202	CAP1	chr1	40040233	40072649	1.00532	1.00065	0.00064517	1.01238	0.012383	1.02097	0.0209737
203	PPT1	chr1	40072710	40097260	1.00526	1.0004	0.000395348	1.01209	0.0120864	1.02067	0.0206738
204	RLF	chr1	40161387	40240921	1.0052	1.0001	9.56771e-05	1.01192	0.011924	1.02035	0.0203497
205	ZMPSTE24	chr1	40258041	40294180	1.00514	1.00012	0.000120794	1.01202	0.012016	1.01988	0.0198818
206	SMAP2	chr1	40344850	40423326	1.00514	1.00001	1.05795e-05	1.01218	0.0121784	1.01961	0.0196052
207	RIMS3	chr1	40620680	40665682	1.00505	0.999859	-0.000140698	1.01208	0.0120809	1.01922	0.0192243
208	NFYC	chr1	40691648	40771603	1.00502	0.999893	-0.000107394	1.01204	0.0120379	1.019	0.0189989
209	SCMH1	chr1	41027200	41242154	1.005	1.00016	0.00015781	1.01181	0.0118055	1.0182	0.0182045
210	HIVEP3	chr1	41506365	42035925	1.00497	0.999865	-0.000134597	1.0115	0.0115022	1.01795	0.0179516
211	FOXJ3	chr1	42176539	42335877	1.00496	0.999854	-0.000145515	1.01152	0.0115191	1.01735	0.0173504
212	RIMKLA	chr1	42380792	42424232	1.00491	0.999747	-0.000253164	1.01147	0.0114673	1.01735	0.017349
213	CCDC30	chr1	42463221	42657190	1.00485	0.999689	-0.000311249	1.01142	0.0114222	1.01703	0.017032
214	YBX1	chr1	42682418	42703805	1.00487	0.99963	-0.00037025	1.01157	0.0115663	1.01714	0.01714
215	P3H1	chr1	42746335	42767084	1.00486	0.99966	-0.000339684	1.01094	0.0109395	1.01724	0.0172417
216	SZT2	chr1	43389882	43454247	1.00485	0.999644	-0.000355778	1.0109	0.0108998	1.01725	0.0172509
217	PTPRF	chr1	43525187	43623666	1.00485	0.999442	-0.000558278	1.01093	0.0109343	1.01767	0.017667
218	ST3GAL3	chr1	43705824	43931165	1.00492	0.999374	-0.00062582	1.01102	0.011022	1.0179	0.0179044
219	IPO13	chr1	43946950	43968022	1.00495	0.999217	-0.000782956	1.01084	0.0108434	1.01816	0.0181571
220	ATP6V0B	chr1	43974487	43978295	1.0049	0.999103	-0.000896747	1.01061	0.0106051	1.01816	0.0181597
221	B4GALT2	chr1	43978943	43991170	1.00485	0.99909	-0.000910066	1.01036	0.0103564	1.01806	0.0180581
222	CCDC24	chr1	43991359	43996528	1.00474	0.998894	-0.00110591	1.00999	0.00998869	1.01843	0.0184345
223	DMAP1	chr1	44213455	44220681	1.00469	0.999036	-0.000964197	1.00957	0.00956948	1.01816	0.0181648
224	ERI3	chr1	44221070	44355260	1.00471	0.999039	-0.000960887	1.0094	0.0093985	1.0177	0.0176983
225	RNF220	chr1	44405194	44651724	1.00469	0.999049	-0.000951297	1.00936	0.00935956	1.01742	0.0174243
226	RPS8	chr1	44775251	44778779	1.00465	0.99906	-0.00093977	1.00906	0.00906257	1.01752	0.0175217
227	PTCH2	chr1	44819844	44843253	1.00468	0.999168	-0.000832363	1.00896	0.00896168	1.01739	0.0173917
228	EIF2B3	chr1	44850522	44986722	1.00473	0.999321	-0.000678749	1.00886	0.00885794	1.01716	0.0171638
229	UROD	chr1	45010950	45015575	1.00468	0.999289	-0.000710924	1.00875	0.00874844	1.01688	0.0168783
230	ZSWIM5	chr1	45016399	45306209	1.00463	0.999397	-0.00060344	1.00863	0.00863394	1.01619	0.0161909
231	TESK2	chr1	45343883	45491163	1.00465	0.999504	-0.000495836	1.00872	0.00871651	1.01574	0.0157368
232	PRDX1	chr1	45510914	45542732	1.00459	0.999564	-0.00043565	1.00894	0.00893797	1.01548	0.0154824
233	NASP	chr1	45583846	45618904	1.00447	0.99963	-0.000370104	1.00844	0.00844352	1.0147	0.0147019
234	GPBP1L1	chr1	45627304	45688113	1.00444	0.99978	-0.00022009	1.00867	0.00867108	1.01441	0.0144103
235	MAST2	chr1	45786987	46036122	1.00436	0.999555	-0.000444795	1.00883	0.00883337	1.01412	0.0141197
236	POMGNT1	chr1	46188682	46220305	1.00438	0.999795	-0.000204681	1.00899	0.00899216	1.01396	0.0139565
237	LRRC41	chr1	46261196	46303616	1.00437	0.999898	-0.000102072	1.00882	0.00881682	1.01378	0.0137815
238	UQCRH	chr1	46303698	46316776	1.00434	1.00014	0.000139398	1.00826	0.00825745	1.01341	0.0134061
239	NSUN4	chr1	46340789	46365152	1.00424	1.00001	1.06236e-05	1.00791	0.00791359	1.01316	0.0131581
240	FAAH	chr1	46394317	46413848	1.0042	0.999972	-2.80956e-05	1.00784	0.00783767	1.01255	0.0125475
241	MKNK1	chr1	46557407	46616843	1.00424	1.00035	0.000347292	1.0076	0.00760493	1.01235	0.0123521
242	ATPAF1	chr1	46632737	46673867	1.00416	1.00026	0.000257234	1.0073	0.00730065	1.01189	0.0118949
243	EFCAB14	chr1	46674659	46719146	1.00412	1.00035	0.000348761	1.00706	0.0070636	1.01141	0.011406
244	CYP4X1	chr1	47023669	47050751	1.00401	1.00034	0.000340616	1.00669	0.00669455	1.01066	0.0106586
245	CMPK1	chr1	47333790	47378839	1.00396	1.00033	0.000329877	1.00646	0.00645878	1.01011	0.0101088
246	SPATA6	chr1	48295373	48472208	1.00378	1.00018	0.000182592	1.0063	0.0062956	1.00873	0.00872572
247	AGBL4	chr1	48532854	50023954	1.00378	1.00013	0.000127505	1.00614	0.00614054	1.00833	0.00832656
248	ELAVL4	chr1	50024029	50203772	1.00373	1.00008	8.25795e-05	1.00598	0.00598009	1.008	0.00799687
249	FAF1	chr1	50437028	50960267	1.0037	1.00009	9.23044e-05	1.00589	0.00589331	1.0077	0.00769636
250	RNF11	chr1	51236273	51273447	1.00365	1.00015	0.000152589	1.00594	0.00593644	1.00691	0.00691078
251	EPS15	chr1	51354263	51519266	1.00364	1.00017	0.000168577	1.00597	0.00596742	1.00677	0.00676932
252	OSBPL9	chr1	51577179	51798427	1.00358	1.00024	0.000239891	1.00561	0.00560557	1.00622	0.00622278
253	NRDC	chr1	51789191	51878937	1.00355	1.0005	0.00050165	1.00583	0.00583427	1.00541	0.00540633
254	TXNDC12	chr1	52020131	52055191	1.00352	1.00053	0.000531161	1.00587	0.00587173	1.0048	0.00479562
255	BTF3L4	chr1	52056199	52090716	1.00351	1.00065	0.000651535	1.00557	0.00557372	1.00435	0.00435325
256	ZFYVE9	chr1	52142089	52348671	1.0035	1.00077	0.000766217	1.00553	0.00553285	1.0039	0.00389818
257	TUT4	chr1	52408282	52553487	1.00345	1.00084	0.000836364	1.00549	0.00549244	1.00296	0.00295812
258	ZYG11B	chr1	52726453	52827336	1.00333	1.00099	0.000991811	1.00499	0.0049888	1.00229	0.00228964
259	ECHDC2	chr1	52895910	52927212	1.00326	1.00096	0.000961483	1.00469	0.00469203	1.00139	0.00139374
260	SCP2	chr1	52927276	53051698	1.00322	1.00111	0.00110761	1.00459	0.00459254	1.0005	0.000500027
261	MAGOH	chr1	53226900	53238518	1.00312	1.00125	0.00125061	1.00424	0.00423963	0.999195	-0.000805099
262	LRP8	chr1	53242364	53328469	1.00307	1.00121	0.00120978	1.00403	0.00402548	0.997992	-0.00200847
263	GLIS1	chr1	53506237	53738106	1.00303	1.00126	0.00125849	1.00381	0.00381404	0.996986	-0.00301418
264	NDC1	chr1	53765478	53838463	1.00293	1.00136	0.00135869	1.0034	0.00340066	0.996082	-0.00391832
265	HSPB11	chr1	53916574	53945699	1.00293	1.00165	0.00164559	1.00331	0.00331416	0.994962	-0.00503757
266	TMEM59	chr1	54026681	54053504	1.00285	1.00165	0.00165277	1.00322	0.00321894	0.993622	-0.00637838
267	MRPL37	chr1	54184041	54225464	1.00271	1.00143	0.00142916	1.00319	0.00319464	0.991955	-0.00804547
268	SSBP3	chr1	54225433	54413479	1.00264	1.00149	0.00148646	1.00277	0.00277341	0.990546	-0.00945359
269	ACOT11	chr1	54542257	54639192	1.00249	1.00164	0.00164031	1.00254	0.00254283	0.989046	-0.0109536
270	DHCR24	chr1	54849627	54887195	1.00234	1.0019	0.00190313	1.00216	0.00216191	0.987277	-0.0127228
271	USP24	chr1	55066359	55215364	1.00233	1.00208	0.0020777	1.0019	0.0019026	0.986049	-0.0139506
272	PRKAA2	chr1	56645314	56715335	1.00212	1.00226	0.00225883	1.00144	0.00143595	0.983324	-0.016676
273	DAB1	chr1	56994778	58546734	1.00205	1.00253	0.00253373	1.0008	0.000802365	0.981455	-0.0185449
274	MYSM1	chr1	58643440	58700077	1.00195	1.00278	0.00277869	1.00054	0.000544604	0.979475	-0.0205253
275	JUN	chr1	58776845	58784048	1.0019	1.0027	0.00269798	1.00017	0.000172938	0.977767	-0.0222334
276	FGGY	chr1	59296638	59810647	1.00168	1.00303	0.00303094	0.999075	-0.000924996	0.97554	-0.0244596
277	HOOK1	chr1	59814786	59876322	1.0015	1.00308	0.00308424	0.998671	-0.00132924	0.972594	-0.0274055
278	NFIA	chr1	60865259	61462788	1.0013	1.00318	0.00318264	0.997862	-0.0021379	0.970185	-0.0298148
279	TM2D1	chr1	61681046	61725423	1.00121	1.00312	0.00312431	0.997445	-0.00255538	0.968238	-0.0317618
280	PATJ	chr1	61742477	62178675	1.00112	1.00322	0.00321534	0.997219	-0.00278067	0.965946	-0.0340542
281	USP1	chr1	62436297	62451804	1.00099	1.00331	0.00330735	0.996146	-0.00385444	0.963939	-0.0360614
282	DOCK7	chr1	62454298	62688386	1.00086	1.00355	0.00354738	0.995573	-0.00442687	0.962142	-0.0378575
283	ATG4C	chr1	62784132	62865516	1.00073	1.00383	0.00383282	0.994719	-0.00528148	0.959525	-0.0404745
284	ITGB3BP	chr1	63440770	63593721	1.00062	1.00365	0.00365328	0.993984	-0.00601629	0.957571	-0.0424287
285	EFCAB7	chr1	63523372	63572693	1.00042	1.00371	0.00371125	0.993027	-0.00697323	0.954992	-0.0450075
286	PGM1	chr1	63593411	63660245	1.00033	1.00386	0.00386443	0.992317	-0.00768265	0.953471	-0.0465288
287	CACHD1	chr1	64470129	64693058	1.00019	1.00394	0.00393614	0.991718	-0.00828209	0.951222	-0.0487777
288	RAVER2	chr1	64745095	64833232	1.0001	1.00406	0.00405883	0.991234	-0.00876557	0.94944	-0.0505603
289	JAK1	chr1	64833229	65067754	0.999898	1.00414	0.00413862	0.990674	-0.00932613	0.947141	-0.052859
290	AK4	chr1	65147549	65232145	0.999889	1.00437	0.00436726	0.989638	-0.0103624	0.945541	-0.0544595
291	DNAJC6	chr1	65248219	65415871	0.999773	1.00451	0.00451162	0.988977	-0.0110232	0.943654	-0.0563461
292	LEPR	chr1	65420652	65641559	0.99974	1.00471	0.00470967	0.988574	-0.0114258	0.941977	-0.0580228
293	PDE4B	chr1	65792514	66374579	0.999581	1.00477	0.0047681	0.987643	-0.012357	0.93988	-0.0601201
294	SGIP1	chr1	66533267	66751139	0.999475	1.00513	0.00512611	0.986648	-0.0133516	0.938448	-0.0615515
295	MIER1	chr1	66924895	66988619	0.999432	1.00549	0.00549463	0.98575	-0.0142498	0.936978	-0.0630222
296	SLC35D1	chr1	66999350	67054148	0.999329	1.00582	0.00582006	0.984701	-0.0152991	0.935172	-0.064828
297	IL12RB2	chr1	67307364	67398724	0.999244	1.00591	0.00591457	0.98408	-0.0159201	0.933843	-0.0661573
298	SERBP1	chr1	67407810	67430415	0.999056	1.00657	0.00657455	0.983709	-0.0162913	0.932541	-0.0674588
299	WLS	chr1	68098473	68233120	0.998953	1.00688	0.00688147	0.983124	-0.0168756	0.931066	-0.0689337
300	LRRC7	chr1	69567922	70151945	0.998812	1.00714	0.00714123	0.981911	-0.0180892	0.929339	-0.0706613
301	LRRC40	chr1	70144805	70205579	0.998751	1.00753	0.007529	0.981517	-0.0184833	0.928752	-0.0712477
302	SRSF11	chr1	70205682	70253052	0.998733	1.00781	0.0078077	0.980968	-0.0190323	0.928199	-0.0718006
303	ANKRD13C	chr1	70258999	70354734	0.99871	1.00825	0.00825281	0.98038	-0.0196202	0.927184	-0.0728155
304	ZRANB2	chr1	71063291	71081289	0.998651	1.00841	0.0084082	0.97995	-0.0200495	0.926388	-0.0736125
305	NEGR1	chr1	71395943	72282539	0.998603	1.00865	0.00864788	0.979288	-0.0207119	0.925947	-0.0740528
306	ERICH3	chr1	74568117	74673792	0.998739	1.0088	0.00879716	0.979367	-0.0206328	0.926162	-0.0738378
307	TYW3	chr1	74733152	74766678	0.998761	1.0088	0.00880051	0.979393	-0.0206071	0.926026	-0.0739739
308	SLC44A5	chr1	75202131	75611116	0.998768	1.00918	0.0091824	0.979266	-0.0207336	0.926436	-0.0735644
309	ACADM	chr1	75724431	75787575	0.998834	1.00961	0.00961437	0.979299	-0.0207013	0.927024	-0.072976
310	MSH4	chr1	75796882	75913242	0.998944	1.01017	0.010167	0.979435	-0.0205653	0.927646	-0.0723539
311	ST6GALNAC3	chr1	76074746	76634603	0.99903	1.01069	0.0106948	0.979193	-0.0208071	0.927998	-0.072002
312	ST6GALNAC5	chr1	76867480	77067546	0.99906	1.01125	0.0112458	0.978758	-0.0212421	0.928698	-0.071302
313	PIGK	chr1	77088989	77219430	0.999029	1.0118	0.0118039	0.978301	-0.0216988	0.929569	-0.0704308
314	AK5	chr1	77282019	77559966	0.999173	1.01238	0.0123769	0.978476	-0.0215242	0.930448	-0.0695521
315	ZZZ3	chr1	77562416	77683419	0.999187	1.0123	0.0122956	0.97853	-0.0214702	0.931175	-0.0688253
316	USP33	chr1	77695987	77759852	0.999151	1.01278	0.0127806	0.978316	-0.0216839	0.931717	-0.068283
317	MIGA1	chr1	77779624	77879539	0.999176	1.01284	0.0128371	0.978332	-0.0216685	0.932787	-0.0672133
318	FUBP1	chr1	77944055	77979110	0.999168	1.01321	0.0132065	0.978346	-0.0216541	0.93351	-0.0664903
319	GIPC2	chr1	77979542	78138444	0.999169	1.01323	0.0132326	0.978494	-0.0215056	0.934279	-0.0657208
320	ADGRL2	chr1	81306147	81992436	0.999193	1.01335	0.0133522	0.978439	-0.0215615	0.935404	-0.0645961
321	LINC01725	chr1	83575776	83861023	0.999238	1.01319	0.013185	0.978635	-0.0213647	0.936707	-0.0632932
322	TTLL7	chr1	83865024	83999150	0.999307	1.0131	0.0130997	0.978438	-0.0215621	0.938177	-0.0618229
323	PRKACB	chr1	84078062	84238498	0.999374	1.01301	0.0130079	0.978482	-0.0215182	0.940674	-0.0593261
324	SSX2IP	chr1	84643706	84690803	0.999525	1.01313	0.0131329	0.979072	-0.020928	0.942373	-0.0576266
325	C1orf52	chr1	85249953	85259672	0.999572	1.01295	0.0129503	0.979418	-0.0205824	0.944456	-0.055544
326	DDAH1	chr1	85318481	85578363	0.999586	1.01278	0.0127781	0.979748	-0.0202518	0.945725	-0.0542749
327	ZNHIT6	chr1	85649417	85708433	0.999663	1.01268	0.0126819	0.980443	-0.0195568	0.946465	-0.053535
328	COL24A1	chr1	85729233	86156943	0.999649	1.01244	0.0124407	0.980508	-0.0194916	0.947794	-0.0522057
329	ODF2L	chr1	86346824	86396342	0.999705	1.01228	0.0122801	0.980919	-0.0190805	0.949239	-0.0507608
330	SH3GLB1	chr1	86704570	86748184	0.99977	1.01198	0.0119805	0.981338	-0.0186618	0.950632	-0.0493684
331	SELENOF	chr1	86862445	86914424	0.999876	1.01172	0.0117158	0.982085	-0.0179154	0.952635	-0.0473646
332	HS2ST1	chr1	86914635	87109982	0.999931	1.01159	0.0115948	0.982501	-0.0174994	0.954693	-0.0453074
333	LMO4	chr1	87328880	87348923	1.00005	1.01123	0.0112342	0.983259	-0.0167412	0.956586	-0.0434138
334	PKN2-AS1	chr1	87620803	88685204	1.00015	1.01094	0.0109357	0.984732	-0.0152678	0.95823	-0.0417699
335	PKN2	chr1	88684222	88836255	1.00023	1.01086	0.0108589	0.985578	-0.0144218	0.95989	-0.0401095
336	GTF2B	chr1	88852633	88891944	1.00045	1.01092	0.0109174	0.986635	-0.0133647	0.962179	-0.0378208
337	LRRC8B	chr1	89524829	89597861	1.0005	1.01065	0.0106497	0.987484	-0.0125163	0.964052	-0.0359485
338	LRRC8D	chr1	89821014	89936611	1.00066	1.01048	0.0104778	0.988354	-0.0116455	0.965951	-0.0340489
339	ZNF326	chr1	89995110	90035533	1.00067	1.0099	0.0099046	0.98915	-0.0108504	0.967411	-0.0325894
340	ZNF644	chr1	90915298	91022272	1.0007	1.00956	0.00956076	0.989476	-0.0105245	0.969456	-0.0305443
341	HFM1	chr1	91260766	91404856	1.00071	1.00869	0.00869436	0.99064	-0.00936029	0.971812	-0.0281883
342	CDC7	chr1	91500851	91525764	1.00082	1.00826	0.00825786	0.991573	-0.00842673	0.973827	-0.0261729
343	EPHX4	chr1	92029985	92063538	1.00082	1.00793	0.00792537	0.99213	-0.00787003	0.975617	-0.0243828
344	BTBD8	chr1	92080305	92184725	1.00084	1.0075	0.00749619	0.993073	-0.00692743	0.977472	-0.022528
345	GLMN	chr1	92246402	92298987	1.0009	1.00704	0.00703975	0.993482	-0.0065182	0.980083	-0.0199172
346	RPAP2	chr1	92299059	92402056	1.00097	1.0064	0.00639511	0.994128	-0.00587182	0.981854	-0.0181458
347	EVI5	chr1	92508696	92792404	1.00116	1.00621	0.00620855	0.994586	-0.00541375	0.984313	-0.0156867
348	RPL5	chr1	92832013	92841924	1.00128	1.00569	0.00568916	0.995561	-0.00443904	0.986464	-0.0135362
349	MTF2	chr1	93079235	93139079	1.00144	1.00532	0.00531984	0.99685	-0.00314964	0.988829	-0.011171
350	TMED5	chr1	93149742	93180516	1.00155	1.00478	0.00477508	0.997933	-0.00206716	0.991138	-0.00886153
351	DR1	chr1	93345907	93369493	1.0016	1.00424	0.00423801	0.998139	-0.00186132	0.992596	-0.00740405
352	FNBP1L	chr1	93448118	93554661	1.00169	1.00381	0.00381419	0.998712	-0.00128809	0.993749	-0.00625124
353	BCAR3	chr1	93561741	93847150	1.00176	1.0036	0.0035971	0.999212	-0.000787663	0.994771	-0.00522881
354	GCLM	chr1	93885199	93909456	1.00184	1.00325	0.00324963	0.999573	-0.000427451	0.996231	-0.00376854
355	ARHGAP29	chr1	94148988	94275068	1.00199	1.00296	0.00296285	1.00038	0.000378572	0.997635	-0.00236529
356	ABCD3	chr1	94418389	94518666	1.00209	1.00292	0.00291728	1.00098	0.00097899	0.998332	-0.00166768
357	CNN3	chr1	94896949	94927223	1.00213	1.00274	0.00273709	1.0013	0.00129728	0.998573	-0.00142726
358	ALG14	chr1	94974405	95072951	1.00208	1.00256	0.00256125	1.00122	0.00121762	0.998614	-0.00138619
359	PTBP2	chr1	96721665	96823738	1.00205	1.0023	0.00229531	1.00114	0.00113504	0.998843	-0.00115666
360	DPYD	chr1	97077743	97995000	1.00204	1.00187	0.00187197	1.00131	0.00131191	0.998787	-0.00121348
361	MIR137HG	chr1	97933474	98049863	1.00207	1.00152	0.00152131	1.00175	0.00175413	0.99897	-0.00103048
362	SNX7	chr1	98661701	98760500	1.00212	1.00102	0.00102332	1.00207	0.00207447	0.999283	-0.000716564
363	PLPPR5	chr1	98890245	99005032	1.00207	1.00062	0.000620603	1.00227	0.00227438	0.999599	-0.000400906
364	PLPPR4	chr1	99264292	99309590	1.00212	1.00005	4.89001e-05	1.0024	0.00240208	1.00019	0.000189223
365	AGL	chr1	99850361	99924023	1.00219	0.99985	-0.000149626	1.00288	0.00287625	1.00116	0.00116382
366	TRMT13	chr1	100133150	100150498	1.0022	0.999611	-0.000389363	1.00318	0.00317784	1.00158	0.00157722
367	DBT	chr1	100186919	100249834	1.00217	0.999385	-0.000615296	1.00341	0.0034084	1.00199	0.00198628
368	RTCA	chr1	100266216	100292769	1.00228	0.999298	-0.000702293	1.00363	0.00363391	1.00239	0.00238606
369	EXTL2	chr1	100872372	100895179	1.00228	0.998929	-0.00107108	1.00366	0.00366064	1.00299	0.00298941
370	SLC30A7	chr1	100896076	100981757	1.00222	0.998569	-0.00143116	1.0037	0.00369533	1.00329	0.00329069
371	OLFM3	chr1	101802560	101996926	1.00227	0.998442	-0.0015582	1.00374	0.00373856	1.0039	0.00390319
372	COL11A1	chr1	102876467	103108872	1.00238	0.998575	-0.00142471	1.00392	0.00391687	1.00481	0.0048136
373	RNPC3	chr1	103525691	103555239	1.00251	0.998527	-0.00147313	1.00416	0.00415841	1.00544	0.00543777
374	AMY2B	chr1	103553815	103579534	1.00251	0.998527	-0.00147348	1.00414	0.0041358	1.00618	0.00617779
375	NTNG1	chr1	107140007	107484923	1.00254	0.998575	-0.00142507	1.0043	0.00429861	1.00676	0.00675966
376	SLC25A24	chr1	108134043	108200849	1.00263	0.998404	-0.00159555	1.00465	0.00465247	1.00746	0.00745893
377	FAM102B	chr1	108560089	108644900	1.00265	0.998371	-0.00162896	1.00474	0.00473859	1.00817	0.0081694
378	PRPF38B	chr1	108692310	108702928	1.00277	0.998568	-0.00143161	1.00489	0.00488906	1.00886	0.00886066
379	STXBP3	chr1	108746674	108809523	1.00279	0.99876	-0.00123963	1.00478	0.00478191	1.00976	0.00975581
380	WDR47	chr1	108970214	109042113	1.00281	0.99891	-0.00109004	1.0048	0.00480271	1.01045	0.0104514
381	TAF13	chr1	109062486	109076003	1.00286	0.998972	-0.0010283	1.00482	0.00482465	1.01142	0.0114216
382	TMEM167B	chr1	109090764	109096934	1.00295	0.998989	-0.00101069	1.00511	0.00511025	1.012	0.0120011
383	CELSR2	chr1	109249539	109275751	1.00296	0.999052	-0.000948307	1.005	0.00499666	1.01298	0.0129793
384	PSRC1	chr1	109279556	109283186	1.00303	0.999121	-0.000879384	1.00496	0.00495521	1.01373	0.0137309
385	SORT1	chr1	109309568	109397918	1.00308	0.999094	-0.000905791	1.00517	0.00516507	1.01443	0.0144309
386	PSMA5	chr1	109399042	109426448	1.00312	0.9993	-0.000700365	1.0051	0.005102	1.01471	0.0147115
387	AMIGO1	chr1	109504178	109509738	1.00317	0.999454	-0.000545719	1.00524	0.00523734	1.01503	0.015031
388	GNAI3	chr1	109548615	109600195	1.00329	0.999465	-0.000534776	1.00543	0.0054285	1.01553	0.0155254
389	AMPD2	chr1	109616104	109632051	1.00335	0.999432	-0.000568437	1.00541	0.0054127	1.01563	0.0156323
390	GSTM3	chr1	109733932	109741038	1.00345	0.999487	-0.000513475	1.00552	0.0055227	1.01625	0.0162543
391	AHCYL1	chr1	109984765	110023742	1.00346	0.999494	-0.000505703	1.00557	0.00557489	1.01619	0.0161884
392	STRIP1	chr1	110031577	110074641	1.00355	0.999458	-0.000542396	1.00582	0.00581816	1.01639	0.0163868
393	SLC6A17	chr1	110150494	110202202	1.00349	0.999283	-0.000717489	1.00581	0.00580646	1.01676	0.0167588
394	KCNC4	chr1	110210314	110283100	1.0035	0.99943	-0.000570304	1.00573	0.00573082	1.01681	0.0168076
395	LAMTOR5	chr1	110401249	110407942	1.00353	0.999482	-0.000518396	1.00578	0.00578105	1.01685	0.0168544
396	KCNA2	chr1	110519837	110631474	1.00353	0.999489	-0.000510862	1.00578	0.00577776	1.01698	0.0169816
397	LRIF1	chr1	110947190	110963965	1.00361	0.999641	-0.000358592	1.0059	0.00589557	1.01683	0.0168345
398	DRAM2	chr1	111117163	111140203	1.00361	0.999607	-0.000392585	1.00588	0.00588412	1.01697	0.0169656
399	CEPT1	chr1	111139627	111185104	1.00364	0.999858	-0.000141927	1.00594	0.00593803	1.01709	0.0170851
400	RAP1A	chr1	111542218	111716691	1.00367	0.999831	-0.000169334	1.00613	0.00613337	1.01714	0.0171425
401	KCND3	chr1	111770662	111989668	1.00375	1.00004	3.74057e-05	1.00587	0.00586903	1.0173	0.017301
402	CTTNBP2NL	chr1	112396214	112463456	1.00377	1.00025	0.000245705	1.00586	0.00586311	1.01758	0.0175768
403	ST7L	chr1	112523514	112620825	1.00376	1.00032	0.000323262	1.0058	0.00580181	1.0174	0.0173964
404	CAPZA1	chr1	112619805	112671616	1.0038	1.0004	0.000404168	1.00601	0.00600619	1.01734	0.0173388
405	SLC16A1-AS1	chr1	112956415	113047055	1.00389	1.00062	0.00062377	1.00608	0.00607513	1.01762	0.0176161
406	LRIG2	chr1	113073198	113132260	1.00409	1.00099	0.000987534	1.00648	0.00648033	1.01822	0.0182194
407	MAGI3	chr1	113390515	113685923	1.00412	1.00116	0.0011622	1.00643	0.00643238	1.01805	0.0180491
408	PHTF1	chr1	113696831	113759489	1.00417	1.00111	0.00110686	1.00686	0.0068569	1.01872	0.0187219
409	RSBN1	chr1	113761832	113812476	1.00417	1.00119	0.00119113	1.00683	0.00682726	1.01903	0.019025
410	HIPK1	chr1	113929324	113977869	1.00425	1.00132	0.00131908	1.00719	0.00719024	1.01932	0.0193211
411	TRIM33	chr1	114392790	114511203	1.00431	1.00131	0.00130595	1.00742	0.00741571	1.01989	0.0198887
412	BCAS2	chr1	114567557	114581629	1.00442	1.00148	0.00147797	1.0077	0.0076986	1.02061	0.0206137
413	CSDE1	chr1	114716913	114758676	1.00444	1.00179	0.00179146	1.00785	0.0078505	1.02023	0.0202296
414	SIKE1	chr1	114769479	114780685	1.00449	1.00201	0.00200851	1.00787	0.00787019	1.02008	0.0200832
415	SLC22A15	chr1	115976513	116070054	1.00448	1.00195	0.00194821	1.00809	0.00808538	1.02003	0.0200261
416	ATP1A1	chr1	116372668	116410261	1.00447	1.00189	0.00188752	1.00817	0.00817003	1.01998	0.0199784
417	IGSF3	chr1	116574399	116667755	1.00451	1.00206	0.00206188	1.00832	0.00832143	1.01997	0.0199722
418	PTGFRN	chr1	116909916	116990353	1.00454	1.00224	0.00223695	1.0084	0.00840415	1.01979	0.0197866
419	MAN1A2	chr1	117367449	117528872	1.00452	1.00237	0.00236646	1.00855	0.00855408	1.0197	0.0196981
420	GDAP2	chr1	117863485	117929621	1.00452	1.00245	0.00244647	1.00871	0.00870775	1.01963	0.0196321
421	SEC22B	chr1	120150898	120176520	1.0046	1.00262	0.00261689	1.00873	0.00872682	1.01997	0.0199734
422	LINC00623	chr1	120913184	121009291	1.00468	1.00288	0.0028767	1.00901	0.00901429	1.0201	0.0201009
423	SRGAP2C	chr1	121184811	121392874	1.00468	1.00303	0.00303447	1.00916	0.00916484	1.01992	0.0199166
424	NBPF15	chr1	144421386	144461674	1.00471	1.00309	0.00309186	1.00917	0.00917493	1.01974	0.019741
425	RP11-289H16.1	chr1	144641371	144919902	1.00472	1.00329	0.00328954	1.00919	0.00919125	1.01957	0.0195653
426	SRGAP2B	chr1	144887265	145095528	1.00467	1.00344	0.00344299	1.00908	0.00907645	1.0192	0.0191964
427	GPR89A	chr1	145607988	145670650	1.00471	1.00369	0.00368643	1.00909	0.00908792	1.01921	0.0192108
428	RNF115	chr1	145738868	145824095	1.00472	1.00374	0.00374218	1.00925	0.00925	1.01914	0.0191373
429	PEX11B	chr1	145911350	145918717	1.00475	1.00393	0.00393174	1.00927	0.00927052	1.0188	0.0187986
430	RBM8A	chr1	145917714	145927678	1.00475	1.00394	0.00393668	1.00936	0.00936381	1.01855	0.0185503
431	NBPF12	chr1	146938744	146996202	1.00478	1.00385	0.00384507	1.00966	0.00965851	1.01822	0.0182242
432	PRKAB2	chr1	147155106	147172550	1.00478	1.00384	0.00384136	1.00963	0.00963253	1.01803	0.01803
433	CHD1L	chr1	147242654	147295765	1.00475	1.00384	0.00383728	1.00974	0.00974444	1.01786	0.0178612
434	BCL9	chr1	147541501	147626216	1.00477	1.00388	0.0038775	1.00974	0.00973635	1.01818	0.0181823
435	GPR89B	chr1	147928393	147993592	1.00472	1.00368	0.00368282	1.00999	0.00998831	1.01833	0.0183326
436	NBPF11	chr1	148102046	148152322	1.00473	1.00372	0.00371565	1.00972	0.0097163	1.01859	0.018587
437	PDE4DIP	chr1	148808181	149048286	1.00473	1.00356	0.00355588	1.00951	0.0095072	1.01897	0.018968
438	NBPF9	chr1	149054027	149103561	1.00481	1.00349	0.00348506	1.00974	0.0097395	1.01942	0.0194169
439	NBPF19	chr1	149475045	149556361	1.00491	1.00337	0.00336648	1.00977	0.00977283	1.01988	0.0198792
440	SV2A	chr1	149903318	149917844	1.00494	1.0032	0.0032011	1.00987	0.00987135	1.02056	0.0205584
441	OTUD7B	chr1	149937812	150010726	1.00503	1.00323	0.00322579	1.0107	0.0107016	1.02086	0.0208598
442	VPS45	chr1	150067279	150145329	1.00506	1.00302	0.00302073	1.01075	0.0107533	1.02127	0.0212696
443	PLEKHO1	chr1	150149183	150164720	1.00516	1.00305	0.0030463	1.01107	0.0110745	1.02162	0.0216157
444	ANP32E	chr1	150218417	150236156	1.00515	1.00298	0.00298129	1.01106	0.0110641	1.02186	0.0218576
445	MRPS21	chr1	150293861	150308979	1.00523	1.00296	0.00296455	1.01138	0.0113814	1.02231	0.0223056
446	PRPF3	chr1	150321479	150353233	1.0053	1.00295	0.00295022	1.01179	0.0117876	1.02302	0.0230208
447	RPRD2	chr1	150363091	150476566	1.00546	1.00294	0.00293732	1.01232	0.0123239	1.02368	0.0236753
448	ECM1	chr1	150508062	150513789	1.0055	1.00264	0.00264087	1.01238	0.0123779	1.0243	0.0243006
449	ENSA	chr1	150600851	150629612	1.00562	1.00281	0.00281296	1.0125	0.0125013	1.02515	0.0251496
450	GOLPH3L	chr1	150646230	150697154	1.00563	1.0028	0.0027982	1.01247	0.0124664	1.02576	0.0257575
451	ARNT	chr1	150809713	150876708	1.00566	1.00269	0.00269399	1.01249	0.0124913	1.02617	0.0261662
452	SETDB1	chr1	150926263	150964744	1.00575	1.00264	0.00263757	1.01278	0.0127785	1.02687	0.026874
453	C1orf56	chr1	151047751	151051986	1.00572	1.0023	0.00230338	1.0128	0.0128042	1.02738	0.0273843
454	CDC42SE1	chr1	151050971	151070325	1.00573	1.00229	0.00229116	1.01302	0.0130231	1.02819	0.0281912
455	MLLT11	chr1	151060397	151069544	1.00579	1.00228	0.00228154	1.01312	0.0131193	1.0289	0.0288998
456	GABPB2	chr1	151070578	151125542	1.00588	1.00209	0.0020864	1.01322	0.0132242	1.02974	0.0297353
457	SEMA6C	chr1	151131685	151146664	1.00591	1.00208	0.00207872	1.01319	0.0131905	1.0303	0.0302977
458	VPS72	chr1	151176304	151195321	1.00599	1.00226	0.00225627	1.01342	0.0134204	1.03057	0.0305734
459	PIP5K1A	chr1	151197949	151249536	1.006	1.00224	0.00224156	1.01339	0.0133878	1.03101	0.0310087
460	PSMD4	chr1	151254709	151267479	1.00602	1.00223	0.00222797	1.01336	0.0133598	1.03117	0.0311739
461	PI4KB	chr1	151291797	151327715	1.00611	1.00217	0.00217007	1.01373	0.0137291	1.03151	0.031507
462	PSMB4	chr1	151399560	151401937	1.0061	1.00193	0.00192939	1.01391	0.0139059	1.03181	0.0318133
463	POGZ	chr1	151402724	151459494	1.00611	1.00192	0.00192303	1.01415	0.0141489	1.03182	0.0318199
464	SNX27	chr1	151612006	151699091	1.00609	1.00187	0.00187015	1.01397	0.0139694	1.03207	0.0320683
465	CELF3	chr1	151700058	151716803	1.0062	1.00177	0.00177278	1.01419	0.0141856	1.03271	0.0327077
466	THEM4	chr1	151870866	151909637	1.00623	1.00149	0.0014897	1.01407	0.0140708	1.03357	0.0335733
467	FLG-AS1	chr1	152168125	152445456	1.00629	1.00135	0.00134564	1.01436	0.0143608	1.03425	0.034253
468	S100A6	chr1	153534599	153536244	1.00635	1.00134	0.00134035	1.01451	0.0145123	1.03491	0.0349086
469	CHTOP	chr1	153633982	153646306	1.00636	1.00133	0.00133459	1.01454	0.0145446	1.03535	0.0353465
470	ILF2	chr1	153661788	153671028	1.00642	1.00123	0.00123342	1.01452	0.0145209	1.03629	0.0362892
471	INTS3	chr1	153728050	153774808	1.00653	1.00118	0.00117722	1.01494	0.0149429	1.03711	0.0371133
472	GATAD2B	chr1	153789030	153923360	1.00653	1.00107	0.001074	1.0149	0.0149028	1.03748	0.0374772
473	DENND4B	chr1	153929501	153946718	1.00669	1.00116	0.00115644	1.01498	0.0149818	1.03898	0.0389846
474	JTB	chr1	153974269	153977674	1.00671	1.00092	0.000917068	1.01487	0.0148672	1.03953	0.0395324
475	RPS27	chr1	153990762	153992155	1.00672	1.00101	0.00100767	1.01449	0.0144877	1.04015	0.0401482
476	TPM3	chr1	154155304	154194648	1.00678	1.00101	0.00100825	1.01469	0.0146943	1.0406	0.0406043
477	C1orf43	chr1	154206696	154220637	1.00693	1.00096	0.000961492	1.01504	0.0150362	1.04157	0.0415745
478	UBAP2L	chr1	154220179	154271510	1.007	1.00082	0.000821425	1.01536	0.0153638	1.04305	0.0430466
479	HAX1	chr1	154272589	154275875	1.00704	1.00077	0.000771968	1.01534	0.0153447	1.04383	0.0438311
480	ATP8B2	chr1	154325525	154351304	1.0071	1.00087	0.000869235	1.01539	0.0153857	1.04423	0.0442329
481	UBE2Q1	chr1	154548577	154559028	1.00725	1.00078	0.00077761	1.01549	0.0154871	1.04567	0.045667
482	CHRNB2	chr1	154567778	154580013	1.00728	1.00069	0.00068733	1.01547	0.0154716	1.04643	0.0464267
483	ADAR	chr1	154581695	154628013	1.00735	1.00055	0.000551735	1.01547	0.0154723	1.04757	0.0475651
484	KCNN3	chr1	154697455	154870281	1.00734	1.00055	0.000554964	1.01555	0.0155474	1.04816	0.0481609
485	PYGO2	chr1	154957026	154963853	1.00736	1.00046	0.00046476	1.01575	0.0157503	1.04856	0.0485554
486	ADAM15	chr1	155050566	155062775	1.00743	1.00061	0.000605463	1.01582	0.0158183	1.04973	0.0497257
487	DPM3	chr1	155139891	155140595	1.00746	1.00079	0.000793222	1.01542	0.0154249	1.05027	0.0502664
488	TRIM46	chr1	155173787	155184971	1.00745	1.0008	0.000797401	1.0153	0.0153045	1.05049	0.0504913
489	GBA	chr1	155234452	155244699	1.00738	1.0007	0.000704238	1.01491	0.0149109	1.05071	0.0507148
490	FAM189B	chr1	155247205	155255483	1.00737	1.00057	0.000565049	1.01492	0.0149235	1.05114	0.0511357
491	SCAMP3	chr1	155255979	155262430	1.00739	1.00052	0.000522189	1.01475	0.0147464	1.05178	0.0517785
492	FDPS	chr1	155308748	155320666	1.00739	1.00043	0.000430132	1.01462	0.0146209	1.05215	0.0521497
493	RUSC1	chr1	155320894	155331114	1.00735	1.00038	0.00038113	1.01469	0.0146917	1.05223	0.0522287
494	ASH1L	chr1	155335268	155563162	1.00732	1.00024	0.000237921	1.01483	0.0148263	1.05213	0.0521325
495	YY1AP1	chr1	155659443	155689000	1.00738	1.00024	0.000236076	1.01479	0.0147895	1.05293	0.0529331
496	DAP3	chr1	155687960	155739010	1.00735	1.00009	9.35651e-05	1.01429	0.0142916	1.0536	0.0536018
497	GON4L	chr1	155749659	155859400	1.00743	1.00013	0.000134723	1.01417	0.0141709	1.05449	0.0544919
498	SYT11	chr1	155859567	155885199	1.0074	1.00003	3.47218e-05	1.01353	0.0135302	1.05522	0.055217
499	KHDC4	chr1	155913045	155934413	1.00743	1.00026	0.000262515	1.01346	0.0134579	1.05589	0.0558915
500	ARHGEF2	chr1	155946851	156007070	1.00742	1.00021	0.000214507	1.01306	0.0130647	1.05649	0.0564918
501	SSR2	chr1	156009048	156020951	1.0074	1.00031	0.000305234	1.01252	0.0125217	1.05691	0.0569104
502	UBQLN4	chr1	156035299	156053798	1.00733	1.0004	0.000396886	1.01218	0.0121811	1.05715	0.0571468
503	LMNA	chr1	156082573	156140081	1.00732	1.00031	0.000307279	1.01204	0.0120409	1.05695	0.0569515
504	SEMA4A	chr1	156147366	156177752	1.00727	1.00036	0.000355943	1.01164	0.0116409	1.05697	0.0569662
505	SMG5	chr1	156249224	156282825	1.00726	1.00045	0.00044924	1.01137	0.0113661	1.05705	0.057046
506	CCT3	chr1	156308968	156367873	1.00721	1.00049	0.000492847	1.0109	0.0108952	1.05711	0.0571147
507	MEF2D	chr1	156463727	156500779	1.00724	1.00044	0.000439412	1.01062	0.0106204	1.05773	0.0577319
508	HAPLN2	chr1	156619331	156625725	1.00716	1.00048	0.000475832	1.00991	0.00990526	1.05761	0.0576106
509	BCAN	chr1	156641390	156659532	1.00712	1.00051	0.000512515	1.00973	0.00973491	1.05767	0.0576714
510	HDGF	chr1	156742109	156766925	1.00706	1.0005	0.000501608	1.0095	0.00949715	1.0574	0.0573963
511	PRCC	chr1	156750610	156800815	1.00699	1.00049	0.000485749	1.00925	0.00925443	1.05711	0.0571086
512	ARHGEF11	chr1	156934840	157045742	1.00686	1.00042	0.000423171	1.00881	0.00881426	1.05666	0.0566603
513	CADM3	chr1	159171609	159203313	1.00682	1.00031	0.000313083	1.00863	0.00862548	1.0566	0.0565988
514	KCNJ9	chr1	160081538	160090563	1.00675	1.00039	0.000390603	1.00815	0.0081525	1.05595	0.0559515
515	IGSF8	chr1	160091340	160098943	1.00672	1.00042	0.000423112	1.008	0.00799981	1.0552	0.0552014
516	PEA15	chr1	160205380	160215376	1.00659	1.0005	0.000501925	1.00773	0.00772648	1.0545	0.0545029
517	DCAF8	chr1	160215715	160262549	1.0065	1.00062	0.00062282	1.00744	0.00744187	1.0537	0.0537027
518	COPA	chr1	160288594	160343273	1.00633	1.00065	0.00064898	1.00674	0.00673733	1.05224	0.0522352
519	NCSTN	chr1	160343316	160358952	1.00622	1.00077	0.000765043	1.00608	0.00608254	1.05067	0.050666
520	PFDN2	chr1	161100556	161118055	1.00598	1.00083	0.00083467	1.00542	0.0054176	1.0494	0.0493968
521	NIT1	chr1	161118086	161125445	1.00577	1.00077	0.000766158	1.00474	0.00474472	1.04803	0.0480277
522	UFC1	chr1	161152776	161158856	1.00548	1.00075	0.000745132	1.00394	0.00394112	1.04657	0.0465658
523	NDUFS2	chr1	161197104	161214723	1.00525	1.00063	0.000634175	1.00326	0.00326381	1.04491	0.0449078
524	SDHC	chr1	161314381	161363206	1.0051	1.00062	0.000616228	1.00283	0.00282842	1.04342	0.0434227
525	ATF6	chr1	161766298	161977574	1.0049	1.0006	0.00059857	1.00213	0.00213427	1.04203	0.0420275
526	NOS1AP	chr1	162069691	162370475	1.00465	1.00045	0.00045255	1.00135	0.00135421	1.04072	0.0407226
527	UHMK1	chr1	162497251	162529631	1.00447	1.00031	0.000311515	1.00097	0.000971392	1.03988	0.0398819
528	UAP1	chr1	162561506	162599842	1.00415	1.00031	0.000310398	0.999721	-0.000278656	1.03797	0.0379687
529	RGS4	chr1	163068775	163076802	1.00394	1.00031	0.000313541	0.999052	-0.000947626	1.03684	0.0368387
530	PBX1	chr1	164555584	164899296	1.00369	1.00018	0.000184642	0.998471	-0.00152938	1.03531	0.0353053
531	MGST3	chr1	165631213	165661796	1.00347	1.00001	6.58731e-06	0.998051	-0.00194922	1.03386	0.0338563
532	TMCO1	chr1	165724293	165827755	1.00322	0.999886	-0.000113514	0.997456	-0.00254389	1.03225	0.0322548
533	UCK2	chr1	165827614	165911618	1.00306	0.999903	-9.73272e-05	0.997395	-0.00260492	1.03078	0.0307811
534	FAM78B	chr1	166057426	166167001	1.00282	1.00024	0.000237845	0.996932	-0.00306791	1.02896	0.0289551
535	POGK	chr1	166839447	166856359	1.00263	1.00038	0.000382847	0.996391	-0.00360926	1.02755	0.0275476
536	ILDR2	chr1	166895711	166975540	1.00243	1.00035	0.000351649	0.995902	-0.00409779	1.02608	0.0260764
537	POU2F1	chr1	167220876	167427345	1.0022	1.00047	0.000466605	0.995481	-0.00451934	1.02415	0.024153
538	CD247	chr1	167430640	167518610	1.00201	1.00053	0.000533825	0.994958	-0.00504211	1.02254	0.0225396
539	CREG1	chr1	167529117	167553805	1.00187	1.00061	0.000606236	0.994497	-0.00550306	1.02064	0.0206382
540	MPZL1	chr1	167721192	167791919	1.00174	1.00104	0.00104385	0.993628	-0.00637165	1.01942	0.0194201
541	MPC2	chr1	167916675	167937072	1.00154	1.00121	0.00120682	0.993083	-0.00691732	1.01764	0.0176385
542	DCAF6	chr1	167935783	168075843	1.00144	1.00128	0.00128412	0.992997	-0.00700314	1.01594	0.0159405
543	TIPRL	chr1	168178962	168202109	1.00122	1.00122	0.00122009	0.992613	-0.00738692	1.01467	0.0146691
544	LINC00970	chr1	168903905	169087005	1.00113	1.00125	0.00124854	0.992623	-0.00737672	1.01371	0.0137111
545	ATP1B1	chr1	169105697	169132722	1.00088	1.0016	0.00159768	0.991708	-0.00829249	1.01267	0.0126746
546	NME7	chr1	169132531	169367948	1.00074	1.00186	0.00185889	0.991378	-0.00862172	1.011	0.0110029
547	BLZF1	chr1	169367970	169396540	1.00067	1.00202	0.00202229	0.99127	-0.00872985	1.00986	0.00986372
548	CCDC181	chr1	169394870	169460669	1.00055	1.00218	0.00218458	0.991162	-0.00883776	1.00808	0.00807859
549	C1orf112	chr1	169662007	169854080	1.00054	1.0024	0.00240068	0.991175	-0.00882459	1.00722	0.0072174
550	SCYL3	chr1	169849631	169894267	1.00041	1.00253	0.00252931	0.991044	-0.00895602	1.006	0.00600372
551	KIFAP3	chr1	169921326	170085208	1.00035	1.00261	0.00260929	0.990561	-0.00943908	1.00486	0.00485652
552	PRRX1	chr1	170662728	170739421	1.00034	1.00292	0.00291926	0.990509	-0.00949119	1.00344	0.00343997
553	PRRC2C	chr1	171485530	171593511	1.00035	1.00295	0.00295059	0.990388	-0.00961216	1.00255	0.00254946
554	VAMP4	chr1	171700160	171742074	1.00022	1.00303	0.00302717	0.990058	-0.00994151	1.00136	0.00135994
555	DNM3	chr1	171841498	172418466	1.00008	1.0031	0.00310448	0.989933	-0.0100674	0.999372	-0.000628379
556	PIGC	chr1	172370189	172444086	1.00009	1.00323	0.00323385	0.989683	-0.0103166	0.998386	-0.00161366
557	SUCO	chr1	172532349	172611833	0.99998	1.00318	0.00318242	0.98956	-0.0104398	0.997209	-0.00279098
558	PRDX6	chr1	173477330	173488815	0.999989	1.00327	0.00326893	0.989824	-0.0101755	0.996138	-0.00386246
559	KLHL20	chr1	173714941	173786692	0.999959	1.0035	0.00349917	0.989695	-0.0103046	0.994812	-0.00518847
560	RC3H1	chr1	173931084	174022357	1.00011	1.00378	0.00378441	0.989902	-0.0100984	0.993985	-0.00601524
561	RABGAP1L	chr1	174159410	174995308	1.00016	1.00383	0.00382744	0.989661	-0.0103389	0.992764	-0.00723581
562	CACYBP	chr1	174999163	175012027	1.00022	1.00405	0.00404731	0.989968	-0.0100325	0.991686	-0.00831358
563	TNR	chr1	175315194	175743616	1.00045	1.00432	0.00432407	0.990787	-0.00921345	0.991071	-0.00892924
564	COP1	chr1	175944831	176207286	1.00047	1.0045	0.00449604	0.990816	-0.00918414	0.990455	-0.00954513
565	ASTN1	chr1	176857302	177164973	1.00052	1.00441	0.00441414	0.991051	-0.0089491	0.989661	-0.0103394
566	BRINP2	chr1	177170958	177282422	1.00052	1.00432	0.0043163	0.99124	-0.00875977	0.989404	-0.0105962
567	SEC16B	chr1	177923956	177984303	1.00052	1.00416	0.00415917	0.991367	-0.00863286	0.98907	-0.0109302
568	RASAL2	chr1	178094104	178484147	1.00062	1.00424	0.00423575	0.991605	-0.0083948	0.988849	-0.0111507
569	RALGPS2	chr1	178725147	178921841	1.00068	1.00417	0.00417205	0.992441	-0.00755855	0.988944	-0.0110564
570	ANGPTL1	chr1	178849535	178871077	1.00067	1.00378	0.00378161	0.99276	-0.00724038	0.988785	-0.0112148
571	FAM20B	chr1	179025804	179076567	1.00075	1.00372	0.00372248	0.993338	-0.00666154	0.988818	-0.0111821
572	ABL2	chr1	179099330	179229684	1.00089	1.00371	0.0037111	0.993771	-0.00622933	0.98856	-0.0114397
573	SOAT1	chr1	179293714	179358680	1.00093	1.00373	0.00373365	0.994126	-0.00587445	0.988393	-0.0116068
574	TOR1AIP2	chr1	179839967	179877803	1.00097	1.00348	0.00347573	0.994867	-0.00513291	0.988326	-0.0116739
575	TOR1AIP1	chr1	179882042	179920077	1.0011	1.00322	0.0032185	0.9956	-0.00439963	0.988573	-0.0114275
576	CEP350	chr1	179954773	180114875	1.00119	1.00319	0.00318872	0.996001	-0.00399856	0.98903	-0.0109705
577	QSOX1	chr1	180154869	180204030	1.0013	1.00307	0.00307265	0.996798	-0.00320151	0.989697	-0.0103028
578	ACBD6	chr1	180269653	180502954	1.00144	1.0032	0.00319573	0.997506	-0.00249436	0.989767	-0.0102328
579	XPR1	chr1	180632022	180890279	1.00153	1.00308	0.00307899	0.998004	-0.00199578	0.99009	-0.00990968
580	STX6	chr1	180972712	181023121	1.00159	1.00273	0.00272866	0.998369	-0.00163089	0.990439	-0.00956133
581	IER5	chr1	181088700	181092900	1.00165	1.00266	0.00265681	0.998505	-0.00149497	0.990824	-0.00917599
582	CACNA1E	chr1	181317690	181808084	1.00169	1.0025	0.00250315	0.998568	-0.00143161	0.991461	-0.00853892
583	GLUL	chr1	182378098	182392206	1.00179	1.00214	0.00214273	0.999028	-0.000971511	0.99203	-0.00797039
584	DHX9	chr1	182839347	182887982	1.00184	1.00188	0.00188137	0.999142	-0.000858033	0.992966	-0.00703437
585	LAMC1	chr1	183023420	183145592	1.00191	1.00171	0.00171102	0.999526	-0.000473575	0.993597	-0.00640258
586	NMNAT2	chr1	183248237	183418380	1.002	1.00168	0.00168075	0.999788	-0.000212448	0.994411	-0.00558873
587	SMG7	chr1	183472216	183598246	1.00203	1.00161	0.00160757	0.999889	-0.00011101	0.99534	-0.00466024
588	ARPC5	chr1	183620846	183635783	1.00211	1.00139	0.00139146	1.00007	6.86579e-05	0.995976	-0.00402353
589	RGL1	chr1	183636085	183928532	1.00227	1.00136	0.00136203	1.00083	0.000830361	0.996481	-0.0035187
590	COLGALT2	chr1	183929854	184037729	1.00242	1.00128	0.00127601	1.00134	0.00134215	0.997197	-0.00280297
591	TSEN15	chr1	184051651	184123978	1.00251	1.00104	0.00104435	1.00186	0.0018575	0.998105	-0.00189534
592	C1orf21	chr1	184387029	184629019	1.00259	1.001	0.000997308	1.00223	0.00222791	0.998918	-0.00108215
593	EDEM3	chr1	184690237	184754907	1.00275	1.001	0.000998956	1.00298	0.00297987	0.999149	-0.000850945
594	RNF2	chr1	185045526	185102603	1.00278	1.00082	0.000820118	1.00349	0.00349431	0.999777	-0.000222677
595	TRMT1L	chr1	185118101	185157072	1.00286	1.0006	0.000597783	1.00406	0.00406085	1.00011	0.000105516
596	SWT1	chr1	185157080	185291781	1.00288	1.00024	0.000241215	1.00444	0.00443824	1.00033	0.000331239
597	IVNS1ABP	chr1	185296388	185317273	1.00286	0.999977	-2.28629e-05	1.00447	0.00446821	1.00089	0.00088868
598	TPR	chr1	186311652	186375693	1.0029	1.00009	8.99341e-05	1.00469	0.00468989	1.00142	0.00141636
599	ODR4	chr1	186375838	186421378	1.00299	0.999926	-7.38471e-05	1.0049	0.00490237	1.00213	0.00212607
600	PLA2G4A	chr1	186828949	186988981	1.00309	0.999722	-0.000277859	1.00524	0.00524124	1.00291	0.00291012
601	BRINP3	chr1	190097658	190478404	1.0032	0.999705	-0.00029534	1.00551	0.00551185	1.0036	0.00360049
602	UCHL5	chr1	193012250	193060080	1.0033	0.999782	-0.000217501	1.00549	0.00549405	1.00432	0.00431951
603	GLRX2	chr1	193090866	193106114	1.00337	0.999726	-0.000273789	1.00541	0.00541237	1.00532	0.00532295
604	CDC73	chr1	193121983	193254815	1.00343	0.999955	-4.49744e-05	1.00553	0.0055331	1.00532	0.00531857
605	B3GALT2	chr1	193178730	193186613	1.00347	0.999959	-4.11503e-05	1.00546	0.00545594	1.0057	0.00570139
606	KCNT2	chr1	196225779	196609225	1.00352	1.00006	5.7287e-05	1.00544	0.00543955	1.00629	0.0062906
607	ZBTB41	chr1	197153682	197201293	1.00349	1.00001	6.87406e-06	1.0055	0.0054981	1.00661	0.00660537
608	CRB1	chr1	197268204	197478455	1.00356	0.999867	-0.000133342	1.00564	0.00564317	1.00721	0.0072104
609	DENND1B	chr1	197504748	197775696	1.00359	0.99987	-0.000129786	1.00561	0.00560611	1.00775	0.00774585
610	NEK7	chr1	198156994	198322420	1.00358	0.999743	-0.00025717	1.00577	0.0057718	1.00862	0.00861756
611	MIR181A1HG	chr1	198777861	198937471	1.00365	0.999756	-0.00024397	1.00627	0.00626509	1.00902	0.00902136
612	ZNF281	chr1	200404940	200410056	1.00369	0.999816	-0.000183518	1.00643	0.00642786	1.01003	0.010029
613	CAMSAP2	chr1	200739558	200860704	1.00373	0.99983	-0.000170057	1.00645	0.00645407	1.01073	0.01073
614	KIF21B	chr1	200969390	201023714	1.00372	0.999849	-0.000151473	1.00621	0.0062146	1.01108	0.0110756
615	TMEM9	chr1	201134772	201171574	1.0038	1.00005	4.85652e-05	1.00638	0.00637968	1.01149	0.011491
616	TNNT2	chr1	201359008	201377764	1.00384	1.00011	0.000110443	1.00642	0.00642386	1.0117	0.0116986
617	NAV1	chr1	201622885	201826969	1.00385	1.00036	0.000361655	1.00619	0.00619078	1.01182	0.0118172
618	IPO9	chr1	201829149	201884291	1.00382	1.00025	0.000245631	1.00654	0.00654201	1.01184	0.0118381
619	SHISA4	chr1	201888680	201892587	1.00386	1.00041	0.000405609	1.00676	0.00675873	1.01205	0.012051
620	TIMM17A	chr1	201955503	201970664	1.00387	1.00046	0.000463953	1.00676	0.00675978	1.01192	0.0119162
621	RNPEP	chr1	201982372	202006147	1.00392	1.00047	0.000474454	1.00708	0.00708197	1.01214	0.0121436
622	ARL8A	chr1	202133404	202144743	1.00395	1.00053	0.000529908	1.00701	0.00701396	1.01238	0.0123755
623	PPP1R12B	chr1	202348699	202592706	1.00393	1.00054	0.000537382	1.00689	0.00689122	1.01209	0.0120906
624	SYT2	chr1	202590596	202710454	1.00391	1.00055	0.000549107	1.00703	0.00703445	1.01222	0.0122168
625	KDM5B	chr1	202724495	202808487	1.00385	1.00065	0.000654469	1.00691	0.00690944	1.01203	0.0120278
626	KLHL12	chr1	202891116	202928636	1.00382	1.00057	0.00056872	1.00698	0.00698225	1.01203	0.0120304
627	ADIPOR1	chr1	202940826	202958572	1.00386	1.00072	0.000715799	1.00686	0.00686234	1.01224	0.012236
628	TMEM183A	chr1	203007374	203024848	1.00395	1.00096	0.000957812	1.00681	0.00680698	1.01243	0.0124331
629	PPFIA4	chr1	203026498	203078740	1.00398	1.00092	0.000921929	1.00689	0.00689029	1.01262	0.0126216
630	ADORA1	chr1	203090654	203167405	1.00395	1.00103	0.0010297	1.00684	0.00683818	1.01241	0.0124146
631	ATP2B4	chr1	203626787	203744081	1.00392	1.00123	0.00122932	1.00699	0.0069871	1.0122	0.0122032
632	ZC3H11A	chr1	203795623	203854999	1.0039	1.00138	0.00137809	1.00701	0.00701338	1.01235	0.0123483
633	PLEKHA6	chr1	204218853	204377665	1.00388	1.00144	0.00143562	1.00698	0.00698476	1.0124	0.0123983
634	MDM4	chr1	204516379	204558120	1.00388	1.00145	0.00145163	1.00695	0.00694827	1.01256	0.0125612
635	LRRN2	chr1	204617170	204685738	1.00385	1.00142	0.00141928	1.00697	0.0069682	1.01226	0.0122553
636	NFASC	chr1	204828651	205022822	1.00383	1.00152	0.00152354	1.00717	0.00717299	1.01215	0.0121536
637	CNTN2	chr1	205042937	205078289	1.00389	1.00163	0.00162781	1.00738	0.00738189	1.01243	0.0124271
638	RBBP5	chr1	205086142	205122015	1.0039	1.00178	0.00177988	1.00738	0.00738144	1.01229	0.012295
639	DSTYK	chr1	205142505	205211702	1.00387	1.0017	0.00169969	1.0077	0.00770441	1.01198	0.0119819
640	TMCC2	chr1	205227946	205285632	1.00382	1.0018	0.0018044	1.0077	0.00770391	1.01196	0.0119561
641	CDK18	chr1	205504596	205532793	1.00389	1.002	0.00200489	1.00776	0.00776471	1.01221	0.0122118
642	MFSD4A	chr1	205568885	205602918	1.00389	1.00221	0.00221287	1.00782	0.00781561	1.01227	0.0122704
643	ELK4	chr1	205597556	205632011	1.00386	1.00233	0.0023302	1.00772	0.00772031	1.01219	0.0121885
644	NUCKS1	chr1	205712822	205750182	1.00379	1.00245	0.00244813	1.00769	0.00768654	1.01161	0.0116133
645	SRGAP2	chr1	206203346	206464436	1.00368	1.00257	0.00256889	1.00778	0.00778093	1.01087	0.0108703
646	RASSF5	chr1	206507531	206589448	1.00363	1.0026	0.00259544	1.00761	0.00761256	1.01054	0.0105355
647	PFKFB2	chr1	207034366	207081024	1.00361	1.00295	0.00294572	1.00751	0.00751124	1.00992	0.00992195
648	CD46	chr1	207752054	207795513	1.00355	1.00302	0.00301676	1.00734	0.00734416	1.00953	0.00953172
649	MIR29B2CHG	chr1	207801518	207879115	1.00347	1.00324	0.00323524	1.00693	0.00692862	1.00925	0.00924757
650	PLXNA2	chr1	208022242	208244384	1.00348	1.00327	0.00327344	1.00671	0.00670814	1.00928	0.00928483
651	CAMK1G	chr1	209583714	209613939	1.00343	1.0033	0.00330188	1.00682	0.00682162	1.00873	0.00873475
652	SYT14	chr1	209900923	210171389	1.00343	1.00352	0.0035157	1.0066	0.00660496	1.00827	0.00826995
653	HHAT	chr1	210328252	210676296	1.00339	1.00339	0.00339296	1.00652	0.00651855	1.00831	0.00831205
654	KCNH1	chr1	210676823	211134165	1.00331	1.0033	0.00329819	1.00624	0.00624199	1.00828	0.00828329
655	RCOR3	chr1	211258377	211316385	1.00327	1.00324	0.00323989	1.00629	0.00628688	1.00821	0.00821458
656	LPGAT1	chr1	211743457	211830763	1.00328	1.00322	0.00322286	1.00613	0.00612764	1.00833	0.00832745
657	INTS7	chr1	211940399	212035557	1.00323	1.00303	0.00302701	1.00637	0.00637376	1.00842	0.0084173
658	PPP2R5A	chr1	212285410	212361853	1.00324	1.00297	0.00297241	1.00635	0.00634558	1.0083	0.00829696
659	NENF	chr1	212432920	212446379	1.00321	1.00301	0.00301102	1.00613	0.00612838	1.00817	0.00816749
660	NSL1	chr1	212726153	212791782	1.00324	1.0031	0.00309845	1.0063	0.00630348	1.0083	0.00829816
661	TATDN3	chr1	212791828	212816830	1.0032	1.00313	0.00313331	1.00622	0.00621675	1.00823	0.00822969
662	FLVCR1	chr1	212858275	212899363	1.00319	1.00317	0.00316947	1.00607	0.00606848	1.00799	0.00798546
663	ANGEL2	chr1	212992182	213015867	1.00312	1.00311	0.00311057	1.00585	0.00585495	1.00805	0.00804645
664	RPS6KC1	chr1	213051233	213274774	1.00309	1.003	0.00300085	1.00558	0.00557687	1.008	0.00799833
665	SMYD2	chr1	214281102	214337131	1.00313	1.00303	0.00302817	1.00577	0.00576913	1.00789	0.00788902
666	PTPN14	chr1	214348700	214552449	1.00312	1.00302	0.00301781	1.00571	0.00570519	1.00778	0.00777771
667	KCNK2	chr1	215005775	215237090	1.0031	1.00302	0.00301659	1.00576	0.00576432	1.00795	0.00795052
668	KCTD3	chr1	215567304	215621807	1.00307	1.00288	0.00287678	1.0057	0.0057031	1.00774	0.00774135
669	USH2A	chr1	215622891	216423448	1.00313	1.00297	0.00297185	1.00598	0.00598156	1.00742	0.00742107
670	ESRRG	chr1	216503246	217137755	1.00314	1.00306	0.00306373	1.00613	0.00613335	1.00732	0.00731808
671	GPATCH2	chr1	217426992	217631090	1.00305	1.00301	0.00300921	1.00608	0.00607682	1.00724	0.0072384
672	RRP15	chr1	218285293	218337983	1.00309	1.003	0.00299629	1.00601	0.00600747	1.00734	0.00734062
673	LYPLAL1	chr1	219173869	219212865	1.00306	1.00294	0.00293859	1.00588	0.00587935	1.00783	0.00783466
674	IARS2	chr1	220094132	220148041	1.00306	1.00307	0.00306511	1.00588	0.00587924	1.00825	0.0082548
675	RAB3GAP2	chr1	220148293	220272453	1.00306	1.00301	0.00300939	1.00601	0.00600588	1.00817	0.00816802
676	MARK1	chr1	220528136	220664461	1.00302	1.00305	0.00304817	1.00575	0.00574655	1.0082	0.00820194
677	C1orf115	chr1	220690363	220699153	1.00301	1.0029	0.00290368	1.00576	0.00576076	1.00834	0.00834496
678	MIA3	chr1	222618097	222668007	1.00302	1.00285	0.0028487	1.00572	0.00571507	1.00855	0.0085514
679	BROX	chr1	222712553	222735196	1.00298	1.0027	0.00269772	1.00573	0.00573273	1.00838	0.00838253
680	SUSD4	chr1	223220819	223364233	1.00302	1.00269	0.00268713	1.00582	0.005818	1.00823	0.0082263
681	FBXO28	chr1	224114111	224162047	1.00293	1.00263	0.00262922	1.00556	0.00556255	1.00788	0.00788026
682	DEGS1	chr1	224175756	224193441	1.00291	1.00238	0.00238066	1.00536	0.00535543	1.00778	0.0077841
683	NVL	chr1	224227334	224330189	1.00285	1.00247	0.00246932	1.00529	0.00528698	1.00726	0.0072615
684	CNIH4	chr1	224356858	224379459	1.0028	1.00247	0.00246721	1.0051	0.00510044	1.00752	0.00752305
685	WDR26	chr1	224385146	224437033	1.00277	1.00238	0.00237507	1.00503	0.00503117	1.00696	0.00696128
686	CNIH3	chr1	224434660	224740554	1.00281	1.00242	0.0024248	1.00508	0.00507954	1.00707	0.0070706
687	DNAH14	chr1	224896262	225399292	1.00275	1.00248	0.00247615	1.005	0.00500313	1.00625	0.00624912
688	ENAH	chr1	225486835	225653142	1.00273	1.00263	0.00262503	1.00498	0.0049848	1.00572	0.00572487
689	SRP9	chr1	225777813	225790468	1.00268	1.00272	0.00271909	1.0049	0.00490285	1.0051	0.00510039
690	ACBD3	chr1	226144679	226186741	1.00272	1.00267	0.00267457	1.0049	0.00489592	1.00475	0.00475169
691	PARP1	chr1	226360210	226408154	1.00264	1.00272	0.00272041	1.00475	0.00475257	1.0042	0.00419661
692	COQ8A	chr1	226940286	226987544	1.00257	1.00254	0.00253567	1.0044	0.00440467	1.00341	0.00341447
693	CDC42BPA	chr1	226989865	227318502	1.00248	1.00253	0.00253028	1.00444	0.00444417	1.00236	0.00235705
694	SNAP47	chr1	227728200	227781826	1.00249	1.00267	0.00266639	1.00436	0.00435652	1.00183	0.00183264
695	ARF1	chr1	228082660	228099212	1.00246	1.00267	0.00266649	1.00427	0.00426683	1.0014	0.00139505
696	C1orf35	chr1	228100726	228105411	1.00236	1.00267	0.00266741	1.00403	0.00403423	1.00055	0.000549482
697	MRPL55	chr1	228106679	228109312	1.00224	1.00254	0.00253506	1.00387	0.00387393	0.999789	-0.000210511
698	GUK1	chr1	228139962	228148984	1.00209	1.00259	0.00259391	1.00339	0.00338901	0.998052	-0.001948
699	TRIM11	chr1	228393673	228406835	1.00203	1.00262	0.00261567	1.00335	0.00335082	0.997414	-0.00258643
700	RNF187	chr1	228487382	228496188	1.00193	1.00277	0.00277297	1.0029	0.00290224	0.996601	-0.00339855
701	RAB4A	chr1	229271062	229305894	1.0018	1.00302	0.0030241	1.00238	0.0023801	0.995566	-0.00443446
702	CCSAP	chr1	229321011	229343294	1.00167	1.00328	0.00328279	1.00199	0.00198757	0.994004	-0.00599583
703	NUP133	chr1	229440259	229508341	1.00159	1.00368	0.00368334	1.00152	0.00152444	0.992406	-0.00759368
704	ABCB10	chr1	229516582	229558707	1.00145	1.0039	0.00389995	1.00092	0.000915481	0.991259	-0.00874081
705	GALNT2	chr1	230057990	230282122	1.00142	1.00422	0.00421915	1.00043	0.000428422	0.989591	-0.0104093
706	PGBD5	chr1	230314490	230426332	1.00126	1.00435	0.00435327	1.00019	0.000192547	0.987776	-0.0122241
707	COG2	chr1	230642481	230693982	1.00117	1.00439	0.00439248	0.999893	-0.000106589	0.985854	-0.0141462
708	TTC13	chr1	230906243	230978875	1.00095	1.00443	0.00443181	0.999445	-0.000554638	0.984385	-0.0156149
709	ARV1	chr1	230978981	231000733	1.00088	1.00471	0.00470701	0.999191	-0.000809216	0.982793	-0.0172069
710	GNPAT	chr1	231241207	231277973	1.00076	1.0048	0.00480002	0.998993	-0.00100661	0.980572	-0.0194283
711	EGLN1	chr1	231363751	231422287	1.00061	1.00509	0.00508502	0.998071	-0.00192934	0.978876	-0.0211241
712	SIPA1L2	chr1	232397965	232630571	1.00044	1.00557	0.0055704	0.997119	-0.00288053	0.976533	-0.023467
713	NTPCR	chr1	232950605	232983882	1.00033	1.00597	0.00596897	0.9967	-0.00330027	0.974721	-0.0252791
714	PCNX2	chr1	232983435	233295725	1.00021	1.00614	0.00614267	0.996413	-0.00358693	0.972168	-0.0278317
715	MAP3K21	chr1	233327724	233385148	1.00019	1.00655	0.00655163	0.996144	-0.00385558	0.969591	-0.0304094
716	KCNK1	chr1	233614106	233672514	1.00004	1.00679	0.00678937	0.995854	-0.00414646	0.966874	-0.0331263
717	SLC35F3	chr1	233904676	234324511	0.99988	1.00706	0.00705929	0.995494	-0.00450579	0.964496	-0.0355037
718	COA6	chr1	234373456	234385080	0.999791	1.00746	0.00746056	0.995009	-0.00499125	0.962107	-0.0378927
719	TARBP1	chr1	234391313	234479179	0.999691	1.00806	0.00805935	0.994444	-0.00555608	0.95945	-0.0405505
720	IRF2BP2	chr1	234604269	234610178	0.999562	1.00842	0.00841952	0.994218	-0.00578226	0.956596	-0.0434045
721	TOMM20	chr1	235109341	235128837	0.999476	1.00879	0.00879476	0.993983	-0.00601667	0.953916	-0.0460837
722	ARID4B	chr1	235131634	235328219	0.999336	1.00899	0.00899217	0.99375	-0.0062496	0.950345	-0.0496548
723	TBCE	chr1	235367360	235452443	0.999294	1.0094	0.00940382	0.993533	-0.00646674	0.947437	-0.0525632
724	B3GALNT2	chr1	235447190	235504452	0.999156	1.00982	0.00982486	0.99318	-0.00682048	0.94418	-0.0558202
725	LYST	chr1	235661041	235883640	0.999079	1.01012	0.0101164	0.992475	-0.00752489	0.941425	-0.0585753
726	GPR137B	chr1	236142505	236221865	0.999012	1.01058	0.010575	0.991772	-0.00822765	0.938925	-0.0610751
727	ERO1B	chr1	236215101	236281958	0.998957	1.01101	0.0110093	0.991379	-0.00862079	0.935839	-0.0641611
728	LGALS8	chr1	236518000	236552981	0.998915	1.01164	0.0116373	0.990827	-0.00917332	0.932957	-0.0670426
729	HEATR1	chr1	236549005	236604516	0.99889	1.01228	0.0122797	0.990196	-0.00980427	0.929547	-0.0704528
730	ACTN2	chr1	236664141	236764631	0.998875	1.01281	0.0128057	0.989796	-0.0102041	0.926578	-0.0734217
731	MTR	chr1	236795260	236921278	0.998886	1.01386	0.0138616	0.988996	-0.011004	0.923397	-0.0766034
732	RYR2	chr1	237042184	237833988	0.99886	1.01433	0.0143299	0.988647	-0.0113531	0.920016	-0.0799841
733	CHRM3	chr1	239386565	239915452	0.998772	1.01488	0.014877	0.988218	-0.0117818	0.916884	-0.0831156
734	CHRM3-AS2	chr1	239703381	239770130	0.99883	1.01544	0.0154373	0.988005	-0.0119948	0.915546	-0.0844545
735	FMN2	chr1	240014348	240475187	0.99879	1.01574	0.0157364	0.987446	-0.012554	0.913889	-0.0861107
736	GREM2	chr1	240489573	240612155	0.998842	1.01607	0.0160732	0.987332	-0.0126684	0.912795	-0.0872052
737	RGS7	chr1	240775514	241357230	0.998866	1.01639	0.0163935	0.987331	-0.0126687	0.91146	-0.0885405
738	OPN3	chr1	241590102	241677376	0.998885	1.01638	0.0163799	0.987407	-0.0125932	0.911165	-0.0888355
739	PLD5	chr1	242082986	242524697	0.998798	1.01662	0.0166228	0.987026	-0.0129739	0.910788	-0.0892116
740	CEP170	chr1	243124428	243255348	0.998837	1.01681	0.0168095	0.987199	-0.0128012	0.910083	-0.0899168
741	SDCCAG8	chr1	243256034	243500091	0.998799	1.01712	0.0171153	0.987034	-0.0129665	0.909531	-0.090469
742	AKT3	chr1	243488233	243851079	0.998862	1.01705	0.0170475	0.987029	-0.0129713	0.909742	-0.090258
743	ZBTB18	chr1	244048939	244057476	0.998913	1.0172	0.0171961	0.987122	-0.0128781	0.910385	-0.0896149
744	DESI2	chr1	244653103	244709033	0.998887	1.01733	0.0173322	0.987696	-0.0123042	0.909904	-0.0900958
745	COX20	chr1	244835616	244845057	0.998962	1.01779	0.0177868	0.987884	-0.0121163	0.909087	-0.0909128
746	HNRNPU	chr1	244840638	244864560	0.999089	1.01841	0.0184059	0.987987	-0.0120132	0.908716	-0.0912838
747	EFCAB2	chr1	244969705	245127164	0.999222	1.01867	0.0186727	0.988482	-0.0115179	0.908185	-0.0918148
748	KIF26B	chr1	245154985	245709432	0.999291	1.01893	0.018927	0.988584	-0.0114162	0.907357	-0.0926431
749	SMYD3	chr1	245749342	246507312	0.999342	1.01911	0.0191077	0.98868	-0.0113199	0.906805	-0.0931949
750	CNST	chr1	246566444	246668595	0.9995	1.01924	0.0192413	0.989358	-0.0106423	0.907494	-0.0925065
751	SCCPDH	chr1	246724409	246768137	0.999544	1.01939	0.0193899	0.989813	-0.0101867	0.907177	-0.0928235
752	AHCTF1	chr1	246839098	246931948	0.999529	1.01916	0.019158	0.990063	-0.00993726	0.907542	-0.0924584
753	ZNF124	chr1	247121975	247172020	0.999498	1.01899	0.0189916	0.990402	-0.00959837	0.90786	-0.0921403
754	ZNF496	chr1	247297412	247331867	0.99955	1.01903	0.0190294	0.990586	-0.00941441	0.90817	-0.0918303
755	OR2L13	chr1	248095184	248101103	0.999645	1.01941	0.0194072	0.990422	-0.00957816	0.908138	-0.0918623
756	LYPD8	chr1	248739415	248755759	0.999607	1.0194	0.0194019	0.990708	-0.00929213	0.908284	-0.0917159
757	SH3BP5L	chr1	248810446	248825915	0.999685	1.01946	0.0194613	0.990898	-0.00910176	0.908669	-0.0913311
758	ZNF692	chr1	248850006	248859144	0.999723	1.01939	0.0193938	0.991048	-0.0089523	0.908481	-0.0915189
759	SH3YL1	chr2	217730	266398	1.00212	1.01911	0.0191067	0.994174	-0.00582635	0.992323	-0.00767747
760	ACP1	chr2	264140	278283	1.00212	1.01903	0.0190309	0.994194	-0.00580583	0.992813	-0.00718722
761	SNTG2	chr2	950849	1367613	1.00207	1.01873	0.0187349	0.994107	-0.00589297	0.993489	-0.00651092
762	MYT1L	chr2	1789113	2331664	1.00213	1.01878	0.018785	0.994652	-0.00534833	0.993734	-0.00626578
763	LINC01250	chr2	2895048	3126026	1.00216	1.01862	0.0186244	0.99527	-0.00473	0.994625	-0.00537518
764	EIPR1	chr2	3188925	3377830	1.0023	1.01829	0.0182856	0.996034	-0.00396629	0.995579	-0.00442123
765	TRAPPC12	chr2	3379675	3485094	1.00234	1.018	0.0180026	0.996436	-0.00356423	0.996767	-0.00323327
766	RPS7	chr2	3575260	3580920	1.00241	1.01745	0.0174475	0.996744	-0.00325643	0.997536	-0.00246436
767	RNF144A	chr2	6917412	7068286	1.00243	1.01719	0.0171861	0.997151	-0.00284862	0.998362	-0.00163785
768	LINC00299	chr2	7988683	8488090	1.00253	1.017	0.0170018	0.997427	-0.00257335	0.999675	-0.000325125
769	ID2	chr2	8678845	8684461	1.00254	1.01673	0.0167315	0.997363	-0.00263744	1.00134	0.00133758
770	KIDINS220	chr2	8721081	8837630	1.00261	1.01665	0.0166453	0.997765	-0.00223504	1.00221	0.00220905
771	MBOAT2	chr2	8852690	9003709	1.00264	1.01605	0.0160548	0.998105	-0.00189468	1.00287	0.00287088
772	ASAP2	chr2	9206765	9405683	1.00267	1.01558	0.0155758	0.998794	-0.00120607	1.00345	0.00345418
773	ITGB1BP1	chr2	9403475	9423528	1.0027	1.01537	0.0153681	0.999408	-0.000592459	1.00383	0.00383396
774	IAH1	chr2	9473658	9496543	1.00277	1.01522	0.0152232	0.999996	-3.90736e-06	1.00399	0.00399379
775	ADAM17	chr2	9488486	9556732	1.00284	1.01504	0.0150392	1.00005	5.46193e-05	1.00531	0.00530605
776	YWHAQ	chr2	9583967	9630997	1.00304	1.01493	0.0149272	1.00064	0.00063565	1.00654	0.00653574
777	TAF1B	chr2	9843443	9934416	1.00311	1.01477	0.0147679	1.0011	0.00110228	1.00705	0.00704764
778	GRHL1	chr2	9951693	10002277	1.00311	1.01453	0.0145252	1.00149	0.00148503	1.00764	0.00764426
779	HPCAL1	chr2	10302889	10427617	1.00314	1.01434	0.0143377	1.00159	0.00159213	1.00872	0.00871557
780	NOL10	chr2	10570754	10689987	1.00314	1.014	0.0140021	1.00176	0.00175907	1.00861	0.00860545
781	PDIA6	chr2	10783391	10837977	1.00313	1.01352	0.0135224	1.00168	0.00167767	1.00949	0.00948535
782	KCNF1	chr2	10911934	10914225	1.00312	1.01295	0.0129469	1.00186	0.00185608	1.01007	0.0100702
783	ROCK2	chr2	11179759	11348330	1.00312	1.01254	0.0125368	1.00216	0.00215584	1.01025	0.0102543
784	GREB1	chr2	11482341	11642788	1.00314	1.01211	0.0121057	1.00254	0.00254104	1.01096	0.010956
785	LPIN1	chr2	11677595	11827409	1.00319	1.01175	0.0117492	1.00299	0.00298812	1.01115	0.0111512
786	LINC00276	chr2	13710531	14400963	1.0032	1.01144	0.0114402	1.00311	0.00310995	1.01176	0.0117578
787	NBAS	chr2	15166914	15561334	1.0032	1.01099	0.0109869	1.00349	0.00348508	1.01257	0.0125705
788	DDX1	chr2	15591178	15634346	1.0033	1.01061	0.0106121	1.00393	0.00393484	1.01285	0.0128466
789	VSNL1	chr2	17539126	17657018	1.00337	1.00997	0.00996615	1.00433	0.0043334	1.01379	0.0137887
790	SMC6	chr2	17663812	17800242	1.00336	1.00936	0.00936093	1.00485	0.00484737	1.01381	0.0138096
791	WDR35	chr2	19910263	19990105	1.00333	1.00882	0.00881632	1.0051	0.00509726	1.01356	0.0135613
792	LAPTM4A	chr2	20032650	20051628	1.00344	1.00829	0.00828503	1.00573	0.00573361	1.0139	0.013895
793	PUM2	chr2	20248691	20352234	1.00342	1.00785	0.00785444	1.00603	0.00602776	1.01451	0.0145098
794	RHOB	chr2	20447074	20449440	1.00348	1.00752	0.0075221	1.00645	0.00645417	1.01465	0.0146535
795	HS1BP3	chr2	20560448	20651130	1.00354	1.00729	0.00729177	1.00643	0.00643003	1.01515	0.0151462
796	LDAH	chr2	20684014	20823130	1.00364	1.00711	0.00711322	1.0066	0.00660144	1.01544	0.0154401
797	KLHL29	chr2	23385179	23708611	1.0037	1.0069	0.00689909	1.00702	0.00701803	1.01535	0.0153524
798	ATAD2B	chr2	23748664	23927123	1.00377	1.0067	0.00669649	1.00756	0.00755544	1.01521	0.0152067
799	UBXN2A	chr2	23927285	24004909	1.00379	1.00658	0.00658383	1.00783	0.00782722	1.01567	0.0156695
800	FKBP1B	chr2	24049701	24063681	1.00385	1.00619	0.00619454	1.00809	0.00808584	1.01623	0.0162316
801	SF3B6	chr2	24067586	24076373	1.00393	1.00605	0.0060503	1.00834	0.00834382	1.0165	0.0164951
802	FAM228B	chr2	24076526	24169640	1.0039	1.00587	0.00586716	1.00834	0.00833818	1.01655	0.0165463
803	ITSN2	chr2	24202864	24360536	1.00398	1.0055	0.00549722	1.00852	0.00851607	1.01692	0.0169223
804	NCOA1	chr2	24491254	24770702	1.00398	1.00509	0.005085	1.00883	0.00882981	1.01703	0.0170321
805	ADCY3	chr2	24819169	24920237	1.00398	1.00485	0.00485115	1.00882	0.00881665	1.01716	0.0171648
806	DNAJC27	chr2	24943636	24972094	1.00394	1.00461	0.004615	1.00873	0.00873247	1.01739	0.0173895
807	EFR3B	chr2	25042076	25159135	1.00401	1.00448	0.00447743	1.00898	0.0089779	1.01779	0.0177858
808	DNMT3A	chr2	25227855	25342590	1.00401	1.00406	0.00406353	1.00929	0.00928565	1.01797	0.0179695
809	DTNB	chr2	25377198	25673647	1.00407	1.00398	0.00397528	1.00965	0.00965461	1.01867	0.0186666
810	ASXL2	chr2	25733753	25878487	1.00413	1.00378	0.00378335	1.0097	0.00969969	1.01912	0.0191192
811	KIF3C	chr2	25926598	25982749	1.00415	1.00346	0.00345511	1.00993	0.00993487	1.01919	0.0191919
812	RAB10	chr2	26034084	26137454	1.00417	1.00308	0.00308311	1.01016	0.0101569	1.0197	0.0197049
813	HADHA	chr2	26190635	26244672	1.00422	1.00295	0.00294591	1.01006	0.0100568	1.02041	0.020415
814	HADHB	chr2	26243170	26290465	1.00433	1.00286	0.00285972	1.0104	0.0103965	1.02077	0.0207727
815	SELENOI	chr2	26308547	26395891	1.00439	1.0026	0.00259641	1.01053	0.010527	1.02101	0.0210143
816	DPYSL5	chr2	26847747	26950351	1.00443	1.00243	0.0024304	1.01052	0.0105242	1.02135	0.0213452
817	MAPRE3	chr2	26970637	27027219	1.00447	1.00227	0.00227371	1.0104	0.0103959	1.02188	0.0218849
818	OST4	chr2	27070472	27071654	1.00455	1.00225	0.00224642	1.01052	0.0105228	1.02226	0.0222551
819	CGREF1	chr2	27098889	27119128	1.00455	1.00213	0.00212703	1.0107	0.0107046	1.02207	0.0220721
820	SLC30A3	chr2	27253684	27275817	1.00464	1.00215	0.00214694	1.01089	0.0108895	1.02209	0.0220863
821	TRIM54	chr2	27282429	27307439	1.0047	1.00213	0.00212878	1.01114	0.0111424	1.0219	0.0219041
822	UCN	chr2	27307400	27308445	1.00464	1.00207	0.00206892	1.01113	0.0111274	1.02142	0.0214218
823	MPV17	chr2	27309492	27325680	1.00465	1.00206	0.00205672	1.0111	0.0111015	1.02142	0.0214154
824	GTF3C2	chr2	27325849	27357034	1.00467	1.00218	0.00218465	1.01088	0.010877	1.0215	0.0215043
825	SNX17	chr2	27370496	27377535	1.00467	1.00199	0.00198997	1.01125	0.011246	1.0211	0.0211012
826	PPM1G	chr2	27381195	27409591	1.00463	1.00189	0.00189224	1.01129	0.0112913	1.02088	0.020882
827	NRBP1	chr2	27427790	27442259	1.0046	1.00189	0.00188642	1.01128	0.0112837	1.02044	0.0204424
828	IFT172	chr2	27444377	27489805	1.00454	1.00183	0.00183101	1.0114	0.0113994	1.01985	0.0198455
829	FNDC4	chr2	27491883	27495200	1.00458	1.00192	0.0019175	1.01199	0.0119918	1.01975	0.0197545
830	ZNF512	chr2	27582969	27623217	1.00455	1.00201	0.002006	1.01199	0.01199	1.01956	0.0195597
831	SUPT7L	chr2	27650809	27663840	1.0045	1.0021	0.00210063	1.01211	0.0121089	1.01869	0.0186895
832	SLC4A1AP	chr2	27663471	27694976	1.00449	1.0022	0.00219783	1.0121	0.0121035	1.01831	0.0183094
833	MRPL33	chr2	27771717	27988087	1.00442	1.00211	0.00211419	1.01196	0.0119611	1.01754	0.0175365
834	RBKS	chr2	27781379	27890681	1.00438	1.00212	0.00211984	1.01187	0.0118709	1.01707	0.0170655
835	BABAM2	chr2	27889941	28338901	1.00434	1.00222	0.00222245	1.01152	0.0115151	1.01659	0.0165882
836	FOSL2	chr2	28392448	28417317	1.00432	1.00224	0.00223604	1.01156	0.011559	1.01576	0.0157555
837	PPP1CB	chr2	28751640	28802940	1.00438	1.00229	0.00229263	1.01187	0.011875	1.01521	0.0152116
838	TRMT61B	chr2	28849821	28870309	1.0043	1.00244	0.00244393	1.01153	0.0115283	1.01442	0.0144189
839	WDR43	chr2	28894667	28948219	1.00421	1.00245	0.00245449	1.01151	0.0115056	1.01364	0.0136392
840	CLIP4	chr2	29097705	29189643	1.00421	1.00237	0.00237109	1.01148	0.0114821	1.01356	0.0135599
841	YPEL5	chr2	30146941	30160533	1.00415	1.00238	0.00238269	1.01084	0.0108357	1.0133	0.0133016
842	LCLAT1	chr2	30447226	30644225	1.00413	1.00226	0.00225991	1.01046	0.0104642	1.01283	0.0128283
843	GALNT14	chr2	30910467	31155202	1.00403	1.00232	0.00231961	1.0101	0.0100971	1.01246	0.0124555
844	EHD3	chr2	31234152	31269451	1.00403	1.00247	0.0024707	1.01032	0.0103221	1.01238	0.0123827
845	MEMO1	chr2	31865060	32011230	1.00406	1.00253	0.00252539	1.01035	0.0103536	1.0119	0.0118982
846	DPY30	chr2	31867809	32039805	1.00409	1.00253	0.00253134	1.01026	0.0102629	1.01162	0.011623
847	SPAST	chr2	32063556	32157637	1.00406	1.00278	0.00277629	1.01005	0.0100497	1.01126	0.0112617
848	SLC30A6	chr2	32165841	32224379	1.00403	1.00279	0.00278808	1.0099	0.00990041	1.01098	0.0109827
849	YIPF4	chr2	32277904	32316594	1.00399	1.00252	0.00251915	1.00988	0.00987826	1.01099	0.0109899
850	BIRC6	chr2	32357028	32618899	1.00398	1.00238	0.00238196	1.00992	0.00991658	1.01048	0.0104808
851	BIRC6-AS2	chr2	32557273	32574818	1.00395	1.00238	0.00238314	1.0097	0.00970378	1.0102	0.0101951
852	TTC27	chr2	32628032	32821051	1.0039	1.00239	0.00238661	1.00929	0.00929384	1.01002	0.0100152
853	LINC00486	chr2	32927085	32946149	1.00389	1.00254	0.00253625	1.00935	0.00935273	1.00983	0.00982878
854	LTBP1	chr2	32946953	33399509	1.00384	1.00245	0.00244676	1.0092	0.00919989	1.00895	0.00895296
855	FAM98A	chr2	33583660	33599382	1.00377	1.00241	0.00240948	1.00871	0.00870984	1.00833	0.00833222
856	CRIM1	chr2	36355778	36551135	1.00372	1.00257	0.00256854	1.00828	0.00828211	1.0076	0.00759816
857	FEZ2	chr2	36531805	36646087	1.00367	1.00273	0.00273416	1.00793	0.00793051	1.00699	0.00698743
858	STRN	chr2	36837698	36966536	1.00362	1.00304	0.00303784	1.00745	0.00744583	1.00677	0.00677388
859	HEATR5B	chr2	36968383	37084372	1.00362	1.00311	0.00311278	1.00728	0.0072809	1.00606	0.00606457
860	GPATCH11	chr2	37084451	37099244	1.0037	1.00332	0.00332492	1.00712	0.00711856	1.00565	0.00564501
861	EIF2AK2	chr2	37099210	37157522	1.0036	1.00336	0.00336111	1.00707	0.00707413	1.00433	0.00432595
862	CEBPZOS	chr2	37196488	37216193	1.00354	1.00345	0.00345196	1.00662	0.00662318	1.00381	0.00381242
863	CEBPZ	chr2	37201612	37231596	1.00347	1.00359	0.0035927	1.0063	0.00629895	1.00321	0.00321028
864	NDUFAF7	chr2	37231631	37253403	1.00336	1.00378	0.00378356	1.00583	0.00583352	1.00203	0.00203249
865	CDC42EP3	chr2	37641882	37738468	1.00328	1.00383	0.00383363	1.00549	0.00549093	1.00142	0.00141988
866	RMDN2	chr2	37923187	38067142	1.00326	1.00393	0.00393408	1.0052	0.00520447	1.0007	0.00070364
867	CYP1B1-AS1	chr2	38073447	38231651	1.00317	1.00422	0.00421788	1.0047	0.00469543	1.00008	8.18654e-05
868	ATL2	chr2	38293954	38377285	1.00308	1.00426	0.00426001	1.00437	0.00437448	0.999448	-0.000552275
869	HNRNPLL	chr2	38561969	38603586	1.00309	1.00472	0.00472256	1.00365	0.00364613	0.99888	-0.00111965
870	SRSF7	chr2	38743599	38751494	1.00305	1.00501	0.00500656	1.0031	0.00310057	0.998122	-0.00187844
871	DHX57	chr2	38797729	38875934	1.00289	1.00536	0.00535502	1.00187	0.00187462	0.997113	-0.00288702
872	SOS1	chr2	38981549	39124345	1.00271	1.00557	0.0055713	1.0011	0.00109839	0.996085	-0.00391501
873	MAP4K3	chr2	39249266	39437301	1.0026	1.00579	0.00578689	1.00021	0.000207927	0.99516	-0.00483969
874	MAP4K3-DT	chr2	39436530	39665343	1.00256	1.00595	0.00594698	0.999858	-0.000142451	0.994453	-0.00554669
875	TMEM178A	chr2	39664982	39717963	1.00249	1.00615	0.00615458	0.999299	-0.000700891	0.993227	-0.00677285
876	THUMPD2	chr2	39736060	39779267	1.00228	1.00608	0.00608411	0.998274	-0.00172649	0.992585	-0.00741495
877	SLC8A1-AS1	chr2	39786453	40255209	1.00218	1.00634	0.00633949	0.997502	-0.00249812	0.991951	-0.00804949
878	SLC8A1	chr2	40097270	40611053	1.00202	1.00626	0.00625762	0.997049	-0.00295051	0.991025	-0.00897505
879	PKDCC	chr2	42048021	42058517	1.00191	1.00639	0.00638561	0.996382	-0.00361805	0.99079	-0.00921022
880	EML4	chr2	42169353	42332548	1.00181	1.00647	0.00646532	0.995825	-0.00417461	0.990552	-0.00944839
881	COX7A2L	chr2	42333546	42425088	1.00176	1.00654	0.00653663	0.99547	-0.00452993	0.990027	-0.00997293
882	KCNG3	chr2	42442017	42493982	1.00166	1.0066	0.00659856	0.994725	-0.00527477	0.989491	-0.0105093
883	MTA3	chr2	42494569	42756947	1.00161	1.00679	0.00678875	0.994682	-0.00531804	0.988639	-0.0113615
884	THADA	chr2	43230851	43596038	1.00154	1.00682	0.00682274	0.993868	-0.00613221	0.987977	-0.0120229
885	DYNC2LI1	chr2	43774039	43810010	1.00156	1.007	0.0070005	0.993366	-0.0066338	0.98788	-0.0121198
886	LRPPRC	chr2	43886224	43996226	1.00143	1.00695	0.00694769	0.992724	-0.00727621	0.987619	-0.0123814
887	PPM1B	chr2	44167969	44244384	1.00136	1.00694	0.00693824	0.992217	-0.00778299	0.98735	-0.0126496
888	PREPL	chr2	44316281	44361862	1.00135	1.00726	0.00725598	0.991862	-0.00813809	0.986397	-0.0136027
889	CAMKMT	chr2	44361947	44772592	1.00128	1.0073	0.00730331	0.991847	-0.00815279	0.985702	-0.0142981
890	SRBD1	chr2	45388680	45612165	1.0012	1.00731	0.00731314	0.991827	-0.00817349	0.984993	-0.0150075
891	PRKCE	chr2	45651345	46187990	1.00112	1.00737	0.00737425	0.991669	-0.00833121	0.984464	-0.0155359
892	RHOQ	chr2	46541806	46584688	1.00103	1.00743	0.00743122	0.991245	-0.00875495	0.983806	-0.0161939
893	PIGF	chr2	46580937	46617055	1.00102	1.00762	0.00762485	0.991275	-0.0087254	0.983131	-0.016869
894	SOCS5	chr2	46698952	46780245	1.00088	1.00736	0.00736022	0.991021	-0.00897942	0.982261	-0.0177395
895	MCFD2	chr2	46901870	46941855	1.00087	1.00743	0.00742879	0.990808	-0.00919249	0.982088	-0.0179124
896	TTC7A	chr2	46916157	47076137	1.0008	1.00759	0.00758797	0.990644	-0.00935605	0.981719	-0.0182808
897	CALM2	chr2	47160083	47176921	1.00078	1.0077	0.00769738	0.990469	-0.00953094	0.981356	-0.0186443
898	BCYRN1	chr2	47335315	47335514	1.00065	1.00767	0.00766737	0.98975	-0.0102503	0.980571	-0.0194291
899	MSH2	chr2	47403067	47663146	1.00059	1.00778	0.00777503	0.989418	-0.0105819	0.979963	-0.0200368
900	KCNK12	chr2	47509290	47570985	1.00055	1.00802	0.00801804	0.988892	-0.0111081	0.979492	-0.0205079
901	MSH6	chr2	47695530	47810063	1.00043	1.00779	0.00779493	0.98836	-0.0116404	0.97892	-0.0210803
902	FBXO11	chr2	47789316	47906498	1.00032	1.00795	0.00794788	0.987611	-0.0123893	0.978499	-0.0215014
903	FOXN2	chr2	48314637	48379295	1.00022	1.00777	0.0077711	0.987543	-0.0124567	0.977904	-0.0220955
904	PPP1R21	chr2	48440598	48515391	1.00018	1.00777	0.00777435	0.987262	-0.0127381	0.977368	-0.0226317
905	NRXN1	chr2	49918503	51225575	1.00005	1.00773	0.00772828	0.986987	-0.0130128	0.976361	-0.0236389
906	ASB3	chr2	53532672	53860160	1.0001	1.00772	0.00771761	0.986678	-0.0133223	0.976442	-0.023558
907	ERLEC1	chr2	53787044	53818819	1.00005	1.0076	0.00760492	0.986567	-0.0134331	0.97691	-0.0230897
908	PSME4	chr2	53864069	53970993	1.00005	1.00735	0.00734566	0.986097	-0.0139027	0.977175	-0.0228249
909	ACYP2	chr2	53970838	54305300	1.00005	1.00723	0.00722582	0.985827	-0.0141726	0.977533	-0.0224669
910	SPTBN1	chr2	54456317	54671446	1.00009	1.00724	0.00723601	0.985238	-0.0147615	0.978325	-0.0216753
911	EML6	chr2	54723499	54972025	1.0001	1.0071	0.00710243	0.985005	-0.0149953	0.978567	-0.0214332
912	RTN4	chr2	54972187	55112621	0.999998	1.00681	0.00681147	0.984683	-0.0153174	0.979097	-0.0209029
913	CLHC1	chr2	55172547	55232563	0.999994	1.0066	0.00659834	0.984976	-0.0150236	0.979363	-0.0206367
914	RPS27A	chr2	55231903	55235853	1.00004	1.00643	0.00643335	0.985008	-0.0149924	0.980018	-0.0199821
915	CCDC88A	chr2	55287842	55419895	1.00007	1.00618	0.0061817	0.985137	-0.0148631	0.980402	-0.0195976
916	CFAP36	chr2	55519604	55545079	1.00003	1.00616	0.00616084	0.985051	-0.0149487	0.980573	-0.0194265
917	PPP4R3B	chr2	55547292	55618880	1.0001	1.00596	0.00595757	0.985541	-0.0144592	0.980838	-0.0191616
918	PNPT1	chr2	55634061	55693863	1.00018	1.0059	0.00590266	0.985711	-0.0142886	0.981211	-0.0187891
919	CCDC85A	chr2	56183990	56386172	1.00028	1.00586	0.0058567	0.986076	-0.0139236	0.981594	-0.0184056
920	FANCL	chr2	58159243	58241372	1.0003	1.00578	0.00577615	0.986617	-0.0133834	0.982039	-0.0179612
921	LINC01122	chr2	58427799	59063766	1.00042	1.00561	0.00560529	0.987139	-0.0128606	0.983126	-0.0168741
922	BCL11A	chr2	60450520	60554467	1.00049	1.00546	0.00545662	0.987674	-0.0123255	0.983681	-0.0163195
923	PAPOLG	chr2	60756253	60802086	1.00054	1.00535	0.00535066	0.988099	-0.0119014	0.984061	-0.0159386
924	REL	chr2	60881521	60931612	1.00059	1.00498	0.00497522	0.988753	-0.0112467	0.98451	-0.0154905
925	PUS10	chr2	60940222	61018259	1.00062	1.00494	0.00493981	0.988981	-0.0110191	0.9849	-0.0150999
926	PEX13	chr2	61017225	61051990	1.00065	1.00482	0.00481504	0.989334	-0.0106658	0.985479	-0.0145212
927	KIAA1841	chr2	61065871	61138034	1.00072	1.00432	0.00432164	0.989926	-0.0100736	0.98633	-0.0136703
928	C2orf74	chr2	61145068	61164828	1.00082	1.00411	0.00411057	0.990265	-0.0097351	0.986594	-0.013406
929	USP34	chr2	61187463	61471087	1.00083	1.00413	0.00413214	0.990387	-0.00961275	0.98664	-0.0133597
930	XPO1	chr2	61476032	61538741	1.00083	1.00401	0.00400956	0.990947	-0.00905253	0.986804	-0.0131964
931	FAM161A	chr2	61824848	61854143	1.00096	1.00393	0.00393055	0.991576	-0.00842373	0.988032	-0.011968
932	CCT4	chr2	61868085	61888671	1.00096	1.00392	0.00391689	0.991557	-0.0084428	0.988016	-0.0119838
933	COMMD1	chr2	61888724	62147247	1.00097	1.00391	0.00391089	0.991826	-0.00817386	0.987671	-0.0123293
934	EHBP1	chr2	62673851	63046487	1.00094	1.00386	0.0038628	0.991985	-0.00801541	0.987365	-0.0126348
935	WDPCP	chr2	63119559	63827843	1.00095	1.00376	0.00376176	0.992426	-0.00757393	0.987294	-0.0127059
936	MDH1	chr2	63588609	63607197	1.00095	1.00365	0.00364522	0.992861	-0.00713896	0.987447	-0.0125527
937	UGP2	chr2	63840952	63891562	1.00097	1.00367	0.00367188	0.993116	-0.00688436	0.987761	-0.012239
938	VPS54	chr2	63892146	64019428	1.00106	1.00374	0.00374079	0.99376	-0.00624023	0.988093	-0.0119073
939	PELI1	chr2	64092652	64144420	1.0011	1.00366	0.00366471	0.994207	-0.00579323	0.988238	-0.0117623
940	AFTPH	chr2	64524305	64593005	1.00117	1.00373	0.00372518	0.994288	-0.00571193	0.988707	-0.0112928
941	SERTAD2	chr2	64631621	64751005	1.00116	1.00346	0.00346198	0.994839	-0.00516124	0.989285	-0.0107148
942	SLC1A4	chr2	64988477	65023865	1.00118	1.00334	0.003338	0.995324	-0.00467599	0.989567	-0.0104327
943	CEP68	chr2	65056366	65087004	1.00117	1.00303	0.00303197	0.995992	-0.0040084	0.989816	-0.0101841
944	RAB1A	chr2	65070696	65130331	1.00111	1.00306	0.00305747	0.996197	-0.0038031	0.989682	-0.0103176
945	ACTR2	chr2	65227788	65271253	1.00118	1.00281	0.00280896	0.996403	-0.00359666	0.990144	-0.00985613
946	SPRED2	chr2	65310851	65432637	1.00117	1.00251	0.00251082	0.996688	-0.00331161	0.990604	-0.00939556
947	C1D	chr2	68041130	68110948	1.00117	1.00249	0.0024915	0.996849	-0.00315092	0.991066	-0.00893361
948	WDR92	chr2	68122936	68157549	1.00122	1.00238	0.00237586	0.997281	-0.00271861	0.991229	-0.00877112
949	PPP3R1	chr2	68178857	68256237	1.00121	1.00217	0.00216837	0.997506	-0.00249403	0.991594	-0.00840598
950	CNRIP1	chr2	68284171	68320051	1.00119	1.00206	0.0020566	0.997744	-0.00225575	0.991653	-0.00834742
951	ANTXR1	chr2	69013176	69249327	1.00122	1.00208	0.00208119	0.998308	-0.00169158	0.991891	-0.00810869
952	GFPT1	chr2	69319780	69387250	1.00135	1.0022	0.00220052	0.998871	-0.00112865	0.991945	-0.00805501
953	NFU1	chr2	69396113	69437628	1.00137	1.00232	0.00232314	0.999055	-0.000944959	0.992185	-0.00781484
954	AAK1	chr2	69457997	69674349	1.00135	1.00245	0.00244656	0.999301	-0.000698949	0.991911	-0.00808868
955	ANXA4	chr2	69644425	69827112	1.00136	1.00239	0.00239008	1.00003	2.64107e-05	0.992077	-0.00792346
956	GMCL1	chr2	69829660	69881384	1.00132	1.0022	0.00219646	1.00047	0.000474067	0.992036	-0.0079643
957	MXD1	chr2	69897688	69942945	1.00127	1.00219	0.00219452	1.00065	0.000649151	0.992207	-0.00779298
958	PCBP1	chr2	70087477	70089203	1.00132	1.00234	0.00233639	1.00102	0.00102035	0.992377	-0.00762348
959	PCYOX1	chr2	70257386	70281185	1.00146	1.00235	0.00234982	1.00147	0.00146603	0.992543	-0.00745698
960	ADD2	chr2	70607618	70768225	1.00149	1.00246	0.00245694	1.00165	0.00164991	0.992176	-0.00782424
961	NAGK	chr2	71064344	71079808	1.0015	1.0027	0.00270481	1.00203	0.00202578	0.991789	-0.00821134
962	MPHOSPH10	chr2	71130632	71150101	1.00153	1.00276	0.00276281	1.00232	0.00231856	0.991795	-0.00820532
963	ZNF638	chr2	71276561	71435069	1.00158	1.00287	0.00286703	1.00273	0.00273017	0.991664	-0.00833615
964	DYSF	chr2	71453561	71686763	1.0016	1.00274	0.00273918	1.00326	0.00325823	0.99115	-0.00885001
965	EXOC6B	chr2	72175984	72826041	1.00165	1.0028	0.00280059	1.00378	0.00378239	0.991212	-0.00878766
966	EMX1	chr2	72916260	72936071	1.00173	1.0029	0.00289564	1.00426	0.00425645	0.991065	-0.00893526
967	SFXN5	chr2	72942036	73075619	1.00185	1.00309	0.0030902	1.00479	0.00479015	0.991475	-0.00852539
968	SMYD5	chr2	73214222	73227221	1.0019	1.00315	0.00314772	1.00513	0.00513137	0.991885	-0.00811488
969	CCT7	chr2	73233420	73253021	1.00187	1.00293	0.002929	1.00553	0.00553379	0.991807	-0.00819263
970	FBXO41	chr2	73254682	73284478	1.00189	1.00295	0.00294817	1.00587	0.00587324	0.992018	-0.00798235
971	ALMS1	chr2	73385758	73625166	1.00189	1.00292	0.00292167	1.00585	0.00585185	0.991785	-0.00821491
972	DUSP11	chr2	73762184	73780157	1.0019	1.00299	0.0029871	1.00603	0.00603171	0.991549	-0.00845131
973	STAMBP	chr2	73828916	73873659	1.00187	1.00306	0.00305671	1.00608	0.00607641	0.991107	-0.00889303
974	DGUOK	chr2	73926826	73958961	1.00186	1.00308	0.00308263	1.00632	0.00632464	0.991047	-0.00895271
975	TET3	chr2	73984910	74108176	1.00183	1.00325	0.00324565	1.00638	0.00638139	0.990879	-0.00912084
976	BOLA3	chr2	74135400	74147912	1.00188	1.00332	0.00331516	1.00677	0.00676582	0.990521	-0.00947906
977	MOB1A	chr2	74152528	74178898	1.0019	1.00348	0.00347855	1.00682	0.00682083	0.99025	-0.00975049
978	AUP1	chr2	74526645	74529760	1.00197	1.00364	0.00364206	1.00708	0.00708299	0.989754	-0.010246
979	SEMA4F	chr2	74654228	74683853	1.00202	1.00371	0.00371461	1.00696	0.00695906	0.989632	-0.0103678
980	MRPL19	chr2	75646783	75690851	1.00208	1.00374	0.00374303	1.00723	0.00722668	0.989216	-0.0107837
981	GCFC2	chr2	75652000	75710985	1.00206	1.00378	0.00377717	1.00753	0.00752886	0.988762	-0.0112382
982	LRRTM4	chr2	76747685	77593319	1.00211	1.00404	0.00403751	1.00757	0.00757084	0.988413	-0.0115872
983	CTNNA2	chr2	79185231	80648861	1.00217	1.00404	0.00403996	1.0076	0.00760477	0.988492	-0.0115076
984	SUCLG1	chr2	84423528	84460045	1.00224	1.00399	0.00399417	1.008	0.00800223	0.989144	-0.0108557
985	DNAH6	chr2	84516455	84819589	1.00232	1.00409	0.00408799	1.00811	0.00811319	0.989438	-0.0105617
986	TMSB10	chr2	84905656	84906671	1.0023	1.00414	0.00413786	1.00814	0.00814001	0.989834	-0.0101663
987	KCMF1	chr2	84971093	85059472	1.00237	1.00414	0.00413595	1.00836	0.00835554	0.990374	-0.00962596
988	TGOLN2	chr2	85318020	85328296	1.00239	1.00404	0.00404105	1.00836	0.00836439	0.991115	-0.00888465
989	ELMOD3	chr2	85354394	85391752	1.00249	1.00409	0.00409107	1.00882	0.00881649	0.991653	-0.00834674
990	MAT2A	chr2	85539168	85545281	1.00259	1.00396	0.00395969	1.00893	0.00892654	0.992458	-0.0075418
991	USP39	chr2	85602856	85649283	1.00268	1.0042	0.00419957	1.00936	0.00936292	0.992668	-0.00733215
992	ST3GAL5	chr2	85837120	85905199	1.0027	1.00415	0.00415162	1.00926	0.00926235	0.993078	-0.00692229
993	POLR1A	chr2	86020216	86106155	1.00278	1.0041	0.00410239	1.00935	0.00934553	0.993788	-0.00621196
994	PTCD3	chr2	86106223	86142157	1.00277	1.00401	0.00400733	1.00928	0.00928412	0.993981	-0.00601915
995	IMMT	chr2	86143932	86195472	1.00281	1.00395	0.00395493	1.00938	0.00937539	0.994172	-0.0058279
996	MRPL35	chr2	86199355	86213790	1.00289	1.00399	0.00399206	1.00935	0.00934882	0.994757	-0.00524305
997	REEP1	chr2	86213993	86338083	1.00289	1.00403	0.00402865	1.00919	0.00919121	0.994961	-0.00503921
998	KDM3A	chr2	86440647	86492716	1.00287	1.00398	0.00397841	1.00911	0.00910695	0.995165	-0.00483487
999	CHMP3	chr2	86503430	86563479	1.00296	1.00393	0.00392699	1.00948	0.00948386	0.995855	-0.00414519
1000	RNF103-CHMP3	chr2	86505668	86721122	1.00294	1.00374	0.00373975	1.00941	0.00940743	0.996237	-0.00376281
1001	RMND5A	chr2	86720291	86778041	1.00301	1.00379	0.00378703	1.00953	0.0095343	0.997112	-0.0028882
1002	PLGLB1	chr2	87002559	87021852	1.00302	1.00384	0.00383593	1.00979	0.009794	0.997307	-0.00269344
1003	KRCC1	chr2	88027205	88064252	1.00305	1.00388	0.00388214	1.0096	0.00959544	0.997492	-0.0025075
1004	EIF2AK3	chr2	88556741	88691518	1.00319	1.00403	0.00402726	1.00972	0.0097239	0.997961	-0.00203875
1005	RPIA	chr2	88691673	88750929	1.00325	1.00413	0.00412545	1.00985	0.00985068	0.99814	-0.00186034
1006	MRPS5	chr2	95085369	95149434	1.00324	1.00409	0.00408526	1.00976	0.00975826	0.998015	-0.00198545
1007	KCNIP3	chr2	95297327	95386077	1.00319	1.00409	0.00408658	1.00937	0.00936838	0.998183	-0.00181678
1008	FAHD2A	chr2	95402708	95416616	1.0032	1.00409	0.00408938	1.00923	0.00923276	0.998446	-0.00155386
1009	LINC00342	chr2	95807052	95835003	1.00323	1.00419	0.00418776	1.00924	0.00923935	0.998513	-0.00148676
1010	ANKRD36C	chr2	95836919	95991831	1.00321	1.00401	0.00401108	1.00924	0.00924465	0.998677	-0.00132326
1011	STARD7	chr2	96184859	96208827	1.00321	1.00401	0.00401246	1.00931	0.00931484	0.998584	-0.0014156
1012	TMEM127	chr2	96248514	96265997	1.00326	1.00391	0.00391254	1.00958	0.00957964	0.999174	-0.000825873
1013	CIAO1	chr2	96266159	96274173	1.00328	1.00382	0.003817	1.00956	0.00956073	0.999836	-0.000163997
1014	SNRNP200	chr2	96274338	96321271	1.00336	1.00377	0.00376896	1.00935	0.00934921	1.00089	0.000885395
1015	KANSL3	chr2	96593170	96642787	1.00335	1.00372	0.00372423	1.00946	0.00945663	1.00103	0.00103206
1016	LMAN2L	chr2	96705929	96740064	1.0034	1.00368	0.00368049	1.00963	0.00963429	1.00148	0.00147875
1017	CNNM4	chr2	96760902	96811874	1.00343	1.00364	0.00364088	1.00959	0.00959222	1.00161	0.00161158
1018	ANKRD23	chr2	96824526	96857934	1.00345	1.0036	0.00359958	1.00942	0.00942094	1.00195	0.0019483
1019	SEMA4C	chr2	96859718	96870757	1.00347	1.00375	0.00374716	1.00905	0.00904893	1.00218	0.00218395
1020	FAHD2B	chr2	97083583	97094882	1.0035	1.00385	0.00385122	1.00888	0.00887749	1.00232	0.00231842
1021	ANKRD36	chr2	97113153	97264521	1.00355	1.00404	0.00404429	1.00878	0.00877992	1.00245	0.00245371
1022	ANKRD36B	chr2	97492663	97589965	1.00352	1.00418	0.00418389	1.00833	0.00833422	1.00209	0.00208616
1023	COX5B	chr2	97646062	97648383	1.00342	1.00395	0.00395175	1.00815	0.00815204	1.00172	0.0017177
1024	ACTR1B	chr2	97655939	97664044	1.00336	1.0039	0.00389955	1.00785	0.00784623	1.00141	0.00140619
1025	TMEM131	chr2	97756333	97995948	1.00344	1.00412	0.00412142	1.00748	0.00748003	1.00127	0.00127282
1026	INPP4A	chr2	98444854	98594392	1.00339	1.00406	0.00405945	1.00739	0.00738632	1.00125	0.00124883
1027	COA5	chr2	98599314	98608515	1.00336	1.004	0.00399509	1.00716	0.00716296	1.00142	0.00142007
1028	UNC50	chr2	98608579	98618515	1.00337	1.00398	0.00397887	1.00707	0.00706851	1.0012	0.00119881
1029	MGAT4A	chr2	98619106	98731132	1.00334	1.00391	0.0039145	1.00677	0.00677435	1.00068	0.000678911
1030	TSGA10	chr2	98997261	99154964	1.00327	1.00367	0.0036662	1.0065	0.00649676	1.00046	0.000455236
1031	RP11-111H13.1	chr2	99141485	99322741	1.00316	1.00355	0.003555	1.00631	0.00630639	0.999957	-4.30587e-05
1032	MITD1	chr2	99161427	99181058	1.00314	1.00354	0.00354262	1.00605	0.00604718	0.99952	-0.000479756
1033	EIF5B	chr2	99337371	99401326	1.00322	1.00339	0.00338936	1.00619	0.00618968	0.999265	-0.000735157
1034	REV1	chr2	99400475	99490035	1.00318	1.00343	0.00342864	1.00601	0.00601453	0.998641	-0.00135865
1035	AFF3	chr2	99545419	100192428	1.00303	1.00343	0.00342988	1.00568	0.00568481	0.997851	-0.00214919
1036	LONRF2	chr2	100271875	100322501	1.00309	1.00342	0.00342281	1.00548	0.00547872	0.997514	-0.00248623
1037	CHST10	chr2	100391860	100417668	1.00299	1.00346	0.00345524	1.00534	0.00534472	0.996858	-0.00314156
1038	NPAS2	chr2	100820139	100996829	1.00295	1.00344	0.00344268	1.00526	0.0052638	0.996526	-0.00347386
1039	RPL31	chr2	101002229	101024032	1.00286	1.00338	0.00338384	1.00519	0.00518734	0.995812	-0.00418806
1040	TBC1D8	chr2	101007228	101252866	1.00285	1.00341	0.00340941	1.00499	0.00498727	0.995694	-0.00430616
1041	CNOT11	chr2	101252886	101270316	1.00273	1.0032	0.00320082	1.00465	0.00464735	0.994791	-0.00520904
1042	RNF149	chr2	101271219	101308701	1.00259	1.0029	0.0029	1.00449	0.00449489	0.994374	-0.00562555
1043	CREG2	chr2	101345550	101387503	1.00258	1.0027	0.00269631	1.00462	0.0046166	0.994061	-0.00593895
1044	MAP4K4	chr2	101696850	101894689	1.00255	1.00254	0.00254307	1.00488	0.00488224	0.993034	-0.0069657
1045	LINC01102	chr2	104430130	104532747	1.00251	1.00263	0.0026253	1.00494	0.00493722	0.992133	-0.00786676
1046	MRPS9	chr2	105038069	105099960	1.00254	1.00262	0.00261606	1.00492	0.00491671	0.991418	-0.00858206
1047	TGFBRAP1	chr2	105264391	105329735	1.00245	1.00257	0.00257035	1.00456	0.00456353	0.990906	-0.00909417
1048	FHL2	chr2	105357712	105438513	1.0024	1.00262	0.00261833	1.0044	0.00439513	0.990595	-0.00940486
1049	NCK2	chr2	105744912	105894274	1.00232	1.00262	0.00261679	1.00395	0.00395115	0.98991	-0.0100903
1050	UXS1	chr2	106093308	106194301	1.00228	1.00286	0.00285677	1.00384	0.00384438	0.989142	-0.0108577
1051	ST6GAL2	chr2	106801600	106887108	1.00226	1.00282	0.00282374	1.00393	0.00393378	0.988733	-0.0112673
1052	GCC2	chr2	108449191	108509415	1.0022	1.00279	0.00279314	1.00371	0.00370747	0.988425	-0.0115753
1053	LIMS1	chr2	108534355	108687246	1.0021	1.0028	0.00280416	1.00335	0.00334579	0.987927	-0.012073
1054	RANBP2	chr2	108719482	108785809	1.00209	1.00286	0.00286346	1.00325	0.00324764	0.987532	-0.0124679
1055	CCDC138	chr2	108786757	108885477	1.00213	1.00287	0.00286723	1.00343	0.0034308	0.986839	-0.0131608
1056	SH3RF3	chr2	109129205	109504634	1.00205	1.00291	0.00291118	1.00321	0.00321381	0.986335	-0.013665
1057	NPHP1	chr2	110122311	110205066	1.00201	1.00286	0.00286034	1.00319	0.00318689	0.985929	-0.0140705
1058	LINC01106	chr2	110375138	110384442	1.00208	1.0029	0.00290396	1.0033	0.00330354	0.985604	-0.0143962
1059	MIR4435-2HG	chr2	111006015	111523376	1.002	1.00291	0.0029075	1.00308	0.00307844	0.98481	-0.01519
1060	ANAPC1	chr2	111611639	111884690	1.00186	1.00301	0.00300759	1.00292	0.00292182	0.984005	-0.0159946
1061	TMEM87B	chr2	112055269	112119318	1.00189	1.00316	0.00315537	1.00311	0.00311039	0.983283	-0.016717
1062	FBLN7	chr2	112138385	112188218	1.00177	1.00307	0.00306777	1.00286	0.00285909	0.981892	-0.0181078
1063	ZC3H8	chr2	112211529	112255136	1.00171	1.00298	0.00297928	1.00253	0.00252564	0.980379	-0.0196214
1064	ZC3H6	chr2	112275597	112340063	1.00157	1.00275	0.00274817	1.00185	0.00185043	0.97902	-0.0209801
1065	RGPD8	chr2	112368369	112434488	1.0014	1.00265	0.00265472	1.00123	0.00123144	0.977925	-0.0220747
1066	TTL	chr2	112482156	112541739	1.00123	1.00279	0.00279365	1.00088	0.000875194	0.975832	-0.0241676
1067	SLC20A1	chr2	112645939	112663825	1.00116	1.00279	0.00279267	1.00066	0.000655554	0.974436	-0.0255636
1068	CBWD2	chr2	113437691	113496204	1.00101	1.00284	0.00284156	1.00024	0.000240013	0.972616	-0.0273839
1069	RABL2A	chr2	113627229	113643396	1.00076	1.00276	0.00275657	0.99987	-0.000130087	0.97001	-0.0299897
1070	SLC35F5	chr2	113705011	113756693	1.00053	1.00299	0.00299382	0.999353	-0.000646878	0.967031	-0.0329686
1071	ACTR3	chr2	113890063	113962596	1.00045	1.00305	0.00304543	0.998812	-0.00118753	0.965122	-0.0348782
1072	DPP10	chr2	114442299	115845780	1.00029	1.003	0.00300336	0.998118	-0.00188198	0.962485	-0.0375146
1073	DDX18	chr2	117814691	117832377	1.0002	1.0033	0.00330205	0.998059	-0.00194148	0.960653	-0.0393466
1074	CCDC93	chr2	117915478	118014133	1.00008	1.00328	0.00327742	0.998251	-0.00174915	0.959258	-0.0407421
1075	INSIG2	chr2	118088452	118110997	0.999927	1.0032	0.00319844	0.997958	-0.00204195	0.957281	-0.0427192
1076	CFAP221	chr2	119544432	119662251	0.999799	1.0033	0.00330279	0.997663	-0.00233665	0.955774	-0.044226
1077	PTPN4	chr2	119759922	119984899	0.999677	1.00332	0.00332178	0.996949	-0.00305088	0.953559	-0.046441
1078	EPB41L5	chr2	120013077	120179119	0.999623	1.00343	0.00342956	0.996638	-0.00336179	0.952071	-0.0479292
1079	CLASP1	chr2	121337776	121649476	0.999697	1.00363	0.00363178	0.996525	-0.00347539	0.950903	-0.0490974
1080	NIFK-AS1	chr2	121649320	121728563	0.99966	1.0037	0.00369952	0.996431	-0.00356857	0.949421	-0.0505792
1081	TSN	chr2	121737103	121767853	0.99962	1.00391	0.0039114	0.996106	-0.00389432	0.947747	-0.0522533
1082	CNTNAP5	chr2	124025287	124921219	0.999408	1.00389	0.00389127	0.995565	-0.004435	0.945729	-0.0542714
1083	BIN1	chr2	127048027	127107288	0.999368	1.00408	0.00407847	0.995145	-0.00485502	0.944695	-0.0553051
1084	ERCC3	chr2	127257290	127294166	0.999414	1.00417	0.00416808	0.995122	-0.00487758	0.944297	-0.0557029
1085	MAP3K2	chr2	127298668	127388465	0.999305	1.00422	0.00421517	0.994644	-0.00535601	0.943654	-0.0563461
1086	IWS1	chr2	127436207	127526886	0.999262	1.0044	0.00440066	0.994609	-0.00539101	0.94253	-0.0574696
1087	WDR33	chr2	127701027	127811187	0.999076	1.00431	0.00431395	0.994046	-0.00595378	0.940792	-0.0592081
1088	SAP130	chr2	127941217	128028120	0.999022	1.00469	0.00469075	0.993671	-0.00632901	0.939108	-0.0608919
1089	UGGT1	chr2	128091200	128195677	0.99891	1.00484	0.00484339	0.992892	-0.00710813	0.937559	-0.0624413
1090	HS6ST1	chr2	128236716	128318868	0.99895	1.005	0.00499566	0.992582	-0.00741827	0.936371	-0.0636293
1091	SMPD4	chr2	130151392	130182750	0.998829	1.00487	0.00487202	0.991997	-0.00800325	0.934666	-0.0653338
1092	MZT2B	chr2	130181737	130190729	0.998803	1.00488	0.00488269	0.991408	-0.00859215	0.933246	-0.0667545
1093	CCDC115	chr2	130337933	130342699	0.998705	1.0048	0.00480196	0.990549	-0.00945138	0.931963	-0.0680369
1094	IMP4	chr2	130342877	130347967	0.998646	1.00479	0.00478957	0.989976	-0.0100237	0.929995	-0.0700046
1095	PTPN18	chr2	130356045	130375405	0.99856	1.00492	0.00492119	0.989242	-0.0107575	0.928387	-0.0716133
1096	AMER3	chr2	130755540	130768134	0.998527	1.00524	0.00524418	0.988548	-0.0114517	0.926531	-0.073469
1097	ARHGEF4	chr2	130836914	131047263	0.998436	1.00528	0.00528418	0.987551	-0.0124491	0.924302	-0.0756976
1098	FAM168B	chr2	131047876	131093460	0.998359	1.00555	0.0055548	0.98662	-0.01338	0.921143	-0.0788568
1099	PLEKHB2	chr2	131104847	131353709	0.998275	1.00588	0.00587781	0.985969	-0.0140308	0.919384	-0.0806158
1100	MZT2A	chr2	131464900	131492743	0.998218	1.00588	0.0058796	0.984723	-0.0152771	0.917439	-0.082561
1101	ANKRD30BL	chr2	132147591	132257969	0.998031	1.00583	0.00583254	0.982855	-0.0171446	0.915168	-0.0848322
1102	NCKAP5	chr2	132671788	133568463	0.998078	1.00609	0.00609141	0.982138	-0.0178616	0.913232	-0.0867683
1103	MGAT5	chr2	134119983	134454621	0.998079	1.00608	0.00607636	0.981635	-0.0183655	0.910628	-0.0893717
1104	TMEM163	chr2	134455759	134719000	0.998006	1.00601	0.00600899	0.980181	-0.0198193	0.909255	-0.0907452
1105	CCNT2-AS1	chr2	134735464	134918710	0.997958	1.00642	0.00642058	0.978577	-0.0214234	0.907496	-0.0925036
1106	CCNT2	chr2	134918235	134959342	0.997968	1.00671	0.00670816	0.97744	-0.0225604	0.905559	-0.0944409
1107	RAB3GAP1	chr2	135052292	135176394	0.998024	1.007	0.00699702	0.975444	-0.024556	0.90408	-0.0959199
1108	ZRANB3	chr2	135136916	135531218	0.998081	1.00724	0.00723694	0.974275	-0.0257246	0.902308	-0.0976924
1109	R3HDM1	chr2	135531455	135725270	0.998216	1.00742	0.00741665	0.973439	-0.0265612	0.900821	-0.0991792
1110	UBXN4	chr2	135741734	135785056	0.998208	1.00742	0.00741515	0.972069	-0.0279312	0.899965	-0.100035
1111	SPOPL	chr2	138501770	138573547	0.998398	1.00751	0.00751285	0.971433	-0.028567	0.898923	-0.101077
1112	LRP1B	chr2	140231423	142131016	0.998392	1.00752	0.00751939	0.970118	-0.0298824	0.898007	-0.101993
1113	ARHGAP15	chr2	143091362	143768352	0.998521	1.0078	0.00780115	0.969843	-0.0301572	0.897778	-0.102222
1114	GTDC1	chr2	143938068	144332568	0.998617	1.00823	0.00823398	0.969241	-0.0307593	0.897576	-0.102424
1115	ZEB2	chr2	144364364	144521057	0.998648	1.00839	0.00839117	0.96893	-0.0310703	0.89736	-0.10264
1116	TEX41	chr2	144666312	145262988	0.998524	1.00853	0.00853212	0.967988	-0.032012	0.897633	-0.102367
1117	ACVR2A	chr2	147844517	147930826	0.998516	1.00874	0.00873819	0.966818	-0.0331823	0.897792	-0.102208
1118	ORC4	chr2	147930396	148021604	0.998465	1.00877	0.00877185	0.966122	-0.0338778	0.897807	-0.102193
1119	MBD5	chr2	148021011	148516971	0.998483	1.0088	0.00880064	0.966322	-0.033678	0.898045	-0.101955
1120	EPC2	chr2	148644440	148787569	0.9985	1.00922	0.00922111	0.966063	-0.0339373	0.898489	-0.101511
1121	KIF5C	chr2	148875227	149026759	0.99846	1.00935	0.00934987	0.965609	-0.0343915	0.898614	-0.101386
1122	MMADHC	chr2	149569637	149587778	0.998423	1.00972	0.00971824	0.965497	-0.034503	0.89897	-0.10103
1123	RIF1	chr2	151409883	151508013	0.998396	1.00974	0.00973684	0.96537	-0.0346296	0.8993	-0.1007
1124	ARL5A	chr2	151788984	151828492	0.99844	1.00995	0.00995452	0.965168	-0.0348324	0.899022	-0.100978
1125	CACNB4	chr2	151832771	152099167	0.998552	1.00999	0.00999156	0.964608	-0.0353918	0.89904	-0.10096
1126	STAM2	chr2	152116801	152175763	0.998631	1.01016	0.0101584	0.964528	-0.0354716	0.898829	-0.101171
1127	FMNL2	chr2	152335174	152649826	0.998563	1.01057	0.0105696	0.964423	-0.0355765	0.898608	-0.101392
1128	PRPF40A	chr2	152651593	152717997	0.998603	1.01079	0.0107936	0.964623	-0.0353774	0.898775	-0.101225
1129	ARL6IP6	chr2	152717893	152762396	0.998603	1.01079	0.0107877	0.964287	-0.0357132	0.899031	-0.100969
1130	GALNT13	chr2	153871922	154453979	0.998662	1.01106	0.0110555	0.963856	-0.0361438	0.899293	-0.100707
1131	KCNJ3	chr2	154697855	154858354	0.998732	1.01126	0.0112577	0.963766	-0.0362344	0.899746	-0.100254
1132	GPD2	chr2	156435290	156613735	0.99866	1.01111	0.01111	0.963742	-0.0362579	0.900289	-0.0997108
1133	ACVR1C	chr2	157526767	157628864	0.998694	1.01147	0.011474	0.963524	-0.0364759	0.901377	-0.0986227
1134	ACVR1	chr2	157736251	157876330	0.998642	1.01148	0.0114822	0.963154	-0.0368459	0.902416	-0.0975842
1135	UPP2	chr2	157876702	158136154	0.998623	1.01171	0.0117121	0.963142	-0.0368575	0.902836	-0.097164
1136	CCDC148	chr2	158171073	158456753	0.998534	1.01153	0.0115313	0.962901	-0.0370989	0.903442	-0.0965584
1137	PKP4	chr2	158456952	158682879	0.998619	1.01164	0.0116406	0.962174	-0.0378264	0.904221	-0.0957795
1138	WDSUB1	chr2	159235798	159286703	0.998577	1.01148	0.011481	0.96216	-0.0378399	0.905025	-0.0949749
1139	BAZ2B	chr2	159318979	159616569	0.998557	1.01115	0.0111485	0.96193	-0.0380697	0.906497	-0.0935033
1140	PLA2R1	chr2	159932006	160062615	0.998435	1.01075	0.0107545	0.961639	-0.038361	0.907526	-0.0924739
1141	RBMS1	chr2	160272151	160493807	0.998422	1.01089	0.0108858	0.961266	-0.0387337	0.908196	-0.0918042
1142	TANK	chr2	161136908	161236230	0.998388	1.01069	0.0106946	0.960721	-0.0392793	0.90913	-0.0908696
1143	PSMD14	chr2	161308425	161411717	0.998281	1.01056	0.0105593	0.960575	-0.0394249	0.909819	-0.0901805
1144	SLC4A10	chr2	161424332	161985282	0.998377	1.0105	0.0105042	0.960905	-0.0390951	0.910755	-0.0892447
1145	FAP	chr2	162170684	162245151	0.998312	1.01022	0.0102181	0.960537	-0.0394626	0.912847	-0.0871532
1146	GCA	chr2	162318840	162371595	0.998224	1.00961	0.00960799	0.960502	-0.0394976	0.914108	-0.0858917
1147	KCNH7	chr2	162371407	162838767	0.998248	1.00943	0.00942573	0.960469	-0.0395309	0.914859	-0.0851407
1148	FIGN	chr2	163593396	163736012	0.998296	1.0089	0.00889765	0.960682	-0.0393179	0.916518	-0.083482
1149	GRB14	chr2	164492417	164621482	0.998205	1.00852	0.00852323	0.960536	-0.0394645	0.918473	-0.0815269
1150	COBLL1	chr2	164653624	164843679	0.998168	1.0083	0.00830262	0.960691	-0.0393095	0.92004	-0.0799596
1151	SLC38A11	chr2	164896186	164955525	0.998087	1.00824	0.00824163	0.960501	-0.0394991	0.92243	-0.0775698
1152	SCN3A	chr2	165087526	165204050	0.998071	1.0079	0.00790196	0.960026	-0.0399737	0.924585	-0.0754151
1153	SCN2A	chr2	165194993	165392310	0.997942	1.00773	0.00773174	0.960056	-0.0399442	0.927312	-0.0726881
1154	CSRNP3	chr2	165469647	165689407	0.99783	1.00778	0.00778398	0.960082	-0.0399177	0.929235	-0.0707647
1155	TTC21B	chr2	165857475	165953851	0.99777	1.00769	0.00768766	0.960323	-0.0396768	0.931489	-0.0685111
1156	SCN1A	chr2	165984641	166149214	0.997764	1.00772	0.00771636	0.960787	-0.039213	0.933782	-0.0662176
1157	SCN9A	chr2	166195185	166376001	0.997695	1.00754	0.00754316	0.96182	-0.0381803	0.936057	-0.0639433
1158	AC074363.1	chr2	167293171	167558333	0.997739	1.00762	0.00761881	0.961813	-0.0381869	0.938115	-0.061885
1159	STK39	chr2	167954020	168247595	0.997691	1.00747	0.0074742	0.961858	-0.0381415	0.940432	-0.0595678
1160	CERS6	chr2	168456249	168775134	0.997677	1.00734	0.00734428	0.962508	-0.0374918	0.943007	-0.056993
1161	FASTKD1	chr2	169528508	169573875	0.997825	1.0075	0.00750334	0.963329	-0.0366707	0.94624	-0.0537603
1162	PPIG	chr2	169584342	169641406	0.997861	1.00756	0.00756343	0.963618	-0.0363824	0.94808	-0.0519196
1163	KLHL23	chr2	169694488	169776989	0.997883	1.00752	0.00752345	0.964439	-0.0355614	0.950243	-0.0497572
1164	SSB	chr2	169791933	169812064	0.998079	1.00761	0.00760513	0.964896	-0.0351043	0.952983	-0.0470173
1165	UBR3	chr2	169827454	170084131	0.9983	1.00754	0.00754461	0.965337	-0.0346628	0.955562	-0.0444379
1166	GORASP2	chr2	170928464	170967130	0.998379	1.00767	0.00766594	0.965807	-0.0341929	0.957441	-0.0425591
1167	TLK1	chr2	170990823	171231314	0.998558	1.0079	0.00789905	0.9671	-0.0328996	0.95962	-0.0403799
1168	METTL8	chr2	171315746	171434802	0.998635	1.00778	0.00778344	0.967506	-0.0324942	0.961233	-0.0387673
1169	DCAF17	chr2	171434217	171485052	0.998602	1.00752	0.00751515	0.968153	-0.0318468	0.962513	-0.0374866
1170	DYNC1I2	chr2	171687409	171750158	0.998601	1.00752	0.00752432	0.968501	-0.0314992	0.963776	-0.0362238
1171	SLC25A12	chr2	171783405	171999859	0.99865	1.00746	0.00745821	0.968839	-0.0311609	0.965259	-0.0347415
1172	HAT1	chr2	171922448	171983686	0.9987	1.00721	0.00720599	0.969181	-0.030819	0.966509	-0.0334914
1173	METAP1D	chr2	171999943	172082430	0.998726	1.00701	0.00700555	0.969544	-0.0304559	0.96816	-0.0318395
1174	PDK1	chr2	172555373	172608669	0.998824	1.00691	0.00691172	0.969478	-0.030522	0.970527	-0.0294727
1175	RAPGEF4	chr2	172735274	173052893	0.998904	1.00706	0.00705544	0.969856	-0.0301437	0.971997	-0.0280029
1176	SP3	chr2	173880850	173965373	0.998916	1.007	0.00699627	0.969758	-0.0302417	0.973514	-0.026486
1177	OLA1	chr2	174072447	174248599	0.999006	1.00697	0.00696829	0.969878	-0.0301223	0.974988	-0.0250121
1178	CIR1	chr2	174348022	174395712	0.999103	1.00689	0.00688661	0.970231	-0.029769	0.976362	-0.0236376
1179	SCRN3	chr2	174395730	174429575	0.999214	1.00687	0.0068677	0.970259	-0.0297409	0.977799	-0.0222005
1180	GPR155	chr2	174431571	174487094	0.99932	1.00714	0.00713834	0.970206	-0.0297943	0.9792	-0.0208002
1181	CHN1	chr2	174798809	175005381	0.999391	1.00709	0.00708849	0.970114	-0.0298858	0.98019	-0.0198099
1182	ATF2	chr2	175072250	175168382	0.999522	1.00719	0.00719472	0.970654	-0.0293461	0.980113	-0.0198874
1183	ATP5MC3	chr2	175176258	175181710	0.999643	1.00716	0.00715502	0.971298	-0.0287023	0.979907	-0.0200928
1184	LNPK	chr2	175923882	176002839	0.99977	1.00731	0.00730523	0.971544	-0.0284564	0.980562	-0.0194383
1185	MTX2	chr2	176269395	176338025	0.999865	1.00746	0.00745975	0.971856	-0.028144	0.98072	-0.0192798
1186	HNRNPA3	chr2	177212563	177223958	0.999984	1.00744	0.00743855	0.972642	-0.0273585	0.981001	-0.0189994
1187	NFE2L2	chr2	177227595	177392697	1.00007	1.00756	0.00756168	0.972858	-0.0271425	0.981052	-0.0189481
1188	AGPS	chr2	177392746	177567024	1.00024	1.00778	0.00778244	0.973379	-0.0266215	0.981277	-0.0187234
1189	RBM45	chr2	178112424	178139011	1.00028	1.00816	0.00815976	0.973425	-0.0265753	0.981052	-0.0189483
1190	OSBPL6	chr2	178194481	178402893	1.00026	1.00803	0.00802804	0.973512	-0.0264877	0.980705	-0.0192946
1191	PRKRA	chr2	178431292	178451512	1.00029	1.00814	0.00814013	0.973506	-0.0264941	0.980809	-0.0191906
1192	PLEKHA3	chr2	178480457	178516463	1.00034	1.0083	0.00829853	0.973837	-0.0261628	0.980432	-0.0195677
1193	TTN-AS1	chr2	178521183	178779963	1.00035	1.00833	0.00832883	0.974302	-0.0256984	0.980427	-0.0195735
1194	TTN	chr2	178525989	178830802	1.00039	1.00839	0.00839026	0.974787	-0.0252129	0.98063	-0.01937
1195	SESTD1	chr2	179101678	179264832	1.00042	1.00874	0.00873806	0.974996	-0.0250044	0.98053	-0.01947
1196	ZNF385B	chr2	179441982	179861612	1.00054	1.00916	0.00915831	0.975635	-0.0243647	0.980075	-0.0199251
1197	CWC22	chr2	179944876	180007297	1.00051	1.00945	0.00944564	0.975719	-0.0242815	0.980156	-0.0198442
1198	SCHLAP1	chr2	180692104	180916939	1.00061	1.00964	0.00964491	0.976376	-0.0236241	0.980418	-0.0195819
1199	UBE2E3	chr2	180967248	181076585	1.00072	1.00992	0.00992003	0.976894	-0.0231063	0.980611	-0.0193889
1200	PDE1A	chr2	182140036	182523192	1.00078	1.01008	0.0100837	0.977576	-0.022424	0.980734	-0.0192662
1201	DNAJC10	chr2	182716255	182794464	1.00089	1.01017	0.010166	0.979023	-0.0209768	0.981175	-0.0188252
1202	NCKAP1	chr2	182909115	183038858	1.00105	1.01024	0.0102428	0.979751	-0.0202492	0.981799	-0.0182011
1203	ZNF804A	chr2	184598529	184939492	1.00121	1.01054	0.0105391	0.98098	-0.0190205	0.981953	-0.0180468
1204	LINC01473	chr2	186032884	186422432	1.0012	1.01033	0.0103349	0.981598	-0.0184023	0.982325	-0.0176748
1205	ZC3H15	chr2	186486253	186509361	1.00122	1.01006	0.0100569	0.982185	-0.0178153	0.982482	-0.0175176
1206	ITGAV	chr2	186590056	186680901	1.00123	1.01002	0.0100201	0.982482	-0.0175175	0.982627	-0.0173731
1207	FAM171B	chr2	186694060	186765959	1.00122	1.00979	0.00979123	0.982769	-0.0172313	0.982845	-0.0171552
1208	CALCRL	chr2	187341964	187448460	1.00118	1.00943	0.00942757	0.983181	-0.0168187	0.983252	-0.0167484
1209	LINC01090	chr2	187712816	188384313	1.00114	1.00914	0.00914416	0.983711	-0.0162886	0.983553	-0.0164473
1210	GULP1	chr2	188291669	188595931	1.00125	1.00899	0.00898824	0.984352	-0.0156481	0.983817	-0.0161827
1211	COL5A2	chr2	189031898	189225312	1.00122	1.00884	0.00884405	0.984865	-0.0151349	0.983501	-0.0164986
1212	WDR75	chr2	189441446	189475552	1.00123	1.00882	0.00881777	0.985045	-0.0149553	0.983267	-0.016733
1213	ASNSD1	chr2	189661385	189670831	1.00134	1.00871	0.00870772	0.985719	-0.0142806	0.983499	-0.0165008
1214	ANKAR	chr2	189674290	189761193	1.00137	1.00857	0.00857325	0.98575	-0.0142499	0.98351	-0.0164901
1215	ORMDL1	chr2	189770267	189784364	1.00139	1.00858	0.00858256	0.986025	-0.0139755	0.98352	-0.0164805
1216	PMS1	chr2	189784085	189877629	1.00134	1.0084	0.00840122	0.986099	-0.0139006	0.983636	-0.016364
1217	C2orf88	chr2	189879609	190203484	1.00126	1.00841	0.00840657	0.985879	-0.0141209	0.983629	-0.0163715
1218	HIBCH	chr2	190189735	190344193	1.00113	1.00809	0.0080928	0.985892	-0.0141084	0.983795	-0.0162053
1219	INPP1	chr2	190343570	190371665	1.00104	1.00798	0.00797501	0.986017	-0.0139827	0.983349	-0.0166513
1220	MFSD6	chr2	190408355	190509205	1.00083	1.00758	0.00758257	0.985864	-0.0141356	0.982702	-0.0172985
1221	NAB1	chr2	190646746	190692766	1.00072	1.00761	0.00760765	0.985459	-0.0145408	0.982325	-0.0176748
1222	GLS	chr2	190880821	190965552	1.00068	1.00753	0.00753006	0.986096	-0.0139037	0.98202	-0.0179796
1223	STAT1	chr2	190908460	191020960	1.0006	1.00702	0.0070216	0.986747	-0.0132529	0.981567	-0.0184335
1224	STAT4	chr2	191029576	191151596	1.00058	1.0068	0.00680059	0.987186	-0.0128137	0.981189	-0.0188113
1225	MYO1B	chr2	191245185	191425389	1.0006	1.00681	0.00680818	0.987428	-0.0125716	0.980931	-0.0190689
1226	TMEFF2	chr2	191949043	192194933	1.00041	1.00639	0.00639184	0.987412	-0.0125875	0.98028	-0.0197198
1227	SLC39A10	chr2	195575977	195737702	1.00045	1.00646	0.00645913	0.987833	-0.012167	0.980368	-0.0196322
1228	DNAH7	chr2	195737703	196068837	1.00052	1.00656	0.00655752	0.988365	-0.0116346	0.980098	-0.0199025
1229	HECW2	chr2	196189099	196593684	1.00036	1.00629	0.00629465	0.988496	-0.011504	0.980129	-0.0198714
1230	GTF3C3	chr2	196763035	196799725	1.00038	1.00617	0.00616927	0.988851	-0.0111493	0.980435	-0.0195652
1231	PGAP1	chr2	196833004	196927796	1.00032	1.006	0.00600287	0.988837	-0.0111626	0.981264	-0.018736
1232	ANKRD44	chr2	196967017	197311173	1.00027	1.00592	0.00592184	0.988751	-0.0112488	0.981781	-0.0182193
1233	SF3B1	chr2	197388515	197435079	1.00018	1.00576	0.00575695	0.98896	-0.01104	0.982093	-0.0179075
1234	COQ10B	chr2	197453423	197475308	1.00008	1.00555	0.00555239	0.989232	-0.0107684	0.982429	-0.0175711
1235	HSPD1	chr2	197486584	197516737	1.00016	1.00558	0.00557716	0.989502	-0.0104983	0.983151	-0.0168489
1236	MOB4	chr2	197515571	197553699	1.00025	1.00565	0.00565142	0.989976	-0.010024	0.983487	-0.016513
1237	AC011997.1	chr2	197693106	197774823	1.00023	1.00581	0.00581379	0.990224	-0.00977573	0.983587	-0.0164125
1238	PLCL1	chr2	197804593	198572581	1.00013	1.0056	0.00559581	0.990304	-0.00969572	0.983566	-0.0164342
1239	SATB2	chr2	199269500	199471266	1.00015	1.00548	0.00547657	0.990416	-0.00958362	0.984178	-0.0158216
1240	FTCDNL1	chr2	199760544	199851192	1.00015	1.00526	0.00525694	0.990328	-0.00967199	0.984978	-0.0150222
1241	C2orf69	chr2	199911293	199955935	1.00024	1.00522	0.00522365	0.990892	-0.00910842	0.985974	-0.014026
1242	TYW5	chr2	199928913	199955736	1.00025	1.00502	0.00501529	0.991038	-0.00896168	0.986914	-0.0130861
1243	MAIP1	chr2	199955317	200008540	1.00022	1.0049	0.00490312	0.991101	-0.00889934	0.987165	-0.0128347
1244	SPATS2L	chr2	200305881	200482264	1.00031	1.00494	0.00493738	0.991222	-0.00877782	0.987697	-0.012303
1245	BZW1	chr2	200810594	200827338	1.0003	1.00479	0.00479067	0.99122	-0.00878036	0.988018	-0.0119824
1246	CLK1	chr2	200853009	200864744	1.00037	1.00469	0.00468912	0.991606	-0.00839441	0.98839	-0.0116095
1247	PPIL3	chr2	200870907	200889303	1.00049	1.00473	0.00472531	0.991863	-0.00813748	0.988766	-0.011234
1248	ORC2	chr2	200908977	200963680	1.00047	1.00476	0.00475668	0.99195	-0.00805033	0.988791	-0.0112088
1249	FAM126B	chr2	200973718	201071671	1.00044	1.00459	0.00459232	0.991971	-0.00802916	0.988919	-0.0110812
1250	NDUFB3	chr2	201071433	201085750	1.00051	1.00437	0.00437353	0.992157	-0.0078426	0.989448	-0.0105521
1251	TRAK2	chr2	201377207	201451500	1.00056	1.00449	0.00448597	0.992259	-0.00774134	0.989454	-0.010546
1252	STRADB	chr2	201387858	201480846	1.00061	1.00432	0.00431818	0.992664	-0.00733647	0.989146	-0.0108537
1253	TMEM237	chr2	201620184	201643570	1.00058	1.00425	0.00424883	0.992665	-0.00733504	0.989047	-0.0109526
1254	ALS2	chr2	201700267	201782112	1.00069	1.00409	0.00409198	0.99271	-0.00729041	0.989443	-0.0105566
1255	KIAA2012	chr2	202073255	202205188	1.00073	1.00419	0.0041913	0.992965	-0.00703526	0.989659	-0.0103414
1256	SUMO1	chr2	202206182	202238599	1.00079	1.00419	0.00419223	0.992944	-0.007056	0.989384	-0.0106159
1257	NOP58	chr2	202265736	202303661	1.00081	1.00419	0.0041941	0.993243	-0.00675674	0.989907	-0.0100926
1258	BMPR2	chr2	202376327	202567751	1.00076	1.00415	0.00415486	0.993027	-0.0069726	0.990342	-0.00965792
1259	FAM117B	chr2	202634969	202769757	1.00079	1.0044	0.00439886	0.993108	-0.00689177	0.990516	-0.00948403
1260	ICA1L	chr2	202773150	202871766	1.00087	1.00456	0.00455504	0.993395	-0.00660487	0.990596	-0.00940361
1261	WDR12	chr2	202874261	203014798	1.00101	1.0047	0.00470464	0.993646	-0.00635393	0.991319	-0.00868055
1262	CARF	chr2	202912214	202988263	1.00106	1.00481	0.00481035	0.993878	-0.00612241	0.991936	-0.00806363
1263	NBEAL1	chr2	203014608	203226378	1.00113	1.00472	0.004724	0.993904	-0.00609644	0.99284	-0.00715956
1264	ABI2	chr2	203328280	203447728	1.00116	1.00445	0.0044465	0.994206	-0.00579444	0.993651	-0.00634913
1265	RAPH1	chr2	203394345	203535335	1.00119	1.00435	0.00434875	0.994479	-0.0055209	0.994305	-0.00569501
1266	INO80D	chr2	205993721	206086303	1.00126	1.00456	0.00456019	0.994431	-0.00556914	0.995153	-0.00484732
1267	NDUFS1	chr2	206114817	206159509	1.00121	1.00441	0.00440624	0.994483	-0.00551711	0.996099	-0.00390092
1268	ZDBF2	chr2	206274663	206314427	1.00127	1.0043	0.00430076	0.995082	-0.0049181	0.99686	-0.00313998
1269	ADAM23	chr2	206443532	206621127	1.00139	1.00418	0.00418112	0.99556	-0.00444006	0.997439	-0.00256122
1270	FASTKD2	chr2	206765357	206796189	1.00145	1.00409	0.00408665	0.995537	-0.00446256	0.998535	-0.00146483
1271	KLF7	chr2	207074137	207167267	1.00147	1.00399	0.00398737	0.995707	-0.00429264	0.999166	-0.000834285
1272	CREB1	chr2	207529737	207605988	1.00155	1.00394	0.00394337	0.995945	-0.00405485	1.00039	0.000392272
1273	METTL21A	chr2	207580631	207625928	1.00173	1.00371	0.00371309	0.996577	-0.00342313	1.00153	0.00152871
1274	CCNYL1	chr2	207711540	207761839	1.00182	1.00353	0.00352811	0.996783	-0.00321733	1.00246	0.00246291
1275	PLEKHM3	chr2	207821288	208025527	1.00186	1.0034	0.00340411	0.996985	-0.00301488	1.00293	0.00292643
1276	C2orf80	chr2	208165343	208190030	1.00186	1.00333	0.00333447	0.997192	-0.00280823	1.00347	0.00347485
1277	IDH1	chr2	208236229	208266074	1.00192	1.00322	0.00321849	0.99739	-0.00261047	1.00441	0.00441321
1278	PIKFYVE	chr2	208266255	208358746	1.00193	1.00305	0.00305085	0.997631	-0.00236941	1.00502	0.00502158
1279	PTH2R	chr2	208359714	208854503	1.00198	1.00304	0.00303651	0.997608	-0.00239173	1.00581	0.00580829
1280	MAP2	chr2	209424047	209734118	1.0021	1.0031	0.00310249	0.997786	-0.002214	1.00609	0.00609454
1281	UNC80	chr2	209771832	209999300	1.00234	1.00307	0.00307108	0.998673	-0.00132706	1.00706	0.00705703
1282	RPE	chr2	210002565	210022260	1.00252	1.00304	0.00303844	0.999058	-0.000941754	1.00814	0.00813566
1283	KANSL1L	chr2	210021421	210171409	1.00256	1.00283	0.00282627	0.999836	-0.000164107	1.00872	0.00872096
1284	LANCL1	chr2	210431249	210477652	1.00265	1.00265	0.00265273	1.00041	0.000406511	1.00941	0.00941044
1285	ERBB4	chr2	211375717	212538841	1.00277	1.00234	0.00234426	1.00072	0.00071925	1.01034	0.0103352
1286	IKZF2	chr2	212999691	213152427	1.00284	1.00227	0.00227477	1.00134	0.00133821	1.01036	0.010362
1287	SPAG16	chr2	213284379	214410501	1.0029	1.00221	0.00221124	1.00181	0.00181356	1.01087	0.0108698
1288	VWC2L	chr2	214411054	214578976	1.00293	1.00206	0.00206245	1.00211	0.00210982	1.01152	0.0115156
1289	ATIC	chr2	215311956	215349773	1.00301	1.0022	0.00220096	1.00268	0.00267849	1.01208	0.0120831
1290	MREG	chr2	215942584	216034096	1.00306	1.00206	0.00205663	1.0029	0.00290459	1.01283	0.0128293
1291	XRCC5	chr2	216107464	216206303	1.00305	1.00196	0.00196391	1.00325	0.00324888	1.01336	0.013361
1292	SMARCAL1	chr2	216412414	216483053	1.0032	1.00197	0.00196515	1.00354	0.00354482	1.01478	0.0147805
1293	RPL37A	chr2	216498825	216579180	1.00328	1.00201	0.00201036	1.00383	0.00383133	1.01564	0.015639
1294	IGFBP5	chr2	216672105	216695549	1.00332	1.00186	0.00186298	1.0042	0.00419513	1.0161	0.0160959
1295	DIRC3	chr2	217284019	217756593	1.00346	1.00176	0.00176341	1.00474	0.00473874	1.01666	0.0166611
1296	ARPC2	chr2	218217141	218254356	1.00347	1.00157	0.00157142	1.00495	0.00495492	1.01717	0.0171722
1297	AAMP	chr2	218264129	218270178	1.00352	1.00152	0.00151883	1.00517	0.00516707	1.018	0.017998
1298	PNKD	chr2	218270392	218346793	1.00352	1.00151	0.00151451	1.00523	0.00522711	1.0185	0.0185032
1299	USP37	chr2	218450251	218568351	1.0035	1.00137	0.00137294	1.00549	0.00549322	1.0189	0.0188952
1300	CNOT9	chr2	218568580	218597080	1.0036	1.00142	0.00142219	1.00555	0.00555304	1.01979	0.0197902
1301	STK36	chr2	218672069	218702716	1.00368	1.00138	0.00138358	1.00554	0.00553581	1.0202	0.0202016
1302	CDK5R2	chr2	218959666	218962155	1.00376	1.0013	0.0012951	1.00572	0.00572065	1.02113	0.0211292
1303	RETREG2	chr2	219176225	219185475	1.00386	1.00144	0.00144076	1.00629	0.00629329	1.02183	0.021827
1304	ZFAND2B	chr2	219195237	219209651	1.00398	1.0015	0.00149623	1.00673	0.00673124	1.0224	0.0224017
1305	ATG9A	chr2	219219380	219229717	1.00404	1.00159	0.00159231	1.00683	0.00683157	1.02294	0.0229353
1306	ANKZF1	chr2	219229783	219236679	1.00413	1.00141	0.00140927	1.00739	0.00739344	1.02374	0.0237409
1307	TUBA4A	chr2	219249710	219277902	1.0042	1.0015	0.00150495	1.00756	0.00755646	1.02409	0.0240855
1308	DNAJB2	chr2	219279342	219286898	1.00429	1.00152	0.00151514	1.00764	0.00764476	1.02442	0.0244193
1309	PTPRN	chr2	219289623	219309648	1.00433	1.00157	0.00157006	1.00772	0.00771897	1.02443	0.0244307
1310	SPEG	chr2	219434843	219493629	1.0044	1.00167	0.00167074	1.00785	0.00784922	1.02448	0.0244763
1311	CHPF	chr2	219538948	219543809	1.00443	1.00149	0.00149209	1.00817	0.00817332	1.02445	0.0244516
1312	OBSL1	chr2	219550728	219571859	1.00439	1.00159	0.00159332	1.00824	0.00823518	1.02371	0.0237107
1313	STK11IP	chr2	219597857	219616451	1.00444	1.00155	0.00155018	1.00851	0.00850584	1.02335	0.0233515
1314	SLC4A3	chr2	219627394	219641980	1.00436	1.00122	0.00122394	1.00852	0.00851555	1.02319	0.0231866
1315	AC114765.1	chr2	220105656	220450778	1.0044	1.00122	0.00121556	1.00853	0.00852605	1.0231	0.0230973
1316	AC067956.1	chr2	220450679	220741493	1.0043	1.00111	0.00111295	1.00833	0.00833172	1.02298	0.022981
1317	EPHA4	chr2	221418027	221574202	1.00418	1.00088	0.000881506	1.00813	0.00813433	1.02281	0.0228084
1318	SGPP2	chr2	222424543	222562621	1.00417	1.00093	0.000933427	1.00822	0.00822331	1.02256	0.0225562
1319	FARSB	chr2	222566899	222656092	1.00418	1.00084	0.000843614	1.00791	0.00791427	1.02305	0.0230535
1320	ACSL3	chr2	222860942	222944639	1.00426	1.00113	0.00112842	1.00782	0.0078155	1.02335	0.0233481
1321	SCG2	chr2	223596940	223602361	1.00433	1.0015	0.00150071	1.00793	0.00792602	1.02303	0.0230314
1322	AP1S3	chr2	223751686	223838027	1.00429	1.00136	0.00135974	1.00804	0.00804022	1.02289	0.022889
1323	WDFY1	chr2	223855716	223945357	1.00442	1.0016	0.00159671	1.00808	0.00807613	1.02295	0.0229548
1324	MRPL44	chr2	223957463	223967714	1.00451	1.0018	0.00179585	1.0083	0.00830294	1.02334	0.0233356
1325	SERPINE2	chr2	223975045	224039318	1.00449	1.00204	0.00204271	1.00814	0.00813748	1.02283	0.0228305
1326	CUL3	chr2	224470150	224585397	1.00454	1.00214	0.00213858	1.00835	0.00835335	1.02248	0.0224757
1327	DOCK10	chr2	224765090	225042468	1.00457	1.00214	0.00214282	1.00849	0.00849136	1.02182	0.0218228
1328	NYAP2	chr2	225399710	225654018	1.00457	1.00219	0.00219184	1.0083	0.00829534	1.02188	0.0218794
1329	IRS1	chr2	226731312	226799820	1.00457	1.0022	0.00219561	1.00842	0.00842463	1.02178	0.021776
1330	RHBDD1	chr2	226835581	226999215	1.00451	1.00211	0.00210567	1.00856	0.00855696	1.02176	0.0217596
1331	MFF	chr2	227325151	227357836	1.00457	1.00212	0.00211556	1.00875	0.00875053	1.02174	0.0217411
1332	AGFG1	chr2	227472152	227561217	1.00463	1.00212	0.00212475	1.00874	0.00873908	1.0222	0.0222027
1333	SPHKAP	chr2	227979955	228181687	1.00465	1.00199	0.00198996	1.00845	0.0084518	1.02248	0.022478
1334	PID1	chr2	228850526	229271287	1.00464	1.002	0.00199646	1.00829	0.00829334	1.02255	0.0225494
1335	DNER	chr2	229357629	229714555	1.00467	1.00206	0.00205511	1.00814	0.00814336	1.02284	0.0228358
1336	TRIP12	chr2	229763837	229923239	1.00461	1.00212	0.00211571	1.00812	0.00812296	1.02282	0.0228191
1337	FBXO36	chr2	229922302	230013119	1.0046	1.00209	0.00208584	1.00832	0.00831891	1.02263	0.0226329
1338	SLC16A14	chr2	230034982	230068993	1.00464	1.00225	0.00224617	1.00858	0.00857862	1.02257	0.0225701
1339	CAB39	chr2	230712842	230821075	1.00462	1.00226	0.00226267	1.00864	0.00863931	1.02267	0.0226659
1340	ITM2C	chr2	230864639	230879248	1.00454	1.00218	0.00218217	1.00864	0.00863689	1.02253	0.0225256
1341	C2orf72	chr2	231037523	231049719	1.00457	1.00224	0.00224321	1.00858	0.00857949	1.02253	0.0225262
1342	PSMD1	chr2	231056845	231173116	1.00456	1.00226	0.00226088	1.00846	0.00846182	1.02185	0.0218495
1343	ARMC9	chr2	231198546	231376848	1.00456	1.00218	0.00217646	1.00868	0.00867766	1.02135	0.0213454
1344	NCL	chr2	231453531	231483641	1.00454	1.00214	0.00213957	1.00871	0.00871318	1.02115	0.0211455
1345	PTMA	chr2	231706895	231713551	1.00452	1.00215	0.00215416	1.00869	0.00869308	1.02065	0.0206498
1346	PDE6D	chr2	231732433	231786272	1.00449	1.00217	0.0021684	1.00874	0.00874441	1.02009	0.0200933
1347	COPS7B	chr2	231781671	231809254	1.00454	1.00229	0.00228687	1.00879	0.00879069	1.01962	0.0196189
1348	DIS3L2	chr2	231961245	232344350	1.00449	1.00218	0.00218045	1.00891	0.00890831	1.01865	0.0186514
1349	EIF4E2	chr2	232550674	232583644	1.00451	1.0024	0.00239754	1.00903	0.00903011	1.01821	0.0182127
1350	GIGYF2	chr2	232697299	232860605	1.0045	1.00238	0.00238037	1.00909	0.00909301	1.01798	0.0179845
1351	NGEF	chr2	232878701	233013256	1.00444	1.00237	0.00236734	1.00896	0.00896253	1.01752	0.0175153
1352	ATG16L1	chr2	233210051	233295674	1.00444	1.00229	0.00229328	1.00897	0.00896577	1.01716	0.0171641
1353	USP40	chr2	233475520	233566782	1.00452	1.00259	0.0025921	1.00943	0.00942549	1.01721	0.0172109
1354	ARL4C	chr2	234493041	234497081	1.0045	1.00253	0.00252824	1.00924	0.00924212	1.01699	0.0169947
1355	AGAP1	chr2	235494043	236131800	1.00454	1.00284	0.00283884	1.00927	0.00926596	1.01677	0.0167703
1356	IQCA1	chr2	236324147	236507535	1.00453	1.00272	0.00272297	1.00932	0.00931756	1.01681	0.0168079
1357	COPS8	chr2	237085882	237100474	1.0045	1.00279	0.00279359	1.00948	0.00948418	1.016	0.015995
1358	LRRFIP1	chr2	237627587	237813682	1.00458	1.00296	0.00296106	1.00999	0.00999132	1.01603	0.0160349
1359	RAMP1	chr2	237858893	237912106	1.00462	1.00299	0.00298845	1.01057	0.0105651	1.01596	0.0159608
1360	ILKAP	chr2	238170402	238203708	1.00461	1.00297	0.002969	1.01068	0.0106817	1.01558	0.0155848
1361	PER2	chr2	238244044	238290102	1.00477	1.00309	0.00309108	1.01079	0.0107862	1.01632	0.0163249
1362	TRAF3IP1	chr2	238320441	238400897	1.00486	1.00322	0.00322239	1.01115	0.0111541	1.01668	0.0166837
1363	HDAC4	chr2	239048168	239401654	1.0049	1.00312	0.00312131	1.01141	0.0114142	1.01696	0.016958
1364	NDUFA10	chr2	239892450	240025743	1.00493	1.00302	0.00302322	1.01163	0.0116281	1.01726	0.0172566
1365	COPS9	chr2	240126563	240136807	1.00502	1.00292	0.00291988	1.01225	0.0122461	1.01747	0.0174714
1366	GPC1	chr2	240435663	240468076	1.00502	1.00287	0.00287291	1.01269	0.0126891	1.01808	0.0180756
1367	ANKMY1	chr2	240479422	240569209	1.00514	1.00283	0.00283089	1.01324	0.0132406	1.0185	0.0185027
1368	RNPEPL1	chr2	240565804	240581372	1.00524	1.00273	0.00273295	1.01338	0.0133839	1.01903	0.0190275
1369	KIF1A	chr2	240713761	240824293	1.00538	1.00277	0.00277022	1.01363	0.0136278	1.01912	0.0191223
1370	SNED1	chr2	240998618	241095568	1.00539	1.00287	0.0028702	1.01378	0.0137782	1.01917	0.0191742
1371	MTERF4	chr2	241072169	241102332	1.00546	1.00281	0.00280962	1.01398	0.0139817	1.01934	0.0193446
1372	PASK	chr2	241106099	241150264	1.00551	1.00298	0.00298382	1.01424	0.0142418	1.01924	0.0192364
1373	PPP1R7	chr2	241149576	241183652	1.00553	1.00301	0.00301059	1.01463	0.0146284	1.01955	0.0195537
1374	HDLBP	chr2	241227264	241317061	1.00563	1.00304	0.00303618	1.01496	0.0149626	1.01986	0.0198579
1375	FARP2	chr2	241356285	241494841	1.00576	1.00316	0.00316094	1.01537	0.0153714	1.02016	0.0201612
1376	STK25	chr2	241492670	241509730	1.00583	1.00329	0.00329481	1.01611	0.0161144	1.02038	0.0203848
1377	THAP4	chr2	241584405	241637158	1.00596	1.00346	0.00345757	1.01673	0.0167314	1.02052	0.0205205
1378	ATG4B	chr2	241637213	241673857	1.00599	1.00358	0.00358003	1.01684	0.0168358	1.02074	0.0207431
1379	ING5	chr2	241687085	241729478	1.006	1.00374	0.00374152	1.01721	0.0172055	1.02107	0.0210669
1380	D2HGDH	chr2	241734602	241768816	1.00605	1.00385	0.00384734	1.01762	0.0176153	1.02118	0.0211787
1381	CHL1	chr3	196763	409417	1.00046	1.01223	0.0122284	0.981466	-0.0185343	0.956442	-0.0435576
1382	LINC01266	chr3	536062	846561	1.00067	1.01204	0.0120412	0.98246	-0.01754	0.958564	-0.0414357
1383	CNTN6	chr3	1092658	1404217	1.0006	1.01148	0.0114765	0.983019	-0.0169806	0.960271	-0.0397292
1384	CNTN4	chr3	2098813	3057959	1.00066	1.0113	0.0113047	0.983736	-0.0162643	0.961813	-0.0381869
1385	TRNT1	chr3	3126933	3150879	1.00063	1.01086	0.010856	0.984806	-0.0151944	0.964303	-0.0356971
1386	CRBN	chr3	3144628	3179727	1.00071	1.0106	0.0106006	0.986056	-0.0139444	0.96571	-0.0342902
1387	SUMF1	chr3	3700814	4467273	1.00067	1.01027	0.0102706	0.98715	-0.0128498	0.966963	-0.0330372
1388	LRRN1	chr3	3799431	3849834	1.00067	1.00984	0.00983774	0.988244	-0.0117561	0.968447	-0.031553
1389	ITPR1	chr3	4493345	4847506	1.00077	1.00969	0.00969277	0.98892	-0.0110802	0.970643	-0.0293572
1390	BHLHE40-AS1	chr3	4896809	4980414	1.00076	1.00898	0.00897895	0.989377	-0.0106233	0.973656	-0.026344
1391	BHLHE40	chr3	4979437	4985323	1.00078	1.00824	0.00824477	0.9905	-0.00949964	0.975186	-0.0248142
1392	ARL8B	chr3	5122249	5180911	1.00064	1.00763	0.00762919	0.991128	-0.00887201	0.976138	-0.0238615
1393	EDEM1	chr3	5187646	5219958	1.00068	1.00737	0.00737279	0.991695	-0.00830487	0.977691	-0.0223086
1394	GRM7	chr3	6770001	7741533	1.00084	1.00713	0.00713412	0.99286	-0.00714048	0.97885	-0.0211501
1395	LMCD1-AS1	chr3	7951263	8611924	1.00086	1.00672	0.00671671	0.993891	-0.00610922	0.980474	-0.019526
1396	RAD18	chr3	8775402	8963773	1.00074	1.00659	0.00658529	0.994358	-0.00564232	0.981635	-0.0183652
1397	SRGAP3	chr3	8980591	9363053	1.00076	1.00636	0.00635929	0.994682	-0.00531829	0.982672	-0.0173275
1398	THUMPD3-AS1	chr3	9349689	9398579	1.00085	1.006	0.00599881	0.995091	-0.00490892	0.983937	-0.0160629
1399	SETD5	chr3	9397615	9479240	1.0009	1.00566	0.00565899	0.995899	-0.00410076	0.985164	-0.0148362
1400	LHFPL4	chr3	9498361	9553822	1.00107	1.00536	0.0053558	0.996657	-0.00334281	0.986903	-0.0130965
1401	MTMR14	chr3	9649433	9702393	1.00108	1.0052	0.00520372	0.99708	-0.00292046	0.987641	-0.0123587
1402	CPNE9	chr3	9703826	9729908	1.00122	1.00515	0.0051488	0.997787	-0.00221258	0.988768	-0.0112322
1403	CAMK1	chr3	9757347	9769992	1.00119	1.00497	0.00496551	0.998201	-0.00179947	0.989888	-0.010112
1404	TADA3	chr3	9779967	9793011	1.00127	1.00487	0.00486994	0.99862	-0.00138016	0.99084	-0.00915984
1405	CRELD1	chr3	9933793	9945413	1.00123	1.00469	0.00468886	0.998743	-0.00125744	0.991643	-0.00835711
1406	PRRT3	chr3	9945542	9952408	1.00132	1.00461	0.0046081	0.998733	-0.00126739	0.992712	-0.00728779
1407	EMC3	chr3	9962537	10011116	1.0014	1.00449	0.00448702	0.999026	-0.000973741	0.993261	-0.00673925
1408	BRK1	chr3	10115675	10127190	1.00138	1.00419	0.00418699	0.999182	-0.000817597	0.993608	-0.00639179
1409	VHL	chr3	10141778	10153667	1.00142	1.00417	0.00417241	0.999201	-0.000798605	0.994006	-0.00599444
1410	SEC13	chr3	10293131	10321112	1.00147	1.00408	0.0040779	0.999206	-0.000794404	0.994096	-0.00590428
1411	ATP2B2	chr3	10324023	10708007	1.0015	1.00426	0.00426082	0.999527	-0.000472694	0.994073	-0.00592678
1412	SLC6A11	chr3	10816201	10940714	1.00163	1.00421	0.00421448	0.999616	-0.000384337	0.994424	-0.00557566
1413	HRH1	chr3	11137093	11263557	1.00162	1.00402	0.00402307	0.999632	-0.00036756	0.994466	-0.00553434
1414	ATG7	chr3	11272309	11557665	1.00166	1.00393	0.00392821	0.999699	-0.000300691	0.994793	-0.00520726
1415	VGLL4	chr3	11556069	11771350	1.00171	1.00388	0.00387984	1.0001	0.000100093	0.994877	-0.00512347
1416	TAMM41	chr3	11790442	11846919	1.00182	1.0039	0.00390214	1.00044	0.000436847	0.99517	-0.00482983
1417	SYN2	chr3	12004388	12192032	1.00195	1.00383	0.0038256	1.0009	0.000903051	0.995853	-0.00414655
1418	PPARG	chr3	12287368	12434356	1.00202	1.00385	0.00385142	1.00115	0.00115325	0.995986	-0.00401443
1419	TSEN2	chr3	12484421	12541549	1.00208	1.00359	0.00359476	1.00128	0.00128009	0.996599	-0.00340079
1420	MKRN2	chr3	12557057	12586208	1.00214	1.00333	0.00333487	1.00133	0.00132662	0.997007	-0.00299255
1421	RAF1	chr3	12583601	12664125	1.00218	1.00331	0.00331103	1.00163	0.00163182	0.997397	-0.00260291
1422	CAND2	chr3	12796472	12871916	1.00228	1.00338	0.00337521	1.00201	0.00200728	0.997502	-0.00249778
1423	RPL32	chr3	12834485	12841582	1.00235	1.00316	0.00316313	1.0018	0.00180287	0.998676	-0.00132436
1424	IQSEC1	chr3	12897043	13283281	1.00246	1.00318	0.00317569	1.00207	0.00206643	0.998734	-0.00126573
1425	NUP210	chr3	13316235	13420322	1.0025	1.00309	0.00309317	1.00227	0.0022665	0.99907	-0.000929841
1426	HDAC11	chr3	13479724	13506424	1.00256	1.00297	0.00297082	1.00239	0.0023857	0.998605	-0.0013945
1427	XPC	chr3	14145147	14178621	1.00261	1.00303	0.00303415	1.00249	0.0024881	0.998628	-0.00137244
1428	LSM3	chr3	14178817	14201122	1.00257	1.003	0.00300491	1.00233	0.00232692	0.998839	-0.00116088
1429	SLC6A6	chr3	14402576	14489349	1.00259	1.00279	0.00278668	1.00229	0.0022912	0.9988	-0.00119971
1430	CCDC174	chr3	14651746	14672659	1.00255	1.00262	0.00261856	1.00225	0.00224825	0.998445	-0.00155491
1431	FGD5-AS1	chr3	14920347	14948424	1.00257	1.0025	0.00250146	1.0022	0.00219645	0.998261	-0.00173867
1432	NR2C2	chr3	14947584	15053600	1.00256	1.0023	0.00229639	1.00208	0.00208239	0.997577	-0.0024233
1433	MRPS25	chr3	15042460	15065317	1.00263	1.00214	0.00214328	1.0023	0.00229642	0.997554	-0.00244592
1434	RBSN	chr3	15070073	15099163	1.00267	1.00203	0.00203432	1.00219	0.00219183	0.996533	-0.00346654
1435	CAPN7	chr3	15206152	15252916	1.00263	1.00203	0.00202676	1.00196	0.00195682	0.995977	-0.00402347
1436	SH3BP5	chr3	15254353	15341368	1.00261	1.00207	0.00207008	1.00196	0.00196387	0.995183	-0.0048174
1437	METTL6	chr3	15381275	15440566	1.00253	1.00212	0.00211571	1.00178	0.00177543	0.994192	-0.00580845
1438	EAF1	chr3	15427598	15450635	1.00254	1.00226	0.00225819	1.00177	0.00177038	0.993476	-0.00652405
1439	COLQ	chr3	15450133	15521751	1.0026	1.00259	0.00259028	1.00175	0.00175085	0.992245	-0.00775476
1440	HACL1	chr3	15560699	15601852	1.00258	1.0025	0.00250173	1.002	0.00199564	0.990911	-0.00908859
1441	ANKRD28	chr3	15667236	15859771	1.00253	1.00228	0.00228232	1.00158	0.00157669	0.990133	-0.00986738
1442	OXNAD1	chr3	16265160	16350299	1.00243	1.00224	0.00223551	1.00141	0.00140908	0.98908	-0.0109205
1443	RFTN1	chr3	16313574	16514026	1.00232	1.00214	0.00213778	1.0011	0.00109866	0.987924	-0.0120764
1444	PLCL2	chr3	16802651	17090604	1.0022	1.00198	0.00198095	1.00071	0.000705618	0.987005	-0.0129948
1445	TBC1D5	chr3	17157162	18444817	1.00215	1.00186	0.00186399	1.0006	0.000600719	0.986215	-0.0137845
1446	RAB5A	chr3	19947097	19985175	1.00214	1.00168	0.00167548	1.00023	0.000226979	0.985679	-0.0143214
1447	KAT2B	chr3	20040446	20154404	1.00211	1.00158	0.00157707	1.00004	4.00142e-05	0.984947	-0.0150525
1448	ZNF385D	chr3	21412218	22373321	1.00202	1.0011	0.0011029	0.999707	-0.000292527	0.9842	-0.0158
1449	UBE2E2	chr3	23203020	23591794	1.00188	1.00105	0.00105033	0.999287	-0.000712852	0.983039	-0.016961
1450	UBE2E1	chr3	23805955	23891640	1.00181	1.0008	0.00080488	0.998977	-0.00102342	0.982699	-0.0173014
1451	NKIRAS1	chr3	23889951	23946591	1.0017	1.00019	0.000189837	0.998777	-0.00122283	0.982228	-0.0177717
1452	RPL15	chr3	23916591	23924374	1.00166	1.00003	3.41803e-05	0.998382	-0.00161846	0.981948	-0.018052
1453	NR1D2	chr3	23945286	23980617	1.00172	1.00007	7.12044e-05	0.998712	-0.00128826	0.981386	-0.0186145
1454	THRB	chr3	24117153	24495756	1.00161	0.999972	-2.804e-05	0.998263	-0.00173681	0.980815	-0.0191846
1455	RARB	chr3	25174332	25597932	1.00152	0.999792	-0.000207666	0.998314	-0.00168645	0.980215	-0.0197847
1456	TOP2B	chr3	25597984	25664907	1.0016	0.999859	-0.00014131	0.99837	-0.00162982	0.98034	-0.0196603
1457	NGLY1	chr3	25718944	25790039	1.00158	0.999884	-0.000115602	0.998282	-0.0017181	0.979961	-0.0200394
1458	LRRC3B	chr3	26622806	26717537	1.00149	0.99968	-0.000320465	0.998075	-0.00192544	0.980276	-0.0197239
1459	NEK10	chr3	27110085	27369460	1.0015	0.99957	-0.000429979	0.998334	-0.00166582	0.980388	-0.0196117
1460	SLC4A7	chr3	27372721	27484420	1.00152	0.999367	-0.000632508	0.998676	-0.00132433	0.980628	-0.0193722
1461	CMC1	chr3	28241584	28325142	1.00156	0.999487	-0.000513321	0.998629	-0.00137055	0.980287	-0.0197129
1462	AZI2	chr3	28315003	28349050	1.00153	0.999326	-0.000674114	0.998969	-0.00103113	0.98043	-0.0195703
1463	ZCWPW2	chr3	28348721	28538122	1.00152	0.999168	-0.00083249	0.999102	-0.000898068	0.980591	-0.0194088
1464	RBMS3	chr3	28574791	30010391	1.00157	0.999097	-0.000903196	0.999045	-0.000955124	0.981342	-0.018658
1465	STT3B	chr3	31532638	31637616	1.00155	0.998939	-0.00106092	0.999193	-0.000807022	0.981408	-0.0185917
1466	OSBPL10	chr3	31657912	32077580	1.00152	0.998831	-0.00116867	0.999203	-0.000797187	0.981244	-0.0187559
1467	GPD1L	chr3	32105689	32168709	1.00158	0.998828	-0.00117194	0.999332	-0.000668377	0.981277	-0.0187231
1468	CMTM6	chr3	32481312	32502852	1.00155	0.998819	-0.00118097	0.999391	-0.000609326	0.981299	-0.0187013
1469	DYNC1LI1	chr3	32525974	32570858	1.00153	0.998852	-0.00114791	0.999155	-0.000844758	0.981111	-0.0188892
1470	CNOT10	chr3	32685145	32773875	1.00152	0.998745	-0.00125541	0.99928	-0.000719757	0.9814	-0.0185996
1471	GLB1	chr3	32996609	33097202	1.00154	0.999144	-0.000855912	0.99921	-0.000789634	0.981303	-0.0186966
1472	CRTAP	chr3	33114014	33147773	1.00153	0.999354	-0.000645777	0.999341	-0.00065912	0.981187	-0.0188131
1473	SUSD5	chr3	33150043	33218810	1.00149	0.999193	-0.000807435	0.999667	-0.000333082	0.980263	-0.0197374
1474	FBXL2	chr3	33277025	33403662	1.00146	0.9994	-0.000600419	0.999404	-0.000595785	0.980099	-0.0199009
1475	UBP1	chr3	33388336	33441371	1.00145	0.999337	-0.000662958	0.999276	-0.000723587	0.980168	-0.0198323
1476	CLASP2	chr3	33496245	33718356	1.00136	0.999423	-0.000577342	0.999286	-0.000714434	0.979767	-0.0202327
1477	PDCD6IP	chr3	33798571	33869707	1.00151	0.999653	-0.000347249	0.999609	-0.000391234	0.980248	-0.019752
1478	LINC01811	chr3	33956972	34677247	1.00156	0.999652	-0.00034809	0.999881	-0.000119256	0.98112	-0.0188804
1479	ARPP21	chr3	35638945	35794496	1.00164	0.999604	-0.000396098	1.00048	0.000480142	0.981581	-0.0184192
1480	TRANK1	chr3	36826819	36945057	1.0017	0.999666	-0.000334061	1.00065	0.000651102	0.982612	-0.0173877
1481	EPM2AIP1	chr3	36985043	36993131	1.00176	0.999401	-0.000598658	1.00096	0.000955178	0.983764	-0.016236
1482	MLH1	chr3	36993350	37050846	1.00179	0.999364	-0.000636385	1.00155	0.00154699	0.984316	-0.0156836
1483	LRRFIP2	chr3	37052626	37183689	1.00185	0.999371	-0.0006285	1.00206	0.00206118	0.985629	-0.0143715
1484	GOLGA4	chr3	37243177	37366751	1.00197	0.999387	-0.000613045	1.00245	0.00244746	0.986487	-0.0135135
1485	ITGA9	chr3	37452115	37823507	1.00217	0.999315	-0.000684626	1.00335	0.00335026	0.987668	-0.0123315
1486	CTDSPL	chr3	37861880	37984469	1.00229	0.999326	-0.000674091	1.00378	0.00377694	0.98886	-0.0111402
1487	ACAA1	chr3	38103129	38137242	1.00231	0.999009	-0.000990923	1.00413	0.00413138	0.98988	-0.01012
1488	OXSR1	chr3	38165089	38255484	1.00237	0.998924	-0.00107591	1.00415	0.00415082	0.991	-0.00900017
1489	XYLB	chr3	38346760	38421348	1.0025	0.99884	-0.00116039	1.0049	0.00489754	0.992011	-0.00798942
1490	ACVR2B	chr3	38453890	38493142	1.00266	0.998852	-0.00114839	1.00557	0.00557166	0.993502	-0.00649832
1491	EXOG	chr3	38496127	38542161	1.00283	0.999002	-0.000997891	1.00584	0.00583817	0.995155	-0.00484471
1492	WDR48	chr3	39052013	39096671	1.00291	0.999004	-0.000995889	1.00617	0.00616989	0.996209	-0.00379107
1493	TTC21A	chr3	39107680	39138903	1.00303	0.998963	-0.00103677	1.00689	0.0068867	0.997155	-0.00284534
1494	RPSA	chr3	39406716	39412542	1.00316	0.998874	-0.00112605	1.00746	0.00746403	0.998205	-0.00179451
1495	MOBP	chr3	39467198	39529479	1.00326	0.998926	-0.00107408	1.00765	0.00765479	0.99874	-0.00125996
1496	MYRIP	chr3	39808914	40260321	1.00332	0.999076	-0.000923933	1.00784	0.00784058	0.999348	-0.000652133
1497	EIF1B	chr3	40309707	40312424	1.00339	0.9992	-0.000799533	1.00797	0.00796868	1.00087	0.000869487
1498	ENTPD3	chr3	40387184	40428744	1.00349	0.999463	-0.000537125	1.00836	0.00836487	1.0016	0.00159568
1499	RPL14	chr3	40457292	40468587	1.00361	0.999451	-0.000549308	1.00864	0.00864349	1.00289	0.00289208
1500	CTNNB1	chr3	41194741	41260096	1.00367	0.999526	-0.000473568	1.00879	0.00879202	1.0035	0.00350204
1501	ULK4	chr3	41246599	41962130	1.00375	0.999746	-0.000253943	1.00893	0.00893013	1.00407	0.00407388
1502	TRAK1	chr3	42013802	42225890	1.00391	0.999913	-8.72177e-05	1.0092	0.00920182	1.00546	0.00545572
1503	CCK	chr3	42257825	42266185	1.00383	0.99976	-0.000240151	1.00921	0.00921433	1.00615	0.00615409
1504	VIPR1	chr3	42489299	42537573	1.00387	0.999926	-7.43868e-05	1.00944	0.00943717	1.00708	0.00707859
1505	SEC22C	chr3	42547969	42601080	1.00391	0.999995	-5.41028e-06	1.0097	0.00970368	1.00782	0.00781544
1506	SS18L2	chr3	42581840	42596934	1.00399	0.999925	-7.5474e-05	1.01	0.0100003	1.00812	0.00812476
1507	NKTR	chr3	42600655	42648735	1.00409	1.00017	0.000173604	1.01042	0.0104161	1.00862	0.0086176
1508	POMGNT2	chr3	43079232	43106079	1.00415	1.00019	0.000190232	1.01069	0.0106856	1.00953	0.00952853
1509	SNRK	chr3	43286512	43424764	1.00417	1.00035	0.000349609	1.01076	0.0107554	1.00952	0.00951632
1510	ANO10	chr3	43354859	43691594	1.00415	1.00023	0.000233378	1.01063	0.0106298	1.00949	0.00948752
1511	ABHD5	chr3	43690108	43734371	1.00414	1.00039	0.000394797	1.01057	0.0105663	1.00995	0.00995199
1512	TCAIM	chr3	44338119	44409451	1.00425	1.0006	0.000603116	1.01077	0.0107714	1.01103	0.0110282
1513	ZNF445	chr3	44431705	44477670	1.00427	1.00076	0.000761995	1.01085	0.0108469	1.01143	0.0114336
1514	ZNF197	chr3	44584888	44648471	1.00429	1.00091	0.000913182	1.01087	0.010868	1.01175	0.0117479
1515	ZDHHC3	chr3	44915257	44976185	1.00434	1.00092	0.0009231	1.01082	0.0108222	1.01237	0.0123737
1516	LARS2	chr3	45388561	45554726	1.00437	1.00088	0.00088199	1.01111	0.0111118	1.0128	0.0128006
1517	SACM1L	chr3	45689056	45745409	1.00443	1.00089	0.000885516	1.01114	0.0111405	1.01344	0.0134374
1518	LZTFL1	chr3	45823316	45916042	1.00452	1.00093	0.000927196	1.01097	0.0109717	1.01408	0.0140776
1519	LRRC2	chr3	46515385	46606948	1.00458	1.00087	0.000874278	1.01126	0.0112631	1.01441	0.0144121
1520	ALS2CL	chr3	46668995	46693704	1.00471	1.00092	0.000915042	1.01151	0.01151	1.01535	0.0153517
1521	CCDC12	chr3	46921726	46982010	1.00478	1.0011	0.00109799	1.01157	0.0115665	1.01593	0.0159318
1522	SETD2	chr3	47016429	47164113	1.00486	1.00114	0.0011392	1.01183	0.0118293	1.01661	0.0166071
1523	KIF9-AS1	chr3	47164186	47246601	1.00496	1.001	0.000999072	1.01208	0.0120813	1.01732	0.0173179
1524	KIF9	chr3	47227998	47283451	1.00506	1.00087	0.000866396	1.01228	0.0122799	1.01845	0.0184514
1525	KLHL18	chr3	47282917	47346816	1.00519	1.00068	0.000684269	1.01302	0.0130213	1.01924	0.01924
1526	PTPN23	chr3	47381011	47413435	1.00526	1.00049	0.000494244	1.01292	0.0129223	1.02013	0.0201313
1527	SCAP	chr3	47413681	47477126	1.0054	1.0004	0.000395608	1.01329	0.0132855	1.02134	0.0213448
1528	CSPG5	chr3	47562238	47580792	1.0055	1.00044	0.000435535	1.0135	0.0135039	1.02225	0.0222498
1529	SMARCC1	chr3	47585269	47782106	1.00568	1.00034	0.000341764	1.01411	0.0141124	1.02306	0.023055
1530	DHX30	chr3	47802909	47850195	1.00575	1.00034	0.00034159	1.01432	0.0143201	1.02436	0.0243595
1531	MAP4	chr3	47850690	48089272	1.00576	1.00026	0.000259043	1.01417	0.0141722	1.0247	0.0247021
1532	ZNF589	chr3	48241100	48299253	1.00585	1.00032	0.000316057	1.01441	0.0144101	1.02517	0.0251667
1533	TMA7	chr3	48440257	48444208	1.00577	1.00033	0.000327118	1.01436	0.0143619	1.02468	0.02468
1534	SHISA5	chr3	48467798	48504826	1.0058	1.00053	0.000530841	1.01465	0.0146511	1.0242	0.0241991
1535	UQCRC1	chr3	48599002	48610976	1.00591	1.00079	0.000790485	1.01488	0.0148788	1.02407	0.0240678
1536	CELSR3	chr3	48636463	48662886	1.00589	1.00082	0.000817482	1.01517	0.0151675	1.0236	0.0235974
1537	NCKIPSD	chr3	48673844	48686364	1.00584	1.00094	0.000939092	1.01547	0.0154679	1.02302	0.0230164
1538	IP6K2	chr3	48688003	48740353	1.0059	1.00125	0.00124761	1.01552	0.0155227	1.02232	0.0223245
1539	PRKAR2A	chr3	48744597	48847874	1.00588	1.00141	0.0014121	1.01578	0.015776	1.02212	0.0221234
1540	ARIH2	chr3	48918821	48986382	1.00594	1.00162	0.00162059	1.0159	0.0158969	1.02174	0.0217417
1541	P4HTM	chr3	48989889	49007153	1.00597	1.00178	0.00178133	1.01614	0.0161432	1.02098	0.0209771
1542	WDR6	chr3	49007062	49015953	1.0059	1.00185	0.00185237	1.01591	0.0159105	1.02022	0.0202191
1543	NDUFAF3	chr3	49020459	49023495	1.00585	1.00211	0.00210731	1.01581	0.0158104	1.01978	0.019784
1544	QRICH1	chr3	49029707	49094363	1.00587	1.00226	0.00226335	1.01565	0.0156469	1.01902	0.0190227
1545	C3orf62	chr3	49268596	49277232	1.00585	1.00232	0.00232481	1.01549	0.0154881	1.01847	0.0184701
1546	USP4	chr3	49277144	49340712	1.00578	1.00229	0.00229352	1.01546	0.0154621	1.01784	0.0178431
1547	GPX1	chr3	49357176	49358353	1.00575	1.00225	0.00225191	1.01555	0.0155549	1.01711	0.01711
1548	RHOA	chr3	49359139	49412998	1.00566	1.00221	0.00220584	1.01535	0.0153535	1.01562	0.0156176
1549	DAG1	chr3	49468703	49535618	1.00565	1.0023	0.00230098	1.01566	0.0156615	1.01444	0.0144351
1550	BSN	chr3	49554477	49671549	1.00562	1.00216	0.00216015	1.0155	0.0155033	1.01347	0.0134709
1551	RNF123	chr3	49689538	49721529	1.00555	1.00229	0.00229064	1.01554	0.0155359	1.01219	0.0121883
1552	IP6K1	chr3	49724294	49786542	1.00549	1.00228	0.00227828	1.01517	0.0151685	1.0114	0.0114038
1553	CAMKV	chr3	49857988	49869935	1.00541	1.00232	0.00231565	1.01473	0.0147342	1.01	0.00999937
1554	RBM6	chr3	49940007	50100045	1.00524	1.00245	0.00244556	1.01417	0.0141715	1.00818	0.0081819
1555	RBM5	chr3	50088919	50119021	1.00517	1.00262	0.00262136	1.01389	0.0138869	1.00711	0.00710763
1556	GNAI2	chr3	50226292	50259362	1.005	1.00266	0.00265813	1.01295	0.012951	1.00603	0.00603478
1557	TUSC2	chr3	50320027	50328251	1.00486	1.00265	0.00264535	1.01254	0.0125386	1.00412	0.00412269
1558	NPRL2	chr3	50347330	50350826	1.00476	1.00245	0.00244972	1.01205	0.0120501	1.00318	0.00318494
1559	DOCK3	chr3	50674927	51384198	1.00453	1.00226	0.0022618	1.01149	0.0114908	1.00135	0.00135023
1560	DCAF1	chr3	51395867	51500015	1.00438	1.00226	0.00225729	1.01102	0.0110198	1.0001	0.000103302
1561	RAD54L2	chr3	51538719	51668667	1.00422	1.00216	0.00216272	1.01067	0.0106726	0.998551	-0.00144894
1562	TEX264	chr3	51662693	51704323	1.0041	1.0022	0.00220357	1.01025	0.0102541	0.997872	-0.00212785
1563	GRM2	chr3	51707068	51718613	1.00399	1.0022	0.00219861	1.00997	0.00996524	0.996682	-0.00331822
1564	PCBP4	chr3	51957454	51974016	1.00386	1.00219	0.00219345	1.00967	0.00966684	0.995183	-0.00481655
1565	RPL29	chr3	51993522	51995895	1.00376	1.00228	0.00227608	1.00907	0.00907198	0.994132	-0.00586813
1566	WDR82	chr3	52254434	52288020	1.00364	1.00213	0.00212585	1.009	0.00900297	0.992773	-0.00722704
1567	DNAH1	chr3	52316319	52400492	1.00357	1.00216	0.00215918	1.00854	0.00853778	0.991574	-0.00842592
1568	BAP1	chr3	52401008	52410008	1.00341	1.00182	0.00182152	1.0084	0.00839802	0.990052	-0.00994813
1569	PHF7	chr3	52410660	52423641	1.00331	1.00176	0.0017615	1.00778	0.00778147	0.988897	-0.0111028
1570	NISCH	chr3	52455118	52493068	1.00312	1.00165	0.00165487	1.00741	0.00740717	0.987109	-0.0128914
1571	SMIM4	chr3	52534013	52579237	1.00293	1.00169	0.00169135	1.00682	0.00681683	0.985084	-0.014916
1572	PBRM1	chr3	52545352	52685917	1.00275	1.00173	0.0017286	1.00624	0.00623567	0.982838	-0.0171619
1573	GNL3	chr3	52681156	52694497	1.00246	1.00167	0.00167303	1.0052	0.0052041	0.980005	-0.0199952
1574	GLT8D1	chr3	52694486	52706032	1.00239	1.00182	0.00181793	1.00482	0.00482293	0.978159	-0.0218413
1575	SPCS1	chr3	52704955	52711148	1.00218	1.00187	0.00186747	1.00403	0.00403286	0.975669	-0.0243309
1576	NEK4	chr3	52708444	52770946	1.0019	1.00182	0.00182196	1.00335	0.00335263	0.972445	-0.0275551
1577	SFMBT1	chr3	52903572	53046750	1.00172	1.00187	0.00186536	1.00168	0.00168032	0.969413	-0.0305872
1578	TKT	chr3	53224712	53256052	1.00146	1.00177	0.00176509	1.00077	0.000767701	0.965802	-0.0341981
1579	DCP1A	chr3	53283429	53347586	1.00118	1.00181	0.00180725	1.00024	0.000242135	0.96185	-0.0381498
1580	CACNA1D	chr3	53328963	53813733	1.001	1.00176	0.00175516	0.999522	-0.000477836	0.958495	-0.041505
1581	CACNA2D3	chr3	54122547	55074557	1.00077	1.00151	0.00151198	0.998932	-0.00106795	0.955732	-0.0442683
1582	LRTM1	chr3	54918231	54967088	1.00051	1.00131	0.00130806	0.997885	-0.00211543	0.952049	-0.0479513
1583	ERC2	chr3	55508311	56468467	1.00053	1.00138	0.00138348	0.997548	-0.00245168	0.949743	-0.0502572
1584	CCDC66	chr3	56557161	56621837	1.00036	1.00133	0.00132919	0.996956	-0.00304433	0.948041	-0.0519593
1585	ARHGEF3	chr3	56727418	57079329	1.00035	1.00155	0.00155262	0.996312	-0.00368799	0.946118	-0.0538825
1586	APPL1	chr3	57227726	57278105	1.00039	1.00171	0.00170569	0.996362	-0.00363819	0.944349	-0.0556511
1587	PDE12	chr3	57556274	57566848	1.00034	1.00168	0.00168493	0.995698	-0.00430198	0.94218	-0.0578204
1588	ARF4	chr3	57571363	57598220	1.00031	1.00172	0.00171852	0.995496	-0.00450361	0.940471	-0.0595287
1589	DENND6A	chr3	57625454	57693077	1.00036	1.00203	0.00203476	0.995366	-0.0046344	0.938766	-0.0612341
1590	SLMAP	chr3	57755450	57930003	1.00038	1.00208	0.00208317	0.995163	-0.00483719	0.936695	-0.0633052
1591	FLNB	chr3	58008398	58172251	1.00043	1.00232	0.00231526	0.99549	-0.00451003	0.934199	-0.0658013
1592	ABHD6	chr3	58237532	58295693	1.00047	1.00236	0.00236283	0.995109	-0.00489133	0.932876	-0.0671241
1593	RPP14	chr3	58306245	58324695	1.00055	1.00265	0.00264947	0.994984	-0.00501562	0.930803	-0.0691967
1594	PXK	chr3	58332880	58426127	1.00054	1.00276	0.00276181	0.994581	-0.00541933	0.929186	-0.0708142
1595	PDHB	chr3	58427630	58433857	1.00069	1.00301	0.00301436	0.994424	-0.00557632	0.927792	-0.072208
1596	FAM107A	chr3	58564117	58627610	1.00074	1.00294	0.00294142	0.994612	-0.00538818	0.926061	-0.073939
1597	FHIT	chr3	59747277	61251459	1.00083	1.00348	0.00347814	0.994128	-0.00587242	0.924023	-0.0759769
1598	PTPRG	chr3	61561569	62297609	1.00095	1.00394	0.00393692	0.993989	-0.0060114	0.922426	-0.0775739
1599	C3orf14	chr3	62319015	62336213	1.00095	1.00407	0.00406769	0.994018	-0.0059816	0.921373	-0.0786265
1600	CADPS	chr3	62398346	62875416	1.00098	1.0043	0.00430145	0.99392	-0.00607995	0.920123	-0.0798774
1601	SYNPR	chr3	63228315	63616924	1.00098	1.00434	0.00433682	0.99382	-0.00618036	0.919694	-0.0803063
1602	THOC7	chr3	63833870	63863868	1.00097	1.00466	0.00466424	0.993979	-0.00602062	0.919558	-0.0804418
1603	ATXN7	chr3	63863155	64003462	1.00089	1.00457	0.00457372	0.993743	-0.00625671	0.919216	-0.0807842
1604	PSMD6	chr3	64010550	64024010	1.0009	1.0049	0.00490277	0.994095	-0.0059049	0.91919	-0.0808098
1605	PRICKLE2	chr3	64092236	64445476	1.00102	1.00528	0.00527819	0.994394	-0.00560601	0.919273	-0.0807273
1606	ADAMTS9-AS2	chr3	64684909	65053439	1.00122	1.0057	0.0057049	0.994774	-0.00522645	0.919392	-0.0806081
1607	MAGI1	chr3	65353525	66038834	1.0013	1.00614	0.00614239	0.995005	-0.00499532	0.918905	-0.0810948
1608	SLC25A26	chr3	66133610	66388116	1.00127	1.00621	0.00620797	0.994967	-0.00503325	0.918972	-0.0810277
1609	LRIG1	chr3	66378797	66501263	1.00134	1.00638	0.00637811	0.994966	-0.00503386	0.919325	-0.0806755
1610	SUCLG2-AS1	chr3	67654669	67947713	1.00139	1.00673	0.00673021	0.994944	-0.00505578	0.919461	-0.0805394
1611	TAFA1	chr3	68004247	68545621	1.00152	1.00751	0.00750889	0.994751	-0.00524923	0.919404	-0.0805955
1612	TMF1	chr3	69019827	69052339	1.00142	1.00762	0.00761671	0.994603	-0.00539698	0.918946	-0.0810539
1613	UBA3	chr3	69054730	69080408	1.00141	1.00782	0.00781559	0.994453	-0.00554725	0.918741	-0.0812592
1614	ARL6IP5	chr3	69084937	69106092	1.00149	1.00811	0.00810639	0.994498	-0.00550239	0.918439	-0.0815612
1615	FOXP1	chr3	70954708	71583989	1.00158	1.00842	0.00842256	0.994699	-0.00530127	0.918027	-0.0819726
1616	EIF4E3	chr3	71675414	71754773	1.0017	1.00894	0.00894183	0.995241	-0.00475859	0.918116	-0.0818842
1617	RYBP	chr3	72371825	72446623	1.0018	1.00922	0.00922094	0.99584	-0.00415973	0.918429	-0.0815705
1618	GXYLT2	chr3	72888046	72998138	1.00178	1.00945	0.00944753	0.996315	-0.00368541	0.918316	-0.0816841
1619	PPP4R2	chr3	72996803	73069198	1.00184	1.00972	0.00971822	0.996825	-0.00317532	0.919045	-0.0809545
1620	PDZRN3	chr3	73382431	73624941	1.00193	1.00989	0.00988669	0.997348	-0.00265211	0.919604	-0.080396
1621	CNTN3	chr3	74262568	74521140	1.00209	1.01034	0.0103421	0.997804	-0.00219554	0.920333	-0.0796666
1622	ZNF717	chr3	75678660	75785583	1.00223	1.01072	0.0107225	0.998353	-0.00164749	0.9216	-0.0784002
1623	ROBO2	chr3	75906695	77649964	1.00225	1.01107	0.0110714	0.9989	-0.00109975	0.92235	-0.0776497
1624	ROBO1	chr3	78597239	79767998	1.00223	1.01108	0.0110778	0.999756	-0.000244467	0.923742	-0.0762581
1625	GBE1	chr3	81489703	81761645	1.00217	1.01076	0.0107618	1.00014	0.000139129	0.925864	-0.0741363
1626	CADM2	chr3	84958989	86074429	1.00202	1.01063	0.0106346	1.00033	0.000330701	0.92751	-0.0724902
1627	CHMP2B	chr3	87227271	87255556	1.00206	1.01055	0.0105455	1.00099	0.000986217	0.930783	-0.0692172
1628	CGGBP1	chr3	88051944	88149885	1.00191	1.01014	0.0101383	1.00155	0.00154981	0.933125	-0.0668748
1629	ZNF654	chr3	88059255	88144660	1.00185	1.00988	0.00988064	1.00198	0.00198459	0.935896	-0.0641036
1630	C3orf38	chr3	88149959	88168729	1.00191	1.00985	0.00985251	1.00281	0.00280948	0.939549	-0.0604509
1631	EPHA3	chr3	89107621	89482134	1.00204	1.00956	0.00955661	1.00383	0.00382982	0.942759	-0.0572408
1632	PROS1	chr3	93873051	93980003	1.00208	1.00938	0.00937549	1.00437	0.00436898	0.945893	-0.0541071
1633	ARL13B	chr3	93980139	94055678	1.00219	1.00934	0.00934095	1.00498	0.004977	0.948557	-0.0514427
1634	NSUN3	chr3	94062980	94131832	1.00212	1.00933	0.00932885	1.00508	0.00507923	0.950804	-0.0491958
1635	MTRNR2L12	chr3	96617188	96618236	1.00219	1.00942	0.00942437	1.00556	0.00555957	0.952861	-0.0471388
1636	EPHA6	chr3	96814581	97752460	1.00211	1.00915	0.00914949	1.00538	0.00538215	0.955853	-0.0441468
1637	ARL6	chr3	97764521	97801229	1.00196	1.00859	0.0085869	1.00529	0.00528765	0.958231	-0.0417685
1638	CRYBG3	chr3	97822011	97944984	1.00198	1.00799	0.00798624	1.00526	0.00525582	0.960684	-0.039316
1639	CLDND1	chr3	98497912	98523066	1.00194	1.00758	0.00757835	1.00498	0.00497762	0.962908	-0.0370921
1640	CPOX	chr3	98579446	98593648	1.00192	1.00732	0.00731738	1.00476	0.00476341	0.96536	-0.0346396
1641	ST3GAL6	chr3	98732236	98821201	1.00188	1.00701	0.00701186	1.00488	0.00488154	0.96729	-0.0327102
1642	DCBLD2	chr3	98795941	98901695	1.00188	1.00658	0.00657765	1.00506	0.00505854	0.970089	-0.0299112
1643	CMSS1	chr3	99817837	100181732	1.00186	1.00612	0.00612315	1.00522	0.00521664	0.971935	-0.0280645
1644	FILIP1L	chr3	99828811	100114513	1.00183	1.00594	0.00594093	1.00519	0.00518551	0.973527	-0.0264726
1645	TBC1D23	chr3	100260992	100325251	1.0018	1.00558	0.00557661	1.00521	0.0052142	0.975368	-0.0246324
1646	NIT2	chr3	100334739	100361635	1.00184	1.00549	0.00549133	1.00491	0.00491343	0.976985	-0.0230153
1647	TOMM70	chr3	100363431	100401089	1.00192	1.00518	0.00518445	1.00495	0.00494649	0.979633	-0.0203673
1648	TFG	chr3	100709295	100748964	1.00195	1.00503	0.00502625	1.00466	0.00465758	0.98135	-0.01865
1649	SENP7	chr3	101324205	101513241	1.00209	1.00446	0.00445791	1.00484	0.00483536	0.98329	-0.0167101
1650	TRMT10C	chr3	101561868	101566446	1.00199	1.00418	0.00417801	1.00508	0.00508059	0.984002	-0.015998
1651	PCNP	chr3	101574180	101594465	1.00195	1.00395	0.00395349	1.00532	0.00532372	0.985381	-0.0146187
1652	ZBTB11	chr3	101648889	101677132	1.00195	1.00392	0.0039213	1.00497	0.00497283	0.98609	-0.0139099
1653	RPL24	chr3	101681091	101686718	1.0019	1.00361	0.00360509	1.0049	0.00489908	0.986669	-0.0133307
1654	CEP97	chr3	101724593	101770562	1.00186	1.00338	0.00338446	1.00476	0.00475762	0.986658	-0.0133421
1655	NXPE3	chr3	101779202	101828231	1.00191	1.00354	0.00354314	1.00468	0.00467632	0.986847	-0.013153
1656	NFKBIZ	chr3	101827991	101861022	1.002	1.00333	0.00333411	1.00473	0.00472945	0.987614	-0.0123855
1657	ALCAM	chr3	105366909	105576900	1.00196	1.00318	0.0031771	1.00449	0.00448961	0.987666	-0.0123335
1658	CBLB	chr3	105655461	105869552	1.00193	1.00316	0.00315616	1.00431	0.00430696	0.987716	-0.0122835
1659	LINC00882	chr3	106449775	107240671	1.00198	1.00323	0.00322863	1.00392	0.00391965	0.987531	-0.0124686
1660	DUBR	chr3	107220744	107348464	1.0021	1.0032	0.0031955	1.00367	0.00366643	0.98807	-0.01193
1661	BBX	chr3	107522936	107811339	1.00204	1.00303	0.00302642	1.00376	0.00375817	0.988233	-0.0117672
1662	CD47	chr3	108043091	108091862	1.00205	1.00281	0.00281076	1.00372	0.00372143	0.988699	-0.0113007
1663	IFT57	chr3	108160812	108222435	1.002	1.00283	0.00282686	1.00344	0.00343812	0.988975	-0.011025
1664	DZIP3	chr3	108589705	108694840	1.00197	1.0028	0.00279677	1.00336	0.00335894	0.988863	-0.0111368
1665	NECTIN3	chr3	111070071	111275563	1.00202	1.00243	0.00243481	1.00349	0.00349136	0.989758	-0.0102419
1666	PLCXD2	chr3	111674676	111846447	1.00211	1.00209	0.00208884	1.00363	0.00362807	0.9905	-0.00950031
1667	PHLDB2	chr3	111732497	111976517	1.00205	1.00193	0.00193398	1.00388	0.00388199	0.990516	-0.00948421
1668	ABHD10	chr3	111979010	111993368	1.002	1.00188	0.00187843	1.00372	0.0037235	0.990838	-0.00916246
1669	TAGLN3	chr3	111998739	112013887	1.00194	1.00155	0.00154758	1.00343	0.00342781	0.991045	-0.00895536
1670	CD200	chr3	112332347	112362812	1.00193	1.00122	0.00122216	1.00328	0.00327985	0.991102	-0.0088976
1671	SLC35A5	chr3	112561709	112585579	1.0019	1.00118	0.00117858	1.00326	0.00326241	0.990766	-0.00923388
1672	NEPRO	chr3	113002444	113019861	1.00188	1.00095	0.000950252	1.00278	0.00277781	0.990882	-0.00911839
1673	CFAP44	chr3	113286930	113441610	1.0019	1.00063	0.000633667	1.00288	0.00287525	0.991064	-0.00893593
1674	SPICE1	chr3	113442718	113515187	1.00183	1.00036	0.000359148	1.0025	0.00250383	0.99127	-0.00873015
1675	SIDT1	chr3	113532555	113629575	1.00182	1.00018	0.000182906	1.00212	0.00212286	0.991293	-0.00870697
1676	USF3	chr3	113648385	113696646	1.00189	1.00011	0.000109031	1.00214	0.00213634	0.991028	-0.00897201
1677	NAA50	chr3	113716458	113746300	1.0019	1.00008	8.2816e-05	1.00182	0.00181658	0.990454	-0.00954644
1678	ATP6V1A	chr3	113747033	113812056	1.00188	0.99991	-9.04262e-05	1.00148	0.00148162	0.99027	-0.00972963
1679	GRAMD1C	chr3	113828182	113947174	1.00174	0.999742	-0.000258359	1.00103	0.00102919	0.989176	-0.010824
1680	ZDHHC23	chr3	113947901	113965401	1.00174	0.99958	-0.000420353	1.00096	0.000957335	0.988558	-0.0114419
1681	CCDC191	chr3	113964137	114056594	1.00172	0.999367	-0.000633133	1.00063	0.000625147	0.988218	-0.0117823
1682	ZBTB20	chr3	114314500	115147288	1.00175	0.999253	-0.00074748	1.001	0.000998831	0.98747	-0.0125305
1683	GAP43	chr3	115623510	115721490	1.00163	0.999091	-0.000908658	1.00091	0.000907114	0.986629	-0.0133714
1684	LSAMP	chr3	115802363	117139389	1.00161	0.998989	-0.00101149	1.00064	0.000641147	0.985856	-0.0141442
1685	LSAMP-AS1	chr3	116360024	116370090	1.0016	0.999068	-0.000932491	1.00052	0.000520962	0.985307	-0.014693
1686	RP11-384F7.2	chr3	117672154	117997592	1.0017	0.999186	-0.000813851	1.00086	0.000861394	0.985049	-0.0149506
1687	IGSF11	chr3	118900557	119146068	1.00176	0.99929	-0.000709866	1.00075	0.00075043	0.98487	-0.0151297
1688	POGLUT1	chr3	119468963	119494708	1.00184	0.999498	-0.000501736	1.00106	0.0010578	0.985158	-0.0148416
1689	TIMMDC1	chr3	119498547	119525090	1.00182	0.99994	-6.02067e-05	1.0011	0.00110161	0.984766	-0.015234
1690	GSK3B	chr3	119821321	120094994	1.00181	1.00016	0.00015547	1.00142	0.00141713	0.984113	-0.0158869
1691	LRRC58	chr3	120324509	120349354	1.00164	1.00028	0.000277612	1.00142	0.00141542	0.983308	-0.0166924
1692	NDUFB4	chr3	120596328	120602507	1.00154	1.00031	0.000308213	1.00102	0.00101757	0.982783	-0.0172165
1693	STXBP5L	chr3	120908072	121424761	1.00147	1.00034	0.000337941	1.00154	0.00154023	0.981645	-0.0183548
1694	GOLGB1	chr3	121663199	121749767	1.00148	1.00049	0.000494877	1.00169	0.00168761	0.981749	-0.018251
1695	IQCB1	chr3	121769761	121835079	1.00153	1.00074	0.00074156	1.00201	0.00201332	0.982473	-0.0175268
1696	FAM162A	chr3	122384176	122412334	1.00152	1.00067	0.000666651	1.00194	0.00194337	0.982604	-0.0173965
1697	KPNA1	chr3	122421902	122514945	1.00157	1.00073	0.00072994	1.00227	0.00227365	0.982237	-0.0177629
1698	HSPBAP1	chr3	122739999	122793831	1.00156	1.00084	0.000835278	1.00249	0.00248971	0.982377	-0.0176234
1699	SEMA5B	chr3	122909082	123028605	1.00155	1.00084	0.00084418	1.00263	0.00263267	0.982798	-0.0172017
1700	SEC22A	chr3	123201927	123274136	1.00164	1.00081	0.000808207	1.00315	0.00314698	0.983206	-0.0167939
1701	ADCY5	chr3	123282296	123449090	1.00172	1.00087	0.000868832	1.00361	0.0036057	0.983801	-0.016199
1702	HACD2	chr3	123490820	123585053	1.00177	1.00107	0.00107155	1.00407	0.00406683	0.98351	-0.0164895
1703	MYLK	chr3	123610049	123884332	1.00185	1.00104	0.00104026	1.00471	0.00471301	0.983716	-0.0162836
1704	CCDC14	chr3	123897305	123961408	1.00197	1.00119	0.00119402	1.00495	0.0049522	0.983878	-0.0161222
1705	KALRN	chr3	124033369	124726325	1.00195	1.00107	0.00107481	1.00493	0.0049257	0.984734	-0.0152658
1706	SLC12A8	chr3	125082636	125212864	1.002	1.00113	0.0011333	1.00519	0.00519464	0.985774	-0.0142257
1707	ZNF148	chr3	125225669	125375325	1.00213	1.00137	0.0013679	1.0057	0.00570368	0.986417	-0.0135828
1708	SNX4	chr3	125446650	125520202	1.00231	1.00127	0.00127406	1.00628	0.00627763	0.987557	-0.012443
1709	OSBPL11	chr3	125528858	125595497	1.0024	1.00128	0.00127882	1.0064	0.00639593	0.988679	-0.0113212
1710	SLC41A3	chr3	126006357	126101561	1.00253	1.00128	0.00128466	1.00691	0.00690853	0.989573	-0.0104267
1711	ZXDC	chr3	126437601	126475891	1.00262	1.00138	0.00138052	1.00715	0.00714877	0.989935	-0.0100648
1712	TXNRD3	chr3	126571779	126655124	1.00268	1.00129	0.00128653	1.00726	0.00726003	0.990983	-0.00901733
1713	CHCHD6	chr3	126704240	126960420	1.00275	1.00124	0.00124004	1.00716	0.00716391	0.991816	-0.0081844
1714	PLXNA1	chr3	126982693	127037389	1.00282	1.00132	0.00131903	1.00717	0.00716507	0.992329	-0.00767109
1715	TPRA1	chr3	127571232	127598267	1.00289	1.00117	0.00116861	1.00722	0.00721922	0.993521	-0.00647942
1716	PODXL2	chr3	127629185	127672802	1.00295	1.00116	0.00116343	1.00745	0.00745207	0.993616	-0.0063842
1717	ABTB1	chr3	127672935	127680926	1.00294	1.00125	0.00125363	1.00734	0.00733949	0.993595	-0.00640466
1718	MGLL	chr3	127689062	128052190	1.00287	1.00111	0.00110935	1.0071	0.00709709	0.99374	-0.00625999
1719	KBTBD12	chr3	127915232	127987671	1.00291	1.00101	0.00101134	1.0072	0.00719904	0.993968	-0.0060317
1720	SEC61A1	chr3	128051641	128071683	1.00297	1.00096	0.000960913	1.00712	0.00711857	0.994489	-0.00551129
1721	RUVBL1	chr3	128064778	128153914	1.00294	1.00096	0.000957299	1.00683	0.00682665	0.994619	-0.00538134
1722	EEFSEC	chr3	128153481	128408646	1.00291	1.00082	0.000816736	1.00673	0.00673255	0.994755	-0.0052451
1723	RPN1	chr3	128619969	128681075	1.00295	1.00072	0.000722222	1.00657	0.00656989	0.99528	-0.00471973
1724	RAB7A	chr3	128693669	128825942	1.00292	1.00081	0.000811499	1.00635	0.00635015	0.995229	-0.0047712
1725	ACAD9	chr3	128879596	128924003	1.00295	1.00072	0.000718001	1.00626	0.00625861	0.995261	-0.00473889
1726	CNBP	chr3	129167827	129183922	1.003	1.00077	0.000765381	1.00624	0.00623591	0.995492	-0.00450849
1727	COPG1	chr3	129249606	129277773	1.00305	1.00072	0.000717587	1.00621	0.00621269	0.995709	-0.00429086
1728	HMCES	chr3	129278828	129306186	1.00298	1.00067	0.000666546	1.0058	0.00580227	0.995397	-0.00460335
1729	MBD4	chr3	129430947	129440179	1.00296	1.00057	0.000567446	1.00565	0.00565303	0.995084	-0.00491595
1730	IFT122	chr3	129440036	129520507	1.00296	1.00037	0.000371004	1.0055	0.00549617	0.995187	-0.00481288
1731	PLXND1	chr3	129555214	129606676	1.00289	1.00008	8.31908e-05	1.00547	0.005467	0.995496	-0.00450409
1732	TMCC1	chr3	129647792	129893711	1.0029	1.00012	0.000123224	1.00544	0.00543919	0.995431	-0.00456883
1733	PIK3R4	chr3	130678934	130746829	1.00292	1.00002	2.32522e-05	1.00529	0.0052892	0.995386	-0.0046143
1734	ATP2C1	chr3	130850595	131016712	1.00286	0.999921	-7.9495e-05	1.00468	0.00467558	0.995819	-0.00418095
1735	NEK11	chr3	131026850	131350465	1.00294	1.00004	4.42696e-05	1.00452	0.00451723	0.996297	-0.00370302
1736	MRPL3	chr3	131462212	131502983	1.0029	0.99983	-0.000169738	1.00421	0.00420967	0.996533	-0.00346746
1737	CPNE4	chr3	131533555	132285410	1.00286	0.999666	-0.000333722	1.0039	0.0039027	0.996384	-0.00361646
1738	DNAJC13	chr3	132417502	132539032	1.00278	0.999565	-0.000434572	1.00387	0.00387268	0.996666	-0.00333399
1739	UBA5	chr3	132654446	132679794	1.00281	0.999604	-0.000395737	1.00378	0.00377925	0.996711	-0.00328899
1740	TMEM108	chr3	133038391	133397775	1.00284	0.999874	-0.000125773	1.00375	0.0037521	0.996751	-0.00324883
1741	CDV3	chr3	133573686	133590261	1.00285	0.999817	-0.00018341	1.00364	0.00364411	0.997047	-0.00295251
1742	TOPBP1	chr3	133598175	133662380	1.00274	0.999759	-0.000241437	1.00306	0.00305961	0.997213	-0.00278668
1743	TF	chr3	133746040	133796641	1.00282	0.9997	-0.000300082	1.00286	0.00286492	0.997865	-0.00213455
1744	SRPRB	chr3	133784023	133825772	1.00286	0.999547	-0.000452886	1.00253	0.00252735	0.998409	-0.00159079
1745	RAB6B	chr3	133824235	133895882	1.00286	0.999389	-0.000610618	1.00233	0.00233	0.998889	-0.00111119
1746	RYK	chr3	134065303	134250859	1.0028	0.999329	-0.000670647	1.00202	0.00202081	0.998433	-0.00156693
1747	AMOTL2	chr3	134355347	134375479	1.00277	0.999073	-0.000927097	1.00166	0.00165944	0.998473	-0.00152748
1748	ANAPC13	chr3	134477706	134486716	1.00269	0.998862	-0.00113833	1.00175	0.00175234	0.998027	-0.00197312
1749	CEP63	chr3	134485699	134587789	1.0027	0.998741	-0.00125936	1.00158	0.0015781	0.99766	-0.00234012
1750	EPHB1	chr3	134795260	135260467	1.00273	0.998762	-0.00123846	1.00161	0.00160715	0.997287	-0.00271286
1751	PPP2R3A	chr3	135965728	136147894	1.00268	0.99879	-0.00121025	1.00139	0.00138572	0.996743	-0.00325671
1752	MSL2	chr3	136148917	136197241	1.00268	0.998726	-0.00127359	1.00116	0.00116167	0.996682	-0.00331804
1753	PCCB	chr3	136250340	136337896	1.00271	0.998575	-0.00142514	1.00114	0.00113577	0.996716	-0.00328376
1754	STAG1	chr3	136336236	136752403	1.00267	0.998383	-0.00161661	1.00091	0.000910382	0.996192	-0.00380814
1755	SLC35G2	chr3	136818647	136855888	1.00271	0.998517	-0.00148273	1.00076	0.00076337	0.995789	-0.00421107
1756	NCK1	chr3	136862208	136951606	1.0027	0.99846	-0.00154027	1.00081	0.000805615	0.995089	-0.00491061
1757	ARMC8	chr3	138187248	138298384	1.00271	0.998454	-0.00154647	1.00096	0.000962515	0.994433	-0.00556662
1758	NME9	chr3	138261437	138329886	1.00264	0.998404	-0.00159599	1.00059	0.000590605	0.993073	-0.00692743
1759	MRAS	chr3	138347648	138405534	1.0026	0.998586	-0.00141428	1.00035	0.000346359	0.991997	-0.00800263
1760	CEP70	chr3	138494344	138594538	1.00253	0.998444	-0.00155646	0.999971	-2.8846e-05	0.990802	-0.00919783
1761	PIK3CB	chr3	138652698	138834928	1.00254	0.998443	-0.00155674	0.999537	-0.000463231	0.990189	-0.00981119
1762	COPB2	chr3	139353946	139389736	1.00249	0.998583	-0.00141747	0.999297	-0.000703377	0.989585	-0.010415
1763	NMNAT3	chr3	139560180	139678017	1.00247	0.998583	-0.00141701	0.998984	-0.00101586	0.98837	-0.0116301
1764	CLSTN2	chr3	139935185	140577397	1.00245	0.998544	-0.00145614	0.998613	-0.00138748	0.987627	-0.0123727
1765	SLC25A36	chr3	140941830	140980995	1.00247	0.998677	-0.00132345	0.998732	-0.00126778	0.987046	-0.0129542
1766	PXYLP1	chr3	141228726	141367753	1.00244	0.998762	-0.00123825	0.998641	-0.00135927	0.986401	-0.0135987
1767	ZBTB38	chr3	141324213	141449792	1.00247	0.999217	-0.000783429	0.998297	-0.0017033	0.985951	-0.0140488
1768	RASA2	chr3	141487027	141615344	1.00233	0.999162	-0.000837926	0.998006	-0.00199353	0.985631	-0.0143693
1769	RNF7	chr3	141738249	141747560	1.00232	0.999574	-0.000425519	0.998245	-0.00175524	0.984864	-0.0151359
1770	ATP1B3	chr3	141876124	141926549	1.00224	0.999754	-0.000245589	0.997956	-0.00204409	0.984179	-0.0158209
1771	TFDP2	chr3	141944428	142149544	1.0022	0.999885	-0.000115356	0.997932	-0.00206822	0.983789	-0.0162111
1772	GK5	chr3	142157527	142225592	1.00223	1.0001	0.000103723	0.997983	-0.00201684	0.983545	-0.0164552
1773	XRN1	chr3	142306607	142448062	1.00213	1.00023	0.000230147	0.997702	-0.00229772	0.982888	-0.0171124
1774	ATR	chr3	142449007	142578733	1.00206	1.00017	0.000167279	0.997507	-0.00249329	0.982552	-0.0174476
1775	TRPC1	chr3	142724034	142807888	1.00211	1.00042	0.000417565	0.997573	-0.00242743	0.982235	-0.0177648
1776	U2SURP	chr3	142964497	143060725	1.00214	1.00061	0.000614544	0.998235	-0.00176478	0.981779	-0.018221
1777	SLC9A9	chr3	143265222	143848485	1.0021	1.00067	0.000671087	0.998163	-0.00183689	0.981423	-0.0185766
1778	PLOD2	chr3	146069440	146163653	1.00211	1.00072	0.000724198	0.998232	-0.00176767	0.98125	-0.0187503
1779	HLTF	chr3	149030127	149086554	1.00204	1.00073	0.00073284	0.998291	-0.00170907	0.980956	-0.0190441
1780	HPS3	chr3	149129638	149173732	1.002	1.00083	0.000833811	0.998362	-0.00163757	0.980373	-0.0196268
1781	COMMD2	chr3	149738472	149752495	1.00197	1.00108	0.00108167	0.998372	-0.0016285	0.980065	-0.0199349
1782	ANKUB1	chr3	149761100	149968385	1.00187	1.0011	0.00110491	0.997995	-0.00200457	0.979575	-0.0204246
1783	RNF13	chr3	149812770	149962139	1.00186	1.00135	0.00135165	0.997869	-0.00213093	0.979548	-0.0204522
1784	TSC22D2	chr3	150408335	150466431	1.0018	1.00151	0.00150521	0.997603	-0.00239657	0.978706	-0.0212942
1785	SERP1	chr3	150541998	150603228	1.00176	1.00152	0.00151619	0.997869	-0.00213139	0.977978	-0.022022
1786	EIF2A	chr3	150546678	150586016	1.00165	1.00139	0.00138585	0.997331	-0.00266871	0.977343	-0.022657
1787	SELENOT	chr3	150602875	150630445	1.00161	1.00144	0.00144255	0.997174	-0.00282578	0.976965	-0.0230345
1788	SIAH2	chr3	150741125	150763477	1.00151	1.00136	0.00135648	0.996858	-0.00314216	0.975749	-0.0242515
1789	MED12L	chr3	151085697	151437072	1.00149	1.00158	0.00158143	0.996707	-0.00329282	0.97463	-0.0253703
1790	P2RY14	chr3	151212117	151278542	1.00145	1.00157	0.00156874	0.996508	-0.00349156	0.973588	-0.0264121
1791	IGSF10	chr3	151425384	151461061	1.00142	1.00151	0.00151312	0.995979	-0.00402102	0.973045	-0.0269549
1792	MBNL1	chr3	152243828	152465780	1.00132	1.00138	0.00137609	0.995564	-0.00443609	0.972114	-0.0278859
1793	RAP2B	chr3	153162226	153170627	1.00124	1.00128	0.00127987	0.995182	-0.00481826	0.971278	-0.0287223
1794	DHX36	chr3	154272546	154324487	1.00123	1.00141	0.00141088	0.995052	-0.00494769	0.970006	-0.0299939
1795	PLCH1	chr3	155375580	155745071	1.00117	1.00131	0.00130525	0.994777	-0.00522255	0.969569	-0.030431
1796	GMPS	chr3	155870650	155944020	1.00109	1.00111	0.00111459	0.994567	-0.00543292	0.96903	-0.0309705
1797	KCNAB1	chr3	156037701	156539138	1.00104	1.00116	0.00116092	0.994595	-0.00540467	0.968147	-0.0318532
1798	SSR3	chr3	156539553	156555149	1.001	1.00132	0.00131897	0.994562	-0.00543803	0.96743	-0.0325697
1799	CCNL1	chr3	157146508	157160760	1.00092	1.00144	0.00143549	0.994194	-0.00580562	0.966492	-0.0335079
1800	RSRC1	chr3	158105855	158545730	1.00087	1.00192	0.00192371	0.99376	-0.00624041	0.966151	-0.0338494
1801	MLF1	chr3	158571163	158607252	1.00073	1.00214	0.00213948	0.993453	-0.00654707	0.964664	-0.0353363
1802	GFM1	chr3	158644527	158695581	1.00061	1.00208	0.00207602	0.992873	-0.00712707	0.963913	-0.0360868
1803	MFSD1	chr3	158732198	158829719	1.00054	1.0022	0.00219759	0.992817	-0.00718305	0.963054	-0.0369458
1804	IQCJ-SCHIP1	chr3	158962235	159897366	1.00048	1.0025	0.00250382	0.992373	-0.00762686	0.962	-0.0379996
1805	IL12A-AS1	chr3	159902045	160225299	1.00046	1.00251	0.00250631	0.991948	-0.00805153	0.962323	-0.0376775
1806	C3orf80	chr3	160225422	160228213	1.00043	1.00251	0.00250664	0.99164	-0.00835993	0.96279	-0.0372097
1807	KPNA4	chr3	160495007	160565571	1.00045	1.00242	0.00242074	0.991524	-0.00847639	0.963513	-0.0364866
1808	PPM1L	chr3	160755602	161078902	1.00048	1.00238	0.00237829	0.99126	-0.00873994	0.963607	-0.0363935
1809	B3GALNT1	chr3	161083883	161105411	1.00048	1.00252	0.00251525	0.991436	-0.00856361	0.96441	-0.03559
1810	NMD3	chr3	161104696	161253532	1.00044	1.00233	0.00232534	0.991467	-0.00853274	0.964584	-0.0354159
1811	SPTSSB	chr3	161344792	161372880	1.00043	1.00223	0.0022285	0.991679	-0.00832054	0.964974	-0.0350265
1812	SLITRK3	chr3	165186720	165197109	1.00054	1.0025	0.00250291	0.991674	-0.00832644	0.96551	-0.03449
1813	LINC01322	chr3	165206929	165846519	1.00047	1.0025	0.00250017	0.991327	-0.00867347	0.965917	-0.0340828
1814	ZBBX	chr3	167239843	167407874	1.00049	1.00236	0.0023588	0.991262	-0.00873836	0.966441	-0.0335586
1815	PDCD10	chr3	167683298	167734939	1.00041	1.00231	0.0023079	0.990939	-0.00906098	0.966897	-0.0331033
1816	SERPINI1	chr3	167735243	167825569	1.00035	1.00218	0.00218392	0.990422	-0.00957756	0.966884	-0.0331157
1817	LRRC34	chr3	169793003	169812986	1.0003	1.00202	0.00202389	0.989952	-0.0100479	0.967289	-0.032711
1818	SEC62	chr3	169966635	169998373	1.0003	1.00191	0.00190696	0.989864	-0.0101362	0.967949	-0.0320509
1819	PHC3	chr3	170086732	170181749	1.00024	1.00188	0.00187508	0.989264	-0.0107355	0.967808	-0.0321917
1820	PRKCI	chr3	170222424	170305977	1.00022	1.00166	0.00166206	0.988929	-0.0110715	0.967966	-0.0320342
1821	SKIL	chr3	170357678	170396835	1.00014	1.00158	0.00157662	0.988596	-0.0114044	0.968055	-0.0319454
1822	SLC7A14	chr3	170459548	170586075	1.00009	1.0014	0.00139599	0.988146	-0.0118538	0.967903	-0.0320971
1823	TNIK	chr3	171058414	171460408	1.00008	1.00135	0.00135118	0.987625	-0.0123746	0.967786	-0.0322139
1824	PLD1	chr3	171600404	171810950	1.00008	1.00118	0.00117832	0.987583	-0.0124173	0.967652	-0.0323482
1825	FNDC3B	chr3	172039578	172401669	0.999971	1.00111	0.00110712	0.987309	-0.0126908	0.967766	-0.0322343
1826	NCEH1	chr3	172630249	172711218	0.999945	1.00123	0.00123113	0.986967	-0.0130329	0.96729	-0.0327098
1827	NLGN1	chr3	173396284	174286644	0.99993	1.00109	0.00108984	0.986814	-0.0131858	0.966938	-0.0330615
1828	NAALADL2	chr3	174438573	175810548	0.999825	1.00083	0.00082862	0.98647	-0.0135304	0.967389	-0.0326108
1829	TBL1XR1	chr3	177019340	177228000	0.999845	1.00075	0.00074661	0.986535	-0.0134652	0.968156	-0.0318443
1830	KCNMB2	chr3	178272932	178844429	0.999823	1.00075	0.000749064	0.98667	-0.0133301	0.968779	-0.0312206
1831	KCNMB2-AS1	chr3	178526505	178937352	0.999899	1.00079	0.000786454	0.987056	-0.0129439	0.969472	-0.0305277
1832	ZMAT3	chr3	178960121	179072215	0.999907	1.00082	0.00082027	0.987233	-0.0127671	0.970053	-0.0299467
1833	PIK3CA	chr3	179148114	179240093	0.99992	1.00072	0.000720563	0.987435	-0.0125655	0.970428	-0.0295722
1834	MFN1	chr3	179347709	179394936	0.999909	1.00076	0.000759872	0.987667	-0.0123331	0.970936	-0.0290641
1835	GNB4	chr3	179396088	179451476	0.999932	1.00071	0.000705917	0.98797	-0.0120297	0.971155	-0.0288449
1836	NDUFB5	chr3	179604690	179627647	0.999956	1.00066	0.000657233	0.988261	-0.0117395	0.971859	-0.0281412
1837	USP13	chr3	179653032	179804366	0.999963	1.00057	0.00056558	0.988357	-0.0116435	0.972567	-0.0274333
1838	PEX5L	chr3	179794958	180037053	0.99994	1.00043	0.000433446	0.98851	-0.0114899	0.973649	-0.0263507
1839	TTC14	chr3	180602163	180617828	1.00003	1.00036	0.000358751	0.98908	-0.0109196	0.97457	-0.0254295
1840	FXR1	chr3	180868141	180982753	1.00006	1.00037	0.000367664	0.989606	-0.0103945	0.975461	-0.0245388
1841	DNAJC19	chr3	180983709	180989774	1	1.00042	0.000421666	0.990058	-0.0099417	0.976121	-0.023879
1842	ATP11B	chr3	182793503	182921629	1.00009	1.00067	0.00066968	0.990882	-0.00911843	0.976801	-0.0231986
1843	DCUN1D1	chr3	182938074	182985953	1.00016	1.0006	0.000601399	0.991108	-0.008892	0.977878	-0.0221217
1844	MCCC1	chr3	183015218	183116075	1.00033	1.00059	0.000585528	0.992033	-0.00796738	0.978905	-0.0210949
1845	MCF2L2	chr3	183178041	183428778	1.00042	1.0007	0.000702191	0.992697	-0.0073033	0.979572	-0.0204276
1846	KLHL24	chr3	183635610	183684519	1.00049	1.00082	0.000816341	0.993107	-0.00689263	0.980575	-0.019425
1847	YEATS2	chr3	183697797	183812624	1.00049	1.00069	0.000694369	0.993588	-0.00641179	0.981702	-0.0182976
1848	ABCC5	chr3	183919934	184017939	1.00053	1.00067	0.000666742	0.994344	-0.00565599	0.982751	-0.0172494
1849	EIF2B5	chr3	184135038	184146127	1.00064	1.00082	0.000817981	0.994954	-0.00504552	0.983789	-0.0162105
1850	DVL3	chr3	184155377	184173614	1.00078	1.00087	0.000874354	0.995297	-0.00470296	0.985491	-0.0145092
1851	AP2M1	chr3	184174689	184184091	1.00087	1.00088	0.000880436	0.995431	-0.00456859	0.986176	-0.0138236
1852	VWA5B2	chr3	184230429	184242329	1.00094	1.00098	0.000982519	0.995828	-0.00417214	0.987219	-0.0127805
1853	PSMD2	chr3	184299198	184309050	1.00108	1.00113	0.00112926	0.996284	-0.00371555	0.988436	-0.0115639
1854	EIF4G1	chr3	184314495	184335358	1.00113	1.00132	0.00132066	0.996604	-0.00339574	0.989047	-0.0109531
1855	FAM131A	chr3	184335926	184348421	1.0013	1.00137	0.00137073	0.996916	-0.00308418	0.990126	-0.00987366
1856	CHRD	chr3	184380073	184390736	1.00138	1.00133	0.00133467	0.997274	-0.00272578	0.989994	-0.0100058
1857	MAGEF1	chr3	184710364	184712064	1.00144	1.00139	0.00138827	0.99757	-0.00242998	0.990144	-0.00985636
1858	VPS8	chr3	184812143	185052614	1.00149	1.00149	0.00148587	0.998055	-0.0019449	0.989994	-0.0100056
1859	C3orf70	chr3	185076838	185153060	1.00151	1.00176	0.00176415	0.998152	-0.00184816	0.989975	-0.0100249
1860	MAP3K13	chr3	185282941	185489094	1.00158	1.00195	0.0019511	0.998294	-0.00170643	0.989929	-0.0100708
1861	SENP2	chr3	185582496	185633551	1.0016	1.00187	0.00187213	0.998507	-0.00149288	0.990114	-0.00988558
1862	TRA2B	chr3	185914558	185938103	1.00176	1.00216	0.00216342	0.998969	-0.00103089	0.990177	-0.00982309
1863	ETV5	chr3	186046314	186110318	1.00181	1.00199	0.00199321	0.999113	-0.000887491	0.990137	-0.009863
1864	DGKG	chr3	186105668	186362234	1.00187	1.00201	0.0020074	0.999783	-0.000216841	0.98981	-0.0101903
1865	DNAJB11	chr3	186567403	186585800	1.00185	1.00206	0.00205883	0.999801	-0.000199262	0.989965	-0.0100346
1866	EIF4A2	chr3	186783205	186789897	1.00194	1.00211	0.00211283	1.00014	0.000139978	0.990581	-0.0094186
1867	ST6GAL1	chr3	186930325	187078553	1.00206	1.00231	0.00230906	1.00071	0.000714294	0.990578	-0.00942156
1868	LPP	chr3	188153284	188890671	1.00215	1.00218	0.00218121	1.00101	0.00101175	0.990574	-0.00942605
1869	P3H2	chr3	189956728	190122437	1.00216	1.002	0.00200335	1.0013	0.00129606	0.990679	-0.00932147
1870	IL1RAP	chr3	190514051	190659750	1.00215	1.00201	0.00201094	1.00169	0.00169285	0.990413	-0.0095873
1871	CCDC50	chr3	191329085	191398659	1.00218	1.00206	0.00206379	1.00188	0.00187851	0.990432	-0.0095679
1872	FGF12	chr3	192139390	192767764	1.00217	1.00203	0.00202956	1.00192	0.00192447	0.990424	-0.00957603
1873	MB21D2	chr3	192796815	192917856	1.00224	1.00238	0.00237755	1.00217	0.00216799	0.990606	-0.00939381
1874	OPA1	chr3	193593144	193697811	1.00233	1.0025	0.00249875	1.00274	0.00273913	0.991283	-0.00871682
1875	ATP13A3	chr3	194402672	194498364	1.00239	1.00252	0.00251727	1.00312	0.0031184	0.991672	-0.00832843
1876	XXYLT1	chr3	195068284	195271159	1.00249	1.00267	0.00267281	1.00364	0.00363732	0.992544	-0.0074561
1877	ACAP2	chr3	195274745	195443044	1.00262	1.00298	0.00297661	1.0043	0.00430073	0.992919	-0.00708089
1878	PPP1R2	chr3	195514428	195543386	1.00276	1.00305	0.00305471	1.00504	0.00503659	0.994037	-0.00596288
1879	APOD	chr3	195568705	195584033	1.00289	1.00317	0.00317169	1.00548	0.00548024	0.994751	-0.00524879
1880	MUC20-OT1	chr3	195658062	195739964	1.00303	1.00338	0.00338399	1.00592	0.0059243	0.994842	-0.0051581
1881	TNK2	chr3	195863364	195911945	1.0031	1.00327	0.00326973	1.00596	0.00596031	0.99522	-0.00477961
1882	TFRC	chr3	196027183	196082096	1.00318	1.00335	0.00335001	1.00638	0.00637909	0.995543	-0.00445695
1883	PCYT1A	chr3	196214222	196287957	1.00329	1.00339	0.00338882	1.00681	0.00681301	0.996146	-0.00385396
1884	UBXN7	chr3	196347662	196432430	1.00336	1.00357	0.00357292	1.00678	0.00677586	0.996278	-0.00372228
1885	RNF168	chr3	196468783	196503768	1.00341	1.00358	0.00357574	1.00666	0.00665908	0.996585	-0.00341481
1886	FBXO45	chr3	196568611	196589059	1.00346	1.00343	0.00343191	1.00662	0.00661755	0.996885	-0.00311481
1887	PIGX	chr3	196639775	196736007	1.00355	1.00347	0.00347313	1.0067	0.00670029	0.997586	-0.00241354
1888	PAK2	chr3	196739857	196832647	1.00377	1.00389	0.00389277	1.00737	0.007368	0.997777	-0.00222343
1889	SENP5	chr3	196867856	196934714	1.00385	1.00412	0.00412395	1.00725	0.00725125	0.997684	-0.00231588
1890	NCBP2	chr3	196935402	196942594	1.00387	1.00415	0.00415289	1.00731	0.00730752	0.997547	-0.00245306
1891	PIGZ	chr3	196946356	196969060	1.00399	1.00424	0.00423875	1.0073	0.00729929	0.997427	-0.00257325
1892	DLG1	chr3	197042560	197299330	1.004	1.00429	0.00428612	1.00703	0.00703407	0.99717	-0.00283015
1893	BDH1	chr3	197509783	197573323	1.00404	1.00428	0.00428184	1.00708	0.00707542	0.997247	-0.00275297
1894	RUBCN	chr3	197668867	197749727	1.00402	1.00427	0.00427359	1.00683	0.00683444	0.997222	-0.00277841
1895	FYTTD1	chr3	197737179	197787596	1.0041	1.00454	0.00453872	1.00711	0.00710683	0.997311	-0.00268936
1896	LRCH3	chr3	197791226	197888436	1.00415	1.00444	0.00444043	1.00757	0.00757459	0.99716	-0.00284043
1897	RPL35A	chr3	197950190	197956610	1.0042	1.00433	0.00432971	1.00759	0.00758824	0.997658	-0.0023417
1898	LMLN	chr3	197960200	198043720	1.00418	1.00459	0.00458545	1.00753	0.00752762	0.997196	-0.00280426
1899	ZNF595	chr4	53286	88208	1.00667	1.00265	0.00264943	1.02174	0.021739	1.04042	0.0404207
1900	ZNF718	chr4	124501	202303	1.00665	1.00277	0.00277317	1.02159	0.0215929	1.0404	0.0403991
1901	ZNF141	chr4	337814	384868	1.00665	1.00285	0.00285188	1.02138	0.0213773	1.04041	0.0404106
1902	ZNF721	chr4	425815	499156	1.00668	1.00288	0.00288449	1.02123	0.0212302	1.04043	0.0404292
1903	PIGG	chr4	499210	540200	1.00673	1.00296	0.00295804	1.0213	0.021298	1.04054	0.0405405
1904	ATP5ME	chr4	672436	674330	1.00679	1.00303	0.00303155	1.02163	0.0216313	1.04047	0.0404726
1905	PCGF3	chr4	705748	770640	1.00679	1.00279	0.00279175	1.02142	0.0214209	1.04059	0.0405937
1906	CPLX1	chr4	784957	826129	1.00672	1.00279	0.00279164	1.0212	0.0211978	1.04088	0.0408807
1907	GAK	chr4	849276	932373	1.00665	1.00268	0.00268011	1.02089	0.0208885	1.03996	0.0399633
1908	TMEM175	chr4	932387	958656	1.00675	1.00293	0.00292979	1.02089	0.0208882	1.0394	0.0393971
1909	DGKQ	chr4	958887	986895	1.00684	1.00341	0.00341166	1.02061	0.0206147	1.03884	0.0388419
1910	CTBP1	chr4	1211445	1249953	1.00674	1.00339	0.00338665	1.02008	0.0200831	1.03848	0.0384782
1911	MAEA	chr4	1289887	1340147	1.00677	1.00387	0.00387205	1.02009	0.0200855	1.03784	0.0378385
1912	UVSSA	chr4	1345691	1395989	1.00671	1.00384	0.00384497	1.01983	0.0198308	1.03726	0.0372617
1913	SLBP	chr4	1692731	1712344	1.00663	1.00402	0.00401555	1.01944	0.0194436	1.03647	0.0364728
1914	TMEM129	chr4	1715952	1721358	1.00649	1.00409	0.00409345	1.01906	0.0190622	1.0353	0.0352963
1915	LETM1	chr4	1811479	1856156	1.00644	1.00422	0.00422476	1.01891	0.0189126	1.03412	0.0341189
1916	NSD2	chr4	1871393	1982207	1.00629	1.00426	0.00425884	1.01889	0.0188897	1.03254	0.0325415
1917	NELFA	chr4	1982717	2041903	1.00616	1.00429	0.00429235	1.01855	0.018547	1.03117	0.0311718
1918	C4orf48	chr4	2041995	2043964	1.00605	1.00449	0.00449391	1.01846	0.0184574	1.02985	0.0298491
1919	NAT8L	chr4	2059327	2069089	1.00595	1.00461	0.00460518	1.01804	0.0180417	1.02821	0.0282107
1920	POLN	chr4	2071918	2242121	1.00593	1.00486	0.00485898	1.01776	0.0177553	1.02661	0.0266126
1921	MXD4	chr4	2247432	2262109	1.00589	1.00502	0.00501738	1.0176	0.0175974	1.0252	0.0252002
1922	ZFYVE28	chr4	2269582	2418651	1.00578	1.00518	0.00517543	1.01756	0.017556	1.02379	0.0237923
1923	RNF4	chr4	2462220	2625320	1.0057	1.00522	0.00522447	1.01732	0.0173159	1.02276	0.0227556
1924	FAM193A	chr4	2536647	2732573	1.00549	1.00547	0.00547283	1.01694	0.0169352	1.02104	0.0210385
1925	ADD1	chr4	2843844	2930076	1.00538	1.00562	0.00562418	1.01648	0.0164756	1.02023	0.0202291
1926	MFSD10	chr4	2930561	2934834	1.00523	1.00564	0.00563509	1.01608	0.0160837	1.01907	0.0190741
1927	GRK4	chr4	2963571	3040760	1.00509	1.00583	0.00583078	1.01576	0.0157621	1.01764	0.0176389
1928	HTT	chr4	3041363	3243957	1.00498	1.00607	0.00606585	1.01531	0.0153098	1.01639	0.0163937
1929	RGS12	chr4	3293028	3439913	1.00477	1.00611	0.00610816	1.01473	0.0147289	1.01495	0.0149526
1930	LRPAP1	chr4	3503612	3532446	1.00468	1.00596	0.00595622	1.0144	0.014402	1.01413	0.0141274
1931	NSG1	chr4	4348140	4419058	1.00455	1.0059	0.00590075	1.0141	0.0141019	1.013	0.0130035
1932	STX18	chr4	4415742	4542346	1.00446	1.00608	0.00607811	1.01368	0.0136824	1.01175	0.0117454
1933	STX18-AS1	chr4	4542131	4787359	1.00429	1.00626	0.00625577	1.01339	0.0133878	1.00966	0.00966414
1934	CRMP1	chr4	5748084	5893086	1.00416	1.00634	0.00634281	1.01304	0.013037	1.00794	0.00793648
1935	C4orf50	chr4	5897373	6200555	1.00394	1.00629	0.00628664	1.01276	0.012764	1.00638	0.00637718
1936	JAKMIP1	chr4	6026199	6200591	1.00385	1.00628	0.00628049	1.01261	0.0126139	1.00553	0.00553166
1937	WFS1	chr4	6269849	6303265	1.00363	1.00623	0.00623266	1.0124	0.0124014	1.00446	0.00445818
1938	PPP2R2C	chr4	6320578	6563600	1.00338	1.00637	0.00636809	1.01207	0.0120728	1.00225	0.00224902
1939	MAN2B2	chr4	6575189	6623362	1.00318	1.0065	0.00650277	1.01168	0.0116785	1.00076	0.000760279
1940	MRFAP1	chr4	6640091	6642745	1.00298	1.00646	0.00646062	1.01154	0.0115418	0.998858	-0.0011418
1941	MRFAP1L1	chr4	6707701	6709865	1.00276	1.00671	0.00671084	1.01082	0.0108222	0.997096	-0.00290392
1942	KIAA0232	chr4	6781375	6884170	1.00258	1.00697	0.00697468	1.0105	0.0104984	0.994899	-0.00510071
1943	TBC1D14	chr4	6909242	7033118	1.00253	1.00729	0.00729158	1.01022	0.0102238	0.993586	-0.00641449
1944	SORCS2	chr4	7192538	7742836	1.00237	1.00752	0.00752232	1.00955	0.00955211	0.991865	-0.00813524
1945	AFAP1	chr4	7758714	7939926	1.0022	1.00753	0.00753486	1.00946	0.0094566	0.989529	-0.0104711
1946	ABLIM2	chr4	7965310	8158832	1.00195	1.0077	0.00769778	1.00862	0.0086225	0.987428	-0.0125724
1947	ACOX3	chr4	8366282	8440723	1.00183	1.00836	0.00836335	1.00811	0.00810879	0.985755	-0.0142451
1948	ZNF518B	chr4	10439880	10457426	1.0016	1.00896	0.00895815	1.00733	0.00732874	0.983457	-0.0165429
1949	RAB28	chr4	13361354	13484365	1.00146	1.00957	0.00957118	1.0072	0.00719965	0.980691	-0.0193094
1950	BOD1L1	chr4	13568738	13627725	1.0012	1.00992	0.00991782	1.0064	0.00640211	0.978006	-0.0219938
1951	CPEB2	chr4	15002481	15070153	1.00104	1.01032	0.0103201	1.00599	0.00599052	0.976254	-0.023746
1952	CC2D2A	chr4	15469865	15601552	1.00097	1.01097	0.0109688	1.00549	0.00548888	0.974392	-0.0256082
1953	FBXL5	chr4	15604381	15681679	1.00085	1.01201	0.0120063	1.00483	0.00483262	0.972087	-0.0279134
1954	FAM200B	chr4	15681662	15690447	1.0007	1.01289	0.0128854	1.00429	0.00428697	0.968813	-0.0311866
1955	TAPT1	chr4	16160505	16227410	1.00058	1.01393	0.0139281	1.00376	0.00375768	0.966149	-0.0338511
1956	TAPT1-AS1	chr4	16226685	16320140	1.0004	1.01475	0.0147533	1.00315	0.00315207	0.963121	-0.0368794
1957	LDB2	chr4	16501541	16898678	1.00023	1.01583	0.0158257	1.00235	0.00235382	0.959252	-0.0407483
1958	QDPR	chr4	17460261	17512206	1.00025	1.01649	0.0164864	1.00166	0.00166218	0.957615	-0.0423849
1959	MED28	chr4	17614641	17634105	1.00023	1.01694	0.0169351	1.00111	0.0011057	0.955537	-0.0444633
1960	FAM184B	chr4	17629306	17781621	1.00019	1.01767	0.0176696	1.00068	0.000678387	0.953715	-0.0462845
1961	DCAF16	chr4	17800655	17810758	1.00023	1.01852	0.0185176	1.00031	0.000311661	0.950874	-0.0491264
1962	LCORL	chr4	17841199	18021876	1.00016	1.01957	0.0195727	0.999596	-0.000404067	0.947987	-0.0520131
1963	SLIT2	chr4	20251905	20620561	1.00023	1.02064	0.0206407	0.999353	-0.000646661	0.946178	-0.0538222
1964	PACRGL	chr4	20696282	20752907	1.0001	1.02124	0.0212439	0.998715	-0.00128527	0.944404	-0.0555959
1965	KCNIP4	chr4	20728606	21948772	1.00004	1.02165	0.0216543	0.99807	-0.00192992	0.942353	-0.0576474
1966	PPARGC1A	chr4	23755041	23904089	1.00003	1.0218	0.0218019	0.99688	-0.00311978	0.942117	-0.0578833
1967	DHX15	chr4	24517441	24584554	1.00009	1.02215	0.0221547	0.996215	-0.00378516	0.941751	-0.0582489
1968	CCDC149	chr4	24806117	24980204	1.00013	1.02262	0.0226166	0.995887	-0.00411316	0.94128	-0.0587203
1969	ANAPC4	chr4	25377263	25418498	1.00025	1.0232	0.0232025	0.995528	-0.00447197	0.940459	-0.0595411
1970	SEL1L3	chr4	25747433	25863760	1.0001	1.0235	0.0234991	0.994569	-0.00543143	0.939643	-0.0603569
1971	RBPJ	chr4	26163455	26435131	1.00001	1.02373	0.0237319	0.99384	-0.00616041	0.938432	-0.061568
1972	TBC1D19	chr4	26576437	26756223	1.00009	1.02403	0.0240265	0.993319	-0.00668076	0.937802	-0.0621981
1973	STIM2	chr4	26857601	27025381	1.00016	1.02441	0.0244093	0.992653	-0.00734671	0.937031	-0.0629686
1974	PCDH7	chr4	30720415	31146805	1.00017	1.0247	0.0247021	0.992168	-0.00783156	0.936111	-0.0638894
1975	ARAP2	chr4	35948221	36244514	1.0001	1.0243	0.0243037	0.991184	-0.00881593	0.935443	-0.064557
1976	NWD2	chr4	37244743	37449463	1.0001	1.02429	0.0242872	0.990194	-0.00980631	0.935454	-0.0645458
1977	TBC1D1	chr4	37891084	38139175	1.00015	1.02445	0.0244518	0.989741	-0.0102588	0.935564	-0.0644363
1978	KLHL5	chr4	39045039	39126857	1.00007	1.02391	0.0239063	0.988898	-0.011102	0.936112	-0.0638875
1979	WDR19	chr4	39182504	39285810	0.999954	1.02381	0.0238115	0.988323	-0.0116766	0.936335	-0.0636654
1980	RFC1	chr4	39287456	39366375	0.999997	1.02392	0.0239223	0.987338	-0.0126616	0.936567	-0.0634332
1981	SMIM14	chr4	39546336	39638902	1.00001	1.02382	0.0238249	0.987051	-0.012949	0.936526	-0.0634744
1982	UBE2K	chr4	39698109	39782792	0.999919	1.02374	0.0237368	0.986687	-0.0133126	0.936389	-0.0636113
1983	PDS5A	chr4	39822863	39977956	0.999999	1.02381	0.0238067	0.98594	-0.0140601	0.936894	-0.0631065
1984	N4BP2	chr4	40056850	40158252	0.999862	1.02367	0.0236748	0.985209	-0.0147911	0.936502	-0.0634978
1985	APBB2	chr4	40810027	41216714	0.999834	1.02364	0.0236394	0.984666	-0.0153336	0.937068	-0.0629318
1986	UCHL1	chr4	41256413	41268455	0.999947	1.02331	0.0233137	0.984126	-0.0158741	0.937635	-0.0623648
1987	LIMCH1	chr4	41359607	41700044	0.999936	1.02353	0.0235295	0.983541	-0.0164594	0.93784	-0.0621602
1988	TMEM33	chr4	41935129	41960803	1.00001	1.02327	0.0232708	0.983292	-0.0167083	0.938109	-0.0618911
1989	SLC30A9	chr4	41990502	42090461	1.00011	1.02343	0.0234329	0.983641	-0.0163594	0.938547	-0.0614533
1990	ATP8A1	chr4	42408373	42657105	1.00008	1.02319	0.0231869	0.982843	-0.0171568	0.938854	-0.0611459
1991	KCTD8	chr4	44173903	44448809	1.00023	1.02326	0.0232569	0.982982	-0.0170184	0.939602	-0.0603983
1992	GUF1	chr4	44678420	44700928	1.00026	1.02301	0.0230053	0.983164	-0.016836	0.940697	-0.0593025
1993	GNPDA2	chr4	44682200	44726588	1.00028	1.02243	0.022432	0.983275	-0.0167254	0.941568	-0.0584323
1994	GABRG1	chr4	46035769	46124054	1.00032	1.02214	0.0221397	0.983713	-0.0162868	0.942817	-0.0571832
1995	GABRA2	chr4	46243548	46475230	1.00028	1.02162	0.0216193	0.983412	-0.0165877	0.944267	-0.0557334
1996	GABRA4	chr4	46918900	46993581	1.00034	1.0212	0.0212014	0.983671	-0.016329	0.945679	-0.0543212
1997	GABRB1	chr4	46993723	47426447	1.00028	1.02062	0.0206193	0.983618	-0.0163821	0.947105	-0.0528951
[truncated: 5,887 more rows]

## Sheet: Figure 2F
Figure2F
InferCNV.code.R
C0CNV	C3CNV	C5CNV	Band	Band
NOC2L	1	1	1.5	1p
HES4	1	1	1.5	1p
AGRN	1	1	1.5	1p
C1orf159	1	1	1.5	1p
SDF4	1	1	1.5	1p
UBE2J2	1	1	1.5	1p
SCNN1D	1	1	1.5	1p
ACAP3	1	1	1.5	1p
INTS11	1	1	1.5	1p
DVL1	1	1	1.5	1p
AURKAIP1	1	1	1.5	1p
CCNL2	1	1	1.5	1p
MRPL20	1	1	1.5	1p
ATAD3B	1	1	1.5	1p
ATAD3A	1	1	1.5	1p
SSU72	1	1	1.5	1p
MIB2	1	1	1.5	1p
CDK11B	1	1	1.5	1p
SLC35E2B	1	1	1.5	1p
SLC35E2A	1	1	1.5	1p
NADK	1	1	1.5	1p
GNB1	1	1	1.5	1p
CFAP74	1	1	1.5	1p
GABRD	1	1	1.5	1p
PRKCZ	1	1	1.5	1p
SKI	1	1	1.5	1p
MORN1	1	1	1.5	1p
RER1	1	1	1.5	1p
PLCH2	1	1	1.5	1p
TNFRSF14	1	1	1.5	1p
TPRG1L	1	1	1.5	1p
LRRC47	1	1	1.5	1p
CEP104	1	1	1.5	1p
DFFB	1	1	1.5	1p
AJAP1	1	1	1.5	1p
NPHP4	1	1	1.5	1p
KCNAB2	1	1	1.5	1p
CHD5	1	1	1.5	1p
RPL22	1	1	1.5	1p
ICMT	1	1	1.5	1p
ACOT7	1	1	1.5	1p
TNFRSF25	1	1	1.5	1p
PLEKHG5	1	1	1.5	1p
NOL9	1	1	1.5	1p
KLHL21	1	1	1.5	1p
DNAJC11	1	1	1.5	1p
CAMTA1	1	1	1.5	1p
PER3	1	1	1.5	1p
PARK7	1	1	1.5	1p
ERRFI1	1	1	1.5	1p
SLC45A1	1	1	1.5	1p
RERE	1	1	1.5	1p
ENO1	1	1	1.5	1p
CLSTN1	1	1	1.5	1p
CTNNBIP1	1	1	1.5	1p
UBE4B	1	1	1.5	1p
KIF1B	1	1	1.5	1p
PGD	1	1	1.5	1p
PEX14	1	1	1.5	1p
SRM	1	1	1.5	1p
EXOSC10	1	1	1.5	1p
MTOR	1	1	1.5	1p
FBXO2	1	1	1.5	1p
FBXO44	1	1	1.5	1p
MTHFR	1	1	1.5	1p
KIAA2013	1	1	1.5	1p
MFN2	1	1	1.5	1p
VPS13D	1	1	1.5	1p
PRDM2	1	1	1.5	1p
KAZN	1	1	1.5	1p
EFHD2	1	1	1.5	1p
DNAJC16	1	1	1.5	1p
DDI2	1	1	1.5	1p
PLEKHM2	1	1	1.5	1p
UQCRHL	1	1	1.5	1p
SPEN	1	1	1.5	1p
FBXO42	1	1	1.5	1p
NBPF1	1	1	1.5	1p
CROCC	1	1	1.5	1p
ATP13A2	1	1	1.5	1p
SDHB	1	1	1.5	1p
RCC2	1	1	1.5	1p
ARHGEF10L	1	1	1.5	1p
IGSF21	1	1	1.5	1p
UBR4	1	1	1.5	1p
EMC1	1	1	1.5	1p
CAPZB	1	1	1.5	1p
NBL1	1	1	1.5	1p
OTUD3	1	1	1.5	1p
CAMK2N1	1	1	1.5	1p
PINK1	1	1	1.5	1p
KIF17	1	1	1.5	1p
HP1BP3	1	1	1.5	1p
EIF4G3	1	1	1.5	1p
ECE1	1	1	1.5	1p
RAP1GAP	1	1	1.5	1p
USP48	1	1	1.5	1p
CDC42	1	1	1.5	1p
EPHB2	1	1	1.5	1p
KDM1A	1	1	1.5	1p
LUZP1	1	1	1.5	1p
HNRNPR	1	1	1.5	1p
RPL11	1	1	1.5	1p
PITHD1	1	1	1.5	1p
LYPLA2	1	1	1.5	1p
SRSF10	1	1	1.5	1p
STPG1	1	1	1.5	1p
NIPAL3	1	1	1.5	1p
SRRM1	1	1	1.5	1p
SYF2	1	1	1.5	1p
RSRP1	1	1	1.5	1p
TMEM50A	1	1	1.5	1p
MACO1	1	1	1.5	1p
MAN1C1	1	1	1.5	1p
MTFR1L	1	1	1.5	1p
STMN1	1	1	1.5	1p
EXTL1	1	1	1.5	1p
PDIK1L	1	1	1.5	1p
SH3BGRL3	1	1	1.5	1p
DHDDS	1	1	1.5	1p
HMGN2	1	1	1.5	1p
ARID1A	1	1	1.5	1p
ZDHHC18	1	1	1.5	1p
NUDC	1	1	1.5	1p
SLC9A1	1	1	1.5	1p
WDTC1	1	1	1.5	1p
TMEM222	1	1	1.5	1p
WASF2	1	1	1.5	1p
AHDC1	1	1	1.5	1p
IFI6	1	1	1.5	1p
FAM76A	1	1	1.5	1p
STX12	1	1	1.5	1p
EYA3	1	1	1.5	1p
DNAJC8	1	1	1.5	1p
ATP5IF1	1	1	1.5	1p
PHACTR4	1	1	1.5	1p
RCC1	1	1	1.5	1p
TRNAU1AP	1	1	1.5	1p
GMEB1	1	1	1.5	1p
YTHDF2	1	1	1.5	1p
OPRD1	1	1	1.5	1p
EPB41	1	1	1.5	1p
SRSF4	1	1	1.5	1p
MECR	1	1	1.5	1p
PTPRU	1	1	1.5	1p
SDC3	1	1	1.5	1p
PUM1	1	1	1.5	1p
SNRNP40	1	1	1.5	1p
ZCCHC17	1	1	1.5	1p
FABP3	1	1	1.5	1p
PEF1	1	1	1.5	1p
COL16A1	1	1	1.5	1p
ADGRB2	1	1	1.5	1p
KHDRBS1	1	1	1.5	1p
TMEM39B	1	1	1.5	1p
KPNA6	1	1	1.5	1p
TXLNA	1	1	1.5	1p
EIF3I	1	1	1.5	1p
MARCKSL1	1	1	1.5	1p
BSDC1	1	1	1.5	1p
ZBTB8OS	1	1	1.5	1p
RBBP4	1	1	1.5	1p
SYNC	1	1	1.5	1p
KIAA1522	1	1	1	1p
S100PBP	1	1	1	1p
HPCA	1	1	1	1p
AK2	1	1	1	1p
AZIN2	1	1	1	1p
ZNF362	1	1	1	1p
PHC2	1	1	1	1p
CSMD2	1	1	1	1p
SMIM12	1	1	1	1p
DLGAP3	1	1	1	1p
SFPQ	1	1	1	1p
ZMYM4	1	1	1	1p
KIAA0319L	1	1	1	1p
NCDN	1	1	1	1p
PSMB2	1	1	1	1p
C1orf216	1	1	1	1p
AGO4	1	1	1	1p
AGO1	1	1	1	1p
AGO3	1	1	1	1p
TRAPPC3	1	1	1	1p
MAP7D1	1	1	1	1p
THRAP3	1	1	1	1p
STK40	1	1	1	1p
GRIK3	1	1	1	1p
MEAF6	1	1	1	1p
EPHA10	1	1	1	1p
C1orf122	1	1	1	1p
MTF1	1	1	1	1p
INPP5B	1	1	1	1p
SF3A3	1	1	1	1p
RHBDL2	1	1	1	1p
AKIRIN1	1	1	1	1p
NDUFS5	1	1	1	1p
MACF1	1	1	1	1p
PABPC4	1	1	1	1p
HPCAL4	1	1	1	1p
PPIE	1	1	1	1p
TRIT1	1	1	1	1p
CAP1	1	1	1	1p
PPT1	1	1	1	1p
RLF	1	1	1	1p
ZMPSTE24	1	1	1	1p
SMAP2	1	1	1	1p
RIMS3	1	1	1	1p
NFYC	1	1	1	1p
SCMH1	1	1	1	1p
HIVEP3	1	1	1	1p
FOXJ3	1	1	1	1p
RIMKLA	1	1	1	1p
CCDC30	1	1	1	1p
YBX1	1	1	1	1p
P3H1	1	1	1	1p
SZT2	1	1	1	1p
PTPRF	1	1	1	1p
ST3GAL3	1	1	1	1p
IPO13	1	1	1	1p
ATP6V0B	1	1	1	1p
B4GALT2	1	1	1	1p
CCDC24	1	1	1	1p
DMAP1	1	1	1	1p
ERI3	1	1	1	1p
RNF220	1	1	1	1p
RPS8	1	1	1	1p
PTCH2	1	1	1	1p
EIF2B3	1	1	1	1p
UROD	1	1	1	1p
ZSWIM5	1	1	1	1p
TESK2	1	1	1	1p
PRDX1	1	1	1	1p
NASP	1	1	1	1p
GPBP1L1	1	1	1	1p
MAST2	1	1	1	1p
POMGNT1	1	1	1	1p
LRRC41	1	1	1	1p
UQCRH	1	1	1	1p
NSUN4	1	1	1	1p
FAAH	1	1	1	1p
MKNK1	1	1	1	1p
ATPAF1	1	1	1	1p
EFCAB14	1	1	1	1p
CYP4X1	1	1	1	1p
CMPK1	1	1	1	1p
SPATA6	1	1	1	1p
AGBL4	1	1	1	1p
ELAVL4	1	1	1	1p
FAF1	1	1	1	1p
RNF11	1	1	1	1p
EPS15	1	1	1	1p
OSBPL9	1	1	1	1p
NRDC	1	1	1	1p
TXNDC12	1	1	1	1p
BTF3L4	1	1	1	1p
ZFYVE9	1	1	1	1p
TUT4	1	1	1	1p
ZYG11B	1	1	1	1p
ECHDC2	1	1	1	1p
SCP2	1	1	1	1p
MAGOH	1	1	1	1p
LRP8	1	1	1	1p
GLIS1	1	1	1	1p
NDC1	1	1	1	1p
HSPB11	1	1	1	1p
TMEM59	1	1	1	1p
MRPL37	1	1	1	1p
SSBP3	1	1	1	1p
ACOT11	1	1	1	1p
DHCR24	1	1	1	1p
USP24	1	1	1	1p
PRKAA2	1	1	1	1p
DAB1	1	1	1	1p
MYSM1	1	1	1	1p
JUN	1	1	1	1p
FGGY	1	1	1	1p
HOOK1	1	1	1	1p
NFIA	1	1	1	1p
TM2D1	1	1	1	1p
PATJ	1	1	0.5	1p
USP1	1	1	0.5	1p
DOCK7	1	1	0.5	1p
ATG4C	1	1	0.5	1p
ITGB3BP	1	1	0.5	1p
EFCAB7	1	1	0.5	1p
PGM1	1	1	0.5	1p
CACHD1	1	1	0.5	1p
RAVER2	1	1	0.5	1p
JAK1	1	1	0.5	1p
AK4	1	1	0.5	1p
DNAJC6	1	1	0.5	1p
LEPR	1	1	0.5	1p
PDE4B	1	1	0.5	1p
SGIP1	1	1	0.5	1p
MIER1	1	1	0.5	1p
SLC35D1	1	1	0.5	1p
IL12RB2	1	1	0.5	1p
SERBP1	1	1	0.5	1p
WLS	1	1	0.5	1p
LRRC7	1	1	0.5	1p
LRRC40	1	1	0.5	1p
SRSF11	1	1	0.5	1p
ANKRD13C	1	1	0.5	1p
ZRANB2	1	1	0.5	1p
NEGR1	1	1	0.5	1p
ERICH3	1	1	0.5	1p
TYW3	1	1	0.5	1p
SLC44A5	1	1	0.5	1p
ACADM	1	1	0.5	1p
MSH4	1	1	0.5	1p
ST6GALNAC3	1	1	0.5	1p
ST6GALNAC5	1	1	0.5	1p
PIGK	1	1	0.5	1p
AK5	1	1	0.5	1p
ZZZ3	1	1	0.5	1p
USP33	1	1	0.5	1p
MIGA1	1	1	0.5	1p
FUBP1	1	1	0.5	1p
GIPC2	1	1	0.5	1p
ADGRL2	1	1	0.5	1p
LINC01725	1	1	0.5	1p
TTLL7	1	1	0.5	1p
PRKACB	1	1	0.5	1p
SSX2IP	1	1	0.5	1p
C1orf52	1	1	0.5	1p
DDAH1	1	1	0.5	1p
ZNHIT6	1	1	0.5	1p
COL24A1	1	1	0.5	1p
ODF2L	1	1	0.5	1p
SH3GLB1	1	1	0.5	1p
SELENOF	1	1	0.5	1p
HS2ST1	1	1	0.5	1p
LMO4	1	1	0.5	1p
PKN2-AS1	1	1	0.5	1p
PKN2	1	1	0.5	1p
GTF2B	1	1	0.5	1p
LRRC8B	1	1	0.5	1p
LRRC8D	1	1	0.5	1p
ZNF326	1	1	1	1p
ZNF644	1	1	1	1p
HFM1	1	1	1	1p
CDC7	1	1	1	1p
EPHX4	1	1	1	1p
BTBD8	1	1	1	1p
GLMN	1	1	1	1p
RPAP2	1	1	1	1p
EVI5	1	1	1	1p
RPL5	1	1	1	1p
MTF2	1	1	1	1p
TMED5	1	1	1	1p
DR1	1	1	1	1p
FNBP1L	1	1	1	1p
BCAR3	1	1	1	1p
GCLM	1	1	1	1p
ARHGAP29	1	1	1	1p
ABCD3	1	1	1	1p
CNN3	1	1	1	1p
ALG14	1	1	1	1p
PTBP2	1	1	1	1p
DPYD	1	1	1	1p
MIR137HG	1	1	1	1p
SNX7	1	1	1	1p
PLPPR5	1	1	1	1p
PLPPR4	1	1	1	1p
AGL	1	1	1	1p
TRMT13	1	1	1	1p
DBT	1	1	1	1p
RTCA	1	1	1	1p
EXTL2	1	1	1	1p
SLC30A7	1	1	1	1p
OLFM3	1	1	1	1p
COL11A1	1	1	1	1p
RNPC3	1	1	1	1p
AMY2B	1	1	1	1p
NTNG1	1	1	1	1p
SLC25A24	1	1	1	1p
FAM102B	1	1	1	1p
PRPF38B	1	1	1	1p
STXBP3	1	1	1	1p
WDR47	1	1	1	1p
TAF13	1	1	1	1p
TMEM167B	1	1	1	1p
CELSR2	1	1	1	1p
PSRC1	1	1	1	1p
SORT1	1	1	1	1p
PSMA5	1	1	1	1p
AMIGO1	1	1	1	1p
GNAI3	1	1	1	1p
AMPD2	1	1	1	1p
GSTM3	1	1	1	1p
AHCYL1	1	1	1	1p
STRIP1	1	1	1	1p
SLC6A17	1	1	1	1p
KCNC4	1	1	1	1p
LAMTOR5	1	1	1	1p
KCNA2	1	1	1	1p
LRIF1	1	1	1	1p
DRAM2	1	1	1	1p
CEPT1	1	1	1	1p
RAP1A	1	1	1	1p
KCND3	1	1	1	1p
CTTNBP2NL	1	1	1	1p
ST7L	1	1	1	1p
CAPZA1	1	1	1	1p
SLC16A1-AS1	1	1	1	1p
LRIG2	1	1	1	1p
MAGI3	1	1	1	1p
PHTF1	1	1	1	1p
RSBN1	1	1	1	1p
HIPK1	1	1	1	1p
TRIM33	1	1	1	1p
BCAS2	1	1	1	1p
CSDE1	1	1	1	1p
SIKE1	1	1	1	1p
SLC22A15	1	1	1	1p
ATP1A1	1	1	1	1p
IGSF3	1	1	1	1p
PTGFRN	1	1	1	1p
MAN1A2	1	1	1	1p
GDAP2	1	1	1	1p
SEC22B	1	1	1	1p
LINC00623	1	1	1	1p
SRGAP2C	1	1	1	1p
NBPF15	1	1	1	1q
SRGAP2B	1	1	1	1q
GPR89A	1	1	1	1q
RNF115	1	1	1	1q
PEX11B	1	1	1	1q
RBM8A	1	1	1	1q
NBPF12	1	1	1	1q
PRKAB2	1	1	1	1q
CHD1L	1	1	1	1q
BCL9	1	1	1	1q
GPR89B	1	1	1	1q
NBPF11	1	1	1	1q
PDE4DIP	1	1	1	1q
NBPF9	1	1	1	1q
NBPF19	1	1	1	1q
SV2A	1	1	1	1q
OTUD7B	1	1	1	1q
VPS45	1	1	1	1q
PLEKHO1	1	1	1	1q
ANP32E	1	1	1	1q
MRPS21	1	1	1	1q
PRPF3	1	1	1	1q
RPRD2	1	1	1	1q
ECM1	1	1	1	1q
ENSA	1	1	1.5	1q
GOLPH3L	1	1	1.5	1q
ARNT	1	1	1.5	1q
SETDB1	1	1	1.5	1q
C1orf56	1	1	1.5	1q
CDC42SE1	1	1	1.5	1q
MLLT11	1	1	1.5	1q
GABPB2	1	1	1.5	1q
SEMA6C	1	1	1.5	1q
VPS72	1	1	1.5	1q
PIP5K1A	1	1	1.5	1q
PSMD4	1	1	1.5	1q
PI4KB	1	1	1.5	1q
PSMB4	1	1	1.5	1q
POGZ	1	1	1.5	1q
SNX27	1	1	1.5	1q
CELF3	1	1	1.5	1q
THEM4	1	1	1.5	1q
FLG-AS1	1	1	1.5	1q
S100A6	1	1	1.5	1q
CHTOP	1	1	1.5	1q
ILF2	1	1	1.5	1q
INTS3	1	1	1.5	1q
GATAD2B	1	1	1.5	1q
DENND4B	1	1	1.5	1q
JTB	1	1	1.5	1q
RPS27	1	1	1.5	1q
TPM3	1	1	1.5	1q
C1orf43	1	1	1.5	1q
UBAP2L	1	1	1.5	1q
HAX1	1	1	1.5	1q
ATP8B2	1	1	1.5	1q
UBE2Q1	1	1	1.5	1q
CHRNB2	1	1	1.5	1q
ADAR	1	1	1.5	1q
KCNN3	1	1	1.5	1q
PYGO2	1	1	1.5	1q
ADAM15	1	1	1.5	1q
DPM3	1	1	1.5	1q
TRIM46	1	1	1.5	1q
GBA	1	1	1.5	1q
FAM189B	1	1	1.5	1q
SCAMP3	1	1	1.5	1q
FDPS	1	1	1.5	1q
RUSC1	1	1	1.5	1q
ASH1L	1	1	1.5	1q
YY1AP1	1	1	1.5	1q
DAP3	1	1	1.5	1q
GON4L	1	1	1.5	1q
SYT11	1	1	1.5	1q
KHDC4	1	1	1.5	1q
ARHGEF2	1	1	1.5	1q
SSR2	1	1	1.5	1q
UBQLN4	1	1	1.5	1q
LMNA	1	1	1.5	1q
SEMA4A	1	1	1.5	1q
SMG5	1	1	1.5	1q
CCT3	1	1	1.5	1q
MEF2D	1	1	1.5	1q
HAPLN2	1	1	1.5	1q
BCAN	1	1	1.5	1q
HDGF	1	1	1.5	1q
PRCC	1	1	1.5	1q
ARHGEF11	1	1	1.5	1q
CADM3	1	1	1.5	1q
KCNJ9	1	1	1.5	1q
IGSF8	1	1	1.5	1q
PEA15	1	1	1.5	1q
DCAF8	1	1	1.5	1q
COPA	1	1	1.5	1q
NCSTN	1	1	1.5	1q
PFDN2	1	1	1.5	1q
NIT1	1	1	1.5	1q
UFC1	1	1	1.5	1q
NDUFS2	1	1	1.5	1q
SDHC	1	1	1.5	1q
ATF6	1	1	1.5	1q
NOS1AP	1	1	1.5	1q
UHMK1	1	1	1.5	1q
UAP1	1	1	1.5	1q
RGS4	1	1	1.5	1q
PBX1	1	1	1.5	1q
MGST3	1	1	1.5	1q
TMCO1	1	1	1.5	1q
UCK2	1	1	1.5	1q
FAM78B	1	1	1	1q
POGK	1	1	1	1q
ILDR2	1	1	1	1q
POU2F1	1	1	1	1q
CD247	1	1	1	1q
CREG1	1	1	1	1q
MPZL1	1	1	1	1q
MPC2	1	1	1	1q
DCAF6	1	1	1	1q
TIPRL	1	1	1	1q
LINC00970	1	1	1	1q
ATP1B1	1	1	1	1q
NME7	1	1	1	1q
BLZF1	1	1	1	1q
CCDC181	1	1	1	1q
C1orf112	1	1	1	1q
SCYL3	1	1	1	1q
KIFAP3	1	1	1	1q
PRRX1	1	1	1	1q
PRRC2C	1	1	1	1q
VAMP4	1	1	1	1q
DNM3	1	1	1	1q
PIGC	1	1	1	1q
SUCO	1	1	1	1q
PRDX6	1	1	1	1q
KLHL20	1	1	1	1q
RC3H1	1	1	1	1q
RABGAP1L	1	1	1	1q
CACYBP	1	1	1	1q
TNR	1	1	1	1q
COP1	1	1	1	1q
ASTN1	1	1	1	1q
BRINP2	1	1	1	1q
SEC16B	1	1	1	1q
RASAL2	1	1	1	1q
RALGPS2	1	1	1	1q
ANGPTL1	1	1	1	1q
FAM20B	1	1	1	1q
ABL2	1	1	1	1q
SOAT1	1	1	1	1q
TOR1AIP2	1	1	1	1q
TOR1AIP1	1	1	1	1q
CEP350	1	1	1	1q
QSOX1	1	1	1	1q
ACBD6	1	1	1	1q
XPR1	1	1	1	1q
STX6	1	1	1	1q
IER5	1	1	1	1q
CACNA1E	1	1	1	1q
GLUL	1	1	1	1q
DHX9	1	1	1	1q
LAMC1	1	1	1	1q
NMNAT2	1	1	1	1q
SMG7	1	1	1	1q
ARPC5	1	1	1	1q
RGL1	1	1	1	1q
COLGALT2	1	1	1	1q
TSEN15	1	1	1	1q
C1orf21	1	1	1	1q
EDEM3	1	1	1	1q
RNF2	1	1	1	1q
TRMT1L	1	1	1	1q
SWT1	1	1	1	1q
IVNS1ABP	1	1	1	1q
TPR	1	1	1	1q
ODR4	1	1	1	1q
PLA2G4A	1	1	1	1q
BRINP3	1	1	1	1q
UCHL5	1	1	1	1q
GLRX2	1	1	1	1q
CDC73	1	1	1	1q
B3GALT2	1	1	1	1q
KCNT2	1	1	1	1q
ZBTB41	1	1	1	1q
CRB1	1	1	1	1q
DENND1B	1	1	1	1q
NEK7	1	1	1	1q
MIR181A1HG	1	1	1	1q
ZNF281	1	1	1	1q
CAMSAP2	1	1	1	1q
KIF21B	1	1	1	1q
TMEM9	1	1	1	1q
TNNT2	1	1	1	1q
NAV1	1	1	1	1q
IPO9	1	1	1	1q
SHISA4	1	1	1	1q
TIMM17A	1	1	1	1q
RNPEP	1	1	1	1q
ARL8A	1	1	1	1q
PPP1R12B	1	1	1	1q
SYT2	1	1	1	1q
KDM5B	1	1	1	1q
KLHL12	1	1	1	1q
ADIPOR1	1	1	1	1q
TMEM183A	1	1	1	1q
PPFIA4	1	1	1	1q
ADORA1	1	1	1	1q
ATP2B4	1	1	1	1q
ZC3H11A	1	1	1	1q
PLEKHA6	1	1	1	1q
MDM4	1	1	1	1q
LRRN2	1	1	1	1q
NFASC	1	1	1	1q
CNTN2	1	1	1	1q
RBBP5	1	1	1	1q
DSTYK	1	1	1	1q
TMCC2	1	1	1	1q
CDK18	1	1	1	1q
MFSD4A	1	1	1	1q
ELK4	1	1	1	1q
NUCKS1	1	1	1	1q
SRGAP2	1	1	1	1q
RASSF5	1	1	1	1q
PFKFB2	1	1	1	1q
CD46	1	1	1	1q
MIR29B2CHG	1	1	1	1q
PLXNA2	1	1	1	1q
CAMK1G	1	1	1	1q
SYT14	1	1	1	1q
HHAT	1	1	1	1q
KCNH1	1	1	1	1q
RCOR3	1	1	1	1q
LPGAT1	1	1	1	1q
INTS7	1	1	1	1q
PPP2R5A	1	1	1	1q
NENF	1	1	1	1q
NSL1	1	1	1	1q
TATDN3	1	1	1	1q
FLVCR1	1	1	1	1q
ANGEL2	1	1	1	1q
RPS6KC1	1	1	1	1q
SMYD2	1	1	1	1q
PTPN14	1	1	1	1q
KCNK2	1	1	1	1q
KCTD3	1	1	1	1q
USH2A	1	1	1	1q
ESRRG	1	1	1	1q
GPATCH2	1	1	1	1q
RRP15	1	1	1	1q
LYPLAL1	1	1	1	1q
IARS2	1	1	1	1q
RAB3GAP2	1	1	1	1q
MARK1	1	1	1	1q
C1orf115	1	1	1	1q
MIA3	1	1	1	1q
BROX	1	1	1	1q
SUSD4	1	1	1	1q
FBXO28	1	1	1	1q
DEGS1	1	1	1	1q
NVL	1	1	1	1q
CNIH4	1	1	1	1q
WDR26	1	1	1	1q
CNIH3	1	1	1	1q
DNAH14	1	1	1	1q
ENAH	1	1	1	1q
SRP9	1	1	1	1q
ACBD3	1	1	1	1q
PARP1	1	1	1	1q
COQ8A	1	1	1	1q
CDC42BPA	1	1	1	1q
SNAP47	1	1	1	1q
ARF1	1	1	1	1q
C1orf35	1	1	1	1q
MRPL55	1	1	1	1q
GUK1	1	1	1	1q
TRIM11	1	1	1	1q
RNF187	1	1	1	1q
RAB4A	1	1	1	1q
CCSAP	1	1	1	1q
NUP133	1	1	1	1q
ABCB10	1	1	1	1q
GALNT2	1	1	1	1q
PGBD5	1	1	1	1q
COG2	1	1	1	1q
TTC13	1	1	1	1q
ARV1	1	1	1	1q
GNPAT	1	1	1	1q
EGLN1	1	1	1	1q
SIPA1L2	1	1	1	1q
NTPCR	1	1	1	1q
PCNX2	1	1	1	1q
MAP3K21	1	1	1	1q
KCNK1	1	1	1	1q
SLC35F3	1	1	0.5	1q
COA6	1	1	0.5	1q
TARBP1	1	1	0.5	1q
IRF2BP2	1	1	0.5	1q
TOMM20	1	1	0.5	1q
ARID4B	1	1	0.5	1q
TBCE	1	1	0.5	1q
B3GALNT2	1	1	0.5	1q
LYST	1	1	0.5	1q
GPR137B	1	1	0.5	1q
ERO1B	1	1	0.5	1q
LGALS8	1	1	0.5	1q
HEATR1	1	1	0.5	1q
ACTN2	1	1	0.5	1q
MTR	1	1	0.5	1q
RYR2	1	1	0.5	1q
CHRM3	1	1	0.5	1q
CHRM3-AS2	1	1	0.5	1q
FMN2	1	1	0.5	1q
GREM2	1	1	0.5	1q
RGS7	1	1	0.5	1q
OPN3	1	1	0.5	1q
PLD5	1	1	0.5	1q
CEP170	1	1	0.5	1q
SDCCAG8	1	1	0.5	1q
AKT3	1	1	0.5	1q
ZBTB18	1	1	0.5	1q
DESI2	1	1	0.5	1q
COX20	1	1	0.5	1q
HNRNPU	1	1	0.5	1q
EFCAB2	1	1	0.5	1q
KIF26B	1	1	0.5	1q
SMYD3	1	1	0.5	1q
CNST	1	1	0.5	1q
SCCPDH	1	1	0.5	1q
AHCTF1	1	1	0.5	1q
ZNF124	1	1	0.5	1q
ZNF496	1	1	0.5	1q
OR2L13	1	1	0.5	1q
LYPD8	1	1	0.5	1q
SH3BP5L	1	1	0.5	1q
ZNF692	1	1	0.5	1q
SH3YL1	1	1	1	2p
ACP1	1	1	1	2p
SNTG2	1	1	1	2p
MYT1L	1	1	1	2p
LINC01250	1	1	1	2p
EIPR1	1	1	1	2p
TRAPPC12	1	1	1	2p
RPS7	1	1	1	2p
RNF144A	1	1	1	2p
LINC00299	1	1	1	2p
ID2	1	1	1	2p
KIDINS220	1	1	1	2p
MBOAT2	1	1	1	2p
ASAP2	1	1	1	2p
ITGB1BP1	1	1	1	2p
IAH1	1	1	1	2p
ADAM17	1	1	1	2p
YWHAQ	1	1	1	2p
TAF1B	1	1	1	2p
GRHL1	1	1	1	2p
HPCAL1	1	1	1	2p
NOL10	1	1	1	2p
PDIA6	1	1	1	2p
KCNF1	1	1	1	2p
ROCK2	1	1	1	2p
GREB1	1	1	1	2p
LPIN1	1	1	1	2p
LINC00276	1	1	1	2p
NBAS	1	1	1	2p
DDX1	1	1	1	2p
VSNL1	1	1	1	2p
SMC6	1	1	1	2p
WDR35	1	1	1	2p
LAPTM4A	1	1	1	2p
PUM2	1	1	1	2p
RHOB	1	1	1	2p
HS1BP3	1	1	1	2p
LDAH	1	1	1	2p
KLHL29	1	1	1	2p
ATAD2B	1	1	1	2p
UBXN2A	1	1	1	2p
FKBP1B	1	1	1	2p
SF3B6	1	1	1	2p
FAM228B	1	1	1	2p
ITSN2	1	1	1	2p
NCOA1	1	1	1	2p
ADCY3	1	1	1	2p
DNAJC27	1	1	1	2p
EFR3B	1	1	1	2p
DNMT3A	1	1	1	2p
DTNB	1	1	1	2p
ASXL2	1	1	1	2p
KIF3C	1	1	1	2p
RAB10	1	1	1	2p
HADHA	1	1	1	2p
HADHB	1	1	1	2p
SELENOI	1	1	1	2p
DPYSL5	1	1	1	2p
MAPRE3	1	1	1	2p
OST4	1	1	1	2p
CGREF1	1	1	1	2p
SLC30A3	1	1	1	2p
TRIM54	1	1	1	2p
UCN	1	1	1	2p
MPV17	1	1	1	2p
GTF3C2	1	1	1	2p
SNX17	1	1	1	2p
PPM1G	1	1	1	2p
NRBP1	1	1	1	2p
IFT172	1	1	1	2p
FNDC4	1	1	1	2p
ZNF512	1	1	1	2p
SUPT7L	1	1	1	2p
SLC4A1AP	1	1	1	2p
MRPL33	1	1	1	2p
RBKS	1	1	1	2p
BABAM2	1	1	1	2p
FOSL2	1	1	1	2p
PPP1CB	1	1	1	2p
TRMT61B	1	1	1	2p
WDR43	1	1	1	2p
CLIP4	1	1	1	2p
YPEL5	1	1	1	2p
LCLAT1	1	1	1	2p
GALNT14	1	1	1	2p
EHD3	1	1	1	2p
MEMO1	1	1	1	2p
DPY30	1	1	1	2p
SPAST	1	1	1	2p
SLC30A6	1	1	1	2p
YIPF4	1	1	1	2p
BIRC6	1	1	1	2p
BIRC6-AS2	1	1	1	2p
TTC27	1	1	1	2p
LINC00486	1	1	1	2p
LTBP1	1	1	1	2p
FAM98A	1	1	1	2p
CRIM1	1	1	1	2p
FEZ2	1	1	1	2p
STRN	1	1	1	2p
HEATR5B	1	1	1	2p
GPATCH11	1	1	1	2p
EIF2AK2	1	1	1	2p
CEBPZOS	1	1	1	2p
CEBPZ	1	1	1	2p
NDUFAF7	1	1	1	2p
CDC42EP3	1	1	1	2p
RMDN2	1	1	1	2p
CYP1B1-AS1	1	1	1	2p
ATL2	1	1	1	2p
HNRNPLL	1	1	1	2p
SRSF7	1	1	1	2p
DHX57	1	1	1	2p
SOS1	1	1	1	2p
MAP4K3	1	1	1	2p
MAP4K3-DT	1	1	1	2p
TMEM178A	1	1	1	2p
THUMPD2	1	1	1	2p
SLC8A1-AS1	1	1	1	2p
SLC8A1	1	1	1	2p
PKDCC	1	1	1	2p
EML4	1	1	1	2p
COX7A2L	1	1	1	2p
KCNG3	1	1	1	2p
MTA3	1	1	1	2p
THADA	1	1	1	2p
DYNC2LI1	1	1	1	2p
LRPPRC	1	1	1	2p
PPM1B	1	1	1	2p
PREPL	1	1	1	2p
CAMKMT	1	1	1	2p
SRBD1	1	1	1	2p
PRKCE	1	1	1	2p
RHOQ	1	1	1	2p
PIGF	1	1	1	2p
SOCS5	1	1	1	2p
MCFD2	1	1	1	2p
TTC7A	1	1	1	2p
CALM2	1	1	1	2p
BCYRN1	1	1	1	2p
MSH2	1	1	1	2p
KCNK12	1	1	1	2p
MSH6	1	1	1	2p
FBXO11	1	1	1	2p
FOXN2	1	1	1	2p
PPP1R21	1	1	1	2p
NRXN1	1	1	1	2p
ASB3	1	1	1	2p
ERLEC1	1	1	1	2p
PSME4	1	1	1	2p
ACYP2	1	1	1	2p
SPTBN1	1	1	1	2p
EML6	1	1	1	2p
RTN4	1	1	1	2p
CLHC1	1	1	1	2p
RPS27A	1	1	1	2p
CCDC88A	1	1	1	2p
CFAP36	1	1	1	2p
PPP4R3B	1	1	1	2p
PNPT1	1	1	1	2p
CCDC85A	1	1	1	2p
FANCL	1	1	1	2p
LINC01122	1	1	1	2p
BCL11A	1	1	1	2p
PAPOLG	1	1	1	2p
REL	1	1	1	2p
PUS10	1	1	1	2p
PEX13	1	1	1	2p
C2orf74	1	1	1	2p
USP34	1	1	1	2p
XPO1	1	1	1	2p
FAM161A	1	1	1	2p
CCT4	1	1	1	2p
COMMD1	1	1	1	2p
EHBP1	1	1	1	2p
WDPCP	1	1	1	2p
MDH1	1	1	1	2p
UGP2	1	1	1	2p
VPS54	1	1	1	2p
PELI1	1	1	1	2p
AFTPH	1	1	1	2p
SERTAD2	1	1	1	2p
SLC1A4	1	1	1	2p
CEP68	1	1	1	2p
RAB1A	1	1	1	2p
ACTR2	1	1	1	2p
SPRED2	1	1	1	2p
C1D	1	1	1	2p
PPP3R1	1	1	1	2p
CNRIP1	1	1	1	2p
ANTXR1	1	1	1	2p
GFPT1	1	1	1	2p
NFU1	1	1	1	2p
AAK1	1	1	1	2p
ANXA4	1	1	1	2p
GMCL1	1	1	1	2p
MXD1	1	1	1	2p
PCBP1	1	1	1	2p
PCYOX1	1	1	1	2p
ADD2	1	1	1	2p
NAGK	1	1	1	2p
MPHOSPH10	1	1	1	2p
ZNF638	1	1	1	2p
DYSF	1	1	1	2p
EXOC6B	1	1	1	2p
EMX1	1	1	1	2p
SFXN5	1	1	1	2p
SMYD5	1	1	1	2p
CCT7	1	1	1	2p
FBXO41	1	1	1	2p
ALMS1	1	1	1	2p
DUSP11	1	1	1	2p
STAMBP	1	1	1	2p
DGUOK	1	1	1	2p
TET3	1	1	1	2p
BOLA3	1	1	1	2p
MOB1A	1	1	1	2p
AUP1	1	1	1	2p
SEMA4F	1	1	1	2p
MRPL19	1	1	1	2p
GCFC2	1	1	1	2p
LRRTM4	1	1	1	2p
CTNNA2	1	1	1	2p
SUCLG1	1	1	1	2p
DNAH6	1	1	1	2p
TMSB10	1	1	1	2p
KCMF1	1	1	1	2p
TGOLN2	1	1	1	2p
ELMOD3	1	1	1	2p
MAT2A	1	1	1	2p
USP39	1	1	1	2p
ST3GAL5	1	1	1	2p
POLR1A	1	1	1	2p
PTCD3	1	1	1	2p
IMMT	1	1	1	2p
MRPL35	1	1	1	2p
REEP1	1	1	1	2p
KDM3A	1	1	1	2p
CHMP3	1	1	1	2p
RNF103-CHMP3	1	1	1	2p
RMND5A	1	1	1	2p
PLGLB1	1	1	1	2p
KRCC1	1	1	1	2p
EIF2AK3	1	1	1	2p
RPIA	1	1	1	2p
MRPS5	1	1	1	2q
KCNIP3	1	1	1	2q
FAHD2A	1	1	1	2q
LINC00342	1	1	1	2q
ANKRD36C	1	1	1	2q
STARD7	1	1	1	2q
TMEM127	1	1	1	2q
CIAO1	1	1	1	2q
SNRNP200	1	1	1	2q
KANSL3	1	1	1	2q
LMAN2L	1	1	1	2q
CNNM4	1	1	1	2q
ANKRD23	1	1	1	2q
SEMA4C	1	1	1	2q
FAHD2B	1	1	1	2q
ANKRD36	1	1	1	2q
ANKRD36B	1	1	1	2q
COX5B	1	1	1	2q
ACTR1B	1	1	1	2q
TMEM131	1	1	1	2q
INPP4A	1	1	1	2q
COA5	1	1	1	2q
UNC50	1	1	1	2q
MGAT4A	1	1	1	2q
TSGA10	1	1	1	2q
MITD1	1	1	1	2q
EIF5B	1	1	1	2q
REV1	1	1	1	2q
AFF3	1	1	1	2q
LONRF2	1	1	1	2q
CHST10	1	1	1	2q
NPAS2	1	1	1	2q
RPL31	1	1	1	2q
TBC1D8	1	1	1	2q
CNOT11	1	1	1	2q
RNF149	1	1	1	2q
CREG2	1	1	1	2q
MAP4K4	1	1	1	2q
LINC01102	1	1	1	2q
MRPS9	1	1	1	2q
TGFBRAP1	1	1	1	2q
FHL2	1	1	1	2q
NCK2	1	1	1	2q
UXS1	1	1	1	2q
ST6GAL2	1	1	1	2q
GCC2	1	1	1	2q
LIMS1	1	1	1	2q
RANBP2	1	1	1	2q
CCDC138	1	1	1	2q
SH3RF3	1	1	1	2q
NPHP1	1	1	1	2q
LINC01106	1	1	1	2q
MIR4435-2HG	1	1	1	2q
ANAPC1	1	1	1	2q
TMEM87B	1	1	1	2q
FBLN7	1	1	1	2q
ZC3H8	1	1	1	2q
ZC3H6	1	1	1	2q
RGPD8	1	1	1	2q
TTL	1	1	1	2q
SLC20A1	1	1	1	2q
CBWD2	1	1	1	2q
RABL2A	1	1	1	2q
SLC35F5	1	1	0.5	2q
ACTR3	1	1	0.5	2q
DPP10	1	1	0.5	2q
DDX18	1	1	0.5	2q
CCDC93	1	1	0.5	2q
INSIG2	1	1	0.5	2q
CFAP221	1	1	0.5	2q
PTPN4	1	1	0.5	2q
EPB41L5	1	1	0.5	2q
CLASP1	1	1	0.5	2q
NIFK-AS1	1	1	0.5	2q
TSN	1	1	0.5	2q
CNTNAP5	1	1	0.5	2q
BIN1	1	1	0.5	2q
ERCC3	1	1	0.5	2q
MAP3K2	1	1	0.5	2q
IWS1	1	1	0.5	2q
WDR33	1	1	0.5	2q
SAP130	1	1	0.5	2q
UGGT1	1	1	0.5	2q
HS6ST1	1	1	0.5	2q
SMPD4	1	1	0.5	2q
MZT2B	1	1	0.5	2q
CCDC115	1	1	0.5	2q
IMP4	1	1	0.5	2q
PTPN18	1	1	0.5	2q
AMER3	1	1	0.5	2q
ARHGEF4	1	1	0.5	2q
FAM168B	1	1	0.5	2q
PLEKHB2	1	1	0.5	2q
MZT2A	1	1	0.5	2q
ANKRD30BL	1	1	0.5	2q
NCKAP5	1	1	0.5	2q
MGAT5	1	1	0.5	2q
TMEM163	1	1	0.5	2q
CCNT2-AS1	1	1	0.5	2q
CCNT2	1	1	0.5	2q
RAB3GAP1	1	1	0.5	2q
ZRANB3	1	1	0.5	2q
R3HDM1	1	1	0.5	2q
UBXN4	1	1	0.5	2q
SPOPL	1	1	0.5	2q
LRP1B	1	1	0.5	2q
ARHGAP15	1	1	0.5	2q
GTDC1	1	1	0.5	2q
ZEB2	1	1	0.5	2q
TEX41	1	1	0.5	2q
ACVR2A	1	1	0.5	2q
ORC4	1	1	0.5	2q
MBD5	1	1	0.5	2q
EPC2	1	1	0.5	2q
KIF5C	1	1	0.5	2q
MMADHC	1	1	0.5	2q
RIF1	1	1	0.5	2q
ARL5A	1	1	0.5	2q
CACNB4	1	1	0.5	2q
STAM2	1	1	0.5	2q
FMNL2	1	1	0.5	2q
PRPF40A	1	1	0.5	2q
ARL6IP6	1	1	0.5	2q
GALNT13	1	1	0.5	2q
KCNJ3	1	1	0.5	2q
GPD2	1	1	0.5	2q
ACVR1C	1	1	0.5	2q
ACVR1	1	1	0.5	2q
UPP2	1	1	0.5	2q
CCDC148	1	1	0.5	2q
PKP4	1	1	0.5	2q
WDSUB1	1	1	0.5	2q
BAZ2B	1	1	0.5	2q
PLA2R1	1	1	0.5	2q
RBMS1	1	1	0.5	2q
TANK	1	1	0.5	2q
PSMD14	1	1	0.5	2q
SLC4A10	1	1	0.5	2q
FAP	1	1	0.5	2q
GCA	1	1	0.5	2q
KCNH7	1	1	0.5	2q
FIGN	1	1	0.5	2q
GRB14	1	1	0.5	2q
COBLL1	1	1	0.5	2q
SLC38A11	1	1	0.5	2q
SCN3A	1	1	0.5	2q
SCN2A	1	1	0.5	2q
CSRNP3	1	1	0.5	2q
TTC21B	1	1	0.5	2q
SCN1A	1	1	0.5	2q
SCN9A	1	1	0.5	2q
STK39	1	1	0.5	2q
CERS6	1	1	0.5	2q
FASTKD1	1	1	0.5	2q
PPIG	1	1	0.5	2q
KLHL23	1	1	0.5	2q
SSB	1	1	0.5	2q
UBR3	1	1	0.5	2q
GORASP2	1	1	0.5	2q
TLK1	1	1	0.5	2q
METTL8	1	1	0.5	2q
DCAF17	1	1	0.5	2q
DYNC1I2	1	1	1	2q
SLC25A12	1	1	1	2q
HAT1	1	1	1	2q
METAP1D	1	1	1	2q
PDK1	1	1	1	2q
RAPGEF4	1	1	1	2q
SP3	1	1	1	2q
OLA1	1	1	1	2q
CIR1	1	1	1	2q
SCRN3	1	1	1	2q
GPR155	1	1	1	2q
CHN1	1	1	1	2q
ATF2	1	1	1	2q
ATP5MC3	1	1	1	2q
LNPK	1	1	1	2q
MTX2	1	1	1	2q
HNRNPA3	1	1	1	2q
NFE2L2	1	1	1	2q
AGPS	1	1	1	2q
RBM45	1	1	1	2q
OSBPL6	1	1	1	2q
PRKRA	1	1	1	2q
PLEKHA3	1	1	1	2q
TTN-AS1	1	1	1	2q
TTN	1	1	1	2q
SESTD1	1	1	1	2q
ZNF385B	1	1	1	2q
CWC22	1	1	1	2q
SCHLAP1	1	1	1	2q
UBE2E3	1	1	1	2q
PDE1A	1	1	1	2q
DNAJC10	1	1	1	2q
NCKAP1	1	1	1	2q
ZNF804A	1	1	1	2q
LINC01473	1	1	1	2q
ZC3H15	1	1	1	2q
ITGAV	1	1	1	2q
FAM171B	1	1	1	2q
CALCRL	1	1	1	2q
LINC01090	1	1	1	2q
GULP1	1	1	1	2q
COL5A2	1	1	1	2q
WDR75	1	1	1	2q
ASNSD1	1	1	1	2q
ANKAR	1	1	1	2q
ORMDL1	1	1	1	2q
PMS1	1	1	1	2q
C2orf88	1	1	1	2q
HIBCH	1	1	1	2q
INPP1	1	1	1	2q
MFSD6	1	1	1	2q
NAB1	1	1	1	2q
GLS	1	1	1	2q
STAT1	1	1	1	2q
STAT4	1	1	1	2q
MYO1B	1	1	1	2q
TMEFF2	1	1	1	2q
SLC39A10	1	1	1	2q
DNAH7	1	1	1	2q
HECW2	1	1	1	2q
GTF3C3	1	1	1	2q
PGAP1	1	1	1	2q
ANKRD44	1	1	1	2q
SF3B1	1	1	1	2q
COQ10B	1	1	1	2q
HSPD1	1	1	1	2q
MOB4	1	1	1	2q
PLCL1	1	1	1	2q
SATB2	1	1	1	2q
FTCDNL1	1	1	1	2q
C2orf69	1	1	1	2q
TYW5	1	1	1	2q
MAIP1	1	1	1	2q
SPATS2L	1	1	1	2q
BZW1	1	1	1	2q
CLK1	1	1	1	2q
PPIL3	1	1	1	2q
ORC2	1	1	1	2q
FAM126B	1	1	1	2q
NDUFB3	1	1	1	2q
TRAK2	1	1	1	2q
STRADB	1	1	1	2q
TMEM237	1	1	1	2q
ALS2	1	1	1	2q
KIAA2012	1	1	1	2q
SUMO1	1	1	1	2q
NOP58	1	1	1	2q
BMPR2	1	1	1	2q
FAM117B	1	1	1	2q
ICA1L	1	1	1	2q
WDR12	1	1	1	2q
CARF	1	1	1	2q
NBEAL1	1	1	1	2q
ABI2	1	1	1	2q
RAPH1	1	1	1	2q
INO80D	1	1	1	2q
NDUFS1	1	1	1	2q
ZDBF2	1	1	1	2q
ADAM23	1	1	1	2q
FASTKD2	1	1	1	2q
KLF7	1	1	1	2q
CREB1	1	1	1	2q
METTL21A	1	1	1	2q
CCNYL1	1	1	1	2q
PLEKHM3	1	1	1	2q
C2orf80	1	1	1	2q
IDH1	1	1	1	2q
PIKFYVE	1	1	1	2q
PTH2R	1	1	1	2q
MAP2	1	1	1	2q
UNC80	1	1	1	2q
RPE	1	1	1	2q
KANSL1L	1	1	1	2q
LANCL1	1	1	1	2q
ERBB4	1	1	1	2q
IKZF2	1	1	1	2q
SPAG16	1	1	1	2q
VWC2L	1	1	1	2q
ATIC	1	1	1	2q
MREG	1	1	1	2q
XRCC5	1	1	1	2q
SMARCAL1	1	1	1	2q
RPL37A	1	1	1	2q
IGFBP5	1	1	1	2q
DIRC3	1	1	1	2q
ARPC2	1	1	1	2q
AAMP	1	1	1	2q
PNKD	1	1	1	2q
USP37	1	1	1	2q
CNOT9	1	1	1	2q
STK36	1	1	1	2q
CDK5R2	1	1	1	2q
RETREG2	1	1	1	2q
ZFAND2B	1	1	1	2q
ATG9A	1	1	1	2q
ANKZF1	1	1	1	2q
TUBA4A	1	1	1	2q
DNAJB2	1	1	1	2q
PTPRN	1	1	1	2q
SPEG	1	1	1	2q
CHPF	1	1	1	2q
OBSL1	1	1	1	2q
STK11IP	1	1	1	2q
SLC4A3	1	1	1	2q
EPHA4	1	1	1	2q
SGPP2	1	1	1	2q
FARSB	1	1	1	2q
ACSL3	1	1	1	2q
SCG2	1	1	1	2q
AP1S3	1	1	1	2q
WDFY1	1	1	1	2q
MRPL44	1	1	1	2q
SERPINE2	1	1	1	2q
CUL3	1	1	1	2q
DOCK10	1	1	1	2q
NYAP2	1	1	1	2q
IRS1	1	1	1	2q
RHBDD1	1	1	1	2q
MFF	1	1	1	2q
AGFG1	1	1	1	2q
SPHKAP	1	1	1	2q
PID1	1	1	1	2q
DNER	1	1	1	2q
TRIP12	1	1	1	2q
FBXO36	1	1	1	2q
SLC16A14	1	1	1	2q
CAB39	1	1	1	2q
ITM2C	1	1	1	2q
C2orf72	1	1	1	2q
PSMD1	1	1	1	2q
ARMC9	1	1	1	2q
NCL	1	1	1	2q
PTMA	1	1	1	2q
PDE6D	1	1	1	2q
COPS7B	1	1	1	2q
DIS3L2	1	1	1	2q
EIF4E2	1	1	1	2q
GIGYF2	1	1	1	2q
NGEF	1	1	1	2q
ATG16L1	1	1	1	2q
USP40	1	1	1	2q
ARL4C	1	1	1	2q
AGAP1	1	1	1	2q
IQCA1	1	1	1	2q
COPS8	1	1	1	2q
LRRFIP1	1	1	1	2q
RAMP1	1	1	1	2q
ILKAP	1	1	1	2q
PER2	1	1	1	2q
TRAF3IP1	1	1	1	2q
HDAC4	1	1	1	2q
NDUFA10	1	1	1	2q
COPS9	1	1	1	2q
GPC1	1	1	1	2q
ANKMY1	1	1	1	2q
RNPEPL1	1	1	1	2q
KIF1A	1	1	1	2q
SNED1	1	1	1	2q
MTERF4	1	1	1	2q
PASK	1	1	1	2q
PPP1R7	1	1	1	2q
HDLBP	1	1	1	2q
FARP2	1	1	1	2q
STK25	1	1	1	2q
THAP4	1	1	1	2q
ATG4B	1	1	1	2q
ING5	1	1	1	2q
D2HGDH	1	1	1	2q
CHL1	1	1	1	3p
LINC01266	1	1	1	3p
CNTN6	1	1	1	3p
CNTN4	1	1	1	3p
TRNT1	1	1	1	3p
CRBN	1	1	1	3p
SUMF1	1	1	1	3p
LRRN1	1	1	1	3p
ITPR1	1	1	1	3p
BHLHE40-AS1	1	1	1	3p
BHLHE40	1	1	1	3p
ARL8B	1	1	1	3p
EDEM1	1	1	1	3p
GRM7	1	1	1	3p
LMCD1-AS1	1	1	1	3p
RAD18	1	1	1	3p
SRGAP3	1	1	1	3p
THUMPD3-AS1	1	1	1	3p
SETD5	1	1	1	3p
LHFPL4	1	1	1	3p
MTMR14	1	1	1	3p
CPNE9	1	1	1	3p
CAMK1	1	1	1	3p
TADA3	1	1	1	3p
CRELD1	1	1	1	3p
PRRT3	1	1	1	3p
EMC3	1	1	1	3p
BRK1	1	1	1	3p
VHL	1	1	1	3p
SEC13	1	1	1	3p
ATP2B2	1	1	1	3p
SLC6A11	1	1	1	3p
HRH1	1	1	1	3p
ATG7	1	1	1	3p
VGLL4	1	1	1	3p
TAMM41	1	1	1	3p
SYN2	1	1	1	3p
PPARG	1	1	1	3p
TSEN2	1	1	1	3p
MKRN2	1	1	1	3p
RAF1	1	1	1	3p
CAND2	1	1	1	3p
RPL32	1	1	1	3p
IQSEC1	1	1	1	3p
NUP210	1	1	1	3p
HDAC11	1	1	1	3p
XPC	1	1	1	3p
LSM3	1	1	1	3p
SLC6A6	1	1	1	3p
CCDC174	1	1	1	3p
FGD5-AS1	1	1	1	3p
NR2C2	1	1	1	3p
MRPS25	1	1	1	3p
RBSN	1	1	1	3p
CAPN7	1	1	1	3p
SH3BP5	1	1	1	3p
METTL6	1	1	1	3p
EAF1	1	1	1	3p
COLQ	1	1	1	3p
HACL1	1	1	1	3p
ANKRD28	1	1	1	3p
OXNAD1	1	1	1	3p
RFTN1	1	1	1	3p
PLCL2	1	1	1	3p
TBC1D5	1	1	1	3p
RAB5A	1	1	1	3p
KAT2B	1	1	1	3p
ZNF385D	1	1	1	3p
UBE2E2	1	1	1	3p
UBE2E1	1	1	1	3p
NKIRAS1	1	1	1	3p
RPL15	1	1	1	3p
NR1D2	1	1	1	3p
THRB	1	1	1	3p
RARB	1	1	1	3p
TOP2B	1	1	1	3p
NGLY1	1	1	1	3p
LRRC3B	1	1	1	3p
NEK10	1	1	1	3p
SLC4A7	1	1	1	3p
CMC1	1	1	1	3p
AZI2	1	1	1	3p
ZCWPW2	1	1	1	3p
RBMS3	1	1	1	3p
STT3B	1	1	1	3p
OSBPL10	1	1	1	3p
GPD1L	1	1	1	3p
CMTM6	1	1	1	3p
DYNC1LI1	1	1	1	3p
CNOT10	1	1	1	3p
GLB1	1	1	1	3p
CRTAP	1	1	1	3p
SUSD5	1	1	1	3p
FBXL2	1	1	1	3p
UBP1	1	1	1	3p
CLASP2	1	1	1	3p
PDCD6IP	1	1	1	3p
LINC01811	1	1	1	3p
ARPP21	1	1	1	3p
TRANK1	1	1	1	3p
EPM2AIP1	1	1	1	3p
MLH1	1	1	1	3p
LRRFIP2	1	1	1	3p
GOLGA4	1	1	1	3p
ITGA9	1	1	1	3p
CTDSPL	1	1	1	3p
ACAA1	1	1	1	3p
OXSR1	1	1	1	3p
XYLB	1	1	1	3p
ACVR2B	1	1	1	3p
EXOG	1	1	1	3p
WDR48	1	1	1	3p
TTC21A	1	1	1	3p
RPSA	1	1	1	3p
MOBP	1	1	1	3p
MYRIP	1	1	1	3p
EIF1B	1	1	1	3p
ENTPD3	1	1	1	3p
RPL14	1	1	1	3p
CTNNB1	1	1	1	3p
ULK4	1	1	1	3p
TRAK1	1	1	1	3p
CCK	1	1	1	3p
VIPR1	1	1	1	3p
SEC22C	1	1	1	3p
SS18L2	1	1	1	3p
NKTR	1	1	1	3p
POMGNT2	1	1	1	3p
SNRK	1	1	1	3p
ANO10	1	1	1	3p
ABHD5	1	1	1	3p
TCAIM	1	1	1	3p
ZNF445	1	1	1	3p
ZNF197	1	1	1	3p
ZDHHC3	1	1	1	3p
LARS2	1	1	1	3p
SACM1L	1	1	1	3p
LZTFL1	1	1	1	3p
LRRC2	1	1	1	3p
ALS2CL	1	1	1	3p
CCDC12	1	1	1	3p
SETD2	1	1	1	3p
KIF9-AS1	1	1	1	3p
KIF9	1	1	1	3p
KLHL18	1	1	1	3p
PTPN23	1	1	1	3p
SCAP	1	1	1	3p
CSPG5	1	1	1	3p
SMARCC1	1	1	1	3p
DHX30	1	1	1	3p
MAP4	1	1	1	3p
ZNF589	1	1	1	3p
TMA7	1	1	1	3p
SHISA5	1	1	1	3p
UQCRC1	1	1	1	3p
CELSR3	1	1	1	3p
NCKIPSD	1	1	1	3p
IP6K2	1	1	1	3p
PRKAR2A	1	1	1	3p
ARIH2	1	1	1	3p
P4HTM	1	1	1	3p
WDR6	1	1	1	3p
NDUFAF3	1	1	1	3p
QRICH1	1	1	1	3p
C3orf62	1	1	1	3p
USP4	1	1	1	3p
GPX1	1	1	1	3p
RHOA	1	1	1	3p
DAG1	1	1	1	3p
BSN	1	1	1	3p
RNF123	1	1	1	3p
IP6K1	1	1	1	3p
CAMKV	1	1	1	3p
RBM6	1	1	1	3p
RBM5	1	1	1	3p
GNAI2	1	1	1	3p
TUSC2	1	1	1	3p
NPRL2	1	1	1	3p
DOCK3	1	1	1	3p
DCAF1	1	1	1	3p
RAD54L2	1	1	1	3p
TEX264	1	1	1	3p
GRM2	1	1	1	3p
PCBP4	1	1	1	3p
RPL29	1	1	1	3p
WDR82	1	1	1	3p
DNAH1	1	1	1	3p
BAP1	1	1	1	3p
PHF7	1	1	1	3p
NISCH	1	1	1	3p
SMIM4	1	1	1	3p
PBRM1	1	1	1	3p
GNL3	1	1	1	3p
GLT8D1	1	1	1	3p
SPCS1	1	1	1	3p
NEK4	1	1	1	3p
SFMBT1	1	1	1	3p
TKT	1	1	0.5	3p
DCP1A	1	1	0.5	3p
CACNA1D	1	1	0.5	3p
CACNA2D3	1	1	0.5	3p
LRTM1	1	1	0.5	3p
ERC2	1	1	0.5	3p
CCDC66	1	1	0.5	3p
ARHGEF3	1	1	0.5	3p
APPL1	1	1	0.5	3p
PDE12	1	1	0.5	3p
ARF4	1	1	0.5	3p
DENND6A	1	1	0.5	3p
SLMAP	1	1	0.5	3p
FLNB	1	1	0.5	3p
ABHD6	1	1	0.5	3p
RPP14	1	1	0.5	3p
PXK	1	1	0.5	3p
PDHB	1	1	0.5	3p
FAM107A	1	1	0.5	3p
FHIT	1	1	0.5	3p
PTPRG	1	1	0.5	3p
C3orf14	1	1	0.5	3p
CADPS	1	1	0.5	3p
SYNPR	1	1	0.5	3p
THOC7	1	1	0.5	3p
ATXN7	1	1	0.5	3p
PSMD6	1	1	0.5	3p
PRICKLE2	1	1	0.5	3p
ADAMTS9-AS2	1	1	0.5	3p
MAGI1	1	1	0.5	3p
SLC25A26	1	1	0.5	3p
LRIG1	1	1	0.5	3p
TAFA1	1	1	0.5	3p
TMF1	1	1	0.5	3p
UBA3	1	1	0.5	3p
ARL6IP5	1	1	0.5	3p
FOXP1	1	1	0.5	3p
EIF4E3	1	1	0.5	3p
RYBP	1	1	0.5	3p
GXYLT2	1	1	0.5	3p
PPP4R2	1	1	0.5	3p
PDZRN3	1	1	0.5	3p
CNTN3	1	1	0.5	3p
ZNF717	1	1	0.5	3p
ROBO2	1	1	0.5	3p
ROBO1	1	1	0.5	3p
GBE1	1	1	0.5	3p
CADM2	1	1	0.5	3p
CHMP2B	1	1	0.5	3p
CGGBP1	1	1	0.5	3p
ZNF654	1	1	0.5	3p
C3orf38	1	1	0.5	3p
EPHA3	1	1	0.5	3p
PROS1	1	1	0.5	3q
ARL13B	1	1	0.5	3q
NSUN3	1	1	0.5	3q
MTRNR2L12	1	1	0.5	3q
EPHA6	1	1	0.5	3q
ARL6	1	1	0.5	3q
CRYBG3	1	1	0.5	3q
CLDND1	1	1	0.5	3q
CPOX	1	1	0.5	3q
ST3GAL6	1	1	0.5	3q
DCBLD2	1	1	1	3q
CMSS1	1	1	1	3q
FILIP1L	1	1	1	3q
TBC1D23	1	1	1	3q
NIT2	1	1	1	3q
TOMM70	1	1	1	3q
TFG	1	1	1	3q
SENP7	1	1	1	3q
TRMT10C	1	1	1	3q
PCNP	1	1	1	3q
ZBTB11	1	1	1	3q
RPL24	1	1	1	3q
CEP97	1	1	1	3q
NXPE3	1	1	1	3q
NFKBIZ	1	1	1	3q
ALCAM	1	1	1	3q
CBLB	1	1	1	3q
LINC00882	1	1	1	3q
DUBR	1	1	1	3q
BBX	1	1	1	3q
CD47	1	1	1	3q
IFT57	1	1	1	3q
DZIP3	1	1	1	3q
NECTIN3	1	1	1	3q
PLCXD2	1	1	1	3q
PHLDB2	1	1	1	3q
ABHD10	1	1	1	3q
TAGLN3	1	1	1	3q
CD200	1	1	1	3q
SLC35A5	1	1	1	3q
NEPRO	1	1	1	3q
CFAP44	1	1	1	3q
SPICE1	1	1	1	3q
SIDT1	1	1	1	3q
USF3	1	1	1	3q
NAA50	1	1	1	3q
ATP6V1A	1	1	1	3q
GRAMD1C	1	1	1	3q
ZDHHC23	1	1	1	3q
CCDC191	1	1	1	3q
ZBTB20	1	1	1	3q
GAP43	1	1	1	3q
LSAMP	1	1	1	3q
LSAMP-AS1	1	1	1	3q
IGSF11	1	1	1	3q
POGLUT1	1	1	1	3q
TIMMDC1	1	1	1	3q
GSK3B	1	1	1	3q
LRRC58	1	1	1	3q
NDUFB4	1	1	1	3q
STXBP5L	1	1	1	3q
GOLGB1	1	1	1	3q
IQCB1	1	1	1	3q
FAM162A	1	1	1	3q
KPNA1	1	1	1	3q
HSPBAP1	1	1	1	3q
SEMA5B	1	1	1	3q
SEC22A	1	1	1	3q
ADCY5	1	1	1	3q
HACD2	1	1	1	3q
MYLK	1	1	1	3q
CCDC14	1	1	1	3q
KALRN	1	1	1	3q
SLC12A8	1	1	1	3q
ZNF148	1	1	1	3q
SNX4	1	1	1	3q
OSBPL11	1	1	1	3q
SLC41A3	1	1	1	3q
ZXDC	1	1	1	3q
TXNRD3	1	1	1	3q
CHCHD6	1	1	1	3q
PLXNA1	1	1	1	3q
TPRA1	1	1	1	3q
PODXL2	1	1	1	3q
ABTB1	1	1	1	3q
MGLL	1	1	1	3q
KBTBD12	1	1	1	3q
SEC61A1	1	1	1	3q
RUVBL1	1	1	1	3q
EEFSEC	1	1	1	3q
RPN1	1	1	1	3q
RAB7A	1	1	1	3q
ACAD9	1	1	1	3q
CNBP	1	1	1	3q
COPG1	1	1	1	3q
HMCES	1	1	1	3q
MBD4	1	1	1	3q
IFT122	1	1	1	3q
PLXND1	1	1	1	3q
TMCC1	1	1	1	3q
PIK3R4	1	1	1	3q
ATP2C1	1	1	1	3q
NEK11	1	1	1	3q
MRPL3	1	1	1	3q
CPNE4	1	1	1	3q
DNAJC13	1	1	1	3q
UBA5	1	1	1	3q
TMEM108	1	1	1	3q
CDV3	1	1	1	3q
TOPBP1	1	1	1	3q
TF	1	1	1	3q
SRPRB	1	1	1	3q
RAB6B	1	1	1	3q
RYK	1	1	1	3q
AMOTL2	1	1	1	3q
ANAPC13	1	1	1	3q
CEP63	1	1	1	3q
EPHB1	1	1	1	3q
PPP2R3A	1	1	1	3q
MSL2	1	1	1	3q
PCCB	1	1	1	3q
STAG1	1	1	1	3q
SLC35G2	1	1	1	3q
NCK1	1	1	1	3q
ARMC8	1	1	1	3q
NME9	1	1	1	3q
MRAS	1	1	1	3q
CEP70	1	1	1	3q
PIK3CB	1	1	1	3q
COPB2	1	1	1	3q
NMNAT3	1	1	1	3q
CLSTN2	1	1	1	3q
SLC25A36	1	1	1	3q
PXYLP1	1	1	1	3q
ZBTB38	1	1	1	3q
RASA2	1	1	1	3q
RNF7	1	1	1	3q
ATP1B3	1	1	1	3q
TFDP2	1	1	1	3q
GK5	1	1	1	3q
XRN1	1	1	1	3q
ATR	1	1	1	3q
TRPC1	1	1	1	3q
U2SURP	1	1	1	3q
SLC9A9	1	1	1	3q
PLOD2	1	1	1	3q
HLTF	1	1	1	3q
HPS3	1	1	1	3q
COMMD2	1	1	1	3q
ANKUB1	1	1	1	3q
RNF13	1	1	1	3q
TSC22D2	1	1	1	3q
SERP1	1	1	1	3q
EIF2A	1	1	1	3q
SELENOT	1	1	1	3q
SIAH2	1	1	1	3q
MED12L	1	1	1	3q
P2RY14	1	1	1	3q
IGSF10	1	1	1	3q
MBNL1	1	1	1	3q
RAP2B	1	1	1	3q
DHX36	1	1	1	3q
PLCH1	1	1	1	3q
GMPS	1	1	1	3q
KCNAB1	1	1	1	3q
SSR3	1	1	1	3q
CCNL1	1	1	1	3q
RSRC1	1	1	1	3q
MLF1	1	1	1	3q
GFM1	1	1	1	3q
MFSD1	1	1	1	3q
IQCJ-SCHIP1	1	1	1	3q
IL12A-AS1	1	1	1	3q
C3orf80	1	1	1	3q
KPNA4	1	1	1	3q
PPM1L	1	1	1	3q
B3GALNT1	1	1	1	3q
NMD3	1	1	1	3q
SPTSSB	1	1	1	3q
SLITRK3	1	1	1	3q
LINC01322	1	1	1	3q
ZBBX	1	1	1	3q
PDCD10	1	1	1	3q
SERPINI1	1	1	1	3q
LRRC34	1	1	1	3q
SEC62	1	1	1	3q
PHC3	1	1	1	3q
PRKCI	1	1	1	3q
SKIL	1	1	1	3q
SLC7A14	1	1	1	3q
TNIK	1	1	1	3q
PLD1	1	1	1	3q
FNDC3B	1	1	1	3q
NCEH1	1	1	1	3q
NLGN1	1	1	1	3q
NAALADL2	1	1	1	3q
TBL1XR1	1	1	1	3q
KCNMB2	1	1	1	3q
KCNMB2-AS1	1	1	1	3q
ZMAT3	1	1	1	3q
PIK3CA	1	1	1	3q
MFN1	1	1	1	3q
GNB4	1	1	1	3q
NDUFB5	1	1	1	3q
USP13	1	1	1	3q
PEX5L	1	1	1	3q
TTC14	1	1	1	3q
FXR1	1	1	1	3q
DNAJC19	1	1	1	3q
ATP11B	1	1	1	3q
DCUN1D1	1	1	1	3q
MCCC1	1	1	1	3q
MCF2L2	1	1	1	3q
KLHL24	1	1	1	3q
YEATS2	1	1	1	3q
ABCC5	1	1	1	3q
EIF2B5	1	1	1	3q
DVL3	1	1	1	3q
AP2M1	1	1	1	3q
VWA5B2	1	1	1	3q
PSMD2	1	1	1	3q
EIF4G1	1	1	1	3q
FAM131A	1	1	1	3q
CHRD	1	1	1	3q
MAGEF1	1	1	1	3q
VPS8	1	1	1	3q
C3orf70	1	1	1	3q
MAP3K13	1	1	1	3q
SENP2	1	1	1	3q
TRA2B	1	1	1	3q
ETV5	1	1	1	3q
DGKG	1	1	1	3q
DNAJB11	1	1	1	3q
EIF4A2	1	1	1	3q
ST6GAL1	1	1	1	3q
LPP	1	1	1	3q
P3H2	1	1	1	3q
IL1RAP	1	1	1	3q
CCDC50	1	1	1	3q
FGF12	1	1	1	3q
MB21D2	1	1	1	3q
OPA1	1	1	1	3q
ATP13A3	1	1	1	3q
XXYLT1	1	1	1	3q
ACAP2	1	1	1	3q
PPP1R2	1	1	1	3q
APOD	1	1	1	3q
MUC20-OT1	1	1	1	3q
TNK2	1	1	1	3q
TFRC	1	1	1	3q
PCYT1A	1	1	1	3q
UBXN7	1	1	1	3q
RNF168	1	1	1	3q
FBXO45	1	1	1	3q
PIGX	1	1	1	3q
PAK2	1	1	1	3q
SENP5	1	1	1	3q
NCBP2	1	1	1	3q
PIGZ	1	1	1	3q
DLG1	1	1	1	3q
BDH1	1	1	1	3q
RUBCN	1	1	1	3q
FYTTD1	1	1	1	3q
LRCH3	1	1	1	3q
RPL35A	1	1	1	3q
LMLN	1	1	1	3q
ZNF595	1	1	1	4p
ZNF718	1	1	1	4p
ZNF141	1	1	1	4p
ZNF721	1	1	1	4p
PIGG	1	1	1	4p
ATP5ME	1	1	1	4p
PCGF3	1	1	1	4p
CPLX1	1	1	1	4p
GAK	1	1	1	4p
TMEM175	1	1	1	4p
DGKQ	1	1	1	4p
CTBP1	1	1	1	4p
MAEA	1	1	1	4p
UVSSA	1	1	1	4p
SLBP	1	1	1	4p
TMEM129	1	1	1	4p
LETM1	1	1	1	4p
NSD2	1	1	1	4p
NELFA	1	1	1	4p
C4orf48	1	1	1	4p
NAT8L	1	1	1	4p
POLN	1	1	1	4p
MXD4	1	1	1	4p
ZFYVE28	1	1	1	4p
RNF4	1	1	1	4p
FAM193A	1	1	1	4p
ADD1	1	1	1	4p
MFSD10	1	1	1	4p
GRK4	1	1	1	4p
HTT	1	1	1	4p
RGS12	1	1	1	4p
LRPAP1	1	1	1	4p
NSG1	1	1	1	4p
STX18	1	1	1	4p
STX18-AS1	1	1	1	4p
CRMP1	1	1	1	4p
C4orf50	1	1	1	4p
JAKMIP1	1	1	1	4p
WFS1	1	1	1	4p
PPP2R2C	1	1	1	4p
MAN2B2	1	1	1	4p
MRFAP1	1	1	1	4p
MRFAP1L1	1	1	1	4p
KIAA0232	1	1	1	4p
TBC1D14	1	1	1	4p
SORCS2	1	1	1	4p
AFAP1	1	1	1	4p
ABLIM2	1	1	1	4p
ACOX3	1	1	1	4p
ZNF518B	1	1	1	4p
RAB28	1	1	1	4p
BOD1L1	1	1	1	4p
CPEB2	1	1	1	4p
CC2D2A	1	1	1	4p
FBXL5	1	1	1	4p
FAM200B	1	1	1	4p
TAPT1	1	1	0.5	4p
TAPT1-AS1	1	1	0.5	4p
LDB2	1	1	0.5	4p
QDPR	1	1	0.5	4p
MED28	1	1	0.5	4p
FAM184B	1	1	0.5	4p
DCAF16	1	1	0.5	4p
LCORL	1	1	0.5	4p
SLIT2	1	1	0.5	4p
PACRGL	1	1	0.5	4p
KCNIP4	1	1	0.5	4p
PPARGC1A	1	1	0.5	4p
DHX15	1	1	0.5	4p
CCDC149	1	1	0.5	4p
ANAPC4	1	1	0.5	4p
SEL1L3	1	1	0.5	4p
RBPJ	1	1	0.5	4p
TBC1D19	1	1	0.5	4p
STIM2	1	1	0.5	4p
PCDH7	1	1	0.5	4p
ARAP2	1	1	0.5	4p
NWD2	1	1	0.5	4p
TBC1D1	1	1	0.5	4p
KLHL5	1	1	0.5	4p
WDR19	1	1	0.5	4p
RFC1	1	1	0.5	4p
SMIM14	1	1	0.5	4p
UBE2K	1	1	0.5	4p
PDS5A	1	1	0.5	4p
N4BP2	1	1	0.5	4p
APBB2	1	1	0.5	4p
UCHL1	1	1	0.5	4p
LIMCH1	1	1	0.5	4p
TMEM33	1	1	0.5	4p
SLC30A9	1	1	0.5	4p
ATP8A1	1	1	0.5	4p
KCTD8	1	1	0.5	4p
GUF1	1	1	0.5	4p
GNPDA2	1	1	0.5	4p
GABRG1	1	1	0.5	4p
GABRA2	1	1	0.5	4p
GABRA4	1	1	0.5	4p
GABRB1	1	1	0.5	4p
ATP10D	1	1	0.5	4p
NFXL1	1	1	0.5	4p
SLAIN2	1	1	0.5	4p
FRYL	1	1	0.5	4p
OCIAD1	1	1	0.5	4p
DCUN1D4	1	1	0.5	4q
SGCB	1	1	0.5	4q
USP46	1	1	0.5	4q
SCFD2	1	1	0.5	4q
LNX1	1	1	0.5	4q
[truncated: 5,817 more rows]

## Sheet: Figure 2G
Figure2G
Script: EnrichR result
Term	p-value	q-value
Apical Junction	4.31e-05	0.00106
Myc Targets V1	4.31e-05	0.00106
Mitotic Spindle	0.000198	0.00324
Oxiphos	0.000468	0.00573
Adipogenesis	0.000968	0.00805
PI3K/AKT/mTOR	0.000986	0.00805
DNA Repair	0.00186	0.0131
UV Response Up	0.00757	0.0463
Myogenesis	0.0216	0.096
p53 Pathway	0.0216	0.096
heme Metabolism	0.0216	0.096
Protein Secretion	0.0241	0.0985
Wnt/b Catenin	0.0314	0.111
Cholesterol Homeostasis	0.0317	0.111
mTORC1 Signaling	0.0359	0.117
Pperoxisome	0.0452	0.138

## Sheet: Figure 2H
Figure2G
Script: EnrichR result
term	p-value	q-value
UV Response Dn	0.000884	0.0326
Mitotic Spindle	0.00192	0.0326
Androgen Response	0.00195	0.0326
Hypoxia	0.00468	0.0584
ROS Pathway	0.00643	0.0643
Estrogen Response Early	0.0102	0.0848
mTORC1 Signaling	0.0209	0.149
