# Supplementary material for: Neuronal cell cycle reentry events in the aging brain are more prevalent in neurodegeneration and lead to cellular senescence
Source: PLoS Biol. 2024 Apr 23;22(4):e3002559. doi: 10.1371/journal.pbio.3002559 (PMC11037540; doi:10.1371/journal.pbio.3002559)
Supplement: S1 Data files — (ZIP) [file pbio.3002559.s034.zip › Data_Fig_3.xlsx]

## Sheet: Figure 3A
Figure 3A
Script: AllExIntegrated.code.R
LayerMarker	avg.exp	pct.exp	clusterId	avg.exp.scaled
GLRA3	1.16026	41.5104	0	1.26412
TLE1	0.660055	26.9433	0	1.11063
MDGA1	0.214901	8.71603	0	0.906933
CARTPT	0.238666	4.56078	0	0.0610677
CUX1	1.96881	54.8715	0	0.0616313
CUX2	3.6155	72.114	0	1.22134
KITLG	0.898005	34.2321	0	1.99148
RASGRF2	5.56506	82.5837	0	2.17526
PVRL3	0.928923	18.9646	0	1.08972
PRSS12	0.0978281	4.28165	0	-0.114977
DTX4	0.196741	10.375	0	-0.395922
GPR6	0.0136287	0.716242	0	-0.514928
UNC5D	4.32923	68.617	0	-0.782268
MEF2C	9.63278	92.9376	0	-0.882103
RORB	0.337196	11.6495	0	-0.904971
SATB2	5.04071	81.7622	0	0.408168
DKK3	3.04928	66.0628	0	0.179725
LDB2	12.0376	95.276	0	0.869973
SYT9	0.128809	7.26248	0	-0.455543
OPN3	0.883778	34.6956	0	1.38447
NEFH	0.108881	5.36128	0	-0.389366
CNTN6	0.355682	13.9772	0	-0.485343
FOXO1	0.0695706	3.11249	0	-0.323784
LIX1	0.00309002	0.142195	0	-0.588833
S100A10	0.00517565	0.279124	0	-0.499501
CRIM1	0.808094	32.4942	0	-0.914417
KCNK2	0.0216445	1.15863	0	-0.684777
SULF2	0.0449201	2.24352	0	-0.749171
PCP4	0.45794	14.2669	0	-0.287165
HTR2C	0.0364131	1.59048	0	-0.262663
FEZF2	0.00378617	0.210659	0	-0.669225
TOX	0.438584	16.2682	0	-0.862143
ETV1	0.067536	3.46008	0	-0.607656
RPRM	0.0131652	0.49505	0	-0.602479
RXFP1	0.0707231	3.57068	0	-1.33698
FOXP2	0.0898525	3.90773	0	-1.08535
CRYM	0.538886	21.9612	0	-0.508803
OTX1	0.000505593	0.0263324	0	-0.71089
SOX5	2.88401	52.8702	0	-0.870806
SEMA3E	0.0440953	1.9802	0	-0.5242
NR4A3	0.0739901	3.55488	0	-0.176279
LXN	0.0636589	2.9387	0	0.987151
PPP1R1B	0.286393	13.2557	0	-0.18828
SYT6	0.0063272	0.342321	0	-0.480347
OPRK1	0.081913	5.24015	0	-0.0953639
NR4A2	0.0823941	3.97093	0	-0.31423
SYNPR	0.503393	15.573	0	-0.627763
NTNG2	0.15776	7.63114	0	-0.349419
ADRA2A	0.0125305	0.668843	0	-0.599599
GLRA3	0.716469	31.7763	1	0.163058
TLE1	0.465911	22.7889	1	0.294682
MDGA1	0.0141323	0.875837	1	-0.583047
CARTPT	0.0127911	0.64686	1	-0.530097
CUX1	0.752951	29.6697	1	-0.782347
CUX2	0.167344	7.27575	1	-0.733705
KITLG	0.618925	28.1871	1	0.884108
RASGRF2	0.47312	20.5507	1	-1.11459
PVRL3	0.379602	13.5554	1	-0.302959
PRSS12	0.140811	8.31187	1	0.21179
DTX4	0.195746	10.905	1	-0.413609
GPR6	0.0193656	1.2651	1	-0.32419
UNC5D	8.00778	84.6471	1	-0.0757429
MEF2C	13.9066	94.8251	1	1.00592
RORB	8.27734	86.7937	1	1.01082
SATB2	3.62748	73.3757	1	-0.621539
DKK3	2.76677	62.3447	1	0.0079577
LDB2	8.98105	89.3984	1	-0.128847
SYT9	0.507924	23.8079	1	2.24086
OPN3	0.529225	25.0272	1	-0.194478
NEFH	0.206408	11.197	1	-0.273543
CNTN6	0.290983	13.8646	1	-0.593813
FOXO1	0.0725354	3.25147	1	-0.309332
LIX1	0.0119453	0.675482	1	-0.260211
S100A10	0.00779761	0.549545	1	-0.399761
CRIM1	2.02127	58.2575	1	1.24716
KCNK2	0.699438	28.708	1	1.10747
SULF2	0.324221	14.8721	1	0.723574
PCP4	1.80799	37.1572	1	0.897751
HTR2C	0.0497745	2.07797	1	-0.258199
FEZF2	0.220449	11.9698	1	0.458729
TOX	5.02168	73.6905	1	0.202735
ETV1	0.730514	28.4218	1	0.394584
RPRM	0.691138	18.2838	1	1.84061
RXFP1	2.21843	58.8757	1	0.822804
FOXP2	4.29025	75.0873	1	0.473919
CRYM	0.925859	36.0868	1	-0.0502197
OTX1	0.000496001	0.0286221	1	-0.713344
SOX5	1.85691	36.4875	1	-1.13958
SEMA3E	0.843188	22.3997	1	-0.0873617
NR4A3	0.0265984	1.7345	1	-0.440483
LXN	0.04878	3.07974	1	0.128636
PPP1R1B	0.324466	16.1944	1	0.0413092
SYT6	0.0265198	1.32807	1	-0.360635
OPRK1	0.0100057	0.652585	1	-0.676546
NR4A2	0.0624328	3.57777	1	-0.3516
SYNPR	0.506252	19.5432	1	-0.626911
NTNG2	0.43832	18.4555	1	-0.0640446
ADRA2A	0.129648	5.83319	1	0.643731
GLRA3	1.13709	49.0682	2	1.20662
TLE1	0.718193	37.528	2	1.35498
MDGA1	0.0249096	1.70766	2	-0.503064
CARTPT	0.40574	11.5403	2	0.498336
CUX1	2.30842	69.9736	2	0.297372
CUX2	4.24607	84.055	2	1.57887
KITLG	0.687201	36.132	2	1.15502
RASGRF2	4.0076	80.7956	2	1.169
PVRL3	0.831605	23.9615	2	0.842987
PRSS12	0.111158	6.54605	2	-0.0136412
DTX4	0.203535	14.0205	2	-0.275105
GPR6	0.0373294	2.62926	2	0.273061
UNC5D	11.2632	94.4501	2	0.549509
MEF2C	12.8693	98.2246	2	0.547661
RORB	2.78987	62.4246	2	-0.313193
SATB2	4.53349	86.298	2	0.0385952
DKK3	2.20523	63.5969	2	-0.333459
LDB2	12.4492	97.7163	2	1.00447
SYT9	0.236507	14.7862	2	0.310444
OPN3	0.58904	32.3779	2	0.071897
NEFH	0.359286	16.3041	2	-0.0919879
CNTN6	0.775747	30.1755	2	0.218917
FOXO1	0.0317648	2.10747	2	-0.508072
LIX1	0.00431882	0.325269	2	-0.543232
S100A10	0.00477399	0.352375	2	-0.514781
CRIM1	0.950561	45.1108	2	-0.660577
KCNK2	0.0394795	2.95453	2	-0.637617
SULF2	0.0999027	7.01362	2	-0.459249
PCP4	0.172827	10.307	2	-0.537404
HTR2C	0.044227	2.71735	2	-0.260053
FEZF2	0.0096899	0.596327	2	-0.63849
TOX	2.06503	60.1952	2	-0.48424
ETV1	0.124366	7.66416	2	-0.521745
RPRM	0.0119096	0.752185	2	-0.607004
RXFP1	0.363787	18.5471	2	-1.04227
FOXP2	0.251231	12.3467	2	-1.02544
CRYM	0.804195	39.5677	2	-0.194398
OTX1	0.000539097	0.0474351	2	-0.702315
SOX5	5.2091	79.2709	2	-0.262368
SEMA3E	0.0554948	3.67283	2	-0.517968
NR4A3	0.0485293	3.22559	2	-0.31822
LXN	0.0493577	3.17815	2	0.161966
PPP1R1B	0.244592	15.369	2	-0.440353
SYT6	0.00613067	0.467575	2	-0.481512
OPRK1	0.0330234	2.92065	2	-0.490509
NR4A2	0.0410475	2.63604	2	-0.391635
SYNPR	2.47267	64.4982	2	-0.0402793
NTNG2	0.217115	13.9324	2	-0.289046
ADRA2A	0.0232619	1.58569	2	-0.485673
GLRA3	0.937611	8.70405	3	0.711719
TLE1	0.64376	5.80022	3	1.04215
MDGA1	0.139167	1.35165	3	0.344883
CARTPT	0.204313	1.58188	3	-0.0288425
CUX1	2.82618	20.3491	3	0.656771
CUX2	3.81832	26.7286	3	1.33634
KITLG	0.581316	5.18381	3	0.734877
RASGRF2	3.44158	25.169	3	0.803302
PVRL3	1.0432	6.72856	3	1.37943
PRSS12	0.13121	0.980319	3	0.138802
DTX4	0.236659	2.21315	3	0.313878
GPR6	0.0230632	0.274786	3	-0.201255
UNC5D	7.74279	40.2377	3	-0.126639
MEF2C	11.5422	54.9647	3	-0.0385986
RORB	2.62415	14.3335	3	-0.353178
SATB2	3.87267	28.2659	3	-0.442887
DKK3	2.59818	18.3141	3	-0.0945443
LDB2	10.5486	53.7245	3	0.383392
SYT9	0.187648	1.78983	3	-0.0370584
OPN3	0.609827	5.13182	3	0.164472
NEFH	0.222682	1.96807	3	-0.254217
CNTN6	0.376531	3.08206	3	-0.450388
FOXO1	0.113521	0.876346	3	-0.109547
LIX1	0.0177939	0.126253	3	-0.0431701
S100A10	0.014016	0.1114	3	-0.16321
CRIM1	0.916837	7.82027	3	-0.720664
KCNK2	0.0693008	0.46788	3	-0.558762
SULF2	0.129984	0.958039	3	-0.300632
PCP4	0.356548	2.25771	3	-0.376155
HTR2C	0.079668	0.631266	3	-0.24821
FEZF2	0.0253666	0.215373	3	-0.556877
TOX	1.98971	12.1574	3	-0.501741
ETV1	0.138008	1.0026	3	-0.501121
RPRM	0.0362874	0.282213	3	-0.519158
RXFP1	0.447232	2.79242	3	-0.958358
FOXP2	0.864186	4.76049	3	-0.797903
CRYM	0.550921	4.58968	3	-0.494542
OTX1	0.00025787	0.00742666	3	-0.774291
SOX5	3.50513	22.1463	3	-0.708269
SEMA3E	0.183328	1.24025	3	-0.448086
NR4A3	0.0538523	0.46788	3	-0.288545
LXN	0.0348358	0.230227	3	-0.675954
PPP1R1B	0.335452	3.08206	3	0.107555
SYT6	0.0376702	0.2228	3	-0.29453
OPRK1	0.0559859	0.460453	3	-0.304917
NR4A2	0.0768737	0.57928	3	-0.324565
SYNPR	1.52105	11.2514	3	-0.324173
NTNG2	0.424428	3.17118	3	-0.0781757
ADRA2A	0.0297644	0.2228	3	-0.416642
GLRA3	0.439202	24.7092	4	-0.524854
TLE1	0.335349	20.7692	4	-0.254049
MDGA1	0.0441246	2.73499	4	-0.360463
CARTPT	0.015112	1.00597	4	-0.524022
CUX1	1.17213	49.2612	4	-0.491374
CUX2	0.100088	6.16158	4	-0.771838
KITLG	0.297937	18.9982	4	-0.389549
RASGRF2	1.61913	48.5801	4	-0.374165
PVRL3	0.443529	17.7931	4	-0.140886
PRSS12	0.00778172	0.597296	4	-0.799533
DTX4	0.17486	12.0402	4	-0.784996
GPR6	0.0228537	1.95955	4	-0.208219
UNC5D	4.95017	79.9434	4	-0.663007
MEF2C	10.3991	92.6648	4	-0.54355
RORB	0.850136	29.257	4	-0.78121
SATB2	4.74554	82.1125	4	0.1931
DKK3	2.91919	67.5259	4	0.100627
LDB2	10.3217	91.9103	4	0.309259
SYT9	0.0573377	3.89815	4	-0.963871
OPN3	0.713295	38.4261	4	0.625247
NEFH	0.210102	14.5447	4	-0.269158
CNTN6	1.22047	44.7868	4	0.964525
FOXO1	0.0531842	2.96552	4	-0.403661
LIX1	0.0155252	1.40417	4	-0.127361
S100A10	0.00938479	0.681128	4	-0.339384
CRIM1	1.99076	64.2251	4	1.19279
KCNK2	0.126538	9.09567	4	-0.407413
SULF2	0.0524295	4.04485	4	-0.709575
PCP4	0.108665	6.48643	4	-0.593719
HTR2C	0.0516798	3.04936	4	-0.257562
FEZF2	0.0174584	1.3413	4	-0.598047
TOX	2.3751	52.604	4	-0.412196
ETV1	0.259928	15.5087	4	-0.316812
RPRM	0.0202795	1.27842	4	-0.576843
RXFP1	2.03807	63.5649	4	0.641424
FOXP2	1.9219	52.0277	4	-0.405258
CRYM	0.256018	16.0117	4	-0.844016
OTX1	0.00352164	0.366761	4	0.0610246
SOX5	10.1932	88.7771	4	1.0419
SEMA3E	0.0857343	4.60023	4	-0.501437
NR4A3	0.103158	7.01037	4	-0.0136683
LXN	0.0365654	3.10175	4	-0.576155
PPP1R1B	0.258253	16.5566	4	-0.357974
SYT6	0.0115414	0.785916	4	-0.449434
OPRK1	0.296376	20.3395	4	1.63801
NR4A2	0.084468	6.3502	4	-0.310348
SYNPR	0.975881	36.0893	4	-0.486809
NTNG2	0.349571	18.5162	4	-0.154316
ADRA2A	0.0217689	1.61375	4	-0.501523
GLRA3	0.830578	7.57576	5	0.446166
TLE1	0.463287	4.63659	5	0.283652
MDGA1	0.0434278	0.455685	5	-0.365634
CARTPT	0.806825	3.87332	5	1.54806
CUX1	0.78251	6.52768	5	-0.761829
CUX2	0.43352	3.87332	5	-0.582787
KITLG	0.573555	6.27706	5	0.704083
RASGRF2	1.48027	12.2807	5	-0.463879
PVRL3	0.316723	3.07587	5	-0.462373
PRSS12	0.0479589	0.455685	5	-0.494096
DTX4	0.329054	3.24675	5	1.95681
GPR6	0.0656446	0.524037	5	1.21447
UNC5D	1.50606	11.7453	5	-1.32451
MEF2C	12.3156	58.2023	5	0.303078
RORB	3.44418	22.1577	5	-0.155323
SATB2	2.10672	17.5553	5	-1.72959
DKK3	7.81659	43.7002	5	2.5
LDB2	3.1125	24.3905	5	-2.04657
SYT9	0.0932099	0.854409	5	-0.708734
OPN3	0.929816	9.17065	5	1.58949
NEFH	3.57079	20.9615	5	2.5
CNTN6	0.148901	1.66325	5	-0.832022
FOXO1	0.0817562	0.603782	5	-0.264384
LIX1	0.0283642	0.318979	5	0.349093
S100A10	0.0602576	0.569606	5	1.59584
CRIM1	1.5925	13.4997	5	0.4832
KCNK2	0.132519	1.41262	5	-0.391599
SULF2	0.375587	4.15812	5	0.994427
PCP4	3.49073	17.316	5	2.37467
HTR2C	0.105137	0.740488	5	-0.2397
FEZF2	0.248959	2.64297	5	0.607149
TOX	0.938303	7.89474	5	-0.746033
ETV1	0.813267	7.33652	5	0.519683
RPRM	0.253829	1.84552	5	0.264758
RXFP1	0.534914	4.97835	5	-0.870182
FOXP2	0.556047	4.23787	5	-0.91229
CRYM	2.3731	17.2704	5	1.66484
OTX1	0.0121742	0.0797448	5	2.27551
SOX5	1.13767	9.18205	5	-1.3278
SEMA3E	0.232261	1.97084	5	-0.421336
NR4A3	0.09381	0.922761	5	-0.0657843
LXN	0.0242996	0.113921	5	-1.28389
PPP1R1B	0.846231	7.72386	5	2.5
SYT6	0.0623498	0.444293	5	-0.148217
OPRK1	0.178075	1.72021	5	0.681856
NR4A2	0.351545	2.27842	5	0.189649
SYNPR	2.09013	13.0554	5	-0.1544
NTNG2	0.570812	4.70494	5	0.070721
ADRA2A	0.118931	1.00251	5	0.529957
GLRA3	0.168927	7.49848	6	-1.19542
TLE1	0.38329	15.8369	6	-0.0525624
MDGA1	0.0115433	0.523433	6	-0.602261
CARTPT	0.011599	0.572124	6	-0.533217
CUX1	1.74617	49.6409	6	-0.0929086
CUX2	0.367381	12.0998	6	-0.620287
KITLG	0.165044	7.27937	6	-0.91686
RASGRF2	0.29565	11.6738	6	-1.22925
PVRL3	0.476402	12.7693	6	-0.0575454
PRSS12	0.14272	5.47778	6	0.226307
DTX4	0.225018	10.0061	6	0.106897
GPR6	0.0165542	0.93731	6	-0.417662
UNC5D	13.3993	95.3621	6	0.959796
MEF2C	14.9496	96.7498	6	1.46666
RORB	12.5762	94.8874	6	2.04804
SATB2	5.31383	80.6208	6	0.607164
DKK3	0.991299	32.745	6	-1.07154
LDB2	11.0374	93.804	6	0.543138
SYT9	0.182464	7.82715	6	-0.0739264
OPN3	0.763553	29.2149	6	0.849065
NEFH	0.184161	8.7888	6	-0.299965
CNTN6	0.281065	10.5782	6	-0.610442
FOXO1	0.0741087	2.8241	6	-0.301663
LIX1	0.00345783	0.121729	6	-0.575183
S100A10	0.00380295	0.219111	6	-0.551719
CRIM1	0.923141	31.0773	6	-0.709431
KCNK2	0.0604062	2.81193	6	-0.582281
SULF2	0.049346	2.30067	6	-0.725834
PCP4	0.147584	4.94218	6	-0.55956
HTR2C	0.0406144	1.98418	6	-0.26126
FEZF2	0.0103287	0.486914	6	-0.635164
TOX	9.94038	90.1156	6	1.34559
ETV1	0.0672982	2.61716	6	-0.608016
RPRM	0.0119614	0.632988	6	-0.606817
RXFP1	1.57427	44.9909	6	0.175014
FOXP2	6.38708	83.871	6	1.2523
CRYM	0.492147	19.647	6	-0.564192
OTX1	0	0	6	-0.840289
SOX5	7.15767	74.997	6	0.247544
SEMA3E	0.294222	10.773	6	-0.387464
NR4A3	0.016432	0.657334	6	-0.49716
LXN	0.0315591	1.60682	6	-0.865016
PPP1R1B	0.384764	16.5064	6	0.404919
SYT6	0.0627461	2.958	6	-0.145868
OPRK1	0.0133385	0.669507	6	-0.649609
NR4A2	0.0516887	2.37371	6	-0.371714
SYNPR	0.861936	25.9647	6	-0.520801
NTNG2	0.203862	8.14364	6	-0.302526
ADRA2A	0.0190622	1.03469	6	-0.530258
GLRA3	1.11262	44.4591	7	1.14593
TLE1	0.39162	20.0231	7	-0.0175494
MDGA1	0.0151853	1.05384	7	-0.575232
CARTPT	0.112202	4.10012	7	-0.269916
CUX1	2.85209	70.5417	7	0.674758
CUX2	4.36803	79.7464	7	1.64802
KITLG	0.439789	23.1023	7	0.173309
RASGRF2	2.16764	60.2668	7	-0.0197802
PVRL3	0.790014	22.7894	7	0.737545
PRSS12	0.519156	24.1561	7	2.5
DTX4	0.238989	13.1566	7	0.355321
GPR6	0.0826866	4.6929	7	1.78108
UNC5D	18.9546	98.3369	7	2.02677
MEF2C	14.9139	97.563	7	1.45089
RORB	9.15785	91.9809	7	1.22326
SATB2	4.22895	79.9111	7	-0.183298
DKK3	1.18749	42.0879	7	-0.95225
LDB2	10.575	95.3894	7	0.392039
SYT9	0.33935	18.8704	7	1.04191
OPN3	0.383718	20.4512	7	-0.842471
NEFH	0.224359	11.3288	7	-0.252225
CNTN6	0.264397	12.465	7	-0.638387
FOXO1	0.0407315	2.50288	7	-0.464363
LIX1	0.0019625	0.131731	7	-0.630675
S100A10	0.013705	1.00445	7	-0.17504
CRIM1	1.37244	49.4813	7	0.0911128
KCNK2	0.0718347	4.08365	7	-0.552062
SULF2	0.0571117	3.09567	7	-0.684885
PCP4	0.52362	15.8571	7	-0.229518
HTR2C	0.0405383	2.07476	7	-0.261285
FEZF2	0.0094432	0.477523	7	-0.639774
TOX	1.83147	48.2134	7	-0.538506
ETV1	0.0844715	4.42944	7	-0.582054
RPRM	0.0140201	0.790384	7	-0.599399
RXFP1	1.41313	46.4021	7	0.012976
FOXP2	1.83103	51.6878	7	-0.438991
CRYM	0.933309	36.5552	7	-0.0413913
OTX1	0.00135281	0.0823316	7	-0.494057
SOX5	6.20783	79.9769	7	-0.00101619
SEMA3E	0.0577354	3.29327	7	-0.516743
NR4A3	0.0414681	2.58521	7	-0.357586
LXN	0.0453882	2.73341	7	-0.0670735
PPP1R1B	0.203835	11.2136	7	-0.686128
SYT6	0.0104386	0.609254	7	-0.455972
OPRK1	0.0362493	2.58521	7	-0.464435
NR4A2	0.0504516	3.0298	7	-0.37403
SYNPR	3.70363	73.6374	7	0.326944
NTNG2	0.253789	12.7285	7	-0.251743
ADRA2A	0.0102593	0.49399	7	-0.623711
GLRA3	1.28042	62.9622	8	1.56224
TLE1	0.773529	49.2874	8	1.58755
MDGA1	0.0584971	4.58398	8	-0.253799
CARTPT	1.4116	23.6325	8	2.5
CUX1	1.91023	75.1926	8	0.0209738
CUX2	3.65971	87.3652	8	1.24641
KITLG	0.58339	39.6572	8	0.743107
RASGRF2	3.98324	89.9461	8	1.15326
PVRL3	1.43194	53.698	8	2.365
PRSS12	0.0952172	7.26117	8	-0.134826
DTX4	0.205985	18.0085	8	-0.23154
GPR6	0.0963745	9.09091	8	2.23617
UNC5D	7.71929	96.1864	8	-0.131152
MEF2C	11.675	99.6918	8	0.0200663
RORB	1.97793	54.5455	8	-0.509097
SATB2	4.26367	94.453	8	-0.157997
DKK3	3.94852	90.4083	8	0.726466
LDB2	9.36773	99.4222	8	-0.00248791
SYT9	0.210754	16.6988	8	0.127281
OPN3	0.704249	45.1464	8	0.584964
NEFH	0.473562	23.5747	8	0.0437249
CNTN6	0.45676	27.1957	8	-0.31588
FOXO1	0.0334964	2.90832	8	-0.499631
LIX1	0.00424914	0.442989	8	-0.545818
S100A10	0.010025	0.924499	8	-0.315029
CRIM1	0.730251	45.4931	8	-1.05311
KCNK2	0.0372721	3.29353	8	-0.643453
SULF2	0.0755801	6.81818	8	-0.587502
PCP4	0.58565	30.0847	8	-0.175076
HTR2C	0.0453811	3.9869	8	-0.259667
FEZF2	0.00676935	0.635593	8	-0.653694
TOX	1.17426	52.1379	8	-0.69121
ETV1	0.118079	9.30277	8	-0.531249
RPRM	0.0139003	1.1171	8	-0.59983
RXFP1	0.342327	20.9938	8	-1.06385
FOXP2	0.215942	14.1371	8	-1.03854
CRYM	1.8993	72.5154	8	1.10335
OTX1	0.000479638	0.0577812	8	-0.717532
SOX5	2.48548	70.9361	8	-0.975095
SEMA3E	0.0477152	4.33359	8	-0.522221
NR4A3	0.0843496	7.24191	8	-0.118525
LXN	0.0953133	7.7812	8	2.5
PPP1R1B	0.501415	35.0347	8	1.10835
SYT6	0.00552145	0.577812	8	-0.485124
OPRK1	0.042673	4.19877	8	-0.412517
NR4A2	0.0537108	4.85362	8	-0.367928
SYNPR	2.11259	69.6649	8	-0.147702
NTNG2	0.122837	11.8259	8	-0.384942
ADRA2A	0.0392887	3.33205	8	-0.315532
GLRA3	0.306081	14.8094	9	-0.855133
TLE1	0.176015	9.37121	9	-0.923702
MDGA1	0.0127455	0.53411	9	-0.593339
CARTPT	0.0176279	0.704054	9	-0.517438
CUX1	1.91606	53.848	9	0.0250157
CUX2	0.598196	17.0672	9	-0.489418
KITLG	0.185988	9.63826	9	-0.833755
RASGRF2	0.835834	33.9888	9	-0.880243
PVRL3	0.367501	11.2649	9	-0.333637
PRSS12	0.295036	12.0903	9	1.38425
DTX4	0.314879	14.9794	9	1.70477
GPR6	0.00393792	0.291333	9	-0.837124
UNC5D	12.582	92.8138	9	0.802809
MEF2C	14.1581	93.8577	9	1.11702
RORB	8.82414	88.0311	9	1.14275
SATB2	5.73352	83.1998	9	0.912959
DKK3	1.26522	43.6514	9	-0.90499
LDB2	9.27257	90.7987	9	-0.0335863
SYT9	0.315909	14.5424	9	0.875181
OPN3	0.573532	26.2685	9	0.00283817
NEFH	0.0974426	4.83127	9	-0.40295
CNTN6	0.734212	27.3125	9	0.149281
FOXO1	0.813754	31.6824	9	2.5
LIX1	0.00432466	0.2185	9	-0.543015
S100A10	0.0251021	1.55378	9	0.258508
CRIM1	2.02805	56.3729	9	1.25924
KCNK2	0.562958	24.472	9	0.746584
SULF2	0.280143	13.8383	9	0.491153
PCP4	0.166412	6.67638	9	-0.543035
HTR2C	0.0466863	1.84511	9	-0.259231
FEZF2	0.0545519	3.42316	9	-0.404937
TOX	2.69599	48.4341	9	-0.337637
ETV1	0.134059	6.89488	9	-0.507091
RPRM	0.0361457	2.08789	9	-0.519669
RXFP1	2.55735	63.4377	9	1.16363
FOXP2	4.42458	74.6783	9	0.523785
CRYM	0.608931	25.7101	9	-0.425797
OTX1	0.00222668	0.0971109	9	-0.270401
SOX5	9.10737	84.0738	9	0.757748
SEMA3E	0.328005	11.8718	9	-0.368996
NR4A3	0.126347	7.0891	9	0.115607
LXN	0.0423058	2.79194	9	-0.24493
PPP1R1B	0.11821	6.57927	9	-1.20247
SYT6	0.136623	6.91916	9	0.292114
OPRK1	0.0997424	6.23938	9	0.0487402
NR4A2	0.0608135	3.8116	9	-0.354631
SYNPR	3.12998	67.3464	9	0.155811
NTNG2	0.267914	12.6487	9	-0.237375
ADRA2A	0.00698049	0.388444	9	-0.658519
GLRA3	0.626819	36.3379	10	-0.0593678
TLE1	0.430585	29.8771	10	0.146213
MDGA1	0.0567461	4.53829	10	-0.266794
CARTPT	0.0875772	3.27766	10	-0.334365
CUX1	1.53591	62.7167	10	-0.238861
CUX2	1.36783	41.6325	10	-0.0530502
KITLG	0.537883	33.0917	10	0.56254
RASGRF2	2.13511	58.9978	10	-0.0407929
PVRL3	0.0465401	1.92247	10	-1.14736
PRSS12	0.103795	7.56382	10	-0.0696135
DTX4	0.272879	20.3908	10	0.957938
GPR6	0.0215855	2.11157	10	-0.250386
UNC5D	8.29573	88.6858	10	-0.020436
MEF2C	10.2712	95.3356	10	-0.600093
RORB	4.3609	66.6877	10	0.0658627
SATB2	4.0704	85.6287	10	-0.298823
DKK3	1.6311	60.8572	10	-0.682537
LDB2	9.31062	95.0835	10	-0.0211524
SYT9	0.436375	27.7025	10	1.73198
OPN3	0.466802	31.8626	10	-0.472466
NEFH	0.217576	14.781	10	-0.26028
CNTN6	0.577867	30.3498	10	-0.112838
FOXO1	0.423773	25.717	10	1.40281
LIX1	0.0104205	1.13457	10	-0.316796
S100A10	0.00737867	0.69335	10	-0.415698
CRIM1	1.37541	58.5566	10	0.0963877
KCNK2	0.223797	15.3167	10	-0.150237
SULF2	0.174032	12.953	10	-0.0683697
PCP4	0.273709	14.4343	10	-0.448862
HTR2C	0.329916	6.87047	10	-0.164593
FEZF2	0.0496802	3.81343	10	-0.430299
TOX	3.96705	68.358	10	-0.0423064
ETV1	0.257728	16.9871	10	-0.320139
RPRM	0.102724	5.38922	10	-0.279752
RXFP1	1.03769	42.9877	10	-0.364581
FOXP2	2.38189	54.3334	10	-0.234503
CRYM	0.464327	30.1607	10	-0.59716
OTX1	0.00292421	0.441223	10	-0.091879
SOX5	7.16625	83.3911	10	0.249787
SEMA3E	0.374719	14.9385	10	-0.343459
NR4A3	0.0650408	5.64135	10	-0.22617
LXN	0.0234685	2.52127	10	-1.33185
PPP1R1B	0.280462	20.8635	10	-0.224046
SYT6	0.0312403	2.67885	10	-0.332649
OPRK1	0.0728959	6.99653	10	-0.168244
NR4A2	0.100798	7.87898	10	-0.279777
SYNPR	1.41927	47.463	10	-0.354535
NTNG2	0.300029	22.1557	10	-0.204709
ADRA2A	0.0296196	2.7734	10	-0.41818
GLRA3	0.795888	35.468	11	0.360098
TLE1	0.0499676	3.80952	11	-1.45346
MDGA1	0.512459	24.0394	11	2.5
CARTPT	0.0108433	0.722496	11	-0.535194
CUX1	1.10166	42.5287	11	-0.540291
CUX2	0.113155	6.89655	11	-0.764429
KITLG	0.201512	12.7422	11	-0.772157
RASGRF2	3.31438	68.1445	11	0.721123
PVRL3	0.166419	6.69951	11	-0.843434
PRSS12	0.0114478	0.623974	11	-0.771662
DTX4	0.0940653	5.97701	11	-2.22166
GPR6	0.00121478	0.131363	11	-0.927662
UNC5D	2.67053	56.5846	11	-1.10085
MEF2C	6.69796	86.601	11	-2.17859
RORB	0.164449	7.38916	11	-0.946651
SATB2	4.94668	80.3284	11	0.339657
DKK3	3.85587	71.3957	11	0.670134
LDB2	4.78514	73.9573	11	-1.49999
SYT9	0.0797758	5.18883	11	-0.804282
OPN3	0.235746	13.7274	11	-1.50144
NEFH	0.258331	14.844	11	-0.21188
CNTN6	0.285284	14.3514	11	-0.603369
FOXO1	0.0483958	2.72578	11	-0.427003
LIX1	0.0408711	2.95567	11	0.813226
S100A10	0.0112332	0.591133	11	-0.269068
CRIM1	0.69277	30.1149	11	-1.11989
KCNK2	1.43077	42.7586	11	2.5
SULF2	0.133226	6.40394	11	-0.283539
PCP4	0.282262	10.0164	11	-0.441355
HTR2C	0.0400904	2.43021	11	-0.261435
FEZF2	0.384851	19.5074	11	1.31461
TOX	0.969038	22.266	11	-0.738892
ETV1	1.33924	42.266	11	1.31481
RPRM	0.349801	16.9458	11	0.610598
RXFP1	2.24192	58.6207	11	0.846419
FOXP2	4.62053	67.5534	11	0.596524
CRYM	0.289415	14.1215	11	-0.80444
OTX1	0.00656	0.525452	11	0.838649
SOX5	2.36782	56.0263	11	-1.00589
SEMA3E	2.92253	62.9228	11	1.04934
NR4A3	0.0713737	4.40066	11	-0.190865
LXN	0.0496485	3.64532	11	0.178747
PPP1R1B	0.33854	18.1609	11	0.126182
SYT6	0.085664	3.77668	11	-0.00999889
OPRK1	0.036479	1.6092	11	-0.462579
NR4A2	0.702372	30.509	11	0.846434
SYNPR	2.88813	61.9704	11	0.0836601
NTNG2	0.126828	6.10837	11	-0.380883
ADRA2A	0.319091	16.0263	11	2.5
GLRA3	0.136489	9.6649	12	-1.2759
TLE1	0.538854	31.6049	12	0.601248
MDGA1	0.0323657	2.82187	12	-0.44773
CARTPT	0.0380208	2.92769	12	-0.464065
CUX1	6.56932	91.2522	12	2.5
CUX2	0.178676	10.582	12	-0.727279
KITLG	0.0526676	4.69136	12	-1.36276
RASGRF2	1.96845	59.3298	12	-0.148472
PVRL3	0.127318	6.91358	12	-0.942564
PRSS12	0.0130684	0.599647	12	-0.759342
DTX4	0.199018	14.7795	12	-0.355438
GPR6	0.0539833	4.55026	12	0.826765
UNC5D	12.66	94.0035	12	0.817789
MEF2C	10.3878	93.7566	12	-0.548571
RORB	0.222967	9.87654	12	-0.932532
SATB2	8.24686	91.358	12	2.5
DKK3	3.13645	71.7813	12	0.232727
LDB2	3.44543	63.9506	12	-1.93778
SYT9	0.0767579	6.06702	12	-0.825747
OPN3	0.416862	27.3369	12	-0.694869
NEFH	0.0879984	7.61905	12	-0.414165
CNTN6	2.43266	60.9877	12	2.5
FOXO1	0.0626091	4.86772	12	-0.357719
LIX1	0.109969	8.53616	12	2.5
S100A10	0.102293	6.10229	12	2.5
CRIM1	1.12304	49.7707	12	-0.353263
KCNK2	0.0564968	4.93827	12	-0.592619
SULF2	0.114049	7.93651	12	-0.384658
PCP4	0.11781	6.84303	12	-0.585692
HTR2C	0.118853	5.14991	12	-0.235117
FEZF2	0.00661732	0.776014	12	-0.654486
TOX	0.461046	15.4145	12	-0.856924
ETV1	0.205869	13.0864	12	-0.398535
RPRM	0.0128485	0.846561	12	-0.603621
RXFP1	2.37063	68.0071	12	0.975851
FOXP2	0.233571	11.3228	12	-1.032
CRYM	0.266584	14.4268	12	-0.831496
OTX1	0.00321592	0.141093	12	-0.0172215
SOX5	15.121	95.8025	12	2.33141
SEMA3E	0.0682486	4.16226	12	-0.510996
NR4A3	0.0450148	2.61023	12	-0.337814
LXN	0.0552969	4.19753	12	0.504661
PPP1R1B	0.25706	18.4832	12	-0.365164
SYT6	0.00396849	0.42328	12	-0.49433
OPRK1	0.465029	29.9471	12	2.5
NR4A2	2.14707	62.716	12	2.5
SYNPR	14.6851	94.1799	12	2.5
NTNG2	4.15172	81.5168	12	2.5
ADRA2A	0.256018	16.261	12	1.98529
GLRA3	0.383792	20.0653	13	-0.662328
TLE1	0.170368	9.83309	13	-0.947438
MDGA1	0.0139633	0.834543	13	-0.584301
CARTPT	0.0197711	1.23367	13	-0.511828
CUX1	1.35048	49.7823	13	-0.367579
CUX2	0.0926928	5.29753	13	-0.776031
KITLG	0.183804	11.611	13	-0.84242
RASGRF2	0.32781	16.3643	13	-1.20847
PVRL3	0.253344	9.5791	13	-0.623057
PRSS12	0.0102898	0.65312	13	-0.780466
DTX4	0.226732	12.6996	13	0.13737
GPR6	0.00241453	0.181422	13	-0.887773
UNC5D	15.0255	96.2627	13	1.27213
MEF2C	12.7562	96.5167	13	0.497693
RORB	9.28002	91.8723	13	1.25274
SATB2	3.87816	78.3745	13	-0.438892
DKK3	1.49799	50.2177	13	-0.763465
LDB2	9.42266	93.5414	13	0.0154623
SYT9	0.0685311	4.57184	13	-0.884259
OPN3	0.809537	37.373	13	1.05385
NEFH	0.174378	10.3411	13	-0.311582
CNTN6	0.693616	29.1001	13	0.0812207
FOXO1	0.185432	8.20029	13	0.24099
LIX1	0.0324182	2.1045	13	0.499537
S100A10	0.00925817	0.616836	13	-0.344201
CRIM1	2.5024	67.7431	13	2.1044
KCNK2	0.540875	26.6691	13	0.688192
SULF2	0.773442	34.9782	13	2.5
PCP4	0.114254	5.91437	13	-0.588813
HTR2C	0.042571	2.43106	13	-0.260606
FEZF2	0.0166207	1.1611	13	-0.602408
TOX	14.7341	96.7707	13	2.45942
ETV1	0.169709	8.12772	13	-0.453198
RPRM	0.0527522	3.2656	13	-0.459827
RXFP1	3.44663	75.1814	13	2.05791
FOXP2	7.68299	90.8926	13	1.73337
CRYM	0.941842	38.9695	13	-0.0312789
OTX1	0.000328664	0.0362845	13	-0.756172
SOX5	7.22453	78.3745	13	0.265038
SEMA3E	0.454295	18.5414	13	-0.299957
NR4A3	0.0345875	1.74165	13	-0.395945
LXN	0.0369365	2.50363	13	-0.554742
PPP1R1B	0.237201	14.1872	13	-0.48492
SYT6	0.0739166	4.17271	13	-0.0796432
OPRK1	0.0560945	3.62845	13	-0.304039
NR4A2	0.0632856	3.95501	13	-0.350003
SYNPR	1.25513	39.0784	13	-0.403503
NTNG2	0.280385	14.4412	13	-0.22469
ADRA2A	0.076631	5.04354	13	0.0808986
GLRA3	0.320317	14.1959	14	-0.819813
TLE1	0.0662753	3.40111	14	-1.38492
MDGA1	0.260346	10.6839	14	1.2442
CARTPT	0.0123019	0.554529	14	-0.531377
CUX1	0.805167	29.5749	14	-0.746102
CUX2	0.0986796	4.06654	14	-0.772636
KITLG	0.285847	12.3475	14	-0.437521
RASGRF2	2.81188	53.5675	14	0.396462
PVRL3	0.279116	8.53974	14	-0.557716
PRSS12	0.00845306	0.51756	14	-0.794429
DTX4	0.164396	8.20702	14	-0.971065
GPR6	0.00208359	0.110906	14	-0.898776
UNC5D	0.819281	22.2921	14	-1.45641
MEF2C	9.42746	88.0961	14	-0.972805
RORB	0.201665	6.83919	14	-0.937672
SATB2	2.52553	58.1516	14	-1.42444
DKK3	3.32047	63.0684	14	0.344607
LDB2	12.9251	91.8669	14	1.16
SYT9	0.0683973	3.2902	14	-0.885211
OPN3	0.4223	20.2588	14	-0.670648
NEFH	0.211631	9.02033	14	-0.267342
CNTN6	0.0823224	3.69686	14	-0.943644
FOXO1	0.0502821	2.29205	14	-0.417808
LIX1	0.00365454	0.221811	14	-0.567883
S100A10	0.00365923	0.184843	14	-0.557186
CRIM1	0.768091	28.9834	14	-0.985692
KCNK2	0.393756	16.3401	14	0.299175
SULF2	0.264844	10.647	14	0.410483
PCP4	0.424092	11.4233	14	-0.316873
HTR2C	0.0464102	1.9963	14	-0.259323
FEZF2	0.443543	17.671	14	1.62016
TOX	6.6337	79.4824	14	0.577287
ETV1	0.426619	15.305	14	-0.064822
RPRM	0.943689	28.3549	14	2.5
RXFP1	1.22294	35.9335	14	-0.178289
FOXP2	7.52717	83.586	14	1.67553
CRYM	0.861396	31.1275	14	-0.126612
OTX1	0.00675401	0.369686	14	0.888301
SOX5	7.21286	78.0037	14	0.261984
SEMA3E	6.73415	82.2921	14	2.5
NR4A3	0.0362637	2.03327	14	-0.3866
LXN	0.0577241	2.99445	14	0.644713
PPP1R1B	0.284556	12.0148	14	-0.199358
SYT6	0.697635	23.9187	14	2.5
OPRK1	0.00827924	0.443623	14	-0.6905
NR4A2	0.0574659	2.77264	14	-0.360898
SYNPR	2.19373	49.0203	14	-0.123496
NTNG2	0.0782381	3.03142	14	-0.430306
ADRA2A	0.0103466	0.554529	14	-0.622784
GLRA3	0.0594068	3.09671	15	-1.46714
TLE1	0.0656785	3.09671	15	-1.38743
MDGA1	0.0286148	0.809909	15	-0.475566
CARTPT	0.0403441	0.905193	15	-0.457984
CUX1	0.482214	15.2454	15	-0.970278
CUX2	0.157077	6.00286	15	-0.739526
KITLG	0.0449197	2.23916	15	-1.3935
RASGRF2	0.745247	22.344	15	-0.93877
PVRL3	0.10342	3.71606	15	-1.00315
PRSS12	0.0713034	3.33492	15	-0.316625
DTX4	0.22555	9.52835	15	0.116356
GPR6	0.00314253	0.190567	15	-0.863569
UNC5D	4.50874	58.0753	15	-0.747792
MEF2C	10.1702	86.8032	15	-0.644691
RORB	0.317834	8.909	15	-0.909643
SATB2	4.55408	71.9867	15	0.0535969
DKK3	1.86926	47.1653	15	-0.537734
LDB2	12.4131	89.9	15	0.992684
SYT9	0.0959815	4.3354	15	-0.689022
OPN3	0.13504	6.09814	15	-1.94992
NEFH	0.380313	17.151	15	-0.0670169
CNTN6	1.34623	31.1101	15	1.17536
FOXO1	0.020982	1.04812	15	-0.560634
LIX1	0.0109506	0.381134	15	-0.297124
S100A10	0.00504034	0.238209	15	-0.504649
CRIM1	1.34531	37.9228	15	0.0427619
KCNK2	0.0227384	1.28633	15	-0.681884
SULF2	0.0431462	2.42973	15	-0.758525
PCP4	3.5319	49.3568	15	2.4108
HTR2C	12.0421	83.5636	15	2.5
FEZF2	0.609235	22.3916	15	2.48276
TOX	11.1506	88.3278	15	1.6268
ETV1	2.57528	53.9304	15	2.5
RPRM	0.321258	12.4345	15	0.50774
RXFP1	0.523658	16.3888	15	-0.881502
FOXP2	4.93929	72.4631	15	0.714857
CRYM	3.28556	59.0281	15	2.5
OTX1	0.011195	0.524059	15	2.02491
SOX5	10.5506	82.3249	15	1.13541
SEMA3E	3.32222	61.6008	15	1.26784
NR4A3	0.768946	27.5846	15	2.5
LXN	0.0496723	3.192	15	0.180121
PPP1R1B	0.180422	7.14626	15	-0.827314
SYT6	0.139316	5.81229	15	0.308079
OPRK1	0.0132319	0.714626	15	-0.650471
NR4A2	0.0174643	0.762268	15	-0.435786
SYNPR	1.40422	32.0152	15	-0.359024
NTNG2	0.0769396	3.23964	15	-0.431627
ADRA2A	0.000968628	0.142925	15	-0.722342

## Sheet: Figure 3E
Figure 3E
Script: AllExIntegrated.code.R
Cell cycle genes	C3	C5	L2/3	L4/5	L4/6	L5	L5/6	L6	Cluster
CHAF1A	0.147741	0.115755	0.103777	0.0841831	0.0957264	0.0451206	0.0886624	0.0823028	G4
MBD4	0.37571	0.354805	0.330572	0.315169	0.290664	0.244821	0.291692	0.301241	G4
KMO	0.0680675	0.044758	0.0529824	0.0539871	0.0432219	0.0124174	0.0202236	0.0346653	G4
DSP	0.0331647	0.00253032	0.0139024	0.00263266	0.00493316	0.000791128	0.00161286	0.00355465	G4
CDC20	0.011079	0.00161254	0.00379668	0.00386876	0.0026241	0	0.00208876	0.00332719	G4
LTBP3	1.45952	0.787192	1.02917	0.848628	0.951152	0.579102	0.512162	0.883562	G4
AURKA	0.0163786	0.0122758	0.0153767	0.0121181	0.013096	0.0121171	0.0125694	0.00758585	G4
CLSPN	0.0728729	0.0343773	0.0515222	0.0468367	0.0361275	0.0176582	0.054057	0.0207231	G4
RAD51C	0.340478	0.351877	0.326318	0.317409	0.295314	0.177302	0.312662	0.308245	G4
CTNNA1	0.528218	0.526103	0.529615	0.589758	0.521682	0.301356	0.46391	0.576141	G4
PPP3CA	14.4983	18.5706	15.3962	15.0709	15.8198	5.40185	12.4152	9.17843	G4
NCAPD2	0.0889069	0.0812422	0.0722736	0.0831921	0.0855468	0.0699721	0.0813909	0.0815648	G4
FRZB	0.0393956	0.0572777	0.0444818	0.0172317	0.037273	0.00971062	0.0146859	0.0727645	G4
FABP1	0.00191309	0.00234947	0.000916114	0.0007902	0.00124671	0	0.000848387	0.00292994	G4
BUB1B	0.0125498	0.0117385	0.0111856	0.00994417	0.0105702	0.00736204	0.00868511	0.0119182	G4
TOB2	0.349716	0.302632	0.23043	0.224933	0.287543	0.203971	0.261945	0.334335	G4
CRYBA1	0.00442217	0.00291717	0.00345929	0.00255151	0.00203691	0.00264113	0.00151802	0.00401949	G4
ARHGDIB	0.032801	0.0266058	0.0225121	0.00725688	0.00619559	0.0101599	0.00628565	0.0288946	G4
CASP3	0.203743	0.165519	0.183733	0.167828	0.134778	0.148564	0.167859	0.195646	G4
CIT	3.79959	1.82207	4.06183	2.37553	3.16811	0.478372	1.95205	2.95861	G4
ITPR1	4.34533	3.28321	4.5459	2.93516	3.50372	1.44941	3.44486	4.42178	G4
SMC4	0.0675181	0.0543824	0.066772	0.0424352	0.0763065	0.0176891	0.0495317	0.0720891	G4
E2F5	0.108105	0.0564258	0.106814	0.0699471	0.0935693	0.0666131	0.0746232	0.0987963	G4
GINS2	0.0108089	0.0142951	0.0143891	0.00679335	0.00876831	0.00780362	0.00820615	0.00352429	G4
TMPO	0.272245	0.509763	0.363985	0.21995	0.340496	0.186665	0.237297	0.177238	G4
INSM1	0.0425128	0.062614	0.043975	0.0308564	0.0185539	0.00312038	0.0159203	0.0145895	G4
NEK2	0.012286	0.0265108	0.0188313	0.00791285	0.00216819	0.00189625	0.00538156	0	G4
CDC6	0.0324158	0.0392252	0.0490929	0.0217551	0.0310245	0.018757	0.0288324	0.0193615	G4
PSRC1	0.374036	0.344218	0.474667	0.240734	0.375251	0.173677	0.338747	0.160358	G4
TOPBP1	0.29455	0.347415	0.347946	0.287207	0.305446	0.252011	0.316664	0.286446	G4
UACA	0.0407832	0.0208687	0.0178972	0.0182965	0.0465957	0.0249474	0.0325952	0.0332459	G4
PSEN1	0.627757	0.407359	0.525074	0.505846	0.675938	0.490136	0.551883	0.509795	G4
FEN1	0	0	1.77709e-05	3.37197e-05	4.81751e-05	0	0	0	G4
SLC17A2	0.000489885	0	0.000592292	0.000811492	0.0017751	0	0.000296481	0.000172015	G4
TYMS	0.00575315	0.00766707	0.00606557	0.00629611	0.0138333	0.00412653	0.00600881	0.00679254	G4
ANLN	0.107337	0.194896	0.0387391	0.0414403	0.272431	0.0461707	0.132236	0.108991	G4
FXR1	1.10382	1.26952	1.11444	1.29552	1.27811	1.1655	1.23082	1.19303	G4
OLR1	0.0288291	0.0484848	0.0226268	0.0360103	0.0446984	0.0246987	0.0106051	0.0104751	G4
MCAM	0.061346	0.0929994	0.0280429	0.0439337	0.0688918	0.0181949	0.0306977	0.0258616	G4
PTTG1	0.018888	0.0774458	0.0192066	0.0520423	0.0147597	0.0421224	0.0265135	0.00361287	G1
MCM2	0.0144799	0.0290422	0.00913505	0.0189933	0.0129864	0.0131945	0.0136106	0.00749828	G1
CRK	0.40707	0.764241	0.317078	0.469076	0.376283	0.56588	0.509118	0.380485	G1
CKS2	0.0335722	0.146345	0.0233933	0.0481383	0.0428635	0.0954887	0.0428607	0.0221102	G1
NMB	0.0207312	0.0350764	0.00827885	0.0150686	0.0124099	0.025244	0.0105495	0.0118067	G1
BAG3	0.029371	0.0441141	0.0158849	0.0233311	0.022642	0.0301769	0.0223043	0.0214369	G1
FZR1	0.613046	0.85987	0.345047	0.4751	0.414799	0.60439	0.478899	0.266992	G1
RGS3	0.12064	0.166631	0.0469722	0.0785153	0.0538571	0.118506	0.0682977	0.0255756	G1
PSMD11	0.915166	1.15247	0.73142	0.798575	0.842445	0.826834	0.83998	0.731902	G1
MGAT2	0.0972032	0.176836	0.0608519	0.0590948	0.0637871	0.085775	0.0764931	0.053326	G1
UBL3	1.10425	2.39371	1.19609	1.03638	0.90679	1.18637	1.29695	0.677657	G1
MRPL19	0.562986	1.21182	0.611381	0.617357	0.548667	0.621365	0.567508	0.517301	G1
ANP32E	0.206161	0.51075	0.181614	0.190679	0.16514	0.210258	0.181764	0.147836	G1
H2AFX	0.182075	0.454374	0.159571	0.178658	0.147644	0.176763	0.138041	0.14793	G1
PTP4A1	0.256501	0.912019	0.244767	0.31435	0.255402	0.300257	0.215156	0.248234	G1
AP3D1	0.511564	1.12143	0.498927	0.543126	0.476592	0.625077	0.517417	0.497322	G1
RPA2	0.176725	0.40116	0.155915	0.162617	0.1666	0.2003	0.180791	0.166555	G1
HRAS	0.392692	0.785507	0.286239	0.313734	0.320373	0.384799	0.256925	0.318405	G1
CCNE1	0.0493158	0.0784083	0.0421579	0.0515739	0.0452076	0.0535981	0.0472101	0.0467346	G1
MRPS2	0.217367	0.459478	0.151205	0.191904	0.167573	0.266653	0.169745	0.170218	G1
H1F0	0.340983	0.919905	0.240619	0.392694	0.218172	0.397747	0.244978	0.187823	G1
SAP30	0.0629031	0.115457	0.0657777	0.0728002	0.0565445	0.0765353	0.0430742	0.0392829	G1
HMGB2	0.0956054	0.197618	0.0840965	0.121139	0.0687873	0.102394	0.0704187	0.0498689	G1
CDKN3	0.027741	0.0528469	0.0332956	0.0293763	0.0262119	0.0327542	0.0221073	0.0254071	G1
HSPA1L	0.0118957	0.0327999	0.0145795	0.020285	0.0156851	0.0222945	0.00932047	0.0134235	G1
PPP1R10	0.416422	0.508551	0.455262	0.466723	0.44521	0.479137	0.41084	0.436843	G1
ACYP1	0.165761	0.592265	0.246178	0.34125	0.252542	0.452156	0.22423	0.275387	G1
CKAP2	0.13158	0.236984	0.149113	0.165	0.126366	0.185367	0.133141	0.142731	G1
PWP1	0.208257	0.394431	0.294675	0.313262	0.293093	0.310553	0.302212	0.288377	G1
RRM1	0.111701	0.179666	0.13672	0.147696	0.140409	0.162621	0.153037	0.14083	G1
RAB3A	0.8848	6.77251	1.31939	1.5951	1.2732	1.53943	1.19943	1.20982	G1
ILF2	0.134271	0.531372	0.155271	0.181919	0.151218	0.176835	0.141522	0.169398	G1
PRKAR1A	0.954731	4.52372	1.28124	1.37627	1.11983	1.27953	1.02822	1.2691	G1
RBM8A	0.206164	0.65939	0.235257	0.242975	0.223507	0.228402	0.208174	0.233743	G1
GOT1	0.44856	3.3557	0.656911	0.731316	0.69912	0.767333	0.642344	0.798374	G1
RAN	0.364576	2.18243	0.520067	0.597156	0.520596	0.456793	0.458357	0.547201	G1
TUBB4B	0.728425	4.29325	0.888433	1.16825	1.04685	0.874776	0.806776	0.88841	G1
DNAJB9	0.111898	0.75222	0.168848	0.184561	0.175296	0.150262	0.161389	0.146169	G1
RNPS1	0.903756	2.35089	1.09358	1.175	1.03207	1.12159	0.939785	1.04014	G1
KPNB1	0.900427	1.71177	0.997401	0.949295	0.90086	1.01536	0.931932	0.971221	G1
STAT1	0.174437	0.656222	0.235809	0.196013	0.197362	0.179013	0.142367	0.164244	G1
CDKN2D	0.433834	1.79791	0.418312	0.520252	0.474495	0.386	0.400752	0.526097	G1
GNB1	1.61656	5.09935	1.74156	1.91152	1.80726	1.54503	1.68816	2.031	G1
YWHAH	1.98165	14.9676	2.95753	2.57107	2.51163	1.61994	1.99084	2.76863	G1
KPNA2	0.159767	0.546571	0.162596	0.196297	0.155071	0.147054	0.139886	0.164585	G1
BUB3	0.217355	0.621734	0.220226	0.265093	0.22358	0.255171	0.239777	0.253457	G1
TUBB	0.838961	5.4768	0.959881	1.46197	1.24171	1.47664	1.23265	1.0434	G1
TXNRD1	0.877264	2.61033	0.974649	1.11967	1.06629	1.22182	1.02972	1.19076	G1
CDC42	0.800505	2.57745	0.873699	1.03515	0.901309	1.10247	0.874559	1.02948	G1
CBX3	0.459971	1.26023	0.554547	0.610249	0.520963	0.637758	0.390705	0.531008	G1
MRPS18B	0.102594	0.25673	0.101445	0.109074	0.105612	0.119794	0.0847718	0.115965	G1
HN1	0.180698	0.799273	0.213495	0.210118	0.191991	0.15662	0.227559	0.228476	G1
PPP2CA	0.031274	0.536338	0.04978	0.0483445	0.0584106	0.000178815	0.0713784	0.0592734	G1
MCM4	0.0892078	0.249626	0.0872807	0.0943331	0.0974804	0.0779061	0.0946111	0.0976312	G1
CTSD	0.0449343	0.356174	0.0353222	0.0479976	0.0593159	0.00113514	0.0678622	0.0374781	G1
TOMM70A	0.277873	0.655328	0.287308	0.291533	0.243959	0.241781	0.326353	0.278842	G1
AP3M2	0.33295	1.19856	0.414315	0.453421	0.384163	0.389727	0.467249	0.405384	G1
EIF4A2	1.96671	12.2446	2.95107	3.58821	2.70446	2.98063	3.18725	2.6688	G1
FADD	0.0369653	0.130465	0.0368838	0.0463171	0.0357204	0.0356087	0.0441617	0.0384005	G1
UBQLN2	0.5478	1.99336	0.571224	0.670607	0.533058	0.605645	0.666042	0.609735	G1
FKBP1A	0.0230773	0.468635	0.0766201	0.0400938	0.0812433	0.00123611	0.0598913	0.104	G1
SSR3	0.157195	0.559084	0.169348	0.209081	0.220673	0.166734	0.19894	0.223439	G1
GCSH	0.0498677	0.237379	0.106186	0.0953288	0.0754932	0.0941202	0.0884173	0.0963488	G1
PRC1	0.0445767	0.118423	0.0585554	0.0631221	0.0515484	0.0524819	0.0578869	0.0594507	G1
RPS25	0.455032	1.98599	0.821445	0.71593	0.565297	0.638333	0.658779	0.994819	G1
CKAP5	0.703192	1.30901	0.837534	0.879678	0.804633	0.719401	0.713476	0.853754	G1
ECT2	0.0543852	0.153027	0.0752988	0.08201	0.0791263	0.0712957	0.0677153	0.0873292	G1
ESD	0.207798	0.560431	0.264482	0.307352	0.274093	0.300081	0.275775	0.258314	G1
CCNB1	0.028474	0.0885499	0.0369188	0.0483282	0.0350708	0.0526372	0.0395746	0.0409655	G1
BIRC2	0.220051	0.475291	0.25759	0.300339	0.282556	0.289208	0.293155	0.324005	G1
GCLM	0.249261	0.522029	0.30056	0.36297	0.34357	0.364966	0.331778	0.2857	G1
DNAJC6	2.35281	4.78472	2.55188	3.04863	3.19853	2.87616	2.89534	2.80099	G1
FEM1B	0.698434	3.1268	0.76706	1.12423	0.805056	0.793901	0.88133	0.697309	G1
ZNF281	0.282999	0.676442	0.283958	0.337682	0.281291	0.274009	0.29053	0.238766	G1
CBX5	0.659592	2.21714	0.720025	0.958964	0.597765	0.769651	0.793608	0.616682	G1
DR1	0.199498	0.490859	0.16629	0.249233	0.16485	0.206412	0.216015	0.169691	G1
RAD21	0.807554	1.8803	0.79572	0.986319	0.7294	0.820644	0.818397	0.630019	G1
DKC1	0.136084	0.31997	0.138353	0.158867	0.122527	0.13514	0.121677	0.10144	G1
MAD2L1	0.0562863	0.151146	0.0471356	0.0634067	0.0447268	0.0451895	0.0554689	0.0335214	G1
EIF4E	0.619133	1.2236	0.757986	0.773638	0.667493	0.684378	0.662722	0.646887	G1
PPP1R2	0.321491	0.726869	0.404328	0.414489	0.359804	0.347136	0.400201	0.345689	G1
HIF1A	0.558282	1.07691	0.528256	0.63774	0.53311	0.527626	0.58397	0.587147	G1
NUDT4	0.771847	3.36094	0.660665	1.36402	0.924624	0.697244	1.03588	0.980642	G1
CDKN1B	0.241477	0.745056	0.207402	0.298286	0.209258	0.154505	0.217549	0.205915	G1
TRIP13	0.0294892	0.0878958	0.0245854	0.0372037	0.0250939	0.0185637	0.027243	0.0291775	G1
BMI1	0.222443	0.706144	0.207684	0.307757	0.235327	0.169722	0.215233	0.225968	G1
USP1	0.174642	0.352417	0.167044	0.215644	0.151732	0.17524	0.18286	0.187684	G1
PCNA	0.0728588	0.158268	0.0679094	0.0963849	0.0760682	0.0783592	0.100634	0.0744455	G1
GADD45A	0.0219185	0.186578	0.0246554	0.0659297	0.0637529	0.0459017	0.0759204	0.0224479	G1
CDK1	0.00135313	0.0220655	0.00256895	0.0106845	0.00309751	0.00413147	0.00690509	0.000979999	G1
EIF4EBP2	0.285128	0.584145	0.230668	0.302016	0.227876	0.212201	0.228023	0.238244	G1
CENPA	0.056404	0.107879	0.0454823	0.0569759	0.0416927	0.0414748	0.0402935	0.0526715	G1
CDCA3	0.00856586	0.0194092	0.00829673	0.0110639	0.00770926	0.00815917	0.00528534	0.00819736	G1
SMARCD1	0.27778	0.367898	0.258695	0.261236	0.22154	0.219296	0.211736	0.253939	G1
DNAJB6	1.1726	3.26985	1.07395	1.1322	1.10189	0.950739	1.06749	1.01031	G1
SLBP	0.361481	0.922703	0.341694	0.34861	0.32845	0.287514	0.349784	0.277518	G1
TSN	0.428436	0.789984	0.41634	0.41924	0.388044	0.337575	0.368113	0.364078	G1
PTMS	1.43484	3.55652	1.18077	1.29063	1.3498	1.03883	1.08687	1.35877	G1
PDGFA	0.196689	0.392787	0.170138	0.168689	0.176359	0.147163	0.150522	0.157995	G1
MNT	0.22702	0.463008	0.241603	0.220469	0.229744	0.143472	0.19073	0.184669	G1
E2F1	0.0600486	0.166645	0.0585978	0.0397886	0.0614025	0.0396058	0.0240067	0.0286559	G1
AMD1	0.983123	2.15501	1.10948	0.79944	0.756789	0.746949	0.635262	0.664681	G1
LMO4	3.64216	9.95284	3.69457	3.65054	3.70428	1.40302	1.99197	4.99876	G1
CDKN2C	0.0158707	0.0564536	0.0176596	0.0218637	0.0221289	0.00498797	0.0109183	0.0221071	G1
TSG101	0.55358	0.802573	0.583351	0.67872	0.593769	0.497583	0.558547	0.605382	G1
SV2B	3.67777	6.31161	4.32407	3.88097	4.80544	4.23057	4.99453	3.91893	G1
MAPK13	0.113393	0.171029	0.134978	0.129134	0.143815	0.113822	0.132482	0.133823	G1
RAB23	0.181622	0.355187	0.218397	0.184781	0.187899	0.112313	0.268591	0.191378	G1
ZWINT	0.0160928	0.0330819	0.0182127	0.0168444	0.01905	0.0171651	0.0179981	0.0296062	G1
HMGCR	0.643424	1.92687	0.745984	0.757963	0.929353	0.675143	0.479873	1.23732	G1
RPL13A	0.744002	2.06123	0.78006	0.815672	0.731138	0.685187	0.787554	1.04385	G1
CKS1B	0.0132877	0.0745561	0.0151307	0.0241366	0.0210068	0.014761	0.0190657	0.0323977	G1
SRD5A1	0.16252	0.496043	0.188698	0.202367	0.189599	0.195519	0.238391	0.288619	G1
UBR7	0.166347	0.46277	0.183761	0.159241	0.173858	0.108838	0.191134	0.29279	G1
KIAA1586	0.156144	0.268488	0.212487	0.216472	0.19125	0.170883	0.185909	0.209302	G1
SLC4A1AP	0.218414	0.434162	0.299695	0.299507	0.27973	0.257452	0.256114	0.32405	G1
DNAJB4	0.00101405	0.00661007	0.00398405	0.00353414	0.00386906	0.0023351	0.00308417	0.00563332	G1
MUC1	0.000644147	0.00171827	0.000871865	0.00076838	0.00118611	0.0010573	0.000426049	0.00171742	G1
TTK	0.00217211	0.00365532	0.00242873	0.00369984	0.00315831	0.00288808	0.00214253	0.00348181	G1
CTNND1	0.52573	0.607611	0.573772	0.764296	0.511874	0.523658	0.322198	0.460056	G1
MET	0.161577	0.188882	0.140307	0.202892	0.0591424	0.130061	0.0199833	0.0136292	G1
CD24	0.0164605	0.146827	0.00435467	0.113161	0.0261151	0.00471364	0.00795498	0.00353546	G1
CENPF	0.0173579	0.0409571	0.00845079	0.041769	0.0124302	0.0156683	0.0109909	0.00494148	G1
SDC1	0.0147263	0.0270297	0.00778715	0.0190235	0.00652766	0.00256712	0.000728419	0.00173255	G1
NFIC	1.28507	1.76776	0.9213	1.01855	0.946443	0.76879	1.20129	0.900716	G1
RFC2	0.081096	0.112553	0.0578647	0.0795798	0.0610774	0.0654057	0.0823063	0.0659761	G1
BAIAP2	2.81939	3.51501	2.24549	1.38294	2.11191	1.84679	2.77528	2.31698	G1
RANGAP1	2.20441	2.85068	1.3727	1.54528	1.65745	1.71582	1.39079	1.49279	G1
VIM	0.0452252	0.0722761	0.0128835	0.0165403	0.019811	0.0271136	0.0153923	0.0263626	G1
HLA-DRA	0.0190411	0.0411791	0.00801627	0.00852154	0.0121957	0.00734369	0.00964671	0.015105	G1
TIMP1	0.029195	0.0409358	0.0233438	0.0144656	0.0182852	0.0172512	0.0113446	0.0209448	G1
GAS1	0.067283	0.0656941	0.0277075	0.0278043	0.022454	0.0175861	0.0223055	0.0111675	G1
SRF	0.383435	0.403603	0.216164	0.236295	0.20244	0.193136	0.246888	0.211807	G1
CTCF	0.436579	0.382543	0.346355	0.342827	0.330337	0.324854	0.334622	0.307326	G1
SMARCB1	0.285982	0.290981	0.253727	0.274234	0.264557	0.291743	0.24554	0.274558	G1
UNG	0.144734	0.168202	0.110426	0.131695	0.121554	0.152126	0.119266	0.151609	G1
ZNF217	0.0214111	0.0209235	0.012305	0.016531	0.0212877	0.0168501	0.00883335	0.0201123	G1
GAS6	0.542487	0.832747	0.423372	0.506092	0.425635	0.810649	0.643595	0.40586	G1
MDM2	0.427413	0.501714	0.407007	0.432196	0.416536	0.509897	0.444915	0.392928	G1
MCM6	0.0492331	0.160528	0.0619418	0.0946956	0.0530862	0.156195	0.103482	0.0504086	G1
DUSP4	0.0418194	0.0970843	0.0503689	0.0180499	0.0311136	0.103291	0.0490027	0.00407401	G1
BRD7	0.206704	0.255763	0.222553	0.219359	0.212769	0.284007	0.237606	0.245788	G1
DNAJC3	0.297202	0.376008	0.33144	0.315491	0.329981	0.405475	0.358562	0.31441	G1
ADAMTS1	0.0202185	0.0404281	0.0113689	0.0257199	0.0277317	0.0416664	0.00884754	0.0231815	G1
PIK3CD	0.135629	0.189612	0.0734684	0.216091	0.149474	0.344403	0.118283	0.148936	G1
ARHGAP8	0.0025251	0.0035126	0.00164127	0.00229143	0.000729595	0.00463148	0.00444115	0.000339268	G1
BIRC5	0.00882281	0.0105788	0.00777338	0.00842236	0.00661202	0.0100717	0.0130481	0.00498788	G1
CCNF	0.125932	0.16915	0.121041	0.172155	0.119349	0.161145	0.160853	0.0999202	G1
BBS2	0.592279	0.390247	0.658619	0.495634	0.570845	0.566598	0.46934	0.52545	G3
POLQ	0.113277	0.0376787	0.132531	0.0836118	0.0966848	0.102841	0.0787528	0.0868783	G3
FYN	1.82232	0.999311	1.65249	1.4318	1.61154	1.59121	1.10251	1.4617	G3
B4GALT1	0.151061	0.0255024	0.125214	0.0576613	0.0734333	0.0746745	0.0489681	0.0593443	G3
HMMR	0.0160585	0.00315781	0.00962691	0.0112963	0.00945884	0.0102763	0.00390833	0.00441204	G3
LPP	1.79655	0.753924	1.19488	1.19439	0.956065	1.03302	0.654037	0.797825	G3
NNMT	0.157636	0.0724303	0.116392	0.10183	0.0899306	0.129602	0.039931	0.0322541	G3
MATN2	0.235086	0.0447972	0.156436	0.101646	0.0989095	0.172039	0.0451701	0.0492037	G3
PTPN9	1.14272	0.380536	0.998158	0.840509	0.916718	0.847999	1.00021	0.728099	G3
KIF11	0.038148	0.0137428	0.0333387	0.0278784	0.0288485	0.0318749	0.0325805	0.0248011	G3
DLGAP5	0.0096802	0	0.0061471	0.00557404	0.00623784	0.00565297	0.00657296	0.0038306	G3
LRRFIP1	2.10602	0.640257	2.07255	1.68416	1.76016	1.55414	1.4751	1.1367	G3
CASP8AP2	0.682944	0.323018	0.51254	0.53767	0.488445	0.52944	0.531008	0.482606	G3
INADL	1.11766	0.235787	0.794621	0.770593	0.624651	0.671212	0.777183	0.53831	G3
GABPB2	0.597795	0.121613	0.334	0.356445	0.302446	0.429193	0.465427	0.2786	G3
TIPIN	0.219773	0.0574499	0.168219	0.156537	0.18255	0.155211	0.134296	0.153091	G3
ABCC2	0.0349087	0.00196051	0.0177954	0.018858	0.0199598	0.0174975	0.013301	0.0187455	G3
TOP3A	0.321985	0.126309	0.26922	0.262594	0.243614	0.289286	0.250539	0.237496	G3
NKTR	2.80485	0.523883	2.15212	2.02559	1.88292	2.14954	1.8765	2.13693	G3
UBE2C	0.00324542	0	0.00175745	0.00164468	0.00101519	0	0.0026156	0.00277753	G3
TACC3	0.0640743	0.0434182	0.0504025	0.0607274	0.0521985	0.0428713	0.061815	0.0516569	G3
CDCA2	0.00739693	0.000446407	0.00415964	0.00380788	0.00411018	0.00120342	0.0042676	0.0017602	G3
SEPN1	0.0360227	0.000601485	0.0215762	0.0150142	0.0144942	0.00541224	0.0159486	0.00982324	G3
EXO1	0.0148618	0.00274654	0.0120611	0.0107004	0.0105224	0.0061145	0.00914957	0.00722944	G3
ADH4	0.00612915	0.000733555	0.0038774	0.00334341	0.00413408	0.00142995	0.00534916	0.00188936	G3
ABCC5	1.53476	1.06686	1.39201	1.29291	1.34711	1.0868	1.45001	1.25526	G3
FANCA	0.310333	0.0650235	0.20673	0.187419	0.203094	0.172908	0.215997	0.193411	G3
NUSAP1	0.0293004	0.00230974	0.0190315	0.0179061	0.0204851	0.0120577	0.0210058	0.0182283	G3
ERN2	0.00831189	0	0.00104586	0.0047596	0.00195811	0.000886688	0.00232911	0.0022458	G3
E2F8	0.00254158	0	0.000678262	0.0014643	0.00052411	0	0.000802163	0.000408682	G3
WDR76	0.0780222	0.0427868	0.0391182	0.065344	0.0410242	0.0334098	0.0412583	0.0450954	G3
CHAF1B	0.11422	0.0628183	0.0800756	0.093675	0.0651247	0.0746854	0.0736388	0.059631	G3
INSR	1.8986	0.9928	1.22962	1.22832	1.40452	1.77281	1.47794	1.28091	G3
CSH2	0.00134368	0	0.000474551	0.000300329	0.000649538	0.00105941	0.000624318	0.000550888	G3
ABCA7	0.810874	0.213786	0.375083	0.442651	0.463425	0.652688	0.450401	0.438179	G3
CDC25C	0.0609163	0.0131896	0.02522	0.0240162	0.0287035	0.0465371	0.0193217	0.0343831	G3
CENPE	0.0709309	0.0238948	0.031672	0.0427894	0.0382571	0.0519276	0.0519608	0.0528674	G3
BRCA1	0.196486	0.0449245	0.101237	0.102809	0.0946928	0.116062	0.100934	0.109901	G3
TOP2A	0.0135813	0	0.00632815	0.0063137	0.00491136	0.00620409	0.00427877	0.00644935	G3
RECQL4	0.138602	0.0507193	0.0705759	0.0895128	0.0826928	0.0924116	0.068817	0.0886771	G3
UHRF1	0.0396566	0.0027815	0.0104944	0.00956883	0.0157817	0.0155273	0.00845564	0.0109406	G3
CDC45	0.0132057	0	0.00292532	0.00279043	0.0037516	0.000458446	0.00279642	0.00510169	G3
EBI3	0.0226856	0.00672977	0.0121869	0.00968975	0.0112111	0.00950625	0.0124942	0.013358	G3
MKI67	0.00363825	0	0.000621689	0.000166987	0.000332294	0	0.000124938	0.00127226	G3
BLM	0.0453429	0.0154359	0.0176898	0.0211071	0.0192332	0.0189339	0.0237179	0.0214894	G3
NDC80	0.0350198	0.0041836	0.0122507	0.0093123	0.0174055	0.0103261	0.0232303	0.0151921	G3
CDCA7	0.00793285	0.000617124	0.00168234	0.00198187	0.00424476	0.00148193	0.00351746	0.00147177	G3
CNN2	0.00511994	0.000431193	0.00171503	0.00184287	0.00308846	0.00130204	0.000993434	0.0027875	G3
SLC22A3	0.0172358	0.00688171	0.00756446	0.0071173	0.0130773	0.00921428	0.00925023	0.00996995	G3
MCM5	0.0190613	0.0117734	0.00338476	0.00872664	0.00659002	0.0112342	0.0131055	0.010898	G3
DHFR	9.42943	5.17279	1.83381	2.90641	3.42694	6.42941	3.27495	2.86266	G3
SMTN	0.0413942	0.0260011	0.0178836	0.021799	0.0346137	0.0420273	0.0302437	0.0337083	G3
TROAP	0.00121153	0	0.000916201	0.00105688	0.0007689	0.00213544	0.00108949	0	G5
DDX11	0.103944	0.0417133	0.0709987	0.0952311	0.0792182	0.13805	0.0924103	0.073594	G5
CCNE2	0.0202148	0.011897	0.0201709	0.0291989	0.021619	0.0334081	0.0264927	0.0165944	G5
CAPN7	0.546549	0.313022	0.652756	0.671437	0.604515	1.01803	0.8515	0.533961	G5
BMP2	0.0147375	0.0129435	0.00597701	0.0182395	0.00903509	0.0503181	0.0260369	0.0103577	G5
BARD1	0.0516213	0.0542325	0.0246751	0.142604	0.0655203	0.323318	0.153665	0.0822533	G5
GMNN	0.0392987	0.0384089	0.0380401	0.0522972	0.0367265	0.0658352	0.0503653	0.0362628	G5
MLLT4	0.48381	0.475949	0.400834	0.487103	0.405208	1.3614	1.09299	0.431802	G5
STAT5B	0.416728	0.366676	0.394532	0.440484	0.406329	0.47956	0.379692	0.364402	G5
USP13	0.329711	0.24833	0.29223	0.335956	0.30461	0.463646	0.287178	0.288125	G5
IDI2	0.00279715	0.00216169	0.00209875	0.00277818	0.00258734	0.00506998	0.00160254	0.00141229	G5
COL7A1	0.29056	0.117169	0.152853	0.170351	0.140366	0.74738	0.162648	0.132125	G5
HJURP	0.00257016	0.00027963	0.000834093	0.000532756	0.00031903	0.0174766	0.000361308	0.000717719	G5
CCNB2	0.0154145	0.00360584	0.0100604	0.00900839	0.00949203	0.015607	0.0072739	0.00874243	G5
KIF2C	0.0277174	0.00692093	0.0167815	0.020948	0.0125903	0.0338452	0.0148478	0.0161489	G5
CAPS	0.11953	0.050909	0.0752903	0.0761678	0.0744898	0.135972	0.0619728	0.0440557	G5
ASIP	0.11906	0.0527852	0.0870153	0.0835823	0.0617446	0.113085	0.0885173	0.0800524	G5
PNN	0.430843	0.375751	0.413355	0.386218	0.373618	0.48214	0.436477	0.413039	G5
KIAA1524	0.0885356	0.034953	0.0679389	0.0590608	0.0492427	0.109492	0.0778757	0.0731037	G5
CDR2	1.05799	0.536701	0.878128	0.847507	0.9304	1.85579	1.25768	1.00562	G5
AURKB	0.00200653	0	0.00182365	0.00134828	0.000306897	0.00420505	0.00146041	0.00149514	G5
FOXM1	0.0146825	0.00858514	0.0137251	0.0134263	0.0109323	0.0195121	0.0128904	0.014535	G5
ADCY6	0.350287	0.248087	0.293541	0.286808	0.271301	0.344228	0.347118	0.241675	G5
LMNA	0.272317	0.144543	0.148542	0.231647	0.183944	0.303212	0.300269	0.122497	G5
LBR	0.160149	0.0903772	0.131005	0.130597	0.162138	0.163219	0.154405	0.056847	G5
HELLS	0.192237	0.118239	0.173073	0.260885	0.164254	0.255096	0.17724	0.195653	G5
CCNA2	0.0473464	0.0147921	0.0354174	0.0630629	0.0468715	0.072422	0.0458069	0.0530867	G5
MID1	0.151948	0.0938261	0.0956545	0.303268	0.138339	0.305837	0.177268	0.105139	G5
PKMYT1	0.0154694	0.00866751	0.0127287	0.0269094	0.0162509	0.0231985	0.0166625	0.0234223	G5
PRIM1	0.0389315	0.0283463	0.0469654	0.0713389	0.0554207	0.0707212	0.0597021	0.0787355	G5
TPX2	0.0599218	0.0389202	0.0404845	0.0476025	0.0475406	0.0635361	0.0538016	0.0640234	G5
AP4B1	0.152008	0.0885487	0.132583	0.143329	0.13119	0.171273	0.150755	0.163787	G5
FANCG	0.0608482	0.0385094	0.0555094	0.0578037	0.0445623	0.0647425	0.046213	0.0635572	G5
CDC25A	0.00446559	0.00102263	0.0043541	0.00581906	0.00331505	0.00960617	0.00332732	0.00765621	G5
MAP2K6	0.395045	0.245781	0.418198	0.425857	0.410356	0.693466	0.478515	0.543508	G5
NFE2L2	0.70804	0.402643	0.664836	0.654694	0.845636	1.12179	0.707233	0.942796	G5
VEGFC	0.0234857	0.00313904	0.00574268	0.00814336	0.0111347	0.284378	0.0206891	0.202948	G5
CDK7	0.188324	0.0768582	0.218606	0.201714	0.197475	0.165581	0.181506	0.193143	G2
RERE	4.49059	2.24124	4.35447	4.42861	4.689	3.80085	4.06787	3.79196	G2
ROCK1	1.2657	0.207906	1.31851	0.948549	1.15484	0.922314	1.1911	1.03815	G2
ME3	1.12768	0.389797	1.18184	1.47009	1.48186	1.24311	1.18815	1.09395	G2
EZH2	0.0685077	0.0211274	0.0712946	0.0778246	0.0895247	0.0759189	0.0639572	0.0739338	G2
SS18	0.484484	0.162952	0.574732	0.45367	0.503241	0.29643	0.446219	0.581338	G2
NR3C1	2.9081	1.99685	3.15046	2.62138	3.12202	2.38751	3.37351	3.57342	G2
CDC16	0.539867	0.377085	0.556098	0.542019	0.5169	0.522439	0.559324	0.602323	G2
POLD3	0.442078	0.333184	0.473062	0.447782	0.431735	0.435754	0.441692	0.471591	G2
RAD18	0.502064	0.0922969	0.568512	0.49725	0.529338	0.415742	0.568139	0.585975	G2
LENG8	2.10976	0.580848	1.404	1.3183	1.54298	1.79032	1.37583	1.83295	G2
SFPQ	1.59775	0.94751	1.43049	1.42642	1.38295	1.54893	1.35057	1.59026	G2
CDC25B	0.628389	0.257928	0.511823	0.560639	0.526811	0.536276	0.414868	0.66412	G2
NUP98	0.621803	0.222298	0.577847	0.519154	0.603334	0.503394	0.533907	0.719429	G2
ITPR3	0.0229257	0.00916488	0.0202166	0.0181948	0.0211902	0.0192006	0.0182667	0.0235314	G2
CDC27	1.25665	1.00325	1.4355	1.41694	1.40166	1.36751	1.38318	1.56521	G2
TAB2	0.801019	0.614138	0.983557	1.04039	1.00628	1.02379	0.961375	1.09158	G2
HDAC3	0.292862	0.243738	0.386727	0.356115	0.36801	0.407485	0.34962	0.422473	G2
AOC2	0.0322238	0.0156996	0.0346898	0.0338262	0.0421536	0.0462675	0.0422875	0.0489985	G2
KATNA1	0.103331	0.0583679	0.100116	0.109783	0.113416	0.139136	0.129432	0.155059	G2
BUB1	0.00292194	0	0.00267793	0.00382928	0.00513582	0.00447131	0.00529229	0.00698896	G2
RUNX1	0.474994	0.0949021	0.380471	0.403611	0.406366	0.570039	0.682834	0.352051	G2
ABCC1	0.376733	0.114348	0.302789	0.325512	0.337933	0.379649	0.419597	0.26744	G2
PKNOX1	0.522656	0.204229	0.415552	0.516144	0.549226	0.579018	0.60573	0.478169	G2
KIAA0586	0.649665	0.275021	0.671467	0.655266	0.63768	0.692359	0.753881	0.397909	G2
RBBP8	0.247703	0.0748971	0.219487	0.228297	0.196253	0.261993	0.189763	0.19506	G2
STAG1	2.53153	0.513045	2.12417	2.34167	1.98793	2.82109	2.05786	1.71178	G2
NUF2	0.0385463	0.00469599	0.0408517	0.0418265	0.0320117	0.0479383	0.0343288	0.0284779	G2
KIF20B	0.125841	0.046028	0.117387	0.111002	0.0962406	0.129964	0.126022	0.108853	G2
G2E3	0.506036	0.343838	0.614857	0.609195	0.558393	0.719752	0.666245	0.654971	G2
NPAT	0.315707	0.218357	0.339961	0.337042	0.303063	0.375101	0.320874	0.325286	G2
POLA1	0.405825	0.100522	0.373781	0.554171	0.485654	0.671035	0.709162	0.525843	G2
DMTF1	0.718862	0.376086	0.802988	1.00296	0.914928	1.13457	0.995622	0.83201	G2
PRPSAP1	0.474805	0.279321	0.464401	0.509605	0.408535	0.366698	0.43451	0.428892	G2
TTF2	0.151576	0.0555037	0.160179	0.15848	0.128012	0.105623	0.105444	0.11764	G2
NCOA3	0.552302	0.23425	0.43273	0.728479	0.428493	0.353486	0.397529	0.531838	G2
MSH2	0.793195	0.660976	0.83249	0.8688	0.729025	0.832813	0.690567	0.726562	G2
KIAA0101	0.000995531	0.000492526	0.00139535	0.00146757	0.000562612	0	0.00124271	0.000318956	G2
DSCC1	0.0459289	0.0288418	0.0438963	0.0579294	0.0316824	0.0237861	0.0388029	0.0258818	G2
C4B	0	0	5.87877e-05	8.45956e-05	0	0	0	0	G2
FAM64A	0.00163223	0	0.0033857	0.00253695	0.00181189	0.000785646	0.00199072	0.0015539	G2
VCL	0.649745	0.256216	0.706549	0.633133	0.553946	0.276993	0.55827	0.541833	G2
RRM2	0.00239132	0	0.00396685	0.00146166	0.00191621	0	0.00116047	0.00131211	G2
FGA	0	0	4.51759e-05	0	0	0	0	0	G2
SERPINB3	0	0	8.77524e-05	2.41535e-05	0	0	0	0	G2
C6	0.039355	0.00899484	0.0375684	0.0481121	0.0326014	0.0317772	0.0608414	0.039998	G2
NASP	0.416782	0.245226	0.40322	0.438255	0.390862	0.37349	0.51511	0.370235	G2
ATAD2	0.399021	0.16359	0.416329	0.373805	0.318021	0.294513	0.46031	0.293884	G2
LMNB1	0.091517	0.0396828	0.0752164	0.12592	0.0868105	0.0830291	0.11211	0.0758029	G2
BRIP1	0.151501	0.0198993	0.10339	0.166334	0.106553	0.146194	0.183388	0.166482	G2
RAD54L	0.0472186	0.0161053	0.0444673	0.0418506	0.043177	0.0449839	0.0600953	0.0556767	G2
SH3GL2	4.00326	3.92092	4.5234	5.27228	5.42248	3.98206	6.35035	5.99788	G2
STAG3	0.0893187	0.0868702	0.116991	0.124987	0.10441	0.102275	0.137217	0.134778	G2
AOC3	0.00518839	0.00270281	0.00662559	0.00683904	0.00653021	0.00745419	0.0120959	0.00907083	G2
HSF2	0.310278	0.278229	0.362158	0.39063	0.341456	0.383645	0.456672	0.38894	G2
ITGB3	0	0	0.000185672	0.00029738	0.000151413	0	0.000561146	0	G2
NAB1	0.370629	0.358603	0.402303	0.482316	0.581098	0.371125	0.547917	0.384364	G2
RAD51AP1	0.028638	0.0102503	0.0436463	0.0396228	0.038158	0.0276256	0.0420413	0.0260407	G2
PLAG1	0.153855	0.0868476	0.195267	0.171193	0.179152	0.160092	0.231221	0.152985	G2
SHC1	0.000723141	7.20473e-05	0.00461752	0.00430353	0.00357432	0.00299236	0.00463363	0.00198233	G2
ZNF207	0.780291	0.886472	1.06821	1.09792	1.01414	1.02389	1.03763	1.11127	G2
RFC4	0.0230217	0.0393918	0.0484965	0.0533632	0.0435726	0.0593967	0.0436094	0.0424119	G2
GTSE1	0.00459568	0.00318597	0.00864967	0.0121176	0.00671369	0.0106529	0.0101505	0.00547504	G2
CKAP2L	0.00387934	0.00329253	0.00756756	0.0130036	0.0059676	0.00846736	0.00949965	0.00642902	G2
CDH24	0.0718399	0.107277	0.023084	0.0710488	0.0523126	0.0532039	0.34683	0.0407987	G2
VCAM1	0	0	0.000109266	0.00015325	5.2222e-05	0	0.00120189	0	G2
TFAP2A	0.000666068	0.000671048	0.000522856	7.77159e-05	0.000541561	0.000953805	0.00443361	0.00109138	G2
NFIA	2.17132	1.44952	1.98355	0.436926	5.33484	0.921084	7.0932	3.14272	G2
IL18BP	0.0221304	0.0181614	0.0177022	0.0166543	0.0129285	0.0124281	0.0229761	0.0137762	G2
STK17B	0.0761064	0.0445555	0.0489861	0.0426027	0.0496567	0.0286589	0.117177	0.0313267	G2
NXF1	0.169929	0.158041	0.218971	0.239382	0.216175	0.202128	0.184754	0.267726	G2
MAN1A2	2.17274	1.62625	2.20401	2.65358	1.8782	2.31289	1.60414	3.37589	G2
ZPBP	0.0476156	0.00945992	0.0412636	0.0627315	0.0337234	0.0217877	0.042674	0.0804976	G2
OGT	1.19916	1.00987	1.41039	1.19926	1.33456	1.2077	1.07188	2.06438	G2
MAP3K2	0.893269	0.65937	1.18102	1.02917	1.19427	0.907377	0.923337	1.46672	G2
PIF1	0.0186834	0.0155318	0.0255071	0.0260417	0.0267698	0.00753538	0.0105797	0.0480948	G2
USP16	0.310146	0.30257	0.333723	0.34937	0.302477	0.313808	0.257769	0.350307	G2
GAS2L3	0.0206352	0.0369285	0.0145692	0.0237274	0.032802	0.0620542	0.0285718	0.78343	G2
MITF	0.135446	0.11738	0.0910731	0.0646211	0.187999	0.217647	0.283498	0.685039	G2
DTL	0.0204658	0.00731809	0.00720457	0.00594168	0.01021	0.0138127	0.00703802	0.031137	G2
WISP1	0.00558402	0.00161361	0.00124222	0.00535723	0.0304784	0.0176096	0.00111016	0.0342673	G2
CHML	0	0	0.000175391	9.99593e-05	0.000166656	0	0.000125289	0.000185855	G2
RAD51	0.00662318	0.00797232	0.0110324	0.0088716	0.00953168	0.00645667	0.00709171	0.0104722	G2
KIF23	0.0066299	0.0115404	0.0149002	0.0130724	0.0164396	0.0106047	0.0148852	0.0211273	G2
CDCA8	0.013309	0.0128063	0.021787	0.0176359	0.0194415	0.0160786	0.0245084	0.0331625	G2

## Sheet: Figure 3F
Figure 3F
Script: AllExIntegrated.code.R
term	p-value	q-value		term	p-value	q-value
G2-M Checkpoint	8.00221e-17	2.08057e-15		E2F Targets	7.98051e-31	3.43162e-29
E2F Targets	8.7613e-11	1.13897e-09		G2-M Checkpoint	6.4279e-28	1.382e-26
Mitotic Spindle	1.2516e-05	0.000108472		Myc Targets V1	1.35747e-13	1.94571e-12
Apical Surface	0.00584924	0.03802		Unfolded Protein Response	2.11467e-05	0.000227327
Pperoxisome	0.0300003	0.156002		Mitotic Spindle	0.000119748	0.000761514
				mTORC1 Signaling	0.000123967	0.000761514
				p53 Pathway	0.000123967	0.000761514
				PI3K/AKT/mTOR Signaling	0.00110579	0.00594362
				Spermatogenesis	0.00332832	0.015902
				Glycolysis	0.00377922	0.0162507
				DNA Repair	0.00520162	0.0203336
				Reactive Oxygen Species Pathway	0.00570375	0.0204384
				Androgen Response	0.00652013	0.0214411
				Apoptosis	0.00698082	0.0214411
				Myc Targets V2	0.00910254	0.026094
				Apical Junction	0.0166615	0.0421439
				Epithelial Mesenchymal Transition	0.0166615	0.0421439
				Angiogenesis	0.0290755	0.0694581

## Sheet: Figure 3G
Figure 3G
Script: AllExIntegrated.code.R
Senescence associated signature	pval	padj	log2err	ES	NES	size	leadingEdge
Hernandez-Segura et al (2018) activated genes in senescence	3.2849e-05	0.000147821	0.557332	0.602047	2.13507	31	TOLLIP DDA1 DYNLT3 SCOC KLC1 CHMP5 TAF13 ZNHIT1 B4GALT7 POFUT2 ADPGK UFM1 SLC10A3 CCND1 TSPAN13 ZBTB7A FAM214B SUSD6 PDLIM4 NOL3
Xu et al. (2022) Human tissue senescence genes (SnGs)	7.10123e-05	0.000213037	0.538434	0.51823	2.01797	50	ETS2 ABI3 ERRFI1 BHLHE40 PRMT6 TGFB1I1 ING1 NINJ1 VEGFA LGALS3 PIM1 CEBPB ZFP36 SYK FOS ID1 ARPC1B BCL6 CYR61 IGFBP3 MAP2K3 ITPKB UBTD1 IRF5 ETS1 NEK6 MYC PML
Human Ageing Genomics Resources CellAge database	2.46862e-09	2.22176e-08	0.774939	0.405335	1.94902	273	TMSB4X PKM SOD1 PEBP1 ZMAT3 GAPDH MDH1 ACLY HSPA5 SELENOH G6PD RBX1 CKB DUSP3 TXN PSMB5 DHCR24 LIMK1 CBX7 ETS2 YPEL3 IGFBP6 PMVK KCNJ12 ABI3 BMI1 ERRFI1 BHLHE40 PRMT6 NUAK1 SIN3B IRF3 RSL1D1 PDPK1 PRPF19 AKR1B1 ING2 TGFB1I1 SUPT5H DLX2 CDKN1B HRAS ING1 NINJ1 CSNK2A1 DPY30 MORC3 VEGFA CDK2AP1 CSNK1A1 RAD21 DHX9 PATZ1 LGALS3 PIM1 ENDOG TRIM28 CEBPB MARCH5 CDKN2AIP ZFP36 CCND1 ASPH SPIN1 MAD2L1 ITPK…
Casella et al (2019) Upregulated genes in senescence	0.00789662	0.0118449	0.38073	0.577415	1.73398	16	HIST1H1D PTMA HIST1H1E SSRP1 ANP32B PARP1 CBX2 FBL MCUB ITPRIPL1
Casella et al (2019) Downregulated genes in senescence	0.00673267	0.0118449	0.407018	0.448961	1.70978	44	TMEM30A SARAF DHRS7 BLCAP TMEM59 STAT1 SLC16A14 POFUT2 SAMD9L NCSTN SLC9A7 FAM234B ELMOD1 GPR155 CHPF2 H2AFJ MAP4K3-DT JCAD TAP1
Saul et al. (2022) SenMayo gene list	0.00248919	0.00560069	0.431708	0.367281	1.62569	110	CTSB BEX3 MIF VGF ETS2 IL6ST CXCL12 IGFBP6 IGFBP2 CXCL3 PLAU VEGFA CSF1 ACVR1B TUBGCP2 SPP1 NAP1L4 TNFRSF1B JUN IGFBP5 IGF1 PGF FGF7 SELPLG CTNNB1 TIMP2 IGFBP3 IGFBP1 HMGB1 SCAMP4 SERPINE2 ANGPTL4 IGFBP7 PTGES ITPKA
KEGG, hsa04218, Cellular senescence	0.0117698	0.0151327	0.38073	0.322788	1.47998	151	CALM3 VDAC1 CALM1 CALM2 MAPK1 VDAC3 HIPK1 SLC25A4 SLC25A5 RHEB PPP3CB VDAC2 RBBP4 PPP1CC PPP3R1 SLC25A6 PIK3R2 GADD45A KRAS CAPN1 HRAS PIK3R1 PPID HLA-B GADD45G FBXW11 MRAS CAPN2 HLA-A CCND2 CCND1 MAPK3 PIK3R3 CCNA1 MAP2K2 SQSTM1 CCNB1 NRAS ZFP36L1 E2F1 IGFBP3 MAP2K3 HIPK2 MAP2K1 RAD1 MDM2 HLA-C PPP1CA E2F3 NFATC4 ETS1 PPP3CA CALML3 HLA-E MYC CALML4 GADD45B
Reactome R-HSA-2559582 SASP gene list	0.0501524	0.0501524	0.321776	0.373255	1.4625	51	MAPK1 CDKN2D UBC UBB ANAPC15 RPS27A CDC23 UBA52 ANAPC11 CDKN1B UBE2S CEBPB MAPK3 JUN CCNA1 MAPK7 FOS UBE2D1 IGFBP7 ANAPC7 CDKN2C FZR1 EHMT2
Hernandez-Segura et al (2018) inhibited genes in senescence	0.0285652	0.0321359	0.352488	-0.416479	-1.50958	22	C2CD5 ASCC1 STAG1 CREBBP SPATA6 ARID2 CNTLN KCTD3

## Sheet: Figure 3H
Figure 3H
metascape results
Gene	Symbol	DnInLS	UpInLS		GroupID	Category	Term	Description	LogP	Log(q-value)	Symbols
80762	NDFIP1	0	1		1_Summary	GO Biological Processes	GO:0050804	modulation of chemical synaptic transmission	-38.1708	-34.0613	ARF1,ATP2A2,CACNA1A,CACNA1B,CALM3,CAMK2A,DCC,DNM1,GRIA4,GRID1,GRID2,GRIK2,GRM1,GRM5,GRM7,LAMA2,MAP1A,MAP1B,NEFH,NEFL,NRGN,PRKN,PPP3CB,PRKAR1B,MAPK1,PRNP,PTPRD,RAB3A,RGS4,SNAP25,SNCA,SNCG,STXBP1,VAMP2,SYN1,SYP,SYT4,YWHAG,YWHAH,SYN3,INA,SYNGR1,DGKI,DLGAP2,DLGAP1,NRXN1,PREPL,RIMS2,NRG3,CPLX1,NLGN1,CLSTN1,RIMS1,ERC1,NCDN,SYT11,PLCB1,CUX2,NPTXR,SIPA1L1,ERC2,VPS35,RTN4,LRRC4C,PINK1,TMEM108,MCTP1,STX1B,…
1808	DPYSL2	0	1		1_Member	GO Biological Processes	GO:0050804	modulation of chemical synaptic transmission	-38.1708	-34.0613	ARF1,ATP2A2,CACNA1A,CACNA1B,CALM3,CAMK2A,DCC,DNM1,GRIA4,GRID1,GRID2,GRIK2,GRM1,GRM5,GRM7,LAMA2,MAP1A,MAP1B,NEFH,NEFL,NRGN,PRKN,PPP3CB,PRKAR1B,MAPK1,PRNP,PTPRD,RAB3A,RGS4,SNAP25,SNCA,SNCG,STXBP1,VAMP2,SYN1,SYP,SYT4,YWHAG,YWHAH,SYN3,INA,SYNGR1,DGKI,DLGAP2,DLGAP1,NRXN1,PREPL,RIMS2,NRG3,CPLX1,NLGN1,CLSTN1,RIMS1,ERC1,NCDN,SYT11,PLCB1,CUX2,NPTXR,SIPA1L1,ERC2,VPS35,RTN4,LRRC4C,PINK1,TMEM108,MCTP1,STX1B,…
7314	UBB	0	1		1_Member	GO Biological Processes	GO:0099177	regulation of trans-synaptic signaling	-38.1088	-34.0613	ARF1,ATP2A2,CACNA1A,CACNA1B,CALM3,CAMK2A,DCC,DNM1,GRIA4,GRID1,GRID2,GRIK2,GRM1,GRM5,GRM7,LAMA2,MAP1A,MAP1B,NEFH,NEFL,NRGN,PRKN,PPP3CB,PRKAR1B,MAPK1,PRNP,PTPRD,RAB3A,RGS4,SNAP25,SNCA,SNCG,STXBP1,VAMP2,SYN1,SYP,SYT4,YWHAG,YWHAH,SYN3,INA,SYNGR1,DGKI,DLGAP2,DLGAP1,NRXN1,PREPL,RIMS2,NRG3,CPLX1,NLGN1,CLSTN1,RIMS1,ERC1,NCDN,SYT11,PLCB1,CUX2,NPTXR,SIPA1L1,ERC2,VPS35,RTN4,LRRC4C,PINK1,TMEM108,MCTP1,STX1B,…
2039	DMTN	0	1		1_Member	GO Biological Processes	GO:0099536	synaptic signaling	-33.7769	-30.0304	ASIC2,CACNA1A,CACNA1B,CACNB2,CDH8,CHRM3,DLG1,DLG2,DMD,EXT1,FGF12,GABRA1,GABRB1,GABRG3,GRIA4,GRID1,GRID2,GRIK2,GRM1,GRM5,GRM7,HTR1E,KCND2,KIF5A,PRKN,MAPK1,PTPRD,RAB3A,SNAP25,SNCB,SNCA,SNCG,STXBP1,VAMP2,SYN1,SYT4,VDAC1,SYN3,CADPS,CDK5R1,LARGE1,DLGAP2,DLGAP1,NRXN1,RIMS2,SV2A,CPLX1,IL1RAPL1,NLGN1,RIMS1,ERC1,SYT11,PLCB1,ERC2,TMOD2,SLC17A7,SLC12A5,EXOC4,NAPB,LYNX1,DNAJC5,CADPS2,STX1B,SYT2,CBLN2,HAPLN4,…
6208	RPS14	0	1		1_Member	GO Biological Processes	GO:0099537	trans-synaptic signaling	-32.7775	-29.1279	ASIC2,CACNA1A,CACNA1B,CACNB2,CDH8,CHRM3,DLG1,DLG2,EXT1,FGF12,GABRA1,GABRB1,GABRG3,GRIA4,GRID1,GRID2,GRIK2,GRM1,GRM5,GRM7,HTR1E,KCND2,KIF5A,PRKN,MAPK1,PTPRD,RAB3A,SNAP25,SNCB,SNCA,SNCG,STXBP1,VAMP2,SYN1,SYT4,VDAC1,SYN3,CADPS,LARGE1,DLGAP2,DLGAP1,NRXN1,RIMS2,SV2A,CPLX1,IL1RAPL1,NLGN1,RIMS1,ERC1,SYT11,ERC2,TMOD2,SLC17A7,SLC12A5,EXOC4,NAPB,LYNX1,DNAJC5,CADPS2,STX1B,SYT2,CBLN2,HAPLN4,UNC13C
10243	GPHN	1	0		1_Member	GO Biological Processes	GO:0007268	chemical synaptic transmission	-31.9141	-28.4106	ASIC2,CACNA1A,CACNA1B,CACNB2,CDH8,CHRM3,DLG1,DLG2,EXT1,FGF12,GABRA1,GABRB1,GABRG3,GRIA4,GRID1,GRID2,GRIK2,GRM1,GRM5,GRM7,HTR1E,KCND2,KIF5A,PRKN,MAPK1,RAB3A,SNAP25,SNCB,SNCA,SNCG,STXBP1,VAMP2,SYN1,SYT4,VDAC1,SYN3,CADPS,LARGE1,DLGAP2,DLGAP1,NRXN1,RIMS2,SV2A,CPLX1,NLGN1,RIMS1,ERC1,SYT11,ERC2,TMOD2,SLC17A7,SLC12A5,EXOC4,NAPB,LYNX1,DNAJC5,CADPS2,STX1B,SYT2,CBLN2,HAPLN4,UNC13C
140735	DYNLL2	0	1		1_Member	GO Biological Processes	GO:0098916	anterograde trans-synaptic signaling	-31.9141	-28.4106	ASIC2,CACNA1A,CACNA1B,CACNB2,CDH8,CHRM3,DLG1,DLG2,EXT1,FGF12,GABRA1,GABRB1,GABRG3,GRIA4,GRID1,GRID2,GRIK2,GRM1,GRM5,GRM7,HTR1E,KCND2,KIF5A,PRKN,MAPK1,RAB3A,SNAP25,SNCB,SNCA,SNCG,STXBP1,VAMP2,SYN1,SYT4,VDAC1,SYN3,CADPS,LARGE1,DLGAP2,DLGAP1,NRXN1,RIMS2,SV2A,CPLX1,NLGN1,RIMS1,ERC1,SYT11,ERC2,TMOD2,SLC17A7,SLC12A5,EXOC4,NAPB,LYNX1,DNAJC5,CADPS2,STX1B,SYT2,CBLN2,HAPLN4,UNC13C
4820	NKTR	1	0		1_Member	GO Biological Processes	GO:0007269	neurotransmitter secretion	-16.8518	-14.1096	RAB3A,SNAP25,SNCA,STXBP1,VAMP2,SYN1,SYT4,SYN3,CADPS,NRXN1,RIMS2,SV2A,CPLX1,NLGN1,RIMS1,SYT11,ERC2,DNAJC5,CADPS2,STX1B,SYT2,UNC13C
1730	DIAPH2	1	0		1_Member	GO Biological Processes	GO:0099643	signal release from synapse	-16.8518	-14.1096	RAB3A,SNAP25,SNCA,STXBP1,VAMP2,SYN1,SYT4,SYN3,CADPS,NRXN1,RIMS2,SV2A,CPLX1,NLGN1,RIMS1,SYT11,ERC2,DNAJC5,CADPS2,STX1B,SYT2,UNC13C
5573	PRKAR1A	0	1		1_Member	GO Biological Processes	GO:0048167	regulation of synaptic plasticity	-16.8349	-14.1096	ARF1,CAMK2A,GRID2,GRIK2,GRM5,MAP1A,MAP1B,NRGN,PPP3CB,PRKAR1B,MAPK1,PRNP,RAB3A,SNAP25,SNCA,STXBP1,VAMP2,SYP,SYT4,YWHAG,YWHAH,SYNGR1,RIMS2,RIMS1,ERC1,NCDN,SIPA1L1,ERC2,MCTP1,CNTN4,UNC13C,SHISA9
137868	SGCZ	1	0		1_Member	GO Biological Processes	GO:0016079	synaptic vesicle exocytosis	-16.1591	-13.4637	RAB3A,SNAP25,SNCA,STXBP1,VAMP2,SYT4,CADPS,RIMS2,SV2A,CPLX1,NLGN1,RIMS1,SYT11,ERC2,DNAJC5,CADPS2,STX1B,SYT2,UNC13C
3094	HINT1	0	1		1_Member	GO Biological Processes	GO:0017156	calcium-ion regulated exocytosis	-15.7366	-13.0956	PPP3CB,RAB3A,SNAP25,STXBP1,VAMP2,SYT4,CADPS,RIMS2,RAPGEF4,RIMS1,SYT11,ARL8B,SYT13,CADPS2,STX1B,SYT2,UNC13C
55884	WSB2	0	1		1_Member	GO Biological Processes	GO:0001505	regulation of neurotransmitter levels	-15.0913	-12.5061	ATP2A2,CALM3,CAMK2A,PRKN,RAB3A,SNAP25,SNCA,SNCG,STXBP1,VAMP2,SYN1,SYP,SYT4,SYN3,CADPS,NRXN1,PREPL,RIMS2,SV2A,CPLX1,NLGN1,RIMS1,SYT11,ERC2,MCTP1,DNAJC5,CADPS2,STX1B,SYT2,UNC13C
1984	EIF5A	0	1		1_Member	GO Biological Processes	GO:0045055	regulated exocytosis	-14.6447	-12.1091	DMTN,PPP3CB,RAB3A,SNAP25,SNCA,STXBP1,VAMP2,SYT4,CADPS,SYNGR1,RIMS2,SV2A,CPLX1,RAPGEF4,NLGN1,RIMS1,SYT11,ERC2,ARL8B,SYT13,DNAJC5,CADPS2,STX1B,SYT2,UNC13C
84871	AGBL4	1	0		1_Member	GO Biological Processes	GO:0006836	neurotransmitter transport	-14.029	-11.5255	PRKN,RAB3A,SNAP25,SNCA,STXBP1,VAMP2,SYN1,SYT4,SYN3,CADPS,NRXN1,RIMS2,SV2A,CPLX1,NLGN1,RIMS1,SYT11,ERC2,SLC17A7,DNAJC5,CADPS2,STX1B,SYT2,UNC13C
93974	ATPIF1	0	1		1_Member	GO Biological Processes	GO:0006887	exocytosis	-13.6923	-11.2303	DMTN,NSF,PPP3CB,RAB3A,SNAP25,SNCA,STXBP1,VAMP2,SYT4,CADPS,SYNGR1,STXBP5L,RIMS2,SV2A,CPLX1,RAPGEF4,NLGN1,RIMS1,SYT11,EXOC6B,ERC2,ARL8B,MICAL3,SYT13,EXOC4,DNAJC5,CADPS2,STX1B,SYT2,UNC13C
7381	UQCRB	0	1		1_Member	GO Biological Processes	GO:0046928	regulation of neurotransmitter secretion	-13.6787	-11.2223	ATP2A2,CALM3,CAMK2A,PRKN,RAB3A,SNCA,SNCG,STXBP1,SYN1,SYP,SYT4,PREPL,RIMS2,CPLX1,NLGN1,RIMS1,SYT11,MCTP1,STX1B
815	CAMK2A	0	1		1_Member	GO Biological Processes	GO:0023061	signal release	-12.9418	-10.5175	CPE,PTPRN,RAB3A,SNAP25,SNCA,STXBP1,VAMP2,SYN1,SYT4,SYN3,CADPS,NRXN1,RIMS2,SV2A,CPLX1,RAPGEF4,NLGN1,RIMS1,SYT11,ERC2,PINK1,DNAJC5,CADPS2,STX1B,SYT2,UNC13C
155066	ATP6V0E2	0	1		1_Member	GO Biological Processes	GO:0051046	regulation of secretion	-12.5283	-10.1529	ATP2A2,CALM3,CAMK2A,CHRM3,EFNA5,FER,GRM7,NRG1,NSF,PRKN,PPIA,PPP3CB,PRKAR1A,PTPRN,RAB3A,RFX3,SCG5,SNAP25,SNCA,SNCG,STXBP1,VAMP2,SYN1,SYP,SYT4,VSNL1,CADPS,STXBP5L,PREPL,RIMS2,SV2A,CPLX1,RAPGEF4,IL1RAPL1,NLGN1,RIMS1,SYT11,PLCB1,MYRIP,FRMD4A,VPS35,SYT13,DNAJC1,PINK1,MCTP1,CADPS2,STX1B,SYT2
25830	SULT4A1	0	1		1_Member	GO Biological Processes	GO:0017157	regulation of exocytosis	-12.449	-10.0827	ATP2A2,CALM3,FER,NSF,PRKN,RAB3A,SNCA,STXBP1,VAMP2,SYN1,SYP,SYT4,VSNL1,CADPS,STXBP5L,PREPL,RIMS2,CPLX1,RAPGEF4,IL1RAPL1,NLGN1,RIMS1,SYT11,SYT13,CADPS2,SYT2
23671	TMEFF2	1	0		1_Member	GO Biological Processes	GO:1903530	regulation of secretion by cell	-12.2777	-9.92036	ATP2A2,CALM3,CAMK2A,CHRM3,EFNA5,FER,GRM7,NSF,PRKN,PPIA,PPP3CB,PRKAR1A,RAB3A,RFX3,SCG5,SNAP25,SNCA,SNCG,STXBP1,VAMP2,SYN1,SYP,SYT4,VSNL1,CADPS,STXBP5L,PREPL,RIMS2,CPLX1,RAPGEF4,IL1RAPL1,NLGN1,RIMS1,SYT11,PLCB1,MYRIP,FRMD4A,VPS35,SYT13,DNAJC1,PINK1,MCTP1,CADPS2,STX1B,SYT2
56899	ANKS1B	1	0		1_Member	GO Biological Processes	GO:0051588	regulation of neurotransmitter transport	-12.0984	-9.76077	ATP2A2,CALM3,CAMK2A,PRKN,RAB3A,SNCA,SNCG,STXBP1,SYN1,SYP,SYT4,PREPL,RIMS2,CPLX1,NLGN1,RIMS1,SYT11,MCTP1,STX1B
283455	KSR2	1	0		1_Member	GO Biological Processes	GO:0140352	export from cell	-12.0086	-9.6771	ATP1A1,ATP1A3,ATP1B1,CPE,DMTN,NSF,PPP3CB,PTPRN,RAB3A,SNAP25,SNCA,SNCG,STXBP1,VAMP2,SYN1,SYT4,SYN3,CADPS,SYNGR1,NRXN1,STXBP5L,RIMS2,SV2A,CPLX1,RAPGEF4,NLGN1,RIMS1,SYT11,EXOC6B,ERC2,ARL8B,MICAL3,SYT13,EXOC4,PINK1,DNAJC5,CADPS2,STX1B,SYT2,UNC13C
57554	LRRC7	1	0		1_Member	GO Biological Processes	GO:0032940	secretion by cell	-11.9622	-9.63484	CPE,DMTN,NSF,PPP3CB,PTPRN,RAB3A,SNAP25,SNCA,SNCG,STXBP1,VAMP2,SYN1,SYT4,SYN3,CADPS,SYNGR1,NRXN1,STXBP5L,RIMS2,SV2A,CPLX1,RAPGEF4,NLGN1,RIMS1,SYT11,EXOC6B,ERC2,ARL8B,MICAL3,SYT13,EXOC4,PINK1,DNAJC5,CADPS2,STX1B,SYT2,UNC13C
114788	CSMD3	1	0		1_Member	GO Biological Processes	GO:0048791	calcium ion-regulated exocytosis of neurotransmitter	-10.2364	-8.0432	SNAP25,STXBP1,SYT4,RIMS2,RIMS1,SYT11,STX1B,SYT2,UNC13C
57030	SLC17A7	0	1		1_Member	GO Biological Processes	GO:0046903	secretion	-9.96994	-7.79164	CHRM3,CPE,DMTN,NSF,PPP3CB,PTPRN,RAB3A,SNAP25,SNCA,SNCG,STXBP1,VAMP2,SYN1,SYT4,SYN3,CADPS,SYNGR1,NRXN1,STXBP5L,RIMS2,SV2A,CPLX1,RAPGEF4,NLGN1,RIMS1,SYT11,EXOC6B,ERC2,SNX10,ARL8B,MICAL3,SYT13,EXOC4,PINK1,DNAJC5,CADPS2,STX1B,SYT2,UNC13C
10169	SERF2	0	1		1_Member	GO Biological Processes	GO:2000300	regulation of synaptic vesicle exocytosis	-7.20474	-5.26948	ATP2A2,CALM3,RAB3A,SYN1,SYP,SYT4,PREPL,RIMS2,NLGN1,RIMS1
60496	AASDHPPT	0	1		2_Summary	Reactome Gene Sets	R-HSA-112316	Neuronal System	-37.7603	-33.8889	CACNA1A,CACNA1B,CACNB2,CALM1,CALM2,CALM3,CAMK2A,DLG1,DLG2,EPB41L2,GABRA1,GABRB1,GABRG3,GNG3,GRIA4,GRIK2,GRM1,GRM5,NRG1,HSPA8,KCND2,KCNH1,KCNMA1,NEFL,NRGN,NSF,PRKAR1A,PRKAR1B,MAPK1,PTPRD,RAB3A,RAC1,SNAP25,STXBP1,VAMP2,SYN1,TSPAN7,TUBA4A,TUBB2A,TUBA1A,SYN3,PPFIA2,DLGAP1,KCNB2,NRXN3,NRXN1,RTN3,TUBA1B,TUBB4A,TUBB4B,ARL6IP5,CPLX1,IL1RAPL1,NLGN1,RIMS1,PLCB1,GRIP1,SIPA1L1,IL1RAPL2,NBEA,CACNA2D3,KCNQ5,SL…
1795	DOCK3	1	0		2_Member	Reactome Gene Sets	R-HSA-112316	Neuronal System	-37.7603	-33.8889	CACNA1A,CACNA1B,CACNB2,CALM1,CALM2,CALM3,CAMK2A,DLG1,DLG2,EPB41L2,GABRA1,GABRB1,GABRG3,GNG3,GRIA4,GRIK2,GRM1,GRM5,NRG1,HSPA8,KCND2,KCNH1,KCNMA1,NEFL,NRGN,NSF,PRKAR1A,PRKAR1B,MAPK1,PTPRD,RAB3A,RAC1,SNAP25,STXBP1,VAMP2,SYN1,TSPAN7,TUBA4A,TUBB2A,TUBA1A,SYN3,PPFIA2,DLGAP1,KCNB2,NRXN3,NRXN1,RTN3,TUBA1B,TUBB4A,TUBB4B,ARL6IP5,CPLX1,IL1RAPL1,NLGN1,RIMS1,PLCB1,GRIP1,SIPA1L1,IL1RAPL2,NBEA,CACNA2D3,KCNQ5,SL…
79668	PARP8	1	0		2_Member	Reactome Gene Sets	R-HSA-112315	Transmission across Chemical Synapses	-27.0981	-23.8287	CACNA1A,CACNA1B,CACNB2,CALM1,CALM2,CALM3,CAMK2A,DLG1,DLG2,GABRA1,GABRB1,GABRG3,GNG3,GRIA4,GRIK2,NRG1,HSPA8,NEFL,NRGN,NSF,PRKAR1A,PRKAR1B,MAPK1,RAB3A,RAC1,SNAP25,STXBP1,VAMP2,SYN1,TSPAN7,TUBA4A,TUBB2A,TUBA1A,SYN3,PPFIA2,TUBA1B,TUBB4A,TUBB4B,ARL6IP5,CPLX1,RIMS1,PLCB1,GRIP1,NBEA,CACNA2D3,SLC17A7,DNAJC5
55041	PLEKHB2	0	1		2_Member	Reactome Gene Sets	R-HSA-438064	Post NMDA receptor activation events	-15.6482	-13.032	CALM1,CALM2,CALM3,CAMK2A,NEFL,NRGN,PRKAR1A,PRKAR1B,MAPK1,RAC1,TUBA4A,TUBB2A,TUBA1A,TUBA1B,TUBB4A,TUBB4B
145282	MIPOL1	1	0		2_Member	Reactome Gene Sets	R-HSA-112314	Neurotransmitter receptors and postsynaptic signal transmission	-15.3259	-12.7255	CALM1,CALM2,CALM3,CAMK2A,DLG1,DLG2,GABRA1,GABRB1,GABRG3,GNG3,GRIA4,GRIK2,NRG1,NEFL,NRGN,NSF,PRKAR1A,PRKAR1B,MAPK1,RAC1,TSPAN7,TUBA4A,TUBB2A,TUBA1A,TUBA1B,TUBB4A,TUBB4B,PLCB1,GRIP1,NBEA
23514	SPIDR	1	0		2_Member	Reactome Gene Sets	R-HSA-442755	Activation of NMDA receptors and postsynaptic events	-14.8075	-12.2583	CALM1,CALM2,CALM3,CAMK2A,DLG1,DLG2,GRIA4,NRG1,NEFL,NRGN,PRKAR1A,PRKAR1B,MAPK1,RAC1,TUBA4A,TUBB2A,TUBA1A,TUBA1B,TUBB4A,TUBB4B,NBEA
64326	COP1	1	0		3_Summary	GO Biological Processes	GO:0050808	synapse organization	-30.9371	-27.4916	ASIC2,ACTB,ACTG1,ANK3,ARF1,ADGRB3,CACNB2,CDH9,CDH10,CTNND2,DLG1,DSCAM,EFNA5,GABRA1,GRID2,GRM5,LRP4,MAP1B,NEFH,NEFL,PIN1,PRNP,PTPRD,RAB3A,SNCB,SNCA,SNCG,SYN1,TUBA1A,SPARCL1,PPFIA2,INA,LARGE1,NRXN1,SPOCK2,GPHN,NRG3,PGRMC1,IL1RAPL1,NLGN1,PDZRN3,ERC1,ADGRL3,ERC2,SEZ6L2,CNTN5,LRRC4C,TMEM108,KIRREL3,LRFN5,CBLN2,SDK1,CHCHD10,HAPLN4,UNC13C,CDH8,CDH12,CDH18,EXT1,FER,PTPRK,PTPRO,THY1,TJP1,MPDZ
57468	SLC12A5	0	1		3_Member	GO Biological Processes	GO:0050808	synapse organization	-30.9371	-27.4916	ASIC2,ACTB,ACTG1,ANK3,ARF1,ADGRB3,CACNB2,CDH9,CDH10,CTNND2,DLG1,DSCAM,EFNA5,GABRA1,GRID2,GRM5,LRP4,MAP1B,NEFH,NEFL,PIN1,PRNP,PTPRD,RAB3A,SNCB,SNCA,SNCG,SYN1,TUBA1A,SPARCL1,PPFIA2,INA,LARGE1,NRXN1,SPOCK2,GPHN,NRG3,PGRMC1,IL1RAPL1,NLGN1,PDZRN3,ERC1,ADGRL3,ERC2,SEZ6L2,CNTN5,LRRC4C,TMEM108,KIRREL3,LRFN5,CBLN2,SDK1,CHCHD10,HAPLN4,UNC13C
6176	RPLP1	0	1		3_Member	GO Biological Processes	GO:0034330	cell junction organization	-28.521	-25.1725	ASIC2,ACTB,ACTG1,ANK3,ARF1,ADGRB3,CACNB2,CDH8,CDH9,CDH10,CDH12,CDH18,CTNND2,DLG1,DSCAM,EFNA5,EXT1,FER,GABRA1,GRID2,GRM5,LRP4,MAP1B,NEFH,NEFL,PIN1,PRNP,PTPRD,PTPRK,PTPRO,RAB3A,SNCB,SNCA,SNCG,SYN1,THY1,TJP1,TUBA1A,SPARCL1,PPFIA2,MPDZ,INA,LARGE1,NRXN1,SPOCK2,GPHN,NRG3,PGRMC1,IL1RAPL1,NLGN1,PDZRN3,ERC1,ADGRL3,ERC2,SEZ6L2,CNTN5,LRRC4C,TMEM108,KIRREL3,LRFN5,CBLN2,SDK1,CHCHD10,HAPLN4,UNC13C
10439	OLFM1	0	1		3_Member	GO Biological Processes	GO:0034329	cell junction assembly	-16.0079	-13.3221	ASIC2,CDH8,CDH9,CDH10,CDH12,CDH18,CTNND2,DLG1,DSCAM,FER,GRID2,LRP4,PTPRD,PTPRK,PTPRO,TJP1,MPDZ,LARGE1,NRXN1,NRG3,IL1RAPL1,NLGN1,ADGRL3,CNTN5,KIRREL3,CBLN2,SDK1
400955	LINC01122	1	0		3_Member	GO Biological Processes	GO:0007416	synapse assembly	-12.3939	-10.0605	ASIC2,CDH9,DSCAM,GRID2,LRP4,PTPRD,LARGE1,NRXN1,NRG3,IL1RAPL1,NLGN1,ADGRL3,CNTN5,KIRREL3,CBLN2,SDK1
647979	LINC00657;NORAD	0	1		4_Summary	GO Biological Processes	GO:0031175	neuron projection development	-29.0661	-25.6718	ANK3,APLP1,APLP2,CAMK2A,CCK,CHN1,CTNNA2,CTNND2,DAB1,DCC,DSCAM,EFNA5,EXT1,GAP43,GRM7,HSP90AA1,HSP90AB1,KIF5A,LAMA2,STMN1,LRP4,MAP1A,MAP1B,MAP4,NCAM2,NEFH,NEFL,PPP3CB,PRKG1,PTK2,PTPRO,RAB3A,RAC1,ROBO1,ROBO2,SCN1B,SOD1,STXBP1,UBB,UCHL1,TUBA1A,LMO4,UNC5C,CDK5R1,KALRN,SLIT2,NRXN3,NRXN1,PGRMC1,B4GAT1,STMN2,NLGN1,NCDN,FLRT2,SULT4A1,CNTNAP2,AUTS2,STMN3,NIN,NRN1,RAB6B,ATP8A2,CNTN5,RTN4,SLC12A5,TMEM108,KIR…
2911	GRM1	1	0		4_Member	GO Biological Processes	GO:0031175	neuron projection development	-29.0661	-25.6718	ANK3,APLP1,APLP2,CAMK2A,CCK,CHN1,CTNNA2,CTNND2,DAB1,DCC,DSCAM,EFNA5,EXT1,GAP43,GRM7,HSP90AA1,HSP90AB1,KIF5A,LAMA2,STMN1,LRP4,MAP1A,MAP1B,MAP4,NCAM2,NEFH,NEFL,PPP3CB,PRKG1,PTK2,PTPRO,RAB3A,RAC1,ROBO1,ROBO2,SCN1B,SOD1,STXBP1,UBB,UCHL1,TUBA1A,LMO4,UNC5C,CDK5R1,KALRN,SLIT2,NRXN3,NRXN1,PGRMC1,B4GAT1,STMN2,NLGN1,NCDN,FLRT2,SULT4A1,CNTNAP2,AUTS2,STMN3,NIN,NRN1,RAB6B,ATP8A2,CNTN5,RTN4,SLC12A5,TMEM108,KIR…
23131	GPATCH8	1	0		4_Member	GO Biological Processes	GO:0048812	neuron projection morphogenesis	-27.2211	-23.9139	ANK3,APLP1,APLP2,CCK,CHN1,CTNNA2,CTNND2,DAB1,DCC,DSCAM,EFNA5,EXT1,GAP43,HSP90AA1,HSP90AB1,KIF5A,LAMA2,STMN1,LRP4,MAP1A,MAP1B,NEFH,NEFL,PPP3CB,PRKG1,PTK2,PTPRO,RAB3A,RAC1,ROBO1,ROBO2,SCN1B,STXBP1,UBB,UCHL1,TUBA1A,LMO4,UNC5C,CDK5R1,KALRN,SLIT2,NRXN3,NRXN1,PGRMC1,B4GAT1,NLGN1,FLRT2,SULT4A1,CNTNAP2,AUTS2,NIN,NRN1,ATP8A2,CNTN5,TMEM108,KIRREL3,UNC5D,CNTN4,PHACTR1,EPHA6
7070	THY1	0	1		4_Member	GO Biological Processes	GO:0120039	plasma membrane bounded cell projection morphogenesis	-26.9674	-23.7328	ANK3,APLP1,APLP2,CCK,CHN1,CTNNA2,CTNND2,DAB1,DCC,DSCAM,EFNA5,EXT1,GAP43,HSP90AA1,HSP90AB1,KIF5A,LAMA2,STMN1,LRP4,MAP1A,MAP1B,NEFH,NEFL,PPP3CB,PRKG1,PTK2,PTPRO,RAB3A,RAC1,ROBO1,ROBO2,SCN1B,STXBP1,UBB,UCHL1,TUBA1A,LMO4,UNC5C,CDK5R1,KALRN,SLIT2,NRXN3,NRXN1,PGRMC1,B4GAT1,NLGN1,FLRT2,SULT4A1,CNTNAP2,AUTS2,NIN,NRN1,ATP8A2,CNTN5,TMEM108,KIRREL3,UNC5D,CNTN4,PHACTR1,EPHA6
4306	NR3C2	1	0		4_Member	GO Biological Processes	GO:0048858	cell projection morphogenesis	-26.7172	-23.5147	ANK3,APLP1,APLP2,CCK,CHN1,CTNNA2,CTNND2,DAB1,DCC,DSCAM,EFNA5,EXT1,GAP43,HSP90AA1,HSP90AB1,KIF5A,LAMA2,STMN1,LRP4,MAP1A,MAP1B,NEFH,NEFL,PPP3CB,PRKG1,PTK2,PTPRO,RAB3A,RAC1,ROBO1,ROBO2,SCN1B,STXBP1,UBB,UCHL1,TUBA1A,LMO4,UNC5C,CDK5R1,KALRN,SLIT2,NRXN3,NRXN1,PGRMC1,B4GAT1,NLGN1,FLRT2,SULT4A1,CNTNAP2,AUTS2,NIN,NRN1,ATP8A2,CNTN5,TMEM108,KIRREL3,UNC5D,CNTN4,PHACTR1,EPHA6
9760	TOX	1	0		4_Member	GO Biological Processes	GO:0032989	cellular component morphogenesis	-25.9349	-22.7624	ACTG1,ANK3,APLP1,APLP2,CCK,CHN1,CTNNA2,CTNND2,DAB1,DCC,DSCAM,EFNA5,EXT1,GAP43,HSP90AA1,HSP90AB1,KIF5A,LAMA2,STMN1,LRP4,MAP1A,MAP1B,NEFH,NEFL,PPP3CB,PRKAR1A,PRKG1,PTK2,PTPRO,RAB3A,RAC1,ROBO1,ROBO2,SCN1B,STXBP1,UBB,UCHL1,TUBA1A,LMO4,UNC5C,CDK5R1,KALRN,SLIT2,NRXN3,NRXN1,PGRMC1,B4GAT1,TPPP,NLGN1,FLRT2,SULT4A1,TENM4,CNTNAP2,AUTS2,TMOD2,NIN,NRN1,ATP8A2,CNTN5,TMEM108,KIRREL3,UNC5D,CNTN4,VPS13B,PHACTR1,E…
51199	NIN	1	0		4_Member	GO Biological Processes	GO:0032990	cell part morphogenesis	-25.7485	-22.6552	ANK3,APLP1,APLP2,CCK,CHN1,CTNNA2,CTNND2,DAB1,DCC,DSCAM,EFNA5,EXT1,GAP43,HSP90AA1,HSP90AB1,KIF5A,LAMA2,STMN1,LRP4,MAP1A,MAP1B,NEFH,NEFL,PPP3CB,PRKG1,PTK2,PTPRO,RAB3A,RAC1,ROBO1,ROBO2,SCN1B,STXBP1,UBB,UCHL1,TUBA1A,LMO4,UNC5C,CDK5R1,KALRN,SLIT2,NRXN3,NRXN1,PGRMC1,B4GAT1,NLGN1,FLRT2,SULT4A1,CNTNAP2,AUTS2,NIN,NRN1,ATP8A2,CNTN5,TMEM108,KIRREL3,UNC5D,CNTN4,PHACTR1,EPHA6
93664	CADPS2	1	0		4_Member	GO Biological Processes	GO:0000902	cell morphogenesis	-25.2715	-22.2017	ANK3,APLP1,APLP2,CCK,CDH8,CDH9,CDH10,CDH12,CDH18,CHN1,CLU,CTNNA2,CTNND2,DAB1,DCC,DSCAM,EFNA5,EXT1,GAP43,HSP90AA1,HSP90AB1,KIF5A,LAMA2,STMN1,LRP4,MAP1A,MAP1B,NEFH,NEFL,PPP3CB,PRKG1,PTK2,PTPRO,RAB3A,RAC1,ROBO1,ROBO2,SCN1B,SOD1,STXBP1,UBB,UCHL1,TUBA1A,LMO4,UNC5C,CDK5R1,KALRN,SLIT2,NRXN3,NRXN1,PGRMC1,B4GAT1,NLGN1,FLRT2,SULT4A1,CNTNAP2,AUTS2,WDPCP,NIN,NRN1,ATP8A2,CNTN5,TMEM108,KIRREL3,UNC5D,CNTN4,PHAC…
65009	NDRG4	0	1		4_Member	GO Biological Processes	GO:0048667	cell morphogenesis involved in neuron differentiation	-25.0865	-22.0389	ANK3,APLP1,APLP2,CCK,CHN1,CTNNA2,CTNND2,DAB1,DCC,DSCAM,EFNA5,EXT1,GAP43,HSP90AA1,HSP90AB1,KIF5A,LAMA2,STMN1,LRP4,MAP1A,MAP1B,NEFH,NEFL,PPP3CB,PRKG1,PTK2,PTPRO,RAB3A,RAC1,ROBO1,ROBO2,SCN1B,SOD1,STXBP1,UCHL1,LMO4,UNC5C,CDK5R1,KALRN,SLIT2,NRXN3,NRXN1,PGRMC1,B4GAT1,FLRT2,SULT4A1,AUTS2,WDPCP,NIN,ATP8A2,CNTN5,UNC5D,CNTN4,PHACTR1,EPHA6
23414	ZFPM2	1	0		4_Member	GO Biological Processes	GO:0007409	axonogenesis	-23.7137	-20.7454	ANK3,APLP1,APLP2,CCK,CHN1,CTNNA2,DAB1,DCC,DSCAM,EFNA5,EXT1,GAP43,HSP90AA1,HSP90AB1,KIF5A,LAMA2,STMN1,MAP1A,MAP1B,NEFH,NEFL,PPP3CB,PRKG1,PTK2,PTPRO,RAB3A,RAC1,ROBO1,ROBO2,SCN1B,STXBP1,UCHL1,LMO4,UNC5C,CDK5R1,KALRN,SLIT2,NRXN3,NRXN1,PGRMC1,B4GAT1,FLRT2,AUTS2,NIN,ATP8A2,CNTN5,UNC5D,CNTN4,EPHA6
79698	ZMAT4	1	0		4_Member	GO Biological Processes	GO:0061564	axon development	-23.3232	-20.3726	ANK3,APLP1,APLP2,CCK,CHN1,CTNNA2,DAB1,DCC,DSCAM,EFNA5,EXT1,GAP43,GRM7,HSP90AA1,HSP90AB1,KIF5A,LAMA2,STMN1,MAP1A,MAP1B,NCAM2,NEFH,NEFL,PPP3CB,PRKG1,PTK2,PTPRO,RAB3A,RAC1,ROBO1,ROBO2,SCN1B,STXBP1,UCHL1,LMO4,UNC5C,CDK5R1,KALRN,SLIT2,NRXN3,NRXN1,PGRMC1,B4GAT1,FLRT2,AUTS2,NIN,ATP8A2,CNTN5,RTN4,UNC5D,CNTN4,EPHA6
54386	TERF2IP	0	1		4_Member	GO Biological Processes	GO:0000904	cell morphogenesis involved in differentiation	-21.826	-18.9399	ANK3,APLP1,APLP2,CCK,CHN1,CTNNA2,CTNND2,DAB1,DCC,DSCAM,EFNA5,EXT1,GAP43,HSP90AA1,HSP90AB1,KIF5A,LAMA2,STMN1,LRP4,MAP1A,MAP1B,NEFH,NEFL,PPP3CB,PRKG1,PTK2,PTPRO,RAB3A,RAC1,ROBO1,ROBO2,SCN1B,SOD1,STXBP1,UCHL1,LMO4,UNC5C,CDK5R1,KALRN,SLIT2,NRXN3,NRXN1,PGRMC1,B4GAT1,FLRT2,SULT4A1,AUTS2,WDPCP,NIN,ATP8A2,CNTN5,UNC5D,CNTN4,PHACTR1,EPHA6
3320	HSP90AA1	0	1		4_Member	Reactome Gene Sets	R-HSA-422475	Axon guidance	-16.0198	-13.3525	ACTB,ACTG1,ANK3,CACNA1C,CACNA1D,CACNB2,CFL1,CLTC,DAB1,DCC,DLG1,DNM1,DPYSL2,DSCAM,EFNA5,GAB1,GAP43,HSPA8,HSP90AA1,HSP90AB1,PPP3CB,MAPK1,PRNP,PTK2,RAC1,ROBO1,ROBO2,RPL15,RPL28,RPLP1,RPS14,RPS15,SCN1B,SCN3A,ELOB,TUBA4A,TUBB2A,UBA52,UBB,UBC,TUBA1A,UNC5C,CDK5R1,KALRN,SLIT2,TUBA1B,TUBB4A,TUBB4B,UNC5D,EPHA6
114880	OSBPL6	1	0		4_Member	Reactome Gene Sets	R-HSA-9675108	Nervous system development	-15.8932	-13.2348	ACTB,ACTG1,ANK3,CACNA1C,CACNA1D,CACNB2,CFL1,CLTC,DAB1,DCC,DLG1,DNM1,DPYSL2,DSCAM,EFNA5,GAB1,GAP43,HSPA8,HSP90AA1,HSP90AB1,LAMA2,PPP3CB,MAPK1,PRNP,PTK2,RAC1,ROBO1,ROBO2,RPL15,RPL28,RPLP1,RPS14,RPS15,SCN1B,SCN3A,ELOB,TUBA4A,TUBB2A,UBA52,UBB,UBC,TUBA1A,UNC5C,CDK5R1,KALRN,SLIT2,TUBA1B,TUBB4A,TUBB4B,UNC5D,EPHA6
8618	CADPS	1	0		4_Member	GO Biological Processes	GO:0007411	axon guidance	-12.7383	-10.3535	CHN1,DCC,DSCAM,EFNA5,EXT1,GAP43,KIF5A,LAMA2,PTK2,PTPRO,RAC1,ROBO1,ROBO2,SCN1B,LMO4,UNC5C,CDK5R1,KALRN,SLIT2,NRXN3,NRXN1,PGRMC1,B4GAT1,FLRT2,CNTN5,UNC5D,CNTN4,EPHA6
7178	TPT1	0	1		4_Member	GO Biological Processes	GO:0097485	neuron projection guidance	-12.7383	-10.3535	CHN1,DCC,DSCAM,EFNA5,EXT1,GAP43,KIF5A,LAMA2,PTK2,PTPRO,RAC1,ROBO1,ROBO2,SCN1B,LMO4,UNC5C,CDK5R1,KALRN,SLIT2,NRXN3,NRXN1,PGRMC1,B4GAT1,FLRT2,CNTN5,UNC5D,CNTN4,EPHA6
1826	DSCAM	1	0		4_Member	GO Biological Processes	GO:0040011	locomotion	-8.23657	-6.19551	CHN1,DCC,DSCAM,EFNA5,EXT1,FER,GAB1,GAP43,NRG1,KIF5A,LAMA2,NEFL,PPIA,PPP3CB,MAPK1,PTK2,PTPRO,RAC1,ROBO1,ROBO2,SCN1B,LMO4,UNC5C,CDK5R1,KALRN,SLIT2,NRXN3,NRXN1,NRG3,PGRMC1,B4GAT1,FLRT2,CNTN5,UNC5D,CNTN4,EPHA6
8028	MLLT10	1	0		4_Member	GO Biological Processes	GO:0006935	chemotaxis	-7.61369	-5.63062	CHN1,DCC,DSCAM,EFNA5,EXT1,FER,GAB1,GAP43,NRG1,KIF5A,LAMA2,PPIA,MAPK1,PTK2,PTPRO,RAC1,ROBO1,ROBO2,SCN1B,LMO4,UNC5C,CDK5R1,KALRN,SLIT2,NRXN3,NRXN1,NRG3,PGRMC1,B4GAT1,FLRT2,CNTN5,UNC5D,CNTN4,EPHA6
66004	LYNX1	0	1		4_Member	GO Biological Processes	GO:0042330	taxis	-7.57231	-5.59482	CHN1,DCC,DSCAM,EFNA5,EXT1,FER,GAB1,GAP43,NRG1,KIF5A,LAMA2,PPIA,MAPK1,PTK2,PTPRO,RAC1,ROBO1,ROBO2,SCN1B,LMO4,UNC5C,CDK5R1,KALRN,SLIT2,NRXN3,NRXN1,NRG3,PGRMC1,B4GAT1,FLRT2,CNTN5,UNC5D,CNTN4,EPHA6
375449	MAST4	1	0		5_Summary	KEGG Pathway	hsa05022	Pathways of neurodegeneration - multiple diseases	-28.6164	-24.3199	ATP2A2,ATP5F1B,ATP5MC3,ATP5PF,CALM1,CALM2,CALM3,CAMK2A,COX4I1,COX5B,COX6B1,COX7C,KIF5A,KLC1,NDUFA1,NDUFA4,NEFM,NEFH,NEFL,PPP3CB,MAPK1,PRNP,RAC1,SNCA,SOD1,TUBA4A,TUBB2A,UBA52,UBB,UBC,UCHL1,UQCRB,UQCRH,VDAC1,TUBA1A,CDK5R1,TUBA1B,TUBB4A,TUBB4B,UQCR10,CYCS,PINK1,MAP1LC3A,TUBB,UQCRHL,GNAS,ATP1A1,ATP1A3,ATP1B1,ATP6V1B2,ATP6V1E1,ATP6V0B,ATP6AP1,ATP6V0D1,ATP6V1F,ATP6V1G1,ATP6AP2,GHITM,ATP6V1D,SLC17A7,ATP…
6324	SCN1B	0	1		5_Member	KEGG Pathway	hsa05022	Pathways of neurodegeneration - multiple diseases	-28.6164	-24.3199	ATP2A2,ATP5F1B,ATP5MC3,ATP5PF,CALM1,CALM2,CALM3,CAMK2A,COX4I1,COX5B,COX6B1,COX7C,KIF5A,KLC1,NDUFA1,NDUFA4,NEFM,NEFH,NEFL,PPP3CB,MAPK1,PRNP,RAC1,SNCA,SOD1,TUBA4A,TUBB2A,UBA52,UBB,UBC,UCHL1,UQCRB,UQCRH,VDAC1,TUBA1A,CDK5R1,TUBA1B,TUBB4A,TUBB4B,UQCR10,CYCS,PINK1,MAP1LC3A,TUBB,UQCRHL
26011	TENM4	1	0		5_Member	KEGG Pathway	hsa05012	Parkinson disease	-28.3675	-24.3199	ATP5F1B,ATP5MC3,ATP5PF,CALM1,CALM2,CALM3,CAMK2A,COX4I1,COX5B,COX6B1,COX7C,GNAS,KIF5A,KLC1,NDUFA1,NDUFA4,SNCA,SOD1,TUBA4A,TUBB2A,UBA52,UBB,UBC,UCHL1,UQCRB,UQCRH,VDAC1,TUBA1A,TUBA1B,TUBB4A,TUBB4B,UQCR10,CYCS,PINK1,TUBB,UQCRHL
1915	EEF1A1	0	1		5_Member	GO Biological Processes	GO:1902600	proton transmembrane transport	-23.7338	-20.2303	ATP1A1,ATP1A3,ATP1B1,ATP5F1B,ATP5MC3,ATP5PF,ATP6V1B2,ATP6V1E1,ATP6V0B,ATP6AP1,COX4I1,COX5B,COX6B1,COX7C,UQCRB,UQCRH,ATP6V0D1,ATP6V1F,ATP6V1G1,ATP6AP2,GHITM,UQCR10,ATP6V1D,SLC17A7,ATP6V0E2,UQCRHL
6092	ROBO2	1	0		5_Member	KEGG Pathway	hsa05014	Amyotrophic lateral sclerosis	-22.4944	-19.1458	ACTB,ACTG1,ATP5F1B,ATP5MC3,ATP5PF,COX4I1,COX5B,COX6B1,COX7C,KIF5A,KLC1,NDUFA1,NDUFA4,NEFM,NEFH,NEFL,PPP3CB,RAC1,SOD1,TUBA4A,TUBB2A,UQCRB,UQCRH,VDAC1,TUBA1A,TUBA1B,TUBB4A,TUBB4B,UQCR10,CYCS,PINK1,MAP1LC3A,TUBB,CHCHD10,UQCRHL
6860	SYT4	0	1		5_Member	KEGG Pathway	hsa05010	Alzheimer disease	-21.722	-18.4527	ATP2A2,ATP5F1B,ATP5MC3,ATP5PF,CALM1,CALM2,CALM3,COX4I1,COX5B,COX6B1,COX7C,GAPDH,KIF5A,KLC1,NDUFA1,NDUFA4,PPP3CB,MAPK1,SNCA,TUBA4A,TUBB2A,UQCRB,UQCRH,VDAC1,TUBA1A,CDK5R1,RTN3,TUBA1B,TUBB4A,TUBB4B,UQCR10,CYCS,RTN4,TUBB,UQCRHL
7029	TFDP2	1	0		5_Member	KEGG Pathway	hsa05020	Prion disease	-20.9912	-17.8749	ATP5F1B,ATP5MC3,ATP5PF,COX4I1,COX5B,COX6B1,COX7C,HSPA8,KIF5A,KLC1,NDUFA1,NDUFA4,PPP3CB,MAPK1,PRNP,RAC1,SOD1,TUBA4A,TUBB2A,UQCRB,UQCRH,VDAC1,TUBA1A,TUBA1B,TUBB4A,TUBB4B,UQCR10,CYCS,TUBB,UQCRHL
333	APLP1	0	1		5_Member	KEGG Pathway	hsa00190	Oxidative phosphorylation	-20.6619	-17.6558	ATP5F1B,ATP5MC3,ATP5PF,ATP6V1B2,ATP6V1E1,ATP6V0B,ATP6AP1,COX4I1,COX5B,COX6B1,COX7C,NDUFA1,NDUFA4,UQCRB,UQCRH,ATP6V0D1,ATP6V1F,ATP6V1G1,UQCR10,ATP6V1D,CYCS,ATP6V0E2,UQCRHL
54768	HYDIN	1	0		5_Member	KEGG Pathway	hsa05016	Huntington disease	-16.4692	-13.7541	ATP5F1B,ATP5MC3,ATP5PF,CLTC,COX4I1,COX5B,COX6B1,COX7C,KIF5A,KLC1,NDUFA1,NDUFA4,SOD1,SOD2,TUBA4A,TUBB2A,UQCRB,UQCRH,VDAC1,TUBA1A,TUBA1B,TUBB4A,TUBB4B,UQCR10,CYCS,TUBB,UQCRHL
5660	PSAP	0	1		5_Member	WikiPathways	WP5124	Alzheimer's disease	-13.0309	-10.6317	ATP2A2,CALM1,CALM2,CALM3,GAPDH,KIF5A,KLC1,PPP3CB,MAPK1,SNCA,TUBA4A,TUBB2A,VDAC1,TUBA1A,CDK5R1,RTN3,TUBA1B,TUBB4A,TUBB4B,CYCS,RTN4,TUBB
23281	MTUS2	1	0		5_Member	GO Biological Processes	GO:0006119	oxidative phosphorylation	-11.5194	-9.28477	ATP5F1B,ATP5PF,COX4I1,COX5B,COX6B1,COX7C,NDUFA1,NDUFA4,SNCA,UQCRB,UQCRH,UQCR10,CYCS,CHCHD10,UQCRHL
6612	SUMO3	0	1		5_Member	GO Biological Processes	GO:0045333	cellular respiration	-11.4821	-9.25412	ATP5F1B,ATP5PF,COX4I1,COX5B,COX6B1,COX7C,MDH1,NDUFA1,NDUFA4,SNCA,SOD2,UQCRB,UQCRH,UQCR10,CYCS,PINK1,CHCHD10,UQCRHL
222183	SRRM3	1	0		5_Member	KEGG Pathway	hsa05415	Diabetic cardiomyopathy	-11.1864	-8.99314	ATP2A2,ATP5F1B,ATP5MC3,ATP5PF,CAMK2A,COX4I1,COX5B,COX6B1,COX7C,GAPDH,NDUFA1,NDUFA4,RAC1,UQCRB,UQCRH,VDAC1,UQCR10,UQCRHL
664	BNIP3	0	1		5_Member	WikiPathways	WP2059	Alzheimer's disease and miRNA effects	-11.1077	-8.92646	ATP2A2,CALM1,CALM2,CALM3,GAPDH,KIF5A,KLC1,PPP3CB,MAPK1,SNCA,TUBA4A,TUBB2A,VDAC1,TUBA1A,CDK5R1,RTN3,TUBA1B,TUBB4A,TUBB4B,CYCS,RTN4,TUBB
7167	TPI1	0	1		5_Member	GO Biological Processes	GO:0015980	energy derivation by oxidation of organic compounds	-11.1019	-8.92356	ATP5F1B,ATP5PF,COX4I1,COX5B,COX6B1,COX7C,MDH1,MT3,NDUFA1,NDUFA4,SNCA,SOD2,UQCRB,UQCRH,GABARAPL1,UQCR10,CYCS,PINK1,CHCHD10,UQCRHL
5801	PTPRR	1	0		5_Member	KEGG Pathway	hsa04260	Cardiac muscle contraction	-11.025	-8.77022	ATP1A1,ATP1A3,ATP1B1,ATP2A2,CACNA1C,CACNA1D,CACNB2,COX4I1,COX5B,COX6B1,COX7C,RYR2,UQCRB,UQCRH,UQCR10,CACNA2D3,UQCRHL
151126	ZNF385B	1	0		5_Member	GO Biological Processes	GO:0009060	aerobic respiration	-10.6753	-8.54155	ATP5F1B,ATP5PF,COX4I1,COX5B,COX6B1,COX7C,MDH1,NDUFA1,NDUFA4,SNCA,UQCRB,UQCRH,UQCR10,CYCS,CHCHD10,UQCRHL
7325	UBE2E2	1	0		5_Member	GO Biological Processes	GO:0022904	respiratory electron transport chain	-10.5787	-8.45023	COX4I1,COX5B,COX6B1,COX7C,NDUFA1,NDUFA4,SNCA,SOD2,UQCRB,UQCRH,UQCR10,CYCS,PINK1,UQCRHL
80333	KCNIP4	1	0		5_Member	KEGG Pathway	hsa05208	Chemical carcinogenesis - reactive oxygen species	-10.5028	-8.38727	ATP5F1B,ATP5MC3,ATP5PF,COX4I1,COX5B,COX6B1,COX7C,NDUFA1,NDUFA4,MAPK1,RAC1,SOD1,SOD2,UQCRB,UQCRH,VDAC1,UQCR10,UQCRHL
79095	C9orf16	0	1		5_Member	WikiPathways	WP111	Electron transport chain: OXPHOS system in mitochondria	-10.1616	-8.06348	ATP5F1B,ATP5MC3,ATP5PF,COX4I1,COX5B,COX6B1,COX7C,NDUFA1,NDUFA4,UQCRB,UQCRH,UQCR10,ATP5IF1
10857	PGRMC1	0	1		5_Member	Reactome Gene Sets	R-HSA-1428517	The citric acid (TCA) cycle and respiratory electron transport	-10.0963	-8.01024	ATP5F1B,ATP5MC3,ATP5PF,COX4I1,COX5B,COX6B1,COX7C,LDHA,LDHB,NDUFA1,NDUFA4,UQCRB,UQCRH,VDAC1,UQCR10,CYCS
23208	SYT11	0	1		5_Member	GO Biological Processes	GO:0042773	ATP synthesis coupled electron transport	-9.48375	-7.46889	COX4I1,COX5B,COX6B1,COX7C,NDUFA1,NDUFA4,SNCA,UQCRB,UQCRH,UQCR10,CYCS,UQCRHL
1917	EEF1A2	0	1		5_Member	GO Biological Processes	GO:0042775	mitochondrial ATP synthesis coupled electron transport	-9.48375	-7.46889	COX4I1,COX5B,COX6B1,COX7C,NDUFA1,NDUFA4,SNCA,UQCRB,UQCRH,UQCR10,CYCS,UQCRHL
89795	NAV3	1	0		5_Member	KEGG Pathway	hsa04714	Thermogenesis	-9.29758	-7.29538	ACTB,ACTG1,ATP5F1B,ATP5MC3,ATP5PF,COX4I1,COX5B,COX6B1,COX7C,GNAS,NDUFA1,NDUFA4,RHEB,UQCRB,UQCRH,UQCR10,UQCRHL
9515	STXBP5L	1	0		5_Member	GO Biological Processes	GO:0006091	generation of precursor metabolites and energy	-9.2485	-7.2544	ATP5F1B,ATP5PF,COX4I1,COX5B,COX6B1,COX7C,MDH1,MT3,NDUFA1,NDUFA4,SNCA,SOD2,UQCRB,UQCRH,GABARAPL1,UQCR10,CYCS,PINK1,ATP5IF1,CHCHD10,UQCRHL
55450	CAMK2N1	0	1		5_Member	Reactome Gene Sets	R-HSA-163200	Respiratory electron transport, ATP synthesis by chemiosmotic coupling, and heat production by uncoupling proteins.	-9.00984	-7.03603	ATP5F1B,ATP5MC3,ATP5PF,COX4I1,COX5B,COX6B1,COX7C,NDUFA1,NDUFA4,UQCRB,UQCRH,UQCR10,CYCS
5800	PTPRO	1	0		5_Member	GO Biological Processes	GO:0019646	aerobic electron transport chain	-8.5893	-6.64899	COX4I1,COX5B,COX6B1,COX7C,NDUFA1,NDUFA4,UQCRB,UQCRH,UQCR10,CYCS,UQCRHL
10116	FEM1B	0	1		5_Member	GO Biological Processes	GO:0022900	electron transport chain	-8.41094	-6.49685	COX4I1,COX5B,COX6B1,COX7C,NDUFA1,NDUFA4,SNCA,SOD2,UQCRB,UQCRH,UQCR10,CYCS,PINK1,UQCRHL
51299	NRN1	0	1		5_Member	Reactome Gene Sets	R-HSA-9711123	Cellular response to chemical stress	-7.53609	-5.70208	COX4I1,COX5B,COX6B1,COX7C,NDUFA4,PRDX1,SKP1,SOD1,SOD2,UBA52,UBB,UBC,PRDX5,CYCS
3939	LDHA	0	1		5_Member	WikiPathways	WP4396	Nonalcoholic fatty liver disease	-6.99664	-5.22672	COX4I1,COX5B,COX6B1,COX7C,NDUFA1,NDUFA4,RAC1,UQCRB,UQCRH,UQCR10,CYCS,UQCRHL
1739	DLG1	1	0		5_Member	KEGG Pathway	hsa04932	Non-alcoholic fatty liver disease	-6.99664	-5.22672	COX4I1,COX5B,COX6B1,COX7C,NDUFA1,NDUFA4,RAC1,UQCRB,UQCRH,UQCR10,CYCS,UQCRHL
776	CACNA1D	1	0		5_Member	Reactome Gene Sets	R-HSA-611105	Respiratory electron transport	-6.84571	-5.09484	COX4I1,COX5B,COX6B1,COX7C,NDUFA1,NDUFA4,UQCRB,UQCRH,UQCR10,CYCS
23266	ADGRL2	1	0		5_Member	GO Biological Processes	GO:0006123	mitochondrial electron transport, cytochrome c to oxygen	-6.71464	-4.97992	COX4I1,COX5B,COX6B1,COX7C,NDUFA4,CYCS
79772	MCTP1	1	0		5_Member	WikiPathways	WP4922	Mitochondrial complex IV assembly	-4.56896	-3.13421	COX4I1,COX5B,COX6B1,COX7C,NDUFA4
51669	SARAF	0	1		5_Member	Reactome Gene Sets	R-HSA-9707564	Cytoprotection by HMOX1	-4.23747	-2.8446	COX4I1,COX5B,COX6B1,COX7C,NDUFA4,CYCS
9699	RIMS2	1	0		6_Summary	GO Biological Processes	GO:0099003	vesicle-mediated transport in synapse	-26.047	-22.1755	ATP6V1B2,ATP6V1E1,ATP6AP1,DNM1,RAB3A,SNAP25,SNCB,SNCA,SNCG,STXBP1,VAMP2,SYN1,SYP,SYT4,ATP6V0D1,ATP6V1F,ATP6V1G1,SV2A,ATP6AP2,CPLX1,CLSTN1,SYT11,ATP6V1D,VPS35,SLC17A7,DNAJC5,STX1B,SYT2,SYN3,CADPS,RIMS2,NLGN1,RIMS1,ERC2,CADPS2,UNC13C,ATP6V0B,CLTC,NSF,ATP6V0E2,FTH1,FTL,SKP1,UBA52,UBB,UBC,SLC22A17,ACTB,ACTG1,DYNC1H1,RAC1,TUBA4A,TUBB2A,TUBA1A,TUBA1B,TUBB4A,TUBB4B,TUBB,ARF1,GNAS,ATP1A1,ATP1A3,ATP1B1,AT…
728215	FAM155A	1	0		6_Member	GO Biological Processes	GO:0099003	vesicle-mediated transport in synapse	-26.047	-22.1755	ATP6V1B2,ATP6V1E1,ATP6AP1,DNM1,RAB3A,SNAP25,SNCB,SNCA,SNCG,STXBP1,VAMP2,SYN1,SYP,SYT4,ATP6V0D1,ATP6V1F,ATP6V1G1,SV2A,ATP6AP2,CPLX1,CLSTN1,SYT11,ATP6V1D,VPS35,SLC17A7,DNAJC5,STX1B,SYT2
26040	SETBP1	1	0		6_Member	GO Biological Processes	GO:0099504	synaptic vesicle cycle	-24.608	-21.5817	ATP6V1B2,ATP6V1E1,ATP6AP1,DNM1,RAB3A,SNAP25,SNCB,SNCA,SNCG,STXBP1,VAMP2,SYN1,SYP,SYT4,SYN3,CADPS,ATP6V0D1,ATP6V1F,ATP6V1G1,RIMS2,SV2A,ATP6AP2,CPLX1,NLGN1,RIMS1,SYT11,ERC2,ATP6V1D,SLC17A7,DNAJC5,CADPS2,STX1B,SYT2,UNC13C
885	CCK	0	1		6_Member	KEGG Pathway	hsa04721	Synaptic vesicle cycle	-18.7372	-15.8358	ATP6V1B2,ATP6V1E1,ATP6V0B,CLTC,DNM1,NSF,RAB3A,SNAP25,STXBP1,VAMP2,ATP6V0D1,ATP6V1F,ATP6V1G1,CPLX1,ATP6V1D,SLC17A7,STX1B,ATP6V0E2
3756	KCNH1	1	0		6_Member	Reactome Gene Sets	R-HSA-917937	Iron uptake and transport	-18.0857	-15.2143	ATP6V1B2,ATP6V1E1,ATP6V0B,ATP6AP1,FTH1,FTL,SKP1,UBA52,UBB,UBC,ATP6V0D1,ATP6V1F,ATP6V1G1,SLC22A17,ATP6V1D,ATP6V0E2
57451	TENM2	1	0		6_Member	KEGG Pathway	hsa04145	Phagosome	-15.6846	-13.0447	ACTB,ACTG1,ATP6V1B2,ATP6V1E1,ATP6V0B,ATP6AP1,DYNC1H1,RAC1,TUBA4A,TUBB2A,TUBA1A,ATP6V0D1,ATP6V1F,ATP6V1G1,TUBA1B,TUBB4A,TUBB4B,ATP6V1D,ATP6V0E2,TUBB
219578	ZNF804B	1	0		6_Member	GO Biological Processes	GO:0016188	synaptic vesicle maturation	-14.7853	-12.2628	ATP6V1B2,ATP6V1E1,ATP6AP1,RAB3A,STXBP1,SYP,ATP6V0D1,ATP6V1F,ATP6V1G1,ATP6AP2,ATP6V1D
9228	DLGAP2	1	0		6_Member	KEGG Pathway	hsa05110	Vibrio cholerae infection	-14.4247	-11.9213	ACTB,ACTG1,ARF1,ATP6V1B2,ATP6V1E1,ATP6V0B,ATP6AP1,GNAS,ATP6V0D1,ATP6V1F,ATP6V1G1,ATP6V1D,ATP6V0E2
10274	STAG1	1	0		6_Member	Reactome Gene Sets	R-HSA-983712	Ion channel transport	-13.963	-11.4895	ATP1A1,ATP1A3,ATP1B1,ATP2A2,ATP6V1B2,ATP6V1E1,ATP6V0B,ATP6AP1,CALM1,CALM2,CALM3,CAMK2A,UBA52,UBB,UBC,ATP6V0D1,ATP6V1F,ATP6V1G1,ATP6V1D,ATP6V0E2
6923	TCEB2	0	1		6_Member	GO Biological Processes	GO:0016050	vesicle organization	-12.5765	-10.2235	ATP6V1B2,ATP6V1E1,ATP6V0B,ATP6AP1,DNM1,PTPRN,RAB3A,SNAP25,SNCA,STXBP1,VAMP1,VAMP2,SYP,SYT4,SNX3,ATP6V0D1,ATP6V1F,ATP6V1G1,ATP6AP2,SYT11,SNX10,ATP6V1D,ARL8B,STX1B
121256	TMEM132D	1	0		6_Member	GO Biological Processes	GO:0016241	regulation of macroautophagy	-12.0021	-9.70279	ATP6V1B2,ATP6V1E1,ATP6V0B,BNIP3,GAPDH,PAFAH1B2,RHEB,UCHL1,VDAC1,CDK5R1,ATP6V0D1,ATP6V1G1,ATP6V1D,VPS35,SCOC,PINK1,ATP6V0E2
2131	EXT1	1	0		6_Member	GO Biological Processes	GO:0097401	synaptic vesicle lumen acidification	-11.7861	-9.50938	ATP6V1B2,ATP6V1E1,ATP6AP1,ATP6V0D1,ATP6V1F,ATP6V1G1,ATP6AP2,ATP6V1D
200407	CREG2	0	1		6_Member	Reactome Gene Sets	R-HSA-382551	Transport of small molecules	-11.6273	-9.37569	ATP1A1,ATP1A3,ATP1B1,ATP2A2,ATP6V1B2,ATP6V1E1,ATP6V0B,ATP6AP1,CALM1,CALM2,CALM3,CAMK2A,CLTC,DMTN,FTH1,FTL,GNAS,GNG3,PRKAR1A,PRKAR1B,SKP1,UBA52,UBB,UBC,VDAC1,ATP6V0D1,ATP6V1F,ATP6V1G1,SLC22A17,ATP6V1D,SLC17A7,SLC12A5,ATP6V0E2
506	ATP5B	0	1		6_Member	Reactome Gene Sets	R-HSA-77387	Insulin receptor recycling	-10.7817	-8.63451	ATP6V1B2,ATP6V1E1,ATP6V0B,ATP6AP1,ATP6V0D1,ATP6V1F,ATP6V1G1,ATP6V1D,ATP6V0E2
5223	PGAM1	0	1		6_Member	Reactome Gene Sets	R-HSA-917977	Transferrin endocytosis and recycling	-10.6367	-8.50566	ATP6V1B2,ATP6V1E1,ATP6V0B,ATP6AP1,ATP6V0D1,ATP6V1F,ATP6V1G1,ATP6V1D,ATP6V0E2
1806	DPYD	1	0		6_Member	GO Biological Processes	GO:0010506	regulation of autophagy	-10.5336	-8.41035	ATP6V1B2,ATP6V1E1,ATP6V0B,BNIP3,EEF1A1,EEF1A2,EIF4G2,GAPDH,PAFAH1B2,PSAP,RHEB,SNCA,UCHL1,VDAC1,CDK5R1,ATP6V0D1,ATP6V1G1,ATP6V1D,VPS35,SCOC,PINK1,ATP6V0E2
5300	PIN1	0	1		6_Member	GO Biological Processes	GO:0021700	developmental maturation	-10.0501	-7.97109	ATP6V1B2,ATP6V1E1,ATP6AP1,MAP1B,PTPRN,RAB3A,STXBP1,SYP,CDK5R1,ATP6V0D1,ATP6V1F,ATP6V1G1,FEM1B,ATP6AP2,MTCH1,SEZ6L2,SNX10,CEND1,ATP6V1D
10776	ARPP19	0	1		6_Member	Reactome Gene Sets	R-HSA-9711097	Cellular response to starvation	-9.87706	-7.81406	ATP6V1B2,ATP6V1E1,ATP6V0B,RHEB,RPL15,RPL28,RPLP1,RPS14,RPS15,UBA52,ATP6V0D1,ATP6V1F,ATP6V1G1,ATP6V1D,ATP6V0E2
23518	R3HDM1	1	0		6_Member	GO Biological Processes	GO:0010256	endomembrane system organization	-9.57175	-7.53916	ATP2A2,ATP6V0B,ATP6AP1,CLU,DNM1,NSF,PTPRN,RAB3A,RTN1,SNAP25,SOD1,SYP,YWHAZ,REEP5,SNX3,SYNGR1,ATP6V1F,ATP6AP2,RTN3,SYT11,SNX10,ATP6V1D,RAB6B,ARL8B,RTN4,STX1B
10082	GPC6	1	0		6_Member	GO Biological Processes	GO:0070050	neuron cellular homeostasis	-8.81261	-6.85499	ATP2A2,ATP6V1B2,ATP6V1E1,ATP6AP1,MAP1A,ATP6V0D1,ATP6V1F,ATP6V1G1,ATP6AP2,ATP6V1D
54212	SNTG1	1	0		6_Member	GO Biological Processes	GO:0007035	vacuolar acidification	-8.70808	-6.75397	ATP6V1B2,ATP6V0B,ATP6AP1,ATP6V0D1,ATP6V1F,ATP6AP2,ATP6V1D,ATP6V0E2
9145	SYNGR1	0	1		6_Member	Reactome Gene Sets	R-HSA-1222556	ROS and RNS production in phagocytes	-8.49416	-6.56721	ATP6V1B2,ATP6V1E1,ATP6V0B,ATP6V0D1,ATP6V1F,ATP6V1G1,ATP6V1D,ATP6V0E2
81846	SBF2	1	0		6_Member	KEGG Pathway	hsa05120	Epithelial cell signaling in Helicobacter pylori infection	-8.48717	-6.56186	ATP6V1B2,ATP6V1E1,ATP6V0B,ATP6AP1,RAC1,ATP6V0D1,ATP6V1F,ATP6V1G1,ATP6V1D,ATP6V0E2
7846	TUBA1A	0	1		6_Member	GO Biological Processes	GO:0051452	intracellular pH reduction	-8.45959	-6.53754	ATP6V1B2,ATP6V0B,ATP6AP1,ATP6V0D1,ATP6V1F,ATP6AP2,ATP6V1D,SLC12A5,ATP6V0E2
4900	NRGN	0	1		6_Member	GO Biological Processes	GO:0030641	regulation of cellular pH	-8.33296	-6.42531	ATP5F1B,ATP6V1B2,ATP6V0B,ATP6AP1,MAPK1,ATP6V0D1,ATP6V1F,ATP6AP2,ATP6V1D,SLC12A5,ATP6V0E2
9734	HDAC9	1	0		6_Member	Reactome Gene Sets	R-HSA-9639288	Amino acids regulate mTORC1	-8.23398	-6.33567	ATP6V1B2,ATP6V1E1,ATP6V0B,RHEB,ATP6V0D1,ATP6V1F,ATP6V1G1,ATP6V1D,ATP6V0E2
1008	CDH10	1	0		6_Member	KEGG Pathway	hsa04966	Collecting duct acid secretion	-8.00607	-6.13318	ATP6V1B2,ATP6V1E1,ATP6V0D1,ATP6V1F,ATP6V1G1,ATP6V1D,ATP6V0E2
808	CALM3	0	1		6_Member	GO Biological Processes	GO:0006885	regulation of pH	-7.86416	-5.99847	ATP5F1B,ATP6V1B2,ATP6V0B,ATP6AP1,MAPK1,ATP6V0D1,ATP6V1F,ATP6AP2,ATP6V1D,SLC12A5,ATP6V0E2
5789	PTPRD	1	0		6_Member	Reactome Gene Sets	R-HSA-74752	Signaling by Insulin receptor	-7.8037	-5.9451	ATP6V1B2,ATP6V1E1,ATP6V0B,ATP6AP1,MAPK1,ATP6V0D1,ATP6V1F,ATP6V1G1,ATP6V1D,ATP6V0E2
57578	UNC79	1	0		6_Member	GO Biological Processes	GO:0061795	Golgi lumen acidification	-7.52204	-5.68936	ATP6V0B,ATP6AP1,ATP6V1F,ATP6AP2,ATP6V1D
63939	FAM217B	0	1		6_Member	GO Biological Processes	GO:0051453	regulation of intracellular pH	-7.45585	-5.63338	ATP5F1B,ATP6V1B2,ATP6V0B,ATP6AP1,ATP6V0D1,ATP6V1F,ATP6AP2,ATP6V1D,SLC12A5,ATP6V0E2
128553	TSHZ2	1	0		6_Member	GO Biological Processes	GO:0048388	endosomal lumen acidification	-6.63701	-4.91376	ATP6V0B,ATP6AP1,ATP6V1F,ATP6AP2,ATP6V1D
783	CACNB2	1	0		6_Member	KEGG Pathway	hsa05323	Rheumatoid arthritis	-6.20605	-4.53873	ATP6V1B2,ATP6V1E1,ATP6V0B,ATP6AP1,ATP6V0D1,ATP6V1F,ATP6V1G1,ATP6V1D,ATP6V0E2
66000	TMEM108	1	0		6_Member	GO Biological Processes	GO:0031329	regulation of cellular catabolic process	-5.79936	-4.1864	ATP6V1B2,ATP6V1E1,ATP6V0B,BNIP3,EEF1A1,EEF1A2,EIF4G2,GAPDH,MT3,PAFAH1B2,PSAP,RHEB,SNCA,UCHL1,VDAC1,CDK5R1,ATP6V0D1,ATP6V1G1,ATP6V1D,VPS35,SCOC,PINK1,ATP6V0E2
1607	DGKB	1	0		6_Member	WikiPathways	WP4917	Proximal tubule transport	-5.64956	-4.05151	ATP1A1,ATP1B1,ATP6V1E1,ATP6V0B,ATP6V1F,ATP6V1G1,ATP6V1D
7114	TMSB4X	0	1		6_Member	KEGG Pathway	hsa05165	Human papillomavirus infection	-5.56968	-3.97852	ATP6V1B2,ATP6V1E1,ATP6V0B,ATP6AP1,GNAS,PKM,PPP2CB,PPP2R1A,MAPK1,RHEB,ATP6V0D1,ATP6V1F,ATP6V1G1,ATP6V1D,ATP6V0E2
9863	MAGI2	1	0		6_Member	GO Biological Processes	GO:0007042	lysosomal lumen acidification	-5.54797	-3.96134	ATP6V0B,ATP6AP1,ATP6V1F,ATP6AP2,ATP6V1D
51057	WDPCP	1	0		6_Member	GO Biological Processes	GO:0007033	vacuole organization	-5.28884	-3.73408	ATP2A2,ATP6V0B,ATP6AP1,ATP6V1F,ATP6AP2,GABARAPL2,GABARAPL1,ATP6V1D,ARL8B,VPS35,MAP1LC3A
1740	DLG2	1	0		6_Member	GO Biological Processes	GO:0007032	endosome organization	-5.26327	-3.7106	ATP6V0B,ATP6AP1,DNM1,SNX3,ATP6V1F,ATP6AP2,SNX10,ATP6V1D
54769	DIRAS2	0	1		6_Member	GO Biological Processes	GO:0035751	regulation of lysosomal lumen pH	-4.84461	-3.36079	ATP6V0B,ATP6AP1,ATP6V1F,ATP6AP2,ATP6V1D
161357	MDGA2	1	0		6_Member	GO Biological Processes	GO:0007040	lysosome organization	-4.00749	-2.65369	ATP6V0B,ATP6AP1,ATP6V1F,ATP6AP2,ATP6V1D,ARL8B,VPS35
101929423	MEF2C-AS1	1	0		6_Member	GO Biological Processes	GO:0080171	lytic vacuole organization	-4.00749	-2.65369	ATP6V0B,ATP6AP1,ATP6V1F,ATP6AP2,ATP6V1D,ARL8B,VPS35
9215	LARGE1	1	0		6_Member	KEGG Pathway	hsa04150	mTOR signaling pathway	-2.86537	-1.70245	ATP6V1B2,ATP6V1E1,MAPK1,RHEB,ATP6V1F,ATP6V1G1,ATP6V1D
148641	SLC35F3	1	0		7_Summary	Reactome Gene Sets	R-HSA-5653656	Vesicle-mediated transport	-24.1458	-20.4962	ACTB,ACTG1,ARF1,KIF1A,CALM1,CALM2,CALM3,CLTC,DNM1,DYNC1H1,FTH1,FTL,GDI1,HSPA8,HSP90AA1,KIF3C,KIF5A,KLC1,NSF,PAFAH1B2,RAB3A,RAC1,VAMP2,TUBA4A,TUBB2A,UBA52,UBB,UBC,YWHAB,YWHAE,YWHAG,YWHAH,YWHAZ,TUBA1A,DYNLL1,TUBA1B,TUBB4A,TUBB4B,HSPH1,YWHAQ,GABARAPL2,SYT11,RAB6B,SCOC,NAPB,SYT2,DYNLL2,EEF1A1,HSP90AB1,RHEB,UBE2N,VDAC1,TOMM20,GABARAPL1,PINK1,MAP1LC3A,CFL1,PIN1,PPP2CB,PPP2R1A,MAPK1,BRK1,GAPDH,SKP1,DYNL…
2037	EPB41L2	1	0		7_Member	Reactome Gene Sets	R-HSA-5653656	Vesicle-mediated transport	-24.1458	-20.4962	ACTB,ACTG1,ARF1,KIF1A,CALM1,CALM2,CALM3,CLTC,DNM1,DYNC1H1,FTH1,FTL,GDI1,HSPA8,HSP90AA1,KIF3C,KIF5A,KLC1,NSF,PAFAH1B2,RAB3A,RAC1,VAMP2,TUBA4A,TUBB2A,UBA52,UBB,UBC,YWHAB,YWHAE,YWHAG,YWHAH,YWHAZ,TUBA1A,DYNLL1,TUBA1B,TUBB4A,TUBB4B,HSPH1,YWHAQ,GABARAPL2,SYT11,RAB6B,SCOC,NAPB,SYT2,DYNLL2
29767	TMOD2	0	1		7_Member	Reactome Gene Sets	R-HSA-199991	Membrane Trafficking	-23.3947	-19.9493	ACTB,ACTG1,ARF1,KIF1A,CALM1,CALM2,CALM3,CLTC,DNM1,DYNC1H1,FTH1,FTL,GDI1,HSPA8,KIF3C,KIF5A,KLC1,NSF,PAFAH1B2,RAB3A,RAC1,VAMP2,TUBA4A,TUBB2A,UBA52,UBB,UBC,YWHAB,YWHAE,YWHAG,YWHAH,YWHAZ,TUBA1A,DYNLL1,TUBA1B,TUBB4A,TUBB4B,YWHAQ,GABARAPL2,SYT11,RAB6B,SCOC,NAPB,SYT2,DYNLL2
140733	MACROD2	1	0		7_Member	Reactome Gene Sets	R-HSA-1445148	Translocation of SLC2A4 (GLUT4) to the plasma membrane	-20.9682	-17.8749	ACTB,ACTG1,CALM1,CALM2,CALM3,RAC1,VAMP2,TUBA4A,TUBB2A,YWHAB,YWHAE,YWHAG,YWHAH,YWHAZ,TUBA1A,TUBA1B,TUBB4A,TUBB4B,YWHAQ
54472	TOLLIP	0	1		7_Member	Reactome Gene Sets	R-HSA-9612973	Autophagy	-20.7136	-17.6558	DYNC1H1,EEF1A1,HSPA8,HSP90AA1,HSP90AB1,RHEB,TUBA4A,TUBB2A,UBA52,UBB,UBC,UBE2N,VDAC1,TUBA1A,DYNLL1,TOMM20,TUBA1B,TUBB4A,TUBB4B,GABARAPL2,GABARAPL1,PINK1,MAP1LC3A,DYNLL2
4745	NELL1	1	0		7_Member	Reactome Gene Sets	R-HSA-9663891	Selective autophagy	-19.8959	-16.9275	DYNC1H1,HSPA8,HSP90AA1,TUBA4A,TUBB2A,UBA52,UBB,UBC,UBE2N,VDAC1,TUBA1A,DYNLL1,TOMM20,TUBA1B,TUBB4A,TUBB4B,PINK1,MAP1LC3A,DYNLL2
805	CALM2	0	1		7_Member	Reactome Gene Sets	R-HSA-1632852	Macroautophagy	-19.1994	-16.2658	DYNC1H1,HSPA8,HSP90AA1,RHEB,TUBA4A,TUBB2A,UBA52,UBB,UBC,UBE2N,VDAC1,TUBA1A,DYNLL1,TOMM20,TUBA1B,TUBB4A,TUBB4B,GABARAPL2,GABARAPL1,PINK1,MAP1LC3A,DYNLL2
89797	NAV2	1	0		7_Member	Reactome Gene Sets	R-HSA-195258	RHO GTPase Effectors	-17.7566	-14.9266	ACTB,ACTG1,CALM1,CALM2,CALM3,CFL1,DYNC1H1,KIF5A,KLC1,PIN1,PPP2CB,PPP2R1A,MAPK1,RAC1,TUBA4A,TUBB2A,YWHAB,YWHAE,YWHAG,YWHAH,YWHAZ,TUBA1A,DYNLL1,TUBA1B,TUBB4A,TUBB4B,YWHAQ,BRK1,DYNLL2
154215	NKAIN2	1	0		7_Member	KEGG Pathway	hsa05132	Salmonella infection	-17.684	-14.8669	ACTB,ACTG1,ARF1,DYNC1H1,GAPDH,HSP90AA1,HSP90AB1,KIF5A,KLC1,MAPK1,RAC1,SKP1,DYNLT3,TUBA4A,TUBB2A,TUBA1A,DYNLL1,TUBA1B,TUBB4A,TUBB4B,CYCS,ARL8B,BRK1,DYNLRB1,DYNLL2,TUBB
23024	PDZRN3	1	0		7_Member	Reactome Gene Sets	R-HSA-9646399	Aggrephagy	-17.0443	-14.2639	DYNC1H1,HSP90AA1,TUBA4A,TUBB2A,UBA52,UBB,UBC,UBE2N,TUBA1A,DYNLL1,TUBA1B,TUBB4A,TUBB4B,DYNLL2
23072	HECW1	1	0		7_Member	Reactome Gene Sets	R-HSA-194315	Signaling by Rho GTPases	-15.7214	-13.0718	ACTB,ACTG1,ARHGDIG,ATP6AP1,CALM1,CALM2,CALM3,CFL1,CHN1,CKB,CLTC,DYNC1H1,HSP90AA1,HSP90AB1,KIF5A,KLC1,PIN1,PPP2CB,PPP2R1A,MAPK1,RAC1,TUBA4A,TUBB2A,YWHAB,YWHAE,YWHAG,YWHAH,YWHAZ,TUBA1A,DYNLL1,TUBA1B,TUBB4A,TUBB4B,BASP1,YWHAQ,STMN2,BRK1,DYNLL2
10808	HSPH1	0	1		7_Member	Reactome Gene Sets	R-HSA-5626467	RHO GTPases activate IQGAPs	-15.5566	-12.9563	ACTB,ACTG1,CALM1,CALM2,CALM3,RAC1,TUBA4A,TUBB2A,TUBA1A,TUBA1B,TUBB4A,TUBB4B
6262	RYR2	1	0		7_Member	Reactome Gene Sets	R-HSA-9716542	Signaling by Rho GTPases, Miro GTPases and RHOBTB3	-15.4057	-12.8425	ACTB,ACTG1,ARHGDIG,ATP6AP1,CALM1,CALM2,CALM3,CFL1,CHN1,CKB,CLTC,DYNC1H1,HSP90AA1,HSP90AB1,KIF5A,KLC1,PIN1,PPP2CB,PPP2R1A,MAPK1,RAC1,TUBA4A,TUBB2A,YWHAB,YWHAE,YWHAG,YWHAH,YWHAZ,TUBA1A,DYNLL1,TUBA1B,TUBB4A,TUBB4B,BASP1,YWHAQ,STMN2,BRK1,DYNLL2
8633	UNC5C	1	0		7_Member	Reactome Gene Sets	R-HSA-8856688	Golgi-to-ER retrograde transport	-14.3906	-11.8933	ARF1,KIF1A,DYNC1H1,KIF3C,KIF5A,KLC1,NSF,PAFAH1B2,TUBA4A,TUBB2A,TUBA1A,DYNLL1,TUBA1B,TUBB4A,TUBB4B,RAB6B,NAPB,DYNLL2
23154	NCDN	0	1		7_Member	Reactome Gene Sets	R-HSA-1852241	Organelle biogenesis and maintenance	-13.8683	-11.4006	ATP5F1B,ATP5MC3,ATP5PF,CALM1,CALM2,CALM3,DYNC1H1,HSP90AA1,KIF3C,PPP2R1A,SOD2,TUBA4A,TUBB2A,YWHAE,YWHAG,TUBA1A,DYNLL1,TUBA1B,TUBB4A,TUBB4B,CYCS,DYNLRB1,DYNLL2,TUBB
6990	DYNLT3	0	1		7_Member	Reactome Gene Sets	R-HSA-3371497	HSP90 chaperone cycle for steroid hormone receptors (SHR) in the presence of ligand	-13.8335	-11.3714	DYNC1H1,DNAJA1,HSPA8,HSP90AA1,HSP90AB1,TUBA4A,TUBB2A,TUBA1A,DYNLL1,TUBA1B,TUBB4A,TUBB4B,DYNLL2
2785	GNG3	0	1		7_Member	Reactome Gene Sets	R-HSA-2565942	Regulation of PLK1 Activity at G2/M Transition	-13.6151	-11.1803	DYNC1H1,HSP90AA1,PPP2R1A,SKP1,TUBA4A,UBA52,UBB,UBC,YWHAE,YWHAG,TUBA1A,DYNLL1,TUBB4A,TUBB4B,TUBB
2026	ENO2	0	1		7_Member	Reactome Gene Sets	R-HSA-437239	Recycling pathway of L1	-13.2534	-10.8342	ACTB,ACTG1,CLTC,DNM1,DPYSL2,MAPK1,TUBA4A,TUBB2A,TUBA1A,TUBA1B,TUBB4A,TUBB4B
10815	CPLX1	0	1		7_Member	Reactome Gene Sets	R-HSA-373760	L1CAM interactions	-12.809	-10.4289	ACTB,ACTG1,CLTC,DNM1,DPYSL2,GAP43,HSPA8,MAPK1,RAC1,SCN1B,TUBA4A,TUBB2A,TUBA1A,TUBA1B,TUBB4A,TUBB4B
51382	ATP6V1D	0	1		7_Member	Reactome Gene Sets	R-HSA-69275	G2/M Transition	-12.4717	-10.1274	DYNC1H1,HSP90AA1,HSP90AB1,PPP2CB,PPP2R1A,SKP1,TUBA4A,TUBB2A,UBA52,UBB,UBC,YWHAE,YWHAG,TUBA1A,DYNLL1,TUBA1B,TUBB4A,TUBB4B,TUBB
26053	AUTS2	1	0		7_Member	Reactome Gene Sets	R-HSA-453274	Mitotic G2-G2/M phases	-12.392	-10.0605	DYNC1H1,HSP90AA1,HSP90AB1,PPP2CB,PPP2R1A,SKP1,TUBA4A,TUBB2A,UBA52,UBB,UBC,YWHAE,YWHAG,TUBA1A,DYNLL1,TUBA1B,TUBB4A,TUBB4B,TUBB
63971	KIF13A	1	0		7_Member	Reactome Gene Sets	R-HSA-6811442	Intra-Golgi and retrograde Golgi-to-ER traffic	-12.2355	-9.92277	ARF1,KIF1A,DYNC1H1,KIF3C,KIF5A,KLC1,NSF,PAFAH1B2,TUBA4A,TUBB2A,TUBA1A,DYNLL1,TUBA1B,TUBB4A,TUBB4B,RAB6B,SCOC,NAPB,DYNLL2
5049	PAFAH1B2	0	1		7_Member	Reactome Gene Sets	R-HSA-1280218	Adaptive Immune System	-11.67	-9.41135	ARF1,CALM1,CALM2,CALM3,CLTC,DNM1,DYNC1H1,KIF3C,KIF5A,KLC1,PPIA,PPP2CB,PPP2R1A,PPP3CB,RAC1,SKP1,ELOB,TUBA4A,TUBB2A,UBA52,UBB,UBC,UBE2N,UBE2V2,YWHAB,YWHAZ,TUBA1A,DYNLL1,PJA2,TUBA1B,TUBB4A,TUBB4B,DYNLL2,FBXL16
5136	PDE1A	1	0		7_Member	KEGG Pathway	hsa04814	Motor proteins	-11.5582	-9.32028	ACTB,ACTG1,KIF1A,DYNC1H1,KIF3C,KIF5A,KLC1,DYNLT3,TUBA4A,TUBB2A,TUBA1A,DYNLL1,TUBA1B,TUBB4A,TUBB4B,DYNLRB1,DYNLL2,TUBB
7503	XIST	1	0		7_Member	Reactome Gene Sets	R-HSA-2132295	MHC class II antigen presentation	-11.4141	-9.19589	ARF1,CLTC,DNM1,DYNC1H1,KIF3C,KIF5A,KLC1,TUBA4A,TUBB2A,TUBA1A,DYNLL1,TUBA1B,TUBB4A,TUBB4B,DYNLL2
4747	NEFL	0	1		7_Member	Reactome Gene Sets	R-HSA-6811436	COPI-independent Golgi-to-ER retrograde traffic	-11.32	-9.11445	DYNC1H1,PAFAH1B2,TUBA4A,TUBB2A,TUBA1A,DYNLL1,TUBA1B,TUBB4A,TUBB4B,RAB6B,DYNLL2
55757	UGGT2	1	0		7_Member	WikiPathways	WP2272	Pathogenic Escherichia coli infection	-10.9361	-8.77227	ACTB,ACTG1,TUBA4A,TUBB2A,YWHAZ,TUBA1A,TUBA1B,TUBB4A,TUBB4B,YWHAQ,TUBB
775	CACNA1C	1	0		7_Member	Reactome Gene Sets	R-HSA-9619483	Activation of AMPK downstream of NMDARs	-10.9326	-8.77153	CALM1,CALM2,CALM3,TUBA4A,TUBB2A,TUBA1A,TUBA1B,TUBB4A,TUBB4B
10382	TUBB4A	0	1		7_Member	Reactome Gene Sets	R-HSA-380320	Recruitment of NuMA to mitotic centrosomes	-10.6756	-8.54155	DYNC1H1,HSP90AA1,PPP2R1A,TUBA4A,TUBB2A,YWHAE,YWHAG,TUBA1A,DYNLL1,TUBA1B,TUBB4A,TUBB4B,TUBB
26037	SIPA1L1	1	0		7_Member	Reactome Gene Sets	R-HSA-6811434	COPI-dependent Golgi-to-ER retrograde traffic	-10.3834	-8.27542	ARF1,KIF1A,KIF3C,KIF5A,KLC1,NSF,TUBA4A,TUBB2A,TUBA1A,TUBA1B,TUBB4A,TUBB4B,NAPB
4744	NEFH	0	1		7_Member	Reactome Gene Sets	R-HSA-190828	Gap junction trafficking	-10.2788	-8.17572	ACTB,ACTG1,CLTC,DNM1,TUBA4A,TUBB2A,TUBA1A,TUBA1B,TUBB4A,TUBB4B
2762	GMDS	1	0		7_Member	Reactome Gene Sets	R-HSA-157858	Gap junction trafficking and regulation	-10.0862	-8.00485	ACTB,ACTG1,CLTC,DNM1,TUBA4A,TUBB2A,TUBA1A,TUBA1B,TUBB4A,TUBB4B
7531	YWHAE	0	1		7_Member	Reactome Gene Sets	R-HSA-380259	Loss of Nlp from mitotic centrosomes	-9.73964	-7.69643	DYNC1H1,HSP90AA1,PPP2R1A,TUBA4A,YWHAE,YWHAG,TUBA1A,DYNLL1,TUBB4A,TUBB4B,TUBB
22864	R3HDM2	1	0		7_Member	Reactome Gene Sets	R-HSA-380284	Loss of proteins required for interphase microtubule organization from the centrosome	-9.73964	-7.69643	DYNC1H1,HSP90AA1,PPP2R1A,TUBA4A,YWHAE,YWHAG,TUBA1A,DYNLL1,TUBB4A,TUBB4B,TUBB
3084	NRG1	1	0		7_Member	Reactome Gene Sets	R-HSA-5610787	Hedgehog 'off' state	-9.64771	-7.60879	GNAS,PRKAR1A,PRKAR1B,SKP1,TUBA4A,TUBB2A,UBA52,UBB,UBC,TUBA1A,TUBA1B,TUBB4A,TUBB4B
25924	MYRIP	1	0		7_Member	Reactome Gene Sets	R-HSA-5620924	Intraflagellar transport	-9.6422	-7.6054	KIF3C,TUBA4A,TUBB2A,TUBA1A,DYNLL1,TUBA1B,TUBB4A,TUBB4B,DYNLRB1,DYNLL2
4504	MT3	0	1		7_Member	Reactome Gene Sets	R-HSA-8854518	AURKA Activation by TPX2	-9.53576	-7.51353	DYNC1H1,HSP90AA1,PPP2R1A,TUBA4A,YWHAE,YWHAG,TUBA1A,DYNLL1,TUBB4A,TUBB4B,TUBB
774	CACNA1B	1	0		7_Member	Reactome Gene Sets	R-HSA-5663220	RHO GTPases Activate Formins	-9.52178	-7.5016	ACTB,ACTG1,DYNC1H1,PPP2CB,PPP2R1A,RAC1,TUBA4A,TUBB2A,TUBA1A,DYNLL1,TUBA1B,TUBB4A,TUBB4B,DYNLL2
7533	YWHAH	0	1		7_Member	Reactome Gene Sets	R-HSA-1640170	Cell Cycle	-9.48299	-7.46889	DYNC1H1,HSP90AA1,HSP90AB1,PPP2CB,PPP2R1A,MAPK1,SKP1,TUBA4A,TUBB2A,UBA52,UBB,UBC,UBE2N,UBE2V2,YWHAB,YWHAE,YWHAG,YWHAH,YWHAZ,TUBA1A,DYNLL1,TUBA1B,TUBB4A,TUBB4B,ARPP19,YWHAQ,TERF2IP,DYNLL2,TUBB
145581	LRFN5	1	0		7_Member	Reactome Gene Sets	R-HSA-5617833	Cilium Assembly	-9.31076	-7.30659	DYNC1H1,HSP90AA1,KIF3C,PPP2R1A,TUBA4A,TUBB2A,YWHAE,YWHAG,TUBA1A,DYNLL1,TUBA1B,TUBB4A,TUBB4B,DYNLRB1,DYNLL2,TUBB
57628	DPP10	1	0		7_Member	Reactome Gene Sets	R-HSA-8852276	The role of GTSE1 in G2/M progression after G2 checkpoint	-9.27834	-7.27809	HSP90AA1,HSP90AB1,TUBA4A,TUBB2A,UBA52,UBB,UBC,TUBA1A,TUBA1B,TUBB4A,TUBB4B
5230	PGK1	0	1		7_Member	Reactome Gene Sets	R-HSA-983189	Kinesins	-9.24316	-7.25254	KIF1A,KIF3C,KIF5A,KLC1,TUBA4A,TUBB2A,TUBA1A,TUBA1B,TUBB4A,TUBB4B
6252	RTN1	0	1		7_Member	Reactome Gene Sets	R-HSA-6807878	COPI-mediated anterograde transport	-9.11493	-7.13929	ARF1,DYNC1H1,NSF,TUBA4A,TUBB2A,TUBA1A,DYNLL1,TUBA1B,TUBB4A,TUBB4B,NAPB,DYNLL2
4134	MAP4	0	1		7_Member	Reactome Gene Sets	R-HSA-380270	Recruitment of mitotic centrosome proteins and complexes	-8.97728	-7.00712	DYNC1H1,HSP90AA1,PPP2R1A,TUBA4A,YWHAE,YWHAG,TUBA1A,DYNLL1,TUBB4A,TUBB4B,TUBB
11281	POU6F2	1	0		7_Member	Reactome Gene Sets	R-HSA-380287	Centrosome maturation	-8.97728	-7.00712	DYNC1H1,HSP90AA1,PPP2R1A,TUBA4A,YWHAE,YWHAG,TUBA1A,DYNLL1,TUBB4A,TUBB4B,TUBB
129684	CNTNAP5	1	0		7_Member	KEGG Pathway	hsa04540	Gap junction	-8.9285	-6.82792	GNAS,GRM1,GRM5,ITPR2,PRKG1,MAPK1,TJP1,TUBA4A,TUBB2A,TUBA1A,TUBA1B,TUBB4A,TUBB4B,PLCB1,TUBB
11165	NUDT3	0	1		7_Member	Reactome Gene Sets	R-HSA-9609736	Assembly and cell surface presentation of NMDA receptors	-8.91754	-6.8194	CAMK2A,DLG1,DLG2,NEFL,TUBA4A,TUBB2A,TUBA1A,TUBA1B,TUBB4A,TUBB4B,NBEA
201134	CEP112	1	0		7_Member	KEGG Pathway	hsa05130	Pathogenic Escherichia coli infection	-8.49986	-6.5696	ACTB,ACTG1,ARF1,GAPDH,MAPK1,RAC1,TUBA4A,TUBB2A,TUBA1A,TUBA1B,TUBB4A,TUBB4B,CYCS,BRK1,TUBB
9779	TBC1D5	1	0		7_Member	Reactome Gene Sets	R-HSA-983231	Factors involved in megakaryocyte development and platelet production	-8.47765	-6.55398	ACTB,KIF1A,KIF3C,KIF5A,KLC1,PRKAR1A,PRKAR1B,RAC1,TUBA4A,TUBB2A,TUBA1A,TUBA1B,TUBB4A,TUBB4B
375	ARF1	0	1		7_Member	Reactome Gene Sets	R-HSA-68877	Mitotic Prometaphase	-8.2927	-6.38819	DYNC1H1,HSP90AA1,PPP2CB,PPP2R1A,TUBA4A,TUBB2A,YWHAE,YWHAG,TUBA1A,DYNLL1,TUBA1B,TUBB4A,TUBB4B,DYNLL2,TUBB
3312	HSPA8	0	1		7_Member	Reactome Gene Sets	R-HSA-5358351	Signaling by Hedgehog	-8.1556	-6.26493	GNAS,PRKAR1A,PRKAR1B,SKP1,TUBA4A,TUBB2A,UBA52,UBB,UBC,TUBA1A,TUBA1B,TUBB4A,TUBB4B
3354	HTR1E	1	0		7_Member	Reactome Gene Sets	R-HSA-5620912	Anchoring of the basal body to the plasma membrane	-8.13888	-6.24971	DYNC1H1,HSP90AA1,PPP2R1A,TUBA4A,YWHAE,YWHAG,TUBA1A,DYNLL1,TUBB4A,TUBB4B,TUBB
23768	FLRT2	1	0		7_Member	Reactome Gene Sets	R-HSA-2467813	Separation of Sister Chromatids	-7.76162	-5.90583	DYNC1H1,PPP2CB,PPP2R1A,TUBA4A,TUBB2A,UBA52,UBB,UBC,TUBA1A,DYNLL1,TUBA1B,TUBB4A,TUBB4B,DYNLL2
537	ATP6AP1	0	1		7_Member	Reactome Gene Sets	R-HSA-190840	Microtubule-dependent trafficking of connexons from Golgi to the plasma membrane	-7.66725	-5.82248	TUBA4A,TUBB2A,TUBA1A,TUBA1B,TUBB4A,TUBB4B
1778	DYNC1H1	0	1		7_Member	Reactome Gene Sets	R-HSA-68886	M Phase	-7.6399	-5.7992	DYNC1H1,HSP90AA1,PPP2CB,PPP2R1A,MAPK1,TUBA4A,TUBB2A,UBA52,UBB,UBC,YWHAE,YWHAG,TUBA1A,DYNLL1,TUBA1B,TUBB4A,TUBB4B,ARPP19,DYNLL2,TUBB
11163	NUDT4	0	1		7_Member	Reactome Gene Sets	R-HSA-190872	Transport of connexons to the plasma membrane	-7.50629	-5.67756	TUBA4A,TUBB2A,TUBA1A,TUBA1B,TUBB4A,TUBB4B
6660	SOX5	1	0		7_Member	Reactome Gene Sets	R-HSA-389958	Cooperation of Prefoldin and TriC/CCT in actin and tubulin folding	-7.44698	-5.62734	ACTB,TUBA4A,TUBB2A,TUBA1A,TUBA1B,TUBB4A,TUBB4B
7277	TUBA4A	0	1		7_Member	Reactome Gene Sets	R-HSA-9648025	EML4 and NUDC in mitotic spindle formation	-7.3268	-5.51857	DYNC1H1,PPP2CB,PPP2R1A,TUBA4A,TUBB2A,TUBA1A,DYNLL1,TUBA1B,TUBB4A,TUBB4B,DYNLL2
334	APLP2	0	1		7_Member	WikiPathways	WP2359	Parkin-ubiquitin proteasomal system pathway	-7.2293	-5.42852	HSPA8,SNCA,TUBA4A,TUBB2A,TUBA1A,TUBA1B,TUBB4A,TUBB4B,TUBB
57553	MICAL3	1	0		7_Member	Reactome Gene Sets	R-HSA-389977	Post-chaperonin tubulin folding pathway	-7.0785	-5.29461	TUBA4A,TUBB2A,TUBA1A,TUBA1B,TUBB4A,TUBB4B
1946	EFNA5	1	0		7_Member	Reactome Gene Sets	R-HSA-199977	ER to Golgi Anterograde Transport	-7.02758	-5.25305	ARF1,DYNC1H1,NSF,TUBA4A,TUBB2A,TUBA1A,DYNLL1,TUBA1B,TUBB4A,TUBB4B,NAPB,DYNLL2
9462	RASAL2	1	0		7_Member	Reactome Gene Sets	R-HSA-2500257	Resolution of Sister Chromatid Cohesion	-6.99368	-5.2249	DYNC1H1,PPP2CB,PPP2R1A,TUBA4A,TUBB2A,TUBA1A,DYNLL1,TUBA1B,TUBB4A,TUBB4B,DYNLL2
55611	OTUB1	0	1		7_Member	Reactome Gene Sets	R-HSA-69278	Cell Cycle, Mitotic	-6.81792	-5.07467	DYNC1H1,HSP90AA1,HSP90AB1,PPP2CB,PPP2R1A,MAPK1,SKP1,TUBA4A,TUBB2A,UBA52,UBB,UBC,YWHAE,YWHAG,TUBA1A,DYNLL1,TUBA1B,TUBB4A,TUBB4B,ARPP19,DYNLL2,TUBB
5478	PPIA	0	1		7_Member	Reactome Gene Sets	R-HSA-446203	Asparagine N-linked glycosylation	-6.76609	-5.02713	ARF1,DYNC1H1,NSF,TUBA4A,TUBB2A,UBA52,UBB,UBC,TUBA1A,DYNLL1,TUBA1B,TUBB4A,TUBB4B,CMAS,NAPB,DYNLL2
114815	SORCS1	1	0		7_Member	Reactome Gene Sets	R-HSA-389960	Formation of tubulin folding intermediates by CCT/TriC	-6.71464	-4.97992	TUBA4A,TUBB2A,TUBA1A,TUBA1B,TUBB4A,TUBB4B
29951	PDZRN4	1	0		7_Member	Reactome Gene Sets	R-HSA-68882	Mitotic Anaphase	-6.61778	-4.89659	DYNC1H1,PPP2CB,PPP2R1A,TUBA4A,TUBB2A,UBA52,UBB,UBC,TUBA1A,DYNLL1,TUBA1B,TUBB4A,TUBB4B,DYNLL2
54715	RBFOX1	1	0		7_Member	Reactome Gene Sets	R-HSA-2555396	Mitotic Metaphase and Anaphase	-6.59542	-4.87932	DYNC1H1,PPP2CB,PPP2R1A,TUBA4A,TUBB2A,UBA52,UBB,UBC,TUBA1A,DYNLL1,TUBA1B,TUBB4A,TUBB4B,DYNLL2
54622	ARL15	1	0		7_Member	Reactome Gene Sets	R-HSA-389957	Prefoldin mediated transfer of substrate to CCT/TriC	-6.39835	-4.70589	ACTB,TUBA4A,TUBB2A,TUBA1A,TUBB4A,TUBB4B
4325	MMP16	1	0		7_Member	Reactome Gene Sets	R-HSA-390466	Chaperonin-mediated protein folding	-6.28698	-4.61145	ACTB,GNG3,TUBA4A,TUBB2A,TUBA1A,USP11,TUBA1B,TUBB4A,TUBB4B
5798	PTPRN	0	1		7_Member	Reactome Gene Sets	R-HSA-948021	Transport to the Golgi and subsequent modification	-6.16482	-4.5038	ARF1,DYNC1H1,NSF,TUBA4A,TUBB2A,TUBA1A,DYNLL1,TUBA1B,TUBB4A,TUBB4B,NAPB,DYNLL2
288	ANK3	1	0		7_Member	Reactome Gene Sets	R-HSA-9668328	Sealing of the nuclear envelope (NE) by ESCRT-III	-6.11888	-4.46141	TUBA4A,TUBB2A,TUBA1A,TUBA1B,TUBB4A,TUBB4B
6812	STXBP1	0	1		7_Member	Reactome Gene Sets	R-HSA-391251	Protein folding	-6.05003	-4.40218	ACTB,GNG3,TUBA4A,TUBB2A,TUBA1A,USP11,TUBA1B,TUBB4A,TUBB4B
60592	SCOC	0	1		7_Member	Reactome Gene Sets	R-HSA-190861	Gap junction assembly	-5.71559	-4.11054	TUBA4A,TUBB2A,TUBA1A,TUBA1B,TUBB4A,TUBB4B
4642	MYO1D	1	0		7_Member	Reactome Gene Sets	R-HSA-8955332	Carboxyterminal post-translational modifications of tubulin	-5.30835	-3.75218	TUBA4A,TUBB2A,TUBA1A,TUBA1B,TUBB4A,TUBB4B
10933	MORF4L1	0	1		7_Member	Reactome Gene Sets	R-HSA-9609690	HCMV Early Events	-4.86151	-3.37449	DYNC1H1,TUBA4A,TUBB2A,TUBA1A,DYNLL1,TUBA1B,TUBB4A,TUBB4B,DYNLL2
23236	PLCB1	1	0		7_Member	Reactome Gene Sets	R-HSA-2995410	Nuclear Envelope (NE) Reassembly	-4.84424	-3.36079	PPP2R1A,TUBA4A,TUBB2A,TUBA1A,TUBA1B,TUBB4A,TUBB4B
5144	PDE4D	1	0		7_Member	Reactome Gene Sets	R-HSA-9609646	HCMV Infection	-4.2779	-2.88262	DYNC1H1,TUBA4A,TUBB2A,TUBA1A,DYNLL1,TUBA1B,TUBB4A,TUBB4B,DYNLL2
26994	RNF11	0	1		7_Member	KEGG Pathway	hsa04210	Apoptosis	-3.21426	-2.00179	ACTB,ACTG1,MAPK1,TUBA4A,TUBA1A,TUBA1B,CYCS
91752	ZNF804A	1	0		8_Summary	GO Biological Processes	GO:0031344	regulation of cell projection organization	-24.1151	-21.109	KIF1A,ADGRB3,CFL1,CHN1,CTNNA2,DAB1,DCC,DSCAM,EFNA5,DMTN,FER,GAP43,GDI1,GRID2,HSP90AA1,LRP4,MAP1B,MAP4,MT3,NEFL,PRKD1,PRNP,PTPRD,PTPRG,PTPRO,RAC1,ROBO1,ROBO2,SCN1B,SNAP25,THY1,YWHAH,PPFIA2,ENC1,SNX3,CDK5R1,SLIT2,TOX,MAGI2,STMN2,IL1RAPL1,NLGN1,INPP5F,HECW1,FSTL4,CUX2,GRIP1,SIPA1L1,AUTS2,TANC2,WDPCP,NIN,ATP8A2,CARMIL1,VPS35,BRK1,RTN4,TENM2,HECW2,LRRC7,LRRC4C,NDRG4,ITM2C,ZNF804A,STX1B,CSMD3,NEGR1
3945	LDHB	0	1		8_Member	GO Biological Processes	GO:0031344	regulation of cell projection organization	-24.1151	-21.109	KIF1A,ADGRB3,CFL1,CHN1,CTNNA2,DAB1,DCC,DSCAM,EFNA5,DMTN,FER,GAP43,GDI1,GRID2,HSP90AA1,LRP4,MAP1B,MAP4,MT3,NEFL,PRKD1,PRNP,PTPRD,PTPRG,PTPRO,RAC1,ROBO1,ROBO2,SCN1B,SNAP25,THY1,YWHAH,PPFIA2,ENC1,SNX3,CDK5R1,SLIT2,TOX,MAGI2,STMN2,IL1RAPL1,NLGN1,INPP5F,HECW1,FSTL4,CUX2,GRIP1,SIPA1L1,AUTS2,TANC2,WDPCP,NIN,ATP8A2,CARMIL1,VPS35,BRK1,RTN4,TENM2,HECW2,LRRC7,LRRC4C,NDRG4,ITM2C,ZNF804A,STX1B,CSMD3,NEGR1
93986	FOXP2	1	0		8_Member	GO Biological Processes	GO:0120035	regulation of plasma membrane bounded cell projection organization	-23.9476	-20.9608	KIF1A,ADGRB3,CFL1,CHN1,CTNNA2,DAB1,DCC,DSCAM,EFNA5,DMTN,FER,GAP43,GDI1,GRID2,HSP90AA1,LRP4,MAP1B,MAP4,MT3,NEFL,PRKD1,PRNP,PTPRD,PTPRG,PTPRO,RAC1,ROBO1,ROBO2,SCN1B,SNAP25,THY1,YWHAH,PPFIA2,ENC1,SNX3,CDK5R1,SLIT2,TOX,MAGI2,STMN2,IL1RAPL1,NLGN1,INPP5F,HECW1,FSTL4,CUX2,SIPA1L1,AUTS2,TANC2,WDPCP,NIN,ATP8A2,CARMIL1,VPS35,BRK1,RTN4,TENM2,HECW2,LRRC7,LRRC4C,NDRG4,ITM2C,ZNF804A,STX1B,CSMD3,NEGR1
50861	STMN3	0	1		8_Member	GO Biological Processes	GO:0010975	regulation of neuron projection development	-22.0493	-19.1479	KIF1A,ADGRB3,CFL1,CHN1,CTNNA2,DAB1,DCC,DSCAM,EFNA5,GDI1,GRID2,LRP4,MAP1B,MT3,NEFL,PRKD1,PTPRD,PTPRG,PTPRO,ROBO1,ROBO2,SCN1B,SNAP25,THY1,YWHAH,PPFIA2,ENC1,SNX3,CDK5R1,SLIT2,TOX,MAGI2,STMN2,IL1RAPL1,NLGN1,INPP5F,HECW1,FSTL4,CUX2,SIPA1L1,TANC2,NIN,ATP8A2,RTN4,HECW2,LRRC7,LRRC4C,NDRG4,ITM2C,ZNF804A,STX1B,CSMD3,NEGR1
147381	CBLN2	1	0		8_Member	GO Biological Processes	GO:0031346	positive regulation of cell projection organization	-10.4135	-8.19852	DSCAM,EFNA5,GDI1,HSP90AA1,MAP1B,NEFL,PRKD1,PTPRD,RAC1,ROBO1,ROBO2,SCN1B,ENC1,SNX3,SLIT2,TOX,MAGI2,STMN2,IL1RAPL1,NLGN1,CUX2,GRIP1,AUTS2,NIN,ATP8A2,CARMIL1,BRK1,TENM2,LRRC7,NDRG4,ZNF804A,NEGR1
10049	DNAJB6	0	1		8_Member	GO Biological Processes	GO:0010976	positive regulation of neuron projection development	-4.85733	-3.28183	PRKD1,SCN1B,ENC1,SNX3,TOX,MAGI2,STMN2,NLGN1,CUX2,ATP8A2,LRRC7,NDRG4,ZNF804A,NEGR1
55907	CMAS	0	1		9_Summary	Reactome Gene Sets	R-HSA-2262752	Cellular responses to stress	-23.8382	-20.2678	ATP6V1B2,ATP6V1E1,ATP6V0B,CAMK2A,COX4I1,COX5B,COX6B1,COX7C,DYNC1H1,EEF1A1,DNAJA1,HSPA8,HSP90AA1,HSP90AB1,NDUFA4,PRDX1,MAPK1,RHEB,RPL15,RPL28,RPLP1,RPS14,RPS15,SKP1,SOD1,SOD2,ELOB,TUBA4A,TUBB2A,UBA52,UBB,UBC,YWHAE,TUBA1A,DYNLL1,ATP6V0D1,ATP6V1F,ATP6V1G1,DNAJB6,TUBA1B,TUBB4A,TUBB4B,HSPH1,CBX6,PRDX5,ATP6V1D,CYCS,TERF2IP,DYNLL2,ATP6V0E2
112755	STX1B	0	1		9_Member	Reactome Gene Sets	R-HSA-2262752	Cellular responses to stress	-23.8382	-20.2678	ATP6V1B2,ATP6V1E1,ATP6V0B,CAMK2A,COX4I1,COX5B,COX6B1,COX7C,DYNC1H1,EEF1A1,DNAJA1,HSPA8,HSP90AA1,HSP90AB1,NDUFA4,PRDX1,MAPK1,RHEB,RPL15,RPL28,RPLP1,RPS14,RPS15,SKP1,SOD1,SOD2,ELOB,TUBA4A,TUBB2A,UBA52,UBB,UBC,YWHAE,TUBA1A,DYNLL1,ATP6V0D1,ATP6V1F,ATP6V1G1,DNAJB6,TUBA1B,TUBB4A,TUBB4B,HSPH1,CBX6,PRDX5,ATP6V1D,CYCS,TERF2IP,DYNLL2,ATP6V0E2
10667	FARS2	1	0		10_Summary	GO Biological Processes	GO:0042391	regulation of membrane potential	-22.7396	-19.806	ASIC2,ANK3,ATP1A1,ATP1A3,ATP1B1,ATP2A2,BNIP3,CACNA1C,CACNA1D,CACNB2,CALM1,CALM3,DLG1,DMD,FGF12,IFI6,GABRA1,GABRB1,GABRG3,GRIA4,GRID1,GRID2,GRIK2,GRM1,GRM5,KCND2,KCNH1,KCNMA1,PRKN,PRKAR1B,RGS4,RYR2,SCN1B,SNCA,SOD1,SOD2,UBB,YWHAE,YWHAH,NRXN1,RIMS2,ARL6IP5,MLLT11,NLGN1,RIMS1,CUX2,PINK1,TMEM108,KCNH7,ATP5IF1,STX1B,NALCN,CHCHD10,CALM2,CHRM3,ENO1,HSP90AA1,PDE4D,PRKG1,PTPRO,THRB,DLGAP2,DLGAP1,KCNB2,CELF…
388815	MIR99AHG	1	0		10_Member	GO Biological Processes	GO:0042391	regulation of membrane potential	-22.7396	-19.806	ASIC2,ANK3,ATP1A1,ATP1A3,ATP1B1,ATP2A2,BNIP3,CACNA1C,CACNA1D,CACNB2,CALM1,CALM3,DLG1,DMD,FGF12,IFI6,GABRA1,GABRB1,GABRG3,GRIA4,GRID1,GRID2,GRIK2,GRM1,GRM5,KCND2,KCNH1,KCNMA1,PRKN,PRKAR1B,RGS4,RYR2,SCN1B,SNCA,SOD1,SOD2,UBB,YWHAE,YWHAH,NRXN1,RIMS2,ARL6IP5,MLLT11,NLGN1,RIMS1,CUX2,PINK1,TMEM108,KCNH7,ATP5IF1,STX1B,NALCN,CHCHD10
6616	SNAP25	0	1		10_Member	GO Biological Processes	GO:0044057	regulation of system process	-11.2859	-8.99424	ASIC2,ATP1A1,ATP1A3,ATP1B1,ATP2A2,CACNA1C,CACNA1D,CACNB2,CALM1,CALM2,CALM3,CHRM3,DLG1,DMD,ENO1,FGF12,GRM1,HSP90AA1,PDE4D,PRKAR1B,PRKG1,PTPRO,RGS4,RYR2,SCN1B,SOD1,THRB,YWHAE,DLGAP2,DLGAP1,KCNB2,NRXN1,RIMS2,CELF2,TPPP,NLGN1,RIMS1,CUX2,NPTXR,TENM4,TMEM108,MLIP,STX1B,SHISA9
5516	PPP2CB	0	1		11_Summary	GO Biological Processes	GO:0050803	regulation of synapse structure or activity	-22.3226	-19.4054	ASIC2,KIF1A,ADGRB3,CDH8,CFL1,CTNNA2,EFNA5,GRID1,GRID2,HSPA8,LRP4,NEFL,PRNP,PTPRD,PTPRO,ROBO2,SNCA,YWHAZ,TUBA1A,PPFIA2,CDK5R1,NRXN1,FRMPD4,PGRMC1,IL1RAPL1,NLGN1,CLSTN1,CUX2,FLRT2,SIPA1L1,TANC2,IL1RAPL2,VPS35,SLC17A7,ZNF804A,LRFN5,CBLN2,TUBB,NEGR1,LRRTM3,ACTG1,DMTN,PTK2,RAC1,THY1,TJP1,LIMCH1,CNTNAP2,WDPCP,FMN1,DSCAM,GRM5,ROBO1,SLIT2,TENM4,NIN
4905	NSF	0	1		11_Member	GO Biological Processes	GO:0050803	regulation of synapse structure or activity	-22.3226	-19.4054	ASIC2,KIF1A,ADGRB3,CDH8,CFL1,CTNNA2,EFNA5,GRID1,GRID2,HSPA8,LRP4,NEFL,PRNP,PTPRD,PTPRO,ROBO2,SNCA,YWHAZ,TUBA1A,PPFIA2,CDK5R1,NRXN1,FRMPD4,PGRMC1,IL1RAPL1,NLGN1,CLSTN1,CUX2,FLRT2,SIPA1L1,TANC2,IL1RAPL2,VPS35,SLC17A7,ZNF804A,LRFN5,CBLN2,TUBB,NEGR1,LRRTM3
221037	JMJD1C	1	0		11_Member	GO Biological Processes	GO:0050807	regulation of synapse organization	-21.7059	-18.8344	ASIC2,KIF1A,ADGRB3,CDH8,CFL1,CTNNA2,EFNA5,GRID1,GRID2,HSPA8,LRP4,NEFL,PRNP,PTPRD,PTPRO,ROBO2,SNCA,YWHAZ,TUBA1A,PPFIA2,CDK5R1,NRXN1,FRMPD4,PGRMC1,IL1RAPL1,NLGN1,CLSTN1,CUX2,FLRT2,SIPA1L1,TANC2,IL1RAPL2,VPS35,ZNF804A,LRFN5,CBLN2,TUBB,NEGR1,LRRTM3
26047	CNTNAP2	1	0		11_Member	GO Biological Processes	GO:1901888	regulation of cell junction assembly	-13.9401	-11.4489	ASIC2,ACTG1,ADGRB3,EFNA5,DMTN,GRID2,PTK2,PTPRD,RAC1,ROBO2,SNCA,THY1,TJP1,NRXN1,IL1RAPL1,NLGN1,CLSTN1,LIMCH1,CUX2,FLRT2,CNTNAP2,IL1RAPL2,WDPCP,VPS35,LRFN5,CBLN2,NEGR1,FMN1,LRRTM3
25824	PRDX5	0	1		11_Member	GO Biological Processes	GO:0051963	regulation of synapse assembly	-12.2092	-9.902	ASIC2,ADGRB3,EFNA5,GRID2,PTPRD,ROBO2,NRXN1,IL1RAPL1,NLGN1,CUX2,FLRT2,IL1RAPL2,LRFN5,CBLN2,NEGR1,LRRTM3
127933	UHMK1	0	1		11_Member	GO Biological Processes	GO:0051965	positive regulation of synapse assembly	-10.926	-8.76774	ASIC2,ADGRB3,EFNA5,GRID2,PTPRD,NRXN1,IL1RAPL1,NLGN1,CUX2,FLRT2,CBLN2,LRRTM3
29114	TAGLN3	0	1		11_Member	GO Biological Processes	GO:1901890	positive regulation of cell junction assembly	-10.3918	-8.28125	ASIC2,ADGRB3,EFNA5,GRID2,PTPRD,NRXN1,IL1RAPL1,NLGN1,CUX2,FLRT2,CNTNAP2,CBLN2,FMN1,LRRTM3
55691	FRMD4A	1	0		11_Member	GO Biological Processes	GO:0051962	positive regulation of nervous system development	-8.57047	-6.63353	ASIC2,ADGRB3,DSCAM,EFNA5,GRID2,GRM5,PTPRD,ROBO1,ROBO2,SLIT2,NRXN1,IL1RAPL1,NLGN1,CUX2,FLRT2,TENM4,NIN,CBLN2,LRRTM3
57520	HECW2	1	0		11_Member	GO Biological Processes	GO:0099174	regulation of presynapse organization	-5.04076	-3.43883	SNCA,IL1RAPL1,IL1RAPL2,VPS35,LRFN5,CBLN2,LRRTM3
5071	PRKN	1	0		11_Member	GO Biological Processes	GO:1905606	regulation of presynapse assembly	-5.04076	-3.43883	SNCA,IL1RAPL1,IL1RAPL2,VPS35,LRFN5,CBLN2,LRRTM3
4674	NAP1L2	0	1		12_Summary	GO Biological Processes	GO:0007420	brain development	-20.6064	-17.7492	ACTB,APLP1,ATP1A3,ATP5PF,BNIP3,CALM1,CALM2,CALM3,CKB,COX6B1,CTNNA2,DAB1,EXT1,GRID2,MNAT1,MT3,NEFL,NRGN,PAFAH1B2,PRKG1,PTPRG,RGS4,RGS7,ROBO1,ROBO2,RORA,RTN1,ATXN1,TUBB2A,UBB,YWHAE,YWHAH,TUBA1A,UNC5C,DYNLL1,CDK5R1,ATP6V0D1,INA,LARGE1,SLIT2,TOX,AKT3,RTN3,BASP1,NRG3,YWHAQ,FAIM2,PLCB1,ADGRL2,ADGRL3,CNTNAP2,NIN,CEND1,CNTN5,HYDIN,AHI1,SLC17A7,RTN4,NDRG4,TMEM108,IMMP2L,KIRREL3,FOXP2,MACROD2,CNTN4,PHACTR1…
9229	DLGAP1	1	0		12_Member	GO Biological Processes	GO:0007420	brain development	-20.6064	-17.7492	ACTB,APLP1,ATP1A3,ATP5PF,BNIP3,CALM1,CALM2,CALM3,CKB,COX6B1,CTNNA2,DAB1,EXT1,GRID2,MNAT1,MT3,NEFL,NRGN,PAFAH1B2,PRKG1,PTPRG,RGS4,RGS7,ROBO1,ROBO2,RORA,RTN1,ATXN1,TUBB2A,UBB,YWHAE,YWHAH,TUBA1A,UNC5C,DYNLL1,CDK5R1,ATP6V0D1,INA,LARGE1,SLIT2,TOX,AKT3,RTN3,BASP1,NRG3,YWHAQ,FAIM2,PLCB1,ADGRL2,ADGRL3,CNTNAP2,NIN,CEND1,CNTN5,HYDIN,AHI1,SLC17A7,RTN4,NDRG4,TMEM108,IMMP2L,KIRREL3,FOXP2,MACROD2,CNTN4,PHACTR1…
90523	MLIP	1	0		12_Member	GO Biological Processes	GO:0021537	telencephalon development	-7.03497	-5.13045	ATP1A3,BNIP3,DAB1,EXT1,NEFL,NRGN,ROBO1,ROBO2,TUBB2A,YWHAE,TUBA1A,CDK5R1,LARGE1,SLIT2,NRG3,PLCB1,CNTNAP2,NIN,RTN4,TMEM108,KIRREL3,FOXP2,PHACTR1
5101	PCDH9	1	0		12_Member	GO Biological Processes	GO:0021987	cerebral cortex development	-6.71501	-4.86996	ATP1A3,BNIP3,DAB1,NEFL,ROBO1,TUBB2A,YWHAE,TUBA1A,CDK5R1,SLIT2,PLCB1,CNTNAP2,RTN4,FOXP2,PHACTR1
259232	NALCN	1	0		12_Member	GO Biological Processes	GO:0021543	pallium development	-6.45542	-4.63962	ATP1A3,BNIP3,DAB1,NEFL,ROBO1,TUBB2A,YWHAE,TUBA1A,CDK5R1,LARGE1,SLIT2,PLCB1,CNTNAP2,RTN4,TMEM108,KIRREL3,FOXP2,PHACTR1
53942	CNTN5	1	0		12_Member	GO Biological Processes	GO:0030900	forebrain development	-6.19459	-4.42237	APLP1,ATP1A3,BNIP3,DAB1,EXT1,NEFL,NRGN,PRKG1,ROBO1,ROBO2,TUBB2A,UBB,YWHAE,TUBA1A,CDK5R1,LARGE1,SLIT2,TOX,NRG3,PLCB1,CNTNAP2,NIN,RTN4,TMEM108,KIRREL3,FOXP2,PHACTR1
7334	UBE2N	0	1		12_Member	GO Biological Processes	GO:0001764	neuron migration	-5.54595	-3.86957	CCK,DAB1,DCC,HSP90AA1,MAP1B,PRKG1,RAC1,YWHAE,TUBA1A,CDK5R1,LARGE1,ADGRL3,AUTS2,KIRREL3
729993	SHISA9	1	0		12_Member	GO Biological Processes	GO:0021761	limbic system development	-3.39845	-2.03532	DAB1,NEFL,UBB,YWHAE,TUBA1A,CDK5R1,LARGE1,CNTNAP2,TMEM108,KIRREL3
11069	RAPGEF4	1	0		13_Summary	GO Biological Processes	GO:0019725	cellular homeostasis	-19.0352	-16.118	ALDOA,ARF1,ATP1A1,ATP1A3,ATP1B1,ATP2A2,ATP5F1B,ATP6V1B2,ATP6V1E1,ATP6V0B,ATP6AP1,BNIP3,CKB,FTH1,FTL,GRINA,MAP1A,MT3,PRDX1,MAPK1,PRNP,PTPRN,SOD1,SOD2,TPT1,YWHAE,ATP6V0D1,ATP6V1F,ATP6V1G1,SV2A,ATP6AP2,ISCU,PRDX5,SNX10,SLC22A17,ATP6V1D,RTN4,SLC12A5,NUCKS1,NDFIP1,ATP6V0E2,SLC17A7
5796	PTPRK	1	0		13_Member	GO Biological Processes	GO:0019725	cellular homeostasis	-19.0352	-16.118	ALDOA,ARF1,ATP1A1,ATP1A3,ATP1B1,ATP2A2,ATP5F1B,ATP6V1B2,ATP6V1E1,ATP6V0B,ATP6AP1,BNIP3,CKB,FTH1,FTL,GRINA,MAP1A,MT3,PRDX1,MAPK1,PRNP,PTPRN,SOD1,SOD2,TPT1,YWHAE,ATP6V0D1,ATP6V1F,ATP6V1G1,SV2A,ATP6AP2,ISCU,PRDX5,SNX10,SLC22A17,ATP6V1D,RTN4,SLC12A5,NUCKS1,NDFIP1,ATP6V0E2
84557	MAP1LC3A	0	1		13_Member	GO Biological Processes	GO:0006873	intracellular monoatomic ion homeostasis	-16.5719	-13.8361	ARF1,ATP1A1,ATP1A3,ATP1B1,ATP2A2,ATP5F1B,ATP6V1B2,ATP6V0B,ATP6AP1,BNIP3,CKB,FTH1,FTL,GRINA,MT3,MAPK1,PRNP,SOD1,TPT1,YWHAE,ATP6V0D1,ATP6V1F,ATP6V1G1,SV2A,ATP6AP2,ISCU,SLC22A17,ATP6V1D,SLC12A5,NDFIP1,ATP6V0E2
4045	LSAMP	1	0		13_Member	GO Biological Processes	GO:0055082	intracellular chemical homeostasis	-16.5191	-13.7938	ARF1,ATP1A1,ATP1A3,ATP1B1,ATP2A2,ATP5F1B,ATP6V1B2,ATP6V0B,ATP6AP1,BNIP3,CKB,FTH1,FTL,GRINA,MT3,MAPK1,PRNP,PTPRN,SOD1,SOD2,TPT1,YWHAE,ATP6V0D1,ATP6V1F,ATP6V1G1,SV2A,ATP6AP2,ISCU,SLC22A17,ATP6V1D,RTN4,SLC12A5,NUCKS1,NDFIP1,ATP6V0E2
5521	PPP2R2B	1	0		13_Member	GO Biological Processes	GO:0050801	monoatomic ion homeostasis	-16.3407	-13.6355	ARF1,ATP1A1,ATP1A3,ATP1B1,ATP2A2,ATP5F1B,ATP6V1B2,ATP6V0B,ATP6AP1,BNIP3,CKB,FTH1,FTL,GRINA,MT3,MAPK1,PRNP,SOD1,SOD2,TPT1,YWHAE,ATP6V0D1,ATP6V1F,ATP6V1G1,SV2A,ATP6AP2,ISCU,SNX10,SLC22A17,ATP6V1D,SLC12A5,NDFIP1,ATP6V0E2
6000	RGS7	1	0		13_Member	GO Biological Processes	GO:0030003	intracellular monoatomic cation homeostasis	-15.9439	-13.2675	ARF1,ATP1A1,ATP1A3,ATP1B1,ATP2A2,ATP5F1B,ATP6V1B2,ATP6V0B,ATP6AP1,BNIP3,FTH1,FTL,GRINA,MT3,MAPK1,PRNP,SOD1,TPT1,YWHAE,ATP6V0D1,ATP6V1F,ATP6V1G1,SV2A,ATP6AP2,ISCU,SLC22A17,ATP6V1D,SLC12A5,NDFIP1,ATP6V0E2
100505385	IQCJ-SCHIP1	1	0		13_Member	GO Biological Processes	GO:0055080	monoatomic cation homeostasis	-15.7253	-13.0718	ARF1,ATP1A1,ATP1A3,ATP1B1,ATP2A2,ATP5F1B,ATP6V1B2,ATP6V0B,ATP6AP1,BNIP3,FTH1,FTL,GRINA,MT3,MAPK1,PRNP,SOD1,SOD2,TPT1,YWHAE,ATP6V0D1,ATP6V1F,ATP6V1G1,SV2A,ATP6AP2,ISCU,SNX10,SLC22A17,ATP6V1D,SLC12A5,NDFIP1,ATP6V0E2
9296	ATP6V1F	0	1		13_Member	GO Biological Processes	GO:0098771	inorganic ion homeostasis	-12.3058	-9.98661	ARF1,ATP1A1,ATP1A3,ATP1B1,ATP2A2,ATP6AP1,BNIP3,CKB,FTH1,FTL,GRINA,MT3,PRNP,SOD1,SOD2,TPT1,YWHAE,ATP6V0D1,ATP6V1G1,SV2A,ISCU,SNX10,SLC22A17,SLC17A7,SLC12A5,NDFIP1
23710	GABARAPL1	0	1		14_Summary	GO Biological Processes	GO:0098609	cell-cell adhesion	-18.5465	-15.6603	CDH8,CDH9,CDH10,CDH12,CDH18,CTNNA2,CTNND2,DAB1,DCC,DLG1,DSCAM,EFNA5,EXT1,FER,GRID2,NCAM2,PCDH9,PTPRD,ROBO1,ROBO2,TJP1,NRXN3,NRXN1,PTPRT,IL1RAPL1,NLGN1,ADGRL3,TENM4,PCDH11X,CNTN5,TENM2,LRRC4C,KIRREL3,UNC5D,LRFN5,CNTN4,SDK1,CADM2,NEGR1,ACTB,ACTG1,CADM3,PTPRO,MPDZ,PTK2,MAGI2,GNAS,PRKAR1A,PRKAR1B,RAC1,PLCB1,FGF12,FGF14,LAMA2,MAPK10,AKT3
6447	SCG5	0	1		14_Member	GO Biological Processes	GO:0098609	cell-cell adhesion	-18.5465	-15.6603	CDH8,CDH9,CDH10,CDH12,CDH18,CTNNA2,CTNND2,DAB1,DCC,DLG1,DSCAM,EFNA5,EXT1,FER,GRID2,NCAM2,PCDH9,PTPRD,ROBO1,ROBO2,TJP1,NRXN3,NRXN1,PTPRT,IL1RAPL1,NLGN1,ADGRL3,TENM4,PCDH11X,CNTN5,TENM2,LRRC4C,KIRREL3,UNC5D,LRFN5,CNTN4,SDK1,CADM2,NEGR1
476	ATP1A1	0	1		14_Member	GO Biological Processes	GO:0098742	cell-cell adhesion via plasma-membrane adhesion molecules	-16.7454	-13.9879	CDH8,CDH9,CDH10,CDH12,CDH18,DAB1,DSCAM,EFNA5,GRID2,PCDH9,PTPRD,ROBO1,ROBO2,PTPRT,IL1RAPL1,NLGN1,ADGRL3,TENM4,PCDH11X,TENM2,LRRC4C,KIRREL3,UNC5D,LRFN5,CNTN4,SDK1,CADM2
10962	MLLT11	0	1		14_Member	GO Biological Processes	GO:0007156	homophilic cell adhesion via plasma membrane adhesion molecules	-8.6932	-6.74604	CDH8,CDH9,CDH10,CDH12,CDH18,DSCAM,PCDH9,ROBO1,ROBO2,PTPRT,PCDH11X,KIRREL3,CNTN4,SDK1,CADM2
226	ALDOA	0	1		14_Member	Reactome Gene Sets	R-HSA-418990	Adherens junctions interactions	-7.46846	-5.49465	ACTB,ACTG1,CDH8,CDH9,CDH10,CDH12,CDH18,CADM3,CADM2
773	CACNA1A	1	0		14_Member	GO Biological Processes	GO:0007043	cell-cell junction assembly	-6.30529	-4.62325	CDH8,CDH9,CDH10,CDH12,CDH18,CTNND2,DLG1,FER,PTPRO,TJP1,MPDZ
8237	USP11	0	1		14_Member	GO Biological Processes	GO:0044331	cell-cell adhesion mediated by cadherin	-6.05622	-4.40576	CDH8,CDH9,CDH10,CDH12,CDH18,FER
6843	VAMP1	0	1		14_Member	Reactome Gene Sets	R-HSA-421270	Cell-cell junction organization	-5.79314	-4.08308	ACTB,ACTG1,CDH8,CDH9,CDH10,CDH12,CDH18,CADM3,SDK1,CADM2
522	ATP5J	0	1		14_Member	GO Biological Processes	GO:0045216	cell-cell junction organization	-5.67869	-4.07599	CDH8,CDH9,CDH10,CDH12,CDH18,CTNND2,DLG1,EXT1,FER,PTPRO,TJP1,MPDZ
2596	GAP43	0	1		14_Member	GO Biological Processes	GO:0034332	adherens junction organization	-5.53758	-3.9522	CDH8,CDH9,CDH10,CDH12,CDH18,FER,TJP1
51560	RAB6B	0	1		14_Member	Reactome Gene Sets	R-HSA-1500931	Cell-Cell communication	-5.40903	-3.83717	CDH8,CDH9,CDH10,CDH12,CDH18,PTK2,MAGI2,KIRREL3,SDK1,CADM2
83692	CD99L2	0	1		14_Member	GO Biological Processes	GO:0016339	calcium-dependent cell-cell adhesion via plasma membrane cell adhesion molecules	-4.79624	-3.32274	CDH8,CDH9,CDH10,CDH12,CDH18,NLGN1
9353	SLIT2	1	0		14_Member	Reactome Gene Sets	R-HSA-446728	Cell junction organization	-4.40224	-2.89442	ACTB,ACTG1,CDH8,CDH9,CDH10,CDH12,CDH18,CADM3,SDK1,CADM2
10846	PDE10A	1	0		14_Member	WikiPathways	WP4540	Hippo signaling regulation pathways	-4.12513	-2.65163	CDH8,CDH9,CDH10,CDH12,CDH18,GNAS,PRKAR1A,PRKAR1B,RAC1,PLCB1
221935	SDK1	1	0		14_Member	WikiPathways	WP5087	Malignant pleural mesothelioma	-2.54773	-1.43268	CDH8,CDH9,CDH10,CDH12,CDH18,CTNNA2,EFNA5,FGF12,FGF14,LAMA2,MAPK10,PTK2,AKT3
23017	FAIM2	0	1		14_Member	WikiPathways	WP4541	Hippo-Merlin signaling dysregulation	-2.45382	-1.35348	CDH8,CDH9,CDH10,CDH12,CDH18,PTK2
22883	CLSTN1	0	1		15_Summary	Reactome Gene Sets	R-HSA-9824439	Bacterial Infection Pathways	-17.7991	-14.9557	CALM1,CALM2,CALM3,ENO1,HSP90AA1,HSP90AB1,PGK1,MAPK1,SNAP25,VAMP1,VAMP2,UBA52,UBB,UBC,SV2A,STX1B,SYT2,SNCA,STXBP1,SYT4,SYT11,ARL8B,NSF
57586	SYT13	0	1		15_Member	Reactome Gene Sets	R-HSA-9824439	Bacterial Infection Pathways	-17.7991	-14.9557	CALM1,CALM2,CALM3,ENO1,HSP90AA1,HSP90AB1,PGK1,MAPK1,SNAP25,VAMP1,VAMP2,UBA52,UBB,UBC,SV2A,STX1B,SYT2
9223	MAGI1	1	0		15_Member	Reactome Gene Sets	R-HSA-5339562	Uptake and actions of bacterial toxins	-13.989	-11.5096	CALM1,CALM2,CALM3,HSP90AA1,HSP90AB1,SNAP25,VAMP1,VAMP2,SV2A,STX1B,SYT2
9908	G3BP2	0	1		15_Member	Reactome Gene Sets	R-HSA-168799	Neurotoxicity of clostridium toxins	-9.58287	-7.54818	SNAP25,VAMP1,VAMP2,SV2A,STX1B,SYT2
407738	FAM19A1	1	0		15_Member	GO Biological Processes	GO:0006906	vesicle fusion	-5.93781	-4.30941	SNAP25,SNCA,STXBP1,VAMP1,VAMP2,SYT4,SYT11,ARL8B,STX1B
10550	ARL6IP5	0	1		15_Member	GO Biological Processes	GO:0090174	organelle membrane fusion	-5.86513	-4.24574	SNAP25,SNCA,STXBP1,VAMP1,VAMP2,SYT4,SYT11,ARL8B,STX1B
4741	NEFM	0	1		15_Member	GO Biological Processes	GO:0035493	SNARE complex assembly	-5.25533	-3.70749	SNCA,STXBP1,VAMP1,VAMP2
5110	PCMT1	0	1		15_Member	GO Biological Processes	GO:0061025	membrane fusion	-5.0666	-3.54606	NSF,SNAP25,SNCA,STXBP1,VAMP1,VAMP2,SYT4,SYT11,ARL8B,STX1B
1759	DNM1	0	1		15_Member	GO Biological Processes	GO:0048284	organelle fusion	-5.04841	-3.53108	SNAP25,SNCA,STXBP1,VAMP1,VAMP2,SYT4,SYT11,ARL8B,STX1B
57142	RTN4	0	1		15_Member	Reactome Gene Sets	R-HSA-5250955	Toxicity of botulinum toxin type D (botD)	-4.94551	-3.45187	VAMP1,VAMP2,SV2A
23331	TTC28	1	0		15_Member	Reactome Gene Sets	R-HSA-5250981	Toxicity of botulinum toxin type F (botF)	-4.94551	-3.45187	VAMP1,VAMP2,SV2A
100507421	TMEM178B	1	0		15_Member	KEGG Pathway	hsa04130	SNARE interactions in vesicular transport	-2.30326	-1.23664	VAMP1,VAMP2,STX1B
25834	MGAT4C	1	0		16_Summary	GO Biological Processes	GO:0034762	regulation of transmembrane transport	-17.1524	-14.3721	ASIC2,ACTB,ANK3,ATP1B1,CACNA1A,CACNA1B,CACNA1C,CACNA1D,CACNB2,CALM1,CALM2,CALM3,CHRM3,DLG1,DMD,FGF12,FGF14,GRM5,KCND2,KCNH1,KCNMA1,NDUFA4,PDE4D,PPP3CB,PRKD1,PRNP,RGS4,RGS7,RYR2,SCN1B,SCN3A,SNCA,VAMP2,THY1,TMSB4X,VDAC1,YWHAE,YWHAH,KCNB2,ARL6IP5,ARPP19,YWHAQ,NLGN1,HECW1,ISCU,CLIP3,CACNA2D3,KCNQ5,HECW2,DPP10,PINK1,KCNIP4,KCNH7,NALCN,SHISA9,ATP1A1,CAMK2A,SARAF,NKAIN2,ATP1A3,ATP2A2,GNAS,PPP2CB,PPP2R1A…
6138	RPL15	0	1		16_Member	GO Biological Processes	GO:0034762	regulation of transmembrane transport	-17.1524	-14.3721	ASIC2,ACTB,ANK3,ATP1B1,CACNA1A,CACNA1B,CACNA1C,CACNA1D,CACNB2,CALM1,CALM2,CALM3,CHRM3,DLG1,DMD,FGF12,FGF14,GRM5,KCND2,KCNH1,KCNMA1,NDUFA4,PDE4D,PPP3CB,PRKD1,PRNP,RGS4,RGS7,RYR2,SCN1B,SCN3A,SNCA,VAMP2,THY1,TMSB4X,VDAC1,YWHAE,YWHAH,KCNB2,ARL6IP5,ARPP19,YWHAQ,NLGN1,HECW1,ISCU,CLIP3,CACNA2D3,KCNQ5,HECW2,DPP10,PINK1,KCNIP4,KCNH7,NALCN,SHISA9
65018	PINK1	0	1		16_Member	GO Biological Processes	GO:0034765	regulation of monoatomic ion transmembrane transport	-17.0276	-14.2588	ASIC2,ANK3,ATP1B1,CACNA1A,CACNA1B,CACNA1C,CACNA1D,CACNB2,CALM1,CALM2,CALM3,DLG1,DMD,FGF12,FGF14,GRM5,KCND2,KCNH1,KCNMA1,NDUFA4,PDE4D,PPP3CB,PRKD1,PRNP,RGS4,RGS7,RYR2,SCN1B,SCN3A,SNCA,VAMP2,THY1,TMSB4X,VDAC1,YWHAE,YWHAH,KCNB2,YWHAQ,HECW1,ISCU,CACNA2D3,KCNQ5,HECW2,DPP10,PINK1,KCNIP4,KCNH7,NALCN
260425	MAGI3	1	0		16_Member	GO Biological Processes	GO:0043269	regulation of monoatomic ion transport	-15.7803	-13.1307	ASIC2,ANK3,ATP1A1,ATP1B1,CACNA1A,CACNA1B,CACNA1C,CACNA1D,CACNB2,CALM1,CALM2,CALM3,CAMK2A,DLG1,DMD,FGF12,FGF14,GRM5,KCND2,KCNH1,KCNMA1,NDUFA4,PDE4D,PPP3CB,PRKD1,PRNP,RGS4,RGS7,RYR2,SCN1B,SCN3A,SNCA,VAMP2,THY1,TMSB4X,VDAC1,YWHAE,YWHAH,KCNB2,YWHAQ,HECW1,ISCU,SARAF,CACNA2D3,KCNQ5,HECW2,DPP10,PINK1,KCNIP4,KCNH7,NKAIN2,NALCN
401474	SAMD12	1	0		16_Member	GO Biological Processes	GO:1904062	regulation of monoatomic cation transmembrane transport	-11.2809	-8.99309	ANK3,ATP1B1,CACNA1C,CACNA1D,CACNB2,CALM1,CALM2,CALM3,DLG1,DMD,FGF12,FGF14,NDUFA4,PDE4D,PPP3CB,PRKD1,PRNP,RGS4,RGS7,RYR2,SCN1B,SNCA,VAMP2,THY1,TMSB4X,VDAC1,YWHAE,YWHAH,HECW1,ISCU,HECW2,DPP10,KCNIP4
728621	CCDC30	1	0		16_Member	GO Biological Processes	GO:0022898	regulation of transmembrane transporter activity	-11.254	-8.96995	ACTB,ANK3,ATP1B1,CACNA1D,CACNB2,CALM1,CALM2,CALM3,CHRM3,DLG1,DMD,FGF12,FGF14,GRM5,NDUFA4,PDE4D,PPP3CB,PRNP,RYR2,SCN1B,SNCA,VAMP2,TMSB4X,YWHAE,YWHAH,NLGN1,HECW1,HECW2,PINK1,SHISA9
9867	PJA2	0	1		16_Member	KEGG Pathway	hsa04261	Adrenergic signaling in cardiomyocytes	-11.1948	-8.91438	ATP1A1,ATP1A3,ATP1B1,ATP2A2,CACNA1C,CACNA1D,CACNB2,CALM1,CALM2,CALM3,CAMK2A,GNAS,PPP2CB,PPP2R1A,PPP2R2B,MAPK1,RYR2,SCN1B,AKT3,RAPGEF4,PLCB1,CACNA2D3
6648	SOD2	0	1		16_Member	KEGG Pathway	hsa04728	Dopaminergic synapse	-10.7138	-8.4858	CACNA1A,CACNA1B,CACNA1C,CACNA1D,CALM1,CALM2,CALM3,CAMK2A,GNAS,GNG3,GRIA4,ITPR2,KIF5A,PPP2CB,PPP2R1A,PPP2R2B,PPP3CB,MAPK10,AKT3,PLCB1
3709	ITPR2	1	0		16_Member	GO Biological Processes	GO:0032409	regulation of transporter activity	-10.6973	-8.47261	ACTB,ANK3,ATP1B1,CACNA1D,CACNB2,CALM1,CALM2,CALM3,CHRM3,DLG1,DMD,FGF12,FGF14,GRM5,NDUFA4,PDE4D,PPP3CB,PRNP,RYR2,SCN1B,SNCA,VAMP2,TMSB4X,YWHAE,YWHAH,NLGN1,HECW1,HECW2,PINK1,NDFIP1,SHISA9
28978	TMEM14A	0	1		16_Member	GO Biological Processes	GO:0010959	regulation of metal ion transport	-10.292	-8.08647	ANK3,ATP1A1,ATP1B1,CACNA1C,CACNA1D,CACNB2,CALM1,CALM2,CALM3,CAMK2A,DLG1,DMD,FGF12,FGF14,PDE4D,PPP3CB,PRKD1,PRNP,RGS4,RGS7,RYR2,SCN1B,SNCA,VAMP2,THY1,VDAC1,YWHAE,YWHAH,HECW1,ISCU,SARAF,HECW2,DPP10,KCNIP4,NKAIN2
23254	KAZN	1	0		16_Member	GO Biological Processes	GO:0032412	regulation of monoatomic ion transmembrane transporter activity	-10.2696	-8.07021	ANK3,ATP1B1,CACNA1D,CACNB2,CALM1,CALM2,CALM3,CHRM3,DLG1,DMD,FGF12,FGF14,GRM5,NDUFA4,PDE4D,PPP3CB,PRNP,RYR2,SCN1B,VAMP2,TMSB4X,YWHAE,YWHAH,NLGN1,HECW1,HECW2,PINK1,SHISA9
400765	MIR137HG	1	0		16_Member	Reactome Gene Sets	R-HSA-180024	DARPP-32 events	-9.7416	-7.69643	CALM1,CALM2,CALM3,PPP2CB,PPP2R1A,PPP3CB,PRKAR1A,PRKAR1B
114805	GALNT13	1	0		16_Member	Reactome Gene Sets	R-HSA-111885	Opioid Signalling	-9.61665	-7.46121	CALM1,CALM2,CALM3,CAMK2A,GNG3,ITPR2,PDE1A,PDE4D,PPP2CB,PPP2R1A,PPP3CB,PRKAR1A,PRKAR1B,MAPK1,PLCB1,NBEA
23787	MTCH1	0	1		16_Member	Reactome Gene Sets	R-HSA-5576891	Cardiac conduction	-8.94202	-6.8365	ATP1A1,ATP1A3,ATP1B1,ATP2A2,CACNA1C,CACNB2,CALM1,CALM2,CALM3,CAMK2A,FGF12,FGF14,ITPR2,KCND2,RYR2,SCN1B,SCN3A,KCNIP4
374868	ATP9B	1	0		16_Member	Reactome Gene Sets	R-HSA-9620244	Long-term potentiation	-8.85942	-6.77093	CALM1,CALM2,CALM3,CAMK2A,DLG1,DLG2,NRG1,NEFL,NRGN
85464	SSH2	1	0		16_Member	GO Biological Processes	GO:0035304	regulation of protein dephosphorylation	-8.69649	-6.74761	CALM1,CALM2,CALM3,HSP90AB1,PIN1,PPIA,YWHAB,YWHAE,NUAK1,ARPP19,PINK1
100506866	TTN-AS1	1	0		16_Member	Reactome Gene Sets	R-HSA-5576892	Phase 0 - rapid depolarisation	-8.5914	-6.52615	CACNA1C,CACNB2,CALM1,CALM2,CALM3,CAMK2A,FGF12,FGF14,SCN1B,SCN3A
23233	EXOC6B	1	0		16_Member	KEGG Pathway	hsa04971	Gastric acid secretion	-8.13002	-6.24386	ACTB,ACTG1,ATP1A1,ATP1A3,ATP1B1,CALM1,CALM2,CALM3,CAMK2A,GNAS
2560	GABRB1	1	0		16_Member	GO Biological Processes	GO:0019722	calcium-mediated signaling	-8.04648	-6.01598	ATP1B1,ATP2A2,CACNA1C,CALM1,CALM2,CALM3,CHRM3,DMD,DMTN,GRM5,PPP3CB,PRNP,RYR2,SGCD,NUDT4,MCTP1,KSR2
51366	UBR5	1	0		16_Member	GO Biological Processes	GO:0019932	second-messenger-mediated signaling	-7.94625	-5.92543	ATP1B1,ATP2A2,CACNA1C,CALM1,CALM2,CALM3,CHRM3,DMD,DMTN,GRM5,ITPR2,PDE4D,PPP2R1A,PPP3CB,PRKG1,PRNP,RYR2,SGCD,NUDT4,MCTP1,KSR2
401145	CCSER1	1	0		16_Member	Reactome Gene Sets	R-HSA-112043	PLC beta mediated events	-7.8282	-5.8181	CALM1,CALM2,CALM3,CAMK2A,ITPR2,PDE1A,PRKAR1A,PRKAR1B,MAPK1,PLCB1,NBEA
54749	EPDR1	0	1		16_Member	Reactome Gene Sets	R-HSA-438066	Unblocking of NMDA receptors, glutamate binding and activation	-7.809	-5.80483	CALM1,CALM2,CALM3,CAMK2A,DLG1,DLG2,GRIA4,NEFL
283209	PGM2L1	0	1		16_Member	Reactome Gene Sets	R-HSA-112040	G-protein mediated events	-7.37754	-5.4128	CALM1,CALM2,CALM3,CAMK2A,ITPR2,PDE1A,PRKAR1A,PRKAR1B,MAPK1,PLCB1,NBEA
10313	RTN3	0	1		16_Member	Reactome Gene Sets	R-HSA-397014	Muscle contraction	-7.31357	-5.35825	ATP1A1,ATP1A3,ATP1B1,ATP2A2,CACNA1C,CACNB2,CALM1,CALM2,CALM3,CAMK2A,DMD,FGF12,FGF14,ITPR2,KCND2,RYR2,SCN1B,SCN3A,TMOD2,KCNIP4
387775	SLC22A10	1	0		16_Member	KEGG Pathway	hsa04024	cAMP signaling pathway	-7.31236	-5.35825	ATP1A1,ATP1A3,ATP1B1,ATP2A2,CACNA1C,CACNA1D,CALM1,CALM2,CALM3,CAMK2A,GNAS,GRIA4,HTR1E,PDE4D,MAPK1,MAPK10,RAC1,RYR2,AKT3,PDE10A,RAPGEF4
114793	FMNL2	1	0		16_Member	Reactome Gene Sets	R-HSA-2025928	Calcineurin activates NFAT	-7.26256	-5.45807	CALM1,CALM2,CALM3,PPIA,PPP3CB
529	ATP6V1E1	0	1		16_Member	GO Biological Processes	GO:1905912	regulation of calcium ion export across plasma membrane	-7.22564	-5.42762	CALM1,CALM2,CALM3,YWHAE
10217	CTDSPL	1	0		16_Member	GO Biological Processes	GO:1905913	negative regulation of calcium ion export across plasma membrane	-7.22564	-5.42762	CALM1,CALM2,CALM3,YWHAE
55604	CARMIL1	1	0		16_Member	GO Biological Processes	GO:0008016	regulation of heart contraction	-7.17393	-5.24533	ATP1A1,ATP1A3,ATP1B1,ATP2A2,CACNA1C,CACNA1D,CACNB2,CALM1,CALM2,CALM3,DLG1,DMD,HSP90AA1,PDE4D,RGS4,RYR2,SCN1B,THRB,YWHAE,CELF2
158038	LINGO2	1	0		16_Member	GO Biological Processes	GO:0010882	regulation of cardiac muscle contraction by calcium ion signaling	-7.15472	-5.22777	ATP1B1,ATP2A2,CACNA1C,CALM1,CALM2,CALM3,DMD,RYR2
5067	CNTN3	1	0		16_Member	Reactome Gene Sets	R-HSA-5673000	RAF activation	-7.06817	-5.28888	CALM1,CALM2,CALM3,CAMK2A,PPP2CB,PPP2R1A,YWHAB
2262	GPC5	1	0		16_Member	GO Biological Processes	GO:1903522	regulation of blood circulation	-6.96075	-5.07309	ASIC2,ATP1A1,ATP1A3,ATP1B1,ATP2A2,CACNA1C,CACNA1D,CACNB2,CALM1,CALM2,CALM3,CHRM3,DLG1,DMD,HSP90AA1,PDE4D,RGS4,RYR2,SCN1B,THRB,YWHAE,CELF2
4331	MNAT1	1	0		16_Member	GO Biological Processes	GO:0035303	regulation of dephosphorylation	-6.95838	-5.19302	CALM1,CALM2,CALM3,HSP90AB1,PIN1,PPIA,YWHAB,YWHAE,NUAK1,ARPP19,PINK1
7534	YWHAZ	0	1		16_Member	Reactome Gene Sets	R-HSA-5578775	Ion homeostasis	-6.90185	-5.14436	ATP1A1,ATP1A3,ATP1B1,ATP2A2,CALM1,CALM2,CALM3,CAMK2A
1016	CDH18	1	0		16_Member	Reactome Gene Sets	R-HSA-936837	Ion transport by P-type ATPases	-6.84013	-5.09146	ATP1A1,ATP1A3,ATP1B1,ATP2A2,CALM1,CALM2,CALM3,CAMK2A
54205	CYCS	0	1		16_Member	Reactome Gene Sets	R-HSA-111996	Ca-dependent events	-6.81449	-5.07446	CALM1,CALM2,CALM3,CAMK2A,PRKAR1A,PRKAR1B,MAPK1
9556	C14orf2	0	1		16_Member	KEGG Pathway	hsa04970	Salivary secretion	-6.76268	-4.90827	ATP1A1,ATP1A3,ATP1B1,CALM1,CALM2,CALM3,CHRM3,GNAS,ITPR2,KCNMA1,PRKG1,VAMP2,PLCB1
11075	STMN2	0	1		16_Member	Reactome Gene Sets	R-HSA-442742	CREB1 phosphorylation through NMDA receptor-mediated activation of RAS signaling	-6.74176	-4.89132	CALM1,CALM2,CALM3,CAMK2A,DLG1,DLG2,NEFL,MAPK1
8303	SNN	0	1		16_Member	Reactome Gene Sets	R-HSA-442720	CREB1 phosphorylation through the activation of Adenylate Cyclase	-6.63701	-4.91376	CALM1,CALM2,CALM3,PRKAR1A,PRKAR1B
2664	GDI1	0	1		16_Member	Reactome Gene Sets	R-HSA-442982	Ras activation upon Ca2+ influx through NMDA receptor	-6.5953	-4.75984	CALM1,CALM2,CALM3,CAMK2A,DLG1,DLG2,NEFL
11034	DSTN	0	1		16_Member	KEGG Pathway	hsa04022	cGMP-PKG signaling pathway	-6.5762	-4.74616	ATP1A1,ATP1A3,ATP1B1,ATP2A2,CACNA1C,CACNA1D,CALM1,CALM2,CALM3,ITPR2,KCNMA1,PPP3CB,PRKG1,MAPK1,VDAC1,AKT3,PLCB1
9628	RGS6	1	0		16_Member	KEGG Pathway	hsa04713	Circadian entrainment	-6.54424	-4.71551	CACNA1C,CACNA1D,CALM1,CALM2,CALM3,CAMK2A,GNAS,GNG3,GRIA4,PRKG1,MAPK1,RYR2,PLCB1
22876	INPP5F	0	1		16_Member	KEGG Pathway	hsa04720	Long-term potentiation	-6.53909	-4.71167	CACNA1C,CALM1,CALM2,CALM3,CAMK2A,GRM1,GRM5,ITPR2,PPP3CB,MAPK1,PLCB1
202559	KHDRBS2	1	0		16_Member	KEGG Pathway	hsa04925	Aldosterone synthesis and secretion	-6.49139	-4.67046	ATP1A1,ATP1A3,ATP1B1,CACNA1C,CACNA1D,CALM1,CALM2,CALM3,CAMK2A,GNAS,ITPR2,PRKD1,PLCB1
161725	OTUD7A	1	0		16_Member	Reactome Gene Sets	R-HSA-9617324	Negative regulation of NMDA receptor-mediated neuronal transmission	-6.4375	-4.6255	CALM1,CALM2,CALM3,CAMK2A,DLG1,DLG2,NEFL
2893	GRIA4	1	0		16_Member	GO Biological Processes	GO:0043270	positive regulation of monoatomic ion transport	-6.43486	-4.62412	ANK3,ATP1B1,CACNA1D,CACNB2,CALM1,CALM2,CALM3,CAMK2A,DLG1,DMD,FGF12,NDUFA4,PPP3CB,RGS7,RYR2,SCN1B,SNCA,THY1,TMSB4X,PINK1
90134	KCNH7	1	0		16_Member	KEGG Pathway	hsa04924	Renin secretion	-6.40476	-4.59903	CACNA1C,CACNA1D,CALM1,CALM2,CALM3,GNAS,ITPR2,KCNMA1,PDE1A,PPP3CB,PLCB1
7336	UBE2V2	0	1		16_Member	GO Biological Processes	GO:0006937	regulation of muscle contraction	-6.39266	-4.58886	ATP1A1,ATP1B1,ATP2A2,CACNA1C,CALM1,CALM2,CALM3,CHRM3,DLG1,DMD,ENO1,HSP90AA1,PDE4D,PRKG1,RYR2,SOD1,KCNB2
60412	EXOC4	1	0		16_Member	Reactome Gene Sets	R-HSA-1489509	DAG and IP3 signaling	-6.39088	-4.58886	CALM1,CALM2,CALM3,CAMK2A,ITPR2,PDE1A,PRKAR1A,PRKAR1B,NBEA
398	ARHGDIG	0	1		16_Member	GO Biological Processes	GO:0035307	positive regulation of protein dephosphorylation	-6.36807	-4.68038	CALM1,CALM2,CALM3,HSP90AB1,PIN1,PPIA,PINK1
10376	TUBA1B	0	1		16_Member	KEGG Pathway	hsa04921	Oxytocin signaling pathway	-6.34708	-4.54997	ACTB,ACTG1,CACNA1C,CACNA1D,CACNB2,CALM1,CALM2,CALM3,CAMK2A,GNAS,ITPR2,PPP3CB,MAPK1,RYR2,PLCB1,CACNA2D3
9378	NRXN1	1	0		16_Member	GO Biological Processes	GO:0002027	regulation of heart rate	-6.09147	-4.33508	ATP2A2,CACNA1C,CACNA1D,CACNB2,CALM1,CALM2,CALM3,DMD,PDE4D,RGS4,RYR2,SCN1B,YWHAE
22871	NLGN1	1	0		16_Member	Reactome Gene Sets	R-HSA-4086398	Ca2+ pathway	-5.92441	-4.19075	CALM1,CALM2,CALM3,CAMK2A,GNG3,ITPR2,PPP3CB,PRKG1,PLCB1,TNRC6A
23270	TSPYL4	0	1		16_Member	Reactome Gene Sets	R-HSA-8876725	Protein methylation	-5.89173	-4.26801	CALM1,CALM2,CALM3,EEF1A1,HSPA8
526	ATP6V1B2	0	1		16_Member	Reactome Gene Sets	R-HSA-111933	Calmodulin induced events	-5.85689	-4.13672	CALM1,CALM2,CALM3,CAMK2A,PDE1A,PRKAR1A,PRKAR1B,NBEA
7095	SEC62	0	1		16_Member	Reactome Gene Sets	R-HSA-111997	CaM pathway	-5.85689	-4.13672	CALM1,CALM2,CALM3,CAMK2A,PDE1A,PRKAR1A,PRKAR1B,NBEA
2898	GRIK2	1	0		16_Member	GO Biological Processes	GO:0055117	regulation of cardiac muscle contraction	-5.85453	-4.13538	ATP1B1,ATP2A2,CACNA1C,CALM1,CALM2,CALM3,DLG1,DMD,HSP90AA1,PDE4D,RYR2
49855	SCAPER	1	0		16_Member	Reactome Gene Sets	R-HSA-9619229	Activation of RAC1 downstream of NMDARs	-5.83872	-4.22336	CALM1,CALM2,CALM3,RAC1
64215	DNAJC1	1	0		16_Member	Reactome Gene Sets	R-HSA-163615	PKA activation	-5.77054	-4.16235	CALM1,CALM2,CALM3,PRKAR1A,PRKAR1B
547	KIF1A	0	1		16_Member	GO Biological Processes	GO:0006942	regulation of striated muscle contraction	-5.71023	-4.01101	ATP1A1,ATP1B1,ATP2A2,CACNA1C,CALM1,CALM2,CALM3,DLG1,DMD,HSP90AA1,PDE4D,RYR2
204962	SLC44A5	1	0		16_Member	KEGG Pathway	hsa04020	Calcium signaling pathway	-5.59075	-3.90965	ATP2A2,CACNA1A,CACNA1B,CACNA1C,CACNA1D,CALM1,CALM2,CALM3,CAMK2A,CHRM3,GNAS,GRM1,GRM5,ITPR2,PDE1A,PPP3CB,RYR2,VDAC1,PLCB1
143187	VTI1A	1	0		16_Member	GO Biological Processes	GO:0034766	negative regulation of monoatomic ion transmembrane transport	-5.55736	-3.96696	CALM1,CALM2,CALM3,PPP3CB,RGS4,VDAC1,YWHAE,YWHAQ,ISCU
26960	NBEA	1	0		16_Member	Reactome Gene Sets	R-HSA-111931	PKA-mediated phosphorylation of CREB	-5.54797	-3.96134	CALM1,CALM2,CALM3,PRKAR1A,PRKAR1B
8821	INPP4B	1	0		16_Member	GO Biological Processes	GO:0035306	positive regulation of dephosphorylation	-5.49668	-3.91602	CALM1,CALM2,CALM3,HSP90AB1,PIN1,PPIA,PINK1
84707	BEX2	0	1		16_Member	GO Biological Processes	GO:0051924	regulation of calcium ion transport	-5.4834	-3.81245	ATP1B1,CACNA1C,CACNA1D,CACNB2,CALM1,CALM2,CALM3,CAMK2A,DMD,PDE4D,PPP3CB,PRKD1,PRNP,RGS4,RYR2,SNCA,THY1,VDAC1,YWHAE,SARAF
84623	KIRREL3	1	0		16_Member	KEGG Pathway	hsa05417	Lipid and atherosclerosis	-5.48068	-3.9015	CALM1,CALM2,CALM3,CAMK2A,HSPA8,HSP90AA1,HSP90AB1,PPP3CB,MAPK1,RAC1,SOD2,CYCS
6623	SNCG	0	1		16_Member	Reactome Gene Sets	R-HSA-111957	Cam-PDE 1 activation	-5.43078	-3.76437	CALM1,CALM2,CALM3,PDE1A
4694	NDUFA1	0	1		16_Member	Reactome Gene Sets	R-HSA-451306	Ionotropic activity of kainate receptors	-5.39895	-3.74059	CALM1,CALM2,CALM3,DLG1,GRIK2
11124	FAF1	1	0		16_Member	Reactome Gene Sets	R-HSA-451308	Activation of Ca-permeable Kainate Receptor	-5.39895	-3.74059	CALM1,CALM2,CALM3,DLG1,GRIK2
7102	TSPAN7	0	1		16_Member	GO Biological Processes	GO:0010880	regulation of release of sequestered calcium ion into cytosol by sarcoplasmic reticulum	-5.32612	-3.67913	CACNA1C,CALM1,CALM2,CALM3,DMD,PDE4D,RYR2
10209	EIF1	0	1		16_Member	KEGG Pathway	hsa04722	Neurotrophin signaling pathway	-5.30724	-3.75177	ARHGDIG,CALM1,CALM2,CALM3,CAMK2A,MAPK1,RAC1,YWHAE,BEX3
80331	DNAJC5	0	1		16_Member	GO Biological Processes	GO:0090257	regulation of muscle system process	-5.25663	-3.61988	ATP1A1,ATP1B1,ATP2A2,CACNA1C,CALM1,CALM2,CALM3,CHRM3,DLG1,DMD,ENO1,HSP90AA1,PDE4D,PRKG1,RGS4,RYR2,SOD1,KCNB2,MLIP
8997	KALRN	1	0		16_Member	Reactome Gene Sets	R-HSA-111932	CaMK IV-mediated phosphorylation of CREB	-5.25533	-3.70749	CALM1,CALM2,CALM3,CAMK2A
577	ADGRB3	1	0		16_Member	Reactome Gene Sets	R-HSA-1474151	Tetrahydrobiopterin (BH4) synthesis, recycling, salvage and regulation	-5.25533	-3.70749	CALM1,CALM2,CALM3,HSP90AA1
2597	GAPDH	0	1		16_Member	GO Biological Processes	GO:1903169	regulation of calcium ion transmembrane transport	-5.23195	-3.59939	ATP1B1,CACNA1C,CACNB2,CALM1,CALM2,CALM3,DMD,PDE4D,PPP3CB,PRKD1,PRNP,RYR2,SNCA,THY1,VDAC1,YWHAE
55777	MBD5	1	0		16_Member	Reactome Gene Sets	R-HSA-451326	Activation of kainate receptors upon glutamate binding	-5.22741	-3.59819	CALM1,CALM2,CALM3,DLG1,GNG3,GRIK2,PLCB1
64754	SMYD3	1	0		16_Member	GO Biological Processes	GO:0034763	negative regulation of transmembrane transport	-5.2124	-3.66934	CALM1,CALM2,CALM3,PPP3CB,RGS4,VDAC1,YWHAE,ARL6IP5,YWHAQ,ISCU
140597	TCEAL2	0	1		16_Member	Reactome Gene Sets	R-HSA-5607763	CLEC7A (Dectin-1) induces NFAT activation	-5.19625	-3.57197	CALM1,CALM2,CALM3,ITPR2,PPP3CB
135138	PACRG	1	0		16_Member	GO Biological Processes	GO:0010881	regulation of cardiac muscle contraction by regulation of the release of sequestered calcium ion	-5.15173	-3.53315	CACNA1C,CALM1,CALM2,CALM3,DMD,RYR2
23466	CBX6	0	1		16_Member	Reactome Gene Sets	R-HSA-1592230	Mitochondrial biogenesis	-5.12364	-3.59199	ATP5F1B,ATP5MC3,ATP5PF,CALM1,CALM2,CALM3,SOD2,CYCS
116931	MED12L	1	0		16_Member	Reactome Gene Sets	R-HSA-203615	eNOS activation	-5.09924	-3.57285	CALM1,CALM2,CALM3,HSP90AA1
9168	TMSB10	0	1		16_Member	KEGG Pathway	hsa04912	GnRH signaling pathway	-5.09295	-3.48476	CACNA1C,CACNA1D,CALM1,CALM2,CALM3,CAMK2A,GNAS,ITPR2,MAPK1,MAPK10,PLCB1
51761	ATP8A2	1	0		16_Member	GO Biological Processes	GO:0034764	positive regulation of transmembrane transport	-5.08632	-3.56058	ATP1B1,CALM1,CALM2,CALM3,NDUFA4,PPP3CB,SNCA,THY1,TMSB4X,ARPP19,CLIP3,PINK1
118427	OLFM3	1	0		16_Member	GO Biological Processes	GO:0032414	positive regulation of ion transmembrane transporter activity	-5.01149	-3.41652	ANK3,ATP1B1,CACNB2,CALM1,CALM2,CALM3,DMD,NDUFA4,PPP3CB,RYR2,TMSB4X,PINK1
266812	NAP1L5	0	1		16_Member	Reactome Gene Sets	R-HSA-418359	Reduction of cytosolic Ca++ levels	-4.95673	-3.45759	ATP2A2,CALM1,CALM2,CALM3
152330	CNTN4	1	0		16_Member	GO Biological Processes	GO:0034767	positive regulation of monoatomic ion transmembrane transport	-4.95276	-3.36084	ANK3,ATP1B1,CACNB2,CALM1,CALM2,CALM3,DMD,NDUFA4,PPP3CB,RGS7,RYR2,SNCA,THY1,TMSB4X,PINK1
4300	MLLT3	1	0		16_Member	GO Biological Processes	GO:0051343	positive regulation of cyclic-nucleotide phosphodiesterase activity	-4.94551	-3.45187	CALM1,CALM2,CALM3
57689	LRRC4C	1	0		16_Member	Reactome Gene Sets	R-HSA-5218920	VEGFR2 mediated vascular permeability	-4.92005	-3.43063	CALM1,CALM2,CALM3,HSP90AA1,RAC1
4038	LRP4	1	0		16_Member	GO Biological Processes	GO:0010649	regulation of cell communication by electrical coupling	-4.84456	-3.27124	ANK3,CALM1,CALM2,CALM3,PDE4D
6622	SNCA	0	1		16_Member	GO Biological Processes	GO:0051282	regulation of sequestering of calcium ion	-4.84197	-3.27011	CACNA1C,CALM1,CALM2,CALM3,DMD,ITPR2,PDE4D,PRKD1,RYR2,SNCA,THY1,PLCB1,GHITM
146330	FBXL16	0	1		16_Member	GO Biological Processes	GO:1904063	negative regulation of cation transmembrane transport	-4.83298	-3.3513	CALM1,CALM2,CALM3,PPP3CB,RGS4,VDAC1,YWHAE,ISCU
286205	SCAI	1	0		16_Member	GO Biological Processes	GO:0051279	regulation of release of sequestered calcium ion into cytosol	-4.80119	-3.23635	CACNA1C,CALM1,CALM2,CALM3,DMD,PDE4D,PRKD1,RYR2,SNCA,THY1
9900	SV2A	0	1		16_Member	KEGG Pathway	hsa05170	Human immunodeficiency virus 1 infection	-4.77447	-3.30213	CALM1,CALM2,CALM3,CFL1,GNG3,PPP3CB,MAPK1,RAC1,SKP1,ELOB,CYCS
729178	STXBP5-AS1	1	0		16_Member	Reactome Gene Sets	R-HSA-9009391	Extra-nuclear estrogen signaling	-4.76867	-3.29691	CALM1,CALM2,CALM3,GNG3,HSP90AA1,MAPK1,UHMK1
83869	TTTY14	1	0		16_Member	Reactome Gene Sets	R-HSA-9662851	Anti-inflammatory response favouring Leishmania parasite infection	-4.69532	-3.23718	CALM1,CALM2,CALM3,GNAS,GNG3,PRKAR1A,PRKAR1B
5879	RAC1	0	1		16_Member	Reactome Gene Sets	R-HSA-9664433	Leishmania parasite growth and survival	-4.69532	-3.23718	CALM1,CALM2,CALM3,GNAS,GNG3,PRKAR1A,PRKAR1B
1327	COX4I1	0	1		16_Member	GO Biological Processes	GO:0043271	negative regulation of monoatomic ion transport	-4.68579	-3.22933	CALM1,CALM2,CALM3,PPP3CB,RGS4,VDAC1,YWHAE,YWHAQ,ISCU
1329	COX5B	0	1		16_Member	Reactome Gene Sets	R-HSA-9022535	Loss of phosphorylation of MECP2 at T308	-4.64788	-3.19969	CALM1,CALM2,CALM3
7416	VDAC1	0	1		16_Member	KEGG Pathway	hsa05152	Tuberculosis	-4.64489	-3.19725	ATP6V0B,ATP6AP1,CALM1,CALM2,CALM3,CAMK2A,PPP3CB,MAPK1,ATP6V0D1,CYCS
1501	CTNND2	1	0		16_Member	GO Biological Processes	GO:1903170	negative regulation of calcium ion transmembrane transport	-4.61572	-3.17134	CALM1,CALM2,CALM3,PPP3CB,VDAC1,YWHAE
9445	ITM2B	0	1		16_Member	KEGG Pathway	hsa05031	Amphetamine addiction	-4.61516	-3.07346	CACNA1C,CACNA1D,CALM1,CALM2,CALM3,CAMK2A,GNAS,GRIA4,PPP3CB
1982	EIF4G2	0	1		16_Member	Reactome Gene Sets	R-HSA-202131	Metabolism of nitric oxide: NOS3 activation and regulation	-4.59141	-3.14973	CALM1,CALM2,CALM3,HSP90AA1
8499	PPFIA2	1	0		16_Member	Reactome Gene Sets	R-HSA-2151201	Transcriptional activation of mitochondrial biogenesis	-4.57033	-3.13421	ATP5F1B,CALM1,CALM2,CALM3,SOD2,CYCS
2907	GRINA	0	1		16_Member	GO Biological Processes	GO:0032411	positive regulation of transporter activity	-4.53126	-3.00036	ANK3,ATP1B1,CACNB2,CALM1,CALM2,CALM3,DMD,NDUFA4,PPP3CB,RYR2,TMSB4X,PINK1
5602	MAPK10	1	0		16_Member	GO Biological Processes	GO:0010801	negative regulation of peptidyl-threonine phosphorylation	-4.48588	-3.06108	CALM1,CALM2,CALM3,DMTN
83719	YPEL3	0	1		16_Member	GO Biological Processes	GO:1904064	positive regulation of cation transmembrane transport	-4.36297	-2.8564	ANK3,ATP1B1,CACNB2,CALM1,CALM2,CALM3,DMD,PPP3CB,RGS7,RYR2,SNCA,THY1,TMSB4X
23078	VWA8	1	0		16_Member	GO Biological Processes	GO:2001257	regulation of cation channel activity	-4.27473	-2.78169	ANK3,CACNB2,CALM1,CALM2,CALM3,DLG1,DMD,FGF12,FGF14,PDE4D,PPP3CB,VAMP2,TMSB4X
103689918	LINC01378	1	0		16_Member	GO Biological Processes	GO:1904427	positive regulation of calcium ion transmembrane transport	-4.23544	-2.84353	ATP1B1,CALM1,CALM2,CALM3,PPP3CB,SNCA,THY1
83989	FAM172A	1	0		16_Member	Reactome Gene Sets	R-HSA-9664323	FCGR3A-mediated IL10 synthesis	-4.21758	-2.8295	CALM1,CALM2,CALM3,PRKAR1A,PRKAR1B
1756	DMD	1	0		16_Member	WikiPathways	WP500	Glycogen synthesis and degradation	-4.21758	-2.8295	CALM1,CALM2,CALM3,PPP2CB,PPP2R1A
386617	KCTD8	1	0		16_Member	GO Biological Processes	GO:1901021	positive regulation of calcium ion transmembrane transporter activity	-4.20796	-2.72391	ATP1B1,CACNB2,CALM1,CALM2,CALM3,PPP3CB,RYR2
84186	ZCCHC7	1	0		16_Member	GO Biological Processes	GO:0060316	positive regulation of ryanodine-sensitive calcium-release channel activity	-4.20753	-2.82199	CALM1,CALM2,CALM3
9832	JAKMIP2	1	0		16_Member	Reactome Gene Sets	R-HSA-8978934	Metabolism of cofactors	-4.20535	-2.82199	CALM1,CALM2,CALM3,HSP90AA1
3301	DNAJA1	0	1		16_Member	GO Biological Processes	GO:0051281	positive regulation of release of sequestered calcium ion into cytosol	-4.16483	-2.78569	CALM1,CALM2,CALM3,SNCA,THY1
285600	KIAA0825	1	0		16_Member	GO Biological Processes	GO:0051928	positive regulation of calcium ion transport	-4.1592	-2.78222	ATP1B1,CALM1,CALM2,CALM3,CAMK2A,PPP3CB,SNCA,THY1
3831	KLC1	0	1		16_Member	KEGG Pathway	hsa04915	Estrogen signaling pathway	-4.14235	-2.66653	CALM1,CALM2,CALM3,GNAS,GRM1,HSPA8,HSP90AA1,HSP90AB1,ITPR2,MAPK1,AKT3,PLCB1
7259	TSPYL1	0	1		16_Member	GO Biological Processes	GO:1901844	regulation of cell communication by electrical coupling involved in cardiac conduction	-4.12755	-2.65347	CALM1,CALM2,CALM3,PDE4D
2512	FTL	0	1		16_Member	GO Biological Processes	GO:0032516	positive regulation of phosphoprotein phosphatase activity	-4.1218	-2.74959	CALM1,CALM2,CALM3,HSP90AB1
2495	FTH1	0	1		16_Member	GO Biological Processes	GO:1901020	negative regulation of calcium ion transmembrane transporter activity	-4.06356	-2.69863	CALM1,CALM2,CALM3,PPP3CB,YWHAE
1718	DHCR24	0	1		16_Member	GO Biological Processes	GO:0010799	regulation of peptidyl-threonine phosphorylation	-4.0149	-2.65978	CALM1,CALM2,CALM3,DMTN,MAPK1
27327	TNRC6A	1	0		16_Member	GO Biological Processes	GO:1901019	regulation of calcium ion transmembrane transporter activity	-4.01404	-2.55479	ATP1B1,CACNB2,CALM1,CALM2,CALM3,DMD,PDE4D,PPP3CB,RYR2,YWHAE
4482	MSRA	1	0		16_Member	Reactome Gene Sets	R-HSA-5627123	RHO GTPases activate PAKs	-3.96685	-2.61829	CALM1,CALM2,CALM3,RAC1
729582	DIRC3	1	0		16_Member	GO Biological Processes	GO:0051926	negative regulation of calcium ion transport	-3.9157	-2.57532	CALM1,CALM2,CALM3,PPP3CB,VDAC1,YWHAE
6328	SCN3A	1	0		16_Member	Reactome Gene Sets	R-HSA-1483249	Inositol phosphate metabolism	-3.90762	-2.46969	CALM1,CALM2,CALM3,INPP4B,NUDT4,NUDT3,PLCB1
55859	BEX1	0	1		16_Member	GO Biological Processes	GO:0051342	regulation of cyclic-nucleotide phosphodiesterase activity	-3.88333	-2.54929	CALM1,CALM2,CALM3
26115	TANC2	1	0		16_Member	Reactome Gene Sets	R-HSA-442729	CREB1 phosphorylation through the activation of CaMKII/CaMKK/CaMKIV cascasde	-3.88333	-2.54929	CALM1,CALM2,CALM3
23037	PDZD2	1	0		16_Member	KEGG Pathway	hsa05163	Human cytomegalovirus infection	-3.83311	-2.50574	CALM1,CALM2,CALM3,GNAS,GNG3,PPP3CB,MAPK1,RAC1,RHEB,CYCS
554226	ANKRD30BL	1	0		16_Member	GO Biological Processes	GO:0005513	detection of calcium ion	-3.80739	-2.38	CALM1,CALM2,CALM3,RYR2
57515	SERINC1	0	1		16_Member	GO Biological Processes	GO:0060315	negative regulation of ryanodine-sensitive calcium-release channel activity	-3.74842	-2.43489	CALM1,CALM2,CALM3
6853	SYN1	0	1		16_Member	GO Biological Processes	GO:0032410	negative regulation of transporter activity	-3.65566	-2.35477	CALM1,CALM2,CALM3,PPP3CB,SNCA,YWHAE,NDFIP1
100302692	FTX	1	0		16_Member	GO Biological Processes	GO:0050848	regulation of calcium-mediated signaling	-3.63678	-2.33811	CALM1,CALM2,CALM3,HINT1,PPP3CB,PRNP
533	ATP6V0B	0	1		16_Member	GO Biological Processes	GO:0010800	positive regulation of peptidyl-threonine phosphorylation	-3.63552	-2.33811	CALM1,CALM2,CALM3,MAPK1
1768	DNAH6	1	0		16_Member	KEGG Pathway	hsa04270	Vascular smooth muscle contraction	-3.62489	-2.22621	CACNA1C,CACNA1D,CALM1,CALM2,CALM3,GNAS,ITPR2,KCNMA1,PRKG1,MAPK1,PLCB1
4131	MAP1B	0	1		16_Member	GO Biological Processes	GO:0060314	regulation of ryanodine-sensitive calcium-release channel activity	-3.59326	-2.20017	CALM1,CALM2,CALM3,DMD,PDE4D
11215	AKAP11	0	1		16_Member	Reactome Gene Sets	R-HSA-418360	Platelet calcium homeostasis	-3.57696	-2.28875	ATP2A2,CALM1,CALM2,CALM3
6844	VAMP2	0	1		16_Member	GO Biological Processes	GO:0051284	positive regulation of sequestering of calcium ion	-3.54217	-2.16022	CALM1,CALM2,CALM3,RYR2
114784	CSMD2	1	0		16_Member	GO Biological Processes	GO:0051280	negative regulation of release of sequestered calcium ion into cytosol	-3.51632	-2.24148	CALM1,CALM2,CALM3
400954	EML6	1	0		16_Member	Reactome Gene Sets	R-HSA-425561	Sodium/Calcium exchangers	-3.51632	-2.24148	CALM1,CALM2,CALM3
114781	BTBD9	1	0		16_Member	Reactome Gene Sets	R-HSA-5210891	Uptake and function of anthrax toxins	-3.51632	-2.24148	CALM1,CALM2,CALM3
342184	FMN1	1	0		16_Member	GO Biological Processes	GO:0043666	regulation of phosphoprotein phosphatase activity	-3.47722	-2.20888	CALM1,CALM2,CALM3,HSP90AB1,NUAK1
9118	INA	0	1		16_Member	KEGG Pathway	hsa04070	Phosphatidylinositol signaling system	-3.45583	-2.08454	CALM1,CALM2,CALM3,DGKB,ITPR2,INPP4B,DGKI,INPP5F,PLCB1
101927554	LINC01250	1	0		16_Member	KEGG Pathway	hsa04750	Inflammatory mediator regulation of TRP channels	-3.42262	-2.05723	ASIC2,CALM1,CALM2,CALM3,CAMK2A,GNAS,ITPR2,MAPK10,PLCB1
11141	IL1RAPL1	1	0		16_Member	Reactome Gene Sets	R-HSA-9005891	Loss of function of MECP2 in Rett syndrome	-3.41497	-2.16273	CALM1,CALM2,CALM3
8777	MPDZ	1	0		16_Member	Reactome Gene Sets	R-HSA-9005895	Pervasive developmental disorders	-3.41497	-2.16273	CALM1,CALM2,CALM3
9369	NRXN3	1	0		16_Member	Reactome Gene Sets	R-HSA-9675151	Disorders of Developmental Biology	-3.41497	-2.16273	CALM1,CALM2,CALM3
987	LRBA	1	0		16_Member	Reactome Gene Sets	R-HSA-9697154	Disorders of Nervous System Development	-3.41497	-2.16273	CALM1,CALM2,CALM3
286046	XKR6	1	0		16_Member	Reactome Gene Sets	R-HSA-2871809	FCERI mediated Ca+2 mobilization	-3.41363	-2.16273	CALM1,CALM2,CALM3,PPP3CB
93627	TBCK	1	0		16_Member	Reactome Gene Sets	R-HSA-9022692	Regulation of MECP2 expression and activity	-3.41363	-2.16273	CALM1,CALM2,CALM3,CAMK2A
8851	CDK5R1	0	1		16_Member	GO Biological Processes	GO:0010922	positive regulation of phosphatase activity	-3.26617	-2.04114	CALM1,CALM2,CALM3,HSP90AB1
83658	DYNLRB1	0	1		16_Member	Reactome Gene Sets	R-HSA-70221	Glycogen breakdown (glycogenolysis)	-3.23466	-2.01772	CALM1,CALM2,CALM3
2894	GRID1	1	0		16_Member	KEGG Pathway	hsa04910	Insulin signaling pathway	-3.19534	-1.98477	CALM1,CALM2,CALM3,PRKAR1A,PRKAR1B,MAPK1,RHEB
25789	TMEM59L	0	1		16_Member	GO Biological Processes	GO:2001259	positive regulation of cation channel activity	-3.18137	-1.97237	CALM1,CALM2,CALM3,PPP3CB,TMSB4X
80036	TRPM3	1	0		16_Member	KEGG Pathway	hsa04916	Melanogenesis	-3.15038	-1.94702	CALM1,CALM2,CALM3,CAMK2A,GNAS,MAPK1
27018	NGFRAP1;BEX3	0	1		16_Member	WikiPathways	WP4685	Melanoma	-3.12193	-1.92382	CALM1,CALM2,CALM3,MAPK1,RAC1
23479	ISCU	0	1		16_Member	GO Biological Processes	GO:0032413	negative regulation of ion transmembrane transporter activity	-3.04038	-1.72725	ANK3,CALM1,CALM2,CALM3,PPP3CB,YWHAE,HECW1,HECW2
440567	UQCRHL	0	1		16_Member	Reactome Gene Sets	R-HSA-5218921	VEGFR2 mediated cell proliferation	-2.94692	-1.6447	CALM1,CALM2,CALM3,ITPR2
51741	WWOX	1	0		16_Member	GO Biological Processes	GO:0051345	positive regulation of hydrolase activity	-2.94224	-1.76629	CALM1,CALM2,CALM3,CHN1,HSP90AB1,PIN1,PSAP,RGS4,SNCA,THY1,ARL6IP5,MTCH1,BEX3,CYCS,PINK1
2257	FGF12	1	0		16_Member	WikiPathways	WP4756	Renin-angiotensin-aldosterone system (RAAS)	-2.93221	-1.76004	CALM1,CALM2,CALM3,CAMK2A
64839	FBXL17	1	0		16_Member	KEGG Pathway	hsa05214	Glioma	-2.92887	-1.75727	CALM1,CALM2,CALM3,CAMK2A,MAPK1
26059	ERC2	1	0		16_Member	KEGG Pathway	hsa05133	Pertussis	-2.90301	-1.73401	CALM1,CALM2,CALM3,CFL1,MAPK1
378938	MALAT1	1	0		16_Member	KEGG Pathway	hsa04371	Apelin signaling pathway	-2.90156	-1.60952	CALM1,CALM2,CALM3,GNG3,ITPR2,MAPK1,RYR2,AKT3,PLCB1,MAP1LC3A
56776	FMN2	1	0		16_Member	KEGG Pathway	hsa04218	Cellular senescence	-2.86537	-1.70245	CALM1,CALM2,CALM3,PPP3CB,MAPK1,RHEB,VDAC1
400916	CHCHD10	0	1		16_Member	WikiPathways	WP4008	NO/cGMP/PKG mediated neuroprotection	-2.82437	-1.66726	CALM1,CAMK2A,NEFL,CYCS
3925	STMN1	0	1		16_Member	GO Biological Processes	GO:1901386	negative regulation of voltage-gated calcium channel activity	-2.75828	-1.61221	CALM1,CALM3,PPP3CB
1131	CHRM3	1	0		16_Member	GO Biological Processes	GO:0010921	regulation of phosphatase activity	-2.75584	-1.61195	CALM1,CALM2,CALM3,HSP90AB1,NUAK1
3423	IDS	0	1		16_Member	GO Biological Processes	GO:0051098	regulation of binding	-2.71548	-1.57536	ACTB,ATP2A2,CALM1,CALM2,CALM3,STMN1,PIN1,PPP2CB,SUMO3,TMSB4X,NUCKS1
23558	WBP2	0	1		16_Member	GO Biological Processes	GO:0000086	G2/M transition of mitotic cell cycle	-2.69218	-1.55794	CALM1,CALM2,CALM3,ARPP19
23284	ADGRL3	1	0		16_Member	KEGG Pathway	hsa04625	C-type lectin receptor signaling pathway	-2.60575	-1.35444	CALM1,CALM2,CALM3,ITPR2,PPP3CB,MAPK1,MAPK10,AKT3
6091	ROBO1	1	0		16_Member	Reactome Gene Sets	R-HSA-8939211	ESR-mediated signaling	-2.59575	-1.47457	CALM1,CALM2,CALM3,GNG3,HSP90AA1,HSP90AB1,MAPK1,UHMK1
59269	HIVEP3	1	0		16_Member	Reactome Gene Sets	R-HSA-8986944	Transcriptional Regulation by MECP2	-2.56704	-1.32126	CALM1,CALM2,CALM3,CAMK2A,TNRC6A,RBFOX1
5575	PRKAR1B	0	1		16_Member	GO Biological Processes	GO:0031954	positive regulation of protein autophosphorylation	-2.55385	-1.43828	CALM1,CALM2,CALM3
5037	PEBP1	0	1		16_Member	GO Biological Processes	GO:0044839	cell cycle G2/M phase transition	-2.54275	-1.42846	CALM1,CALM2,CALM3,ARPP19
81849	ST6GALNAC5	1	0		16_Member	Reactome Gene Sets	R-HSA-1855204	Synthesis of IP3 and IP4 in the cytosol	-2.50799	-1.39898	CALM1,CALM2,CALM3
6500	SKP1	0	1		16_Member	KEGG Pathway	hsa04744	Phototransduction	-2.46393	-1.36113	CALM1,CALM2,CALM3
11007	CCDC85B	0	1		16_Member	GO Biological Processes	GO:2001258	negative regulation of cation channel activity	-2.43389	-1.33916	CALM1,CALM2,CALM3,PPP3CB
84898	PLXDC2	1	0		16_Member	KEGG Pathway	hsa05200	Pathways in cancer	-2.35676	-1.27841	CALM1,CALM2,CALM3,CAMK2A,GNAS,GNG3,HSP90AA1,HSP90AB1,MAPK1,RAC1,SKP1,ELOB,CYCS
26470	SEZ6L2	0	1		16_Member	Reactome Gene Sets	R-HSA-983695	Antigen activates B Cell Receptor (BCR) leading to generation of second messengers	-2.34129	-1.26782	CALM1,CALM2,CALM3
7345	UCHL1	0	1		16_Member	Reactome Gene Sets	R-HSA-425393	Transport of inorganic cations/anions and amino acids/oligopeptides	-2.24031	-1.18268	CALM1,CALM2,CALM3,SLC17A7,SLC12A5
7280	TUBB2A	0	1		16_Member	Reactome Gene Sets	R-HSA-2514859	Inactivation, recovery and regulation of the phototransduction cascade	-2.16311	-1.11797	CALM1,CALM2,CALM3
337876	CHSY3	1	0		16_Member	Reactome Gene Sets	R-HSA-2514856	The phototransduction cascade	-2.13074	-1.09011	CALM1,CALM2,CALM3
2915	GRM5	1	0		16_Member	GO Biological Processes	GO:0044772	mitotic cell cycle phase transition	-2.11168	-1.07318	CALM1,CALM2,CALM3,CAMK2A,ARPP19,CCNI
5621	PRNP	0	1		16_Member	GO Biological Processes	GO:0051101	regulation of DNA binding	-2.05133	-1.02197	CALM1,CALM2,CALM3,SUMO3,TMSB4X
27328	PCDH11X	1	0		17_Summary	GO Biological Processes	GO:0007610	behavior	-16.8371	-14.1096	ADGRB3,CCK,DAB1,DSCAM,EXT1,FGF12,GRID1,GRIK2,GRM1,GRM5,KCND2,MAP1A,NRGN,PRKN,PPP3CB,PRKAR1B,MAPK1,PRNP,ATXN1,SCN3A,SNAP25,SNCA,SNCG,SOD1,SOD2,SYT4,THRB,UCHL1,VDAC1,TUBA1A,NRXN3,NRXN1,PJA2,ARL6IP5,PGRMC1,INPP5F,SYT11,PLCB1,CUX2,CNTNAP2,TMOD2,CEND1,ATP8A2,CAMK2N1,SLC12A5,CSMD1,NDRG4,DYNLRB1,KIRREL3,NAV2,BTBD9,SDK1,NEGR1,TAFA2
2895	GRID2	1	0		17_Member	GO Biological Processes	GO:0007610	behavior	-16.8371	-14.1096	ADGRB3,CCK,DAB1,DSCAM,EXT1,FGF12,GRID1,GRIK2,GRM1,GRM5,KCND2,MAP1A,NRGN,PRKN,PPP3CB,PRKAR1B,MAPK1,PRNP,ATXN1,SCN3A,SNAP25,SNCA,SNCG,SOD1,SOD2,SYT4,THRB,UCHL1,VDAC1,TUBA1A,NRXN3,NRXN1,PJA2,ARL6IP5,PGRMC1,INPP5F,SYT11,PLCB1,CUX2,CNTNAP2,TMOD2,CEND1,ATP8A2,CAMK2N1,SLC12A5,CSMD1,NDRG4,DYNLRB1,KIRREL3,NAV2,BTBD9,SDK1,NEGR1,TAFA2
10260	DENND4A	1	0		17_Member	GO Biological Processes	GO:0007611	learning or memory	-11.8032	-9.48405	ADGRB3,GRM5,MAP1A,NRGN,PRKN,PPP3CB,PRKAR1B,MAPK1,PRNP,ATXN1,SNAP25,SYT4,VDAC1,TUBA1A,NRXN3,NRXN1,PJA2,ARL6IP5,PGRMC1,SYT11,PLCB1,CUX2,CNTNAP2,TMOD2,CAMK2N1,SLC12A5,CSMD1,NDRG4,BTBD9,TAFA2
53353	LRP1B	1	0		17_Member	GO Biological Processes	GO:0050890	cognition	-10.2869	-8.08442	ADGRB3,GRM5,MAP1A,NRGN,PRKN,PPP3CB,PRKAR1B,MAPK1,PRNP,ATXN1,SNAP25,SYT4,VDAC1,TUBA1A,NRXN3,NRXN1,PJA2,ARL6IP5,PGRMC1,SYT11,PLCB1,CUX2,CNTNAP2,TMOD2,CAMK2N1,SLC12A5,CSMD1,NDRG4,BTBD9,TAFA2
7529	YWHAB	0	1		17_Member	GO Biological Processes	GO:0007612	learning	-9.52856	-7.3814	ADGRB3,GRM5,MAP1A,NRGN,PRKN,PPP3CB,ATXN1,SNAP25,VDAC1,TUBA1A,NRXN3,NRXN1,PGRMC1,SYT11,PLCB1,CNTNAP2,SLC12A5,CSMD1,NDRG4,TAFA2
6647	SOD1	0	1		17_Member	GO Biological Processes	GO:0007613	memory	-6.85312	-4.98312	MAP1A,PPP3CB,PRNP,ATXN1,SYT4,TUBA1A,PJA2,PGRMC1,SYT11,PLCB1,CUX2,CAMK2N1,CSMD1,BTBD9,TAFA2
9079	LDB2	1	0		17_Member	GO Biological Processes	GO:0008306	associative learning	-3.4968	-2.22488	MAP1A,NRGN,SNAP25,TUBA1A,PGRMC1,NDRG4
114786	XKR4	1	0		18_Summary	GO Biological Processes	GO:0006812	monoatomic cation transport	-16.7529	-14.0384	ASIC2,ATP1A1,ATP1A3,ATP1B1,ATP2A2,ATP5F1B,ATP5MC3,ATP5PF,ATP6V1B2,ATP6V1E1,ATP6V0B,ATP6AP1,CACNA1A,CACNA1B,CACNA1C,CACNA1D,CACNB2,CAMK2A,CLTC,COX4I1,COX5B,COX6B1,COX7C,FTH1,FTL,ITPR2,KCND2,KCNH1,KCNMA1,MT3,NSF,RYR2,SCN1B,SCN3A,SNAP25,TPT1,UQCRB,UQCRH,ATP6V0D1,LARGE1,ATP6V1F,KCNB2,ATP6V1G1,ATP6AP2,PLCB1,GHITM,UQCR10,SLC22A17,ATP6V1D,SARAF,CACNA2D3,KCNQ5,SLC17A7,SLC12A5,TRPM3,KCNIP4,NDFIP1,KCNH7,AT…
10659	CELF2	1	0		18_Member	GO Biological Processes	GO:0006812	monoatomic cation transport	-16.7529	-14.0384	ASIC2,ATP1A1,ATP1A3,ATP1B1,ATP2A2,ATP5F1B,ATP5MC3,ATP5PF,ATP6V1B2,ATP6V1E1,ATP6V0B,ATP6AP1,CACNA1A,CACNA1B,CACNA1C,CACNA1D,CACNB2,CAMK2A,CLTC,COX4I1,COX5B,COX6B1,COX7C,FTH1,FTL,ITPR2,KCND2,KCNH1,KCNMA1,MT3,NSF,RYR2,SCN1B,SCN3A,SNAP25,TPT1,UQCRB,UQCRH,ATP6V0D1,LARGE1,ATP6V1F,KCNB2,ATP6V1G1,ATP6AP2,PLCB1,GHITM,UQCR10,SLC22A17,ATP6V1D,SARAF,CACNA2D3,KCNQ5,SLC17A7,SLC12A5,TRPM3,KCNIP4,NDFIP1,KCNH7,AT…
10777	ARPP21	1	0		18_Member	GO Biological Processes	GO:0098662	inorganic cation transmembrane transport	-15.4484	-12.8402	ASIC2,ATP1A1,ATP1A3,ATP1B1,ATP2A2,ATP5F1B,ATP5MC3,ATP5PF,ATP6V1B2,ATP6V1E1,ATP6V0B,ATP6AP1,CACNA1A,CACNA1B,CACNA1C,CACNA1D,CACNB2,COX4I1,COX5B,COX6B1,COX7C,ITPR2,KCND2,KCNH1,KCNMA1,RYR2,SCN1B,SCN3A,SNAP25,UQCRB,UQCRH,ATP6V0D1,LARGE1,ATP6V1F,KCNB2,ATP6V1G1,ATP6AP2,PLCB1,GHITM,UQCR10,SLC22A17,ATP6V1D,CACNA2D3,KCNQ5,SLC17A7,SLC12A5,TRPM3,KCNIP4,KCNH7,ATP6V0E2,NALCN,UQCRHL,NALF1
642776	DANT2	1	0		18_Member	GO Biological Processes	GO:0098655	monoatomic cation transmembrane transport	-14.9148	-12.3516	ASIC2,ATP1A1,ATP1A3,ATP1B1,ATP2A2,ATP5F1B,ATP5MC3,ATP5PF,ATP6V1B2,ATP6V1E1,ATP6V0B,ATP6AP1,CACNA1A,CACNA1B,CACNA1C,CACNA1D,CACNB2,COX4I1,COX5B,COX6B1,COX7C,ITPR2,KCND2,KCNH1,KCNMA1,RYR2,SCN1B,SCN3A,SNAP25,UQCRB,UQCRH,ATP6V0D1,LARGE1,ATP6V1F,KCNB2,ATP6V1G1,ATP6AP2,PLCB1,GHITM,UQCR10,SLC22A17,ATP6V1D,CACNA2D3,KCNQ5,SLC17A7,SLC12A5,TRPM3,KCNIP4,KCNH7,ATP6V0E2,NALCN,UQCRHL,NALF1
642987	TMEM232	1	0		18_Member	GO Biological Processes	GO:0098660	inorganic ion transmembrane transport	-14.6562	-12.1138	ASIC2,ATP1A1,ATP1A3,ATP1B1,ATP2A2,ATP5F1B,ATP5MC3,ATP5PF,ATP6V1B2,ATP6V1E1,ATP6V0B,ATP6AP1,CACNA1A,CACNA1B,CACNA1C,CACNA1D,CACNB2,COX4I1,COX5B,COX6B1,COX7C,GABRA1,GABRB1,GABRG3,ITPR2,KCND2,KCNH1,KCNMA1,RYR2,SCN1B,SCN3A,SNAP25,UQCRB,UQCRH,ATP6V0D1,LARGE1,ATP6V1F,KCNB2,ATP6V1G1,ATP6AP2,PLCB1,GHITM,UQCR10,SLC22A17,ATP6V1D,CACNA2D3,KCNQ5,SLC17A7,SLC12A5,TRPM3,KCNIP4,KCNH7,ATP6V0E2,NALCN,UQCRHL,NALF1
5121	PCP4	0	1		18_Member	GO Biological Processes	GO:0030001	metal ion transport	-8.59556	-6.52803	ASIC2,ATP1A1,ATP1A3,ATP1B1,ATP2A2,CACNA1A,CACNA1B,CACNA1C,CACNA1D,CACNB2,CAMK2A,CLTC,FTH1,FTL,ITPR2,KCND2,KCNH1,KCNMA1,MT3,NSF,RYR2,SCN1B,SCN3A,SNAP25,TPT1,LARGE1,KCNB2,PLCB1,GHITM,SLC22A17,SARAF,CACNA2D3,KCNQ5,SLC17A7,SLC12A5,TRPM3,KCNIP4,NDFIP1,KCNH7,NALCN,NALF1
257194	NEGR1	1	0		18_Member	GO Biological Processes	GO:0006813	potassium ion transport	-6.21599	-4.44031	ATP1A1,ATP1A3,ATP1B1,KCND2,KCNH1,KCNMA1,NSF,SNAP25,LARGE1,KCNB2,GHITM,KCNQ5,SLC17A7,SLC12A5,KCNIP4,KCNH7,NALCN
3899	AFF3	1	0		18_Member	GO Biological Processes	GO:0071805	potassium ion transmembrane transport	-5.90783	-4.17627	ATP1A1,ATP1A3,ATP1B1,KCND2,KCNH1,KCNMA1,SNAP25,LARGE1,KCNB2,GHITM,KCNQ5,SLC17A7,SLC12A5,KCNIP4,KCNH7,NALCN
518	ATP5G3	0	1		18_Member	Reactome Gene Sets	R-HSA-1296072	Voltage gated Potassium channels	-3.78936	-2.46734	KCND2,KCNH1,KCNB2,KCNQ5,KCNH7
9162	DGKI	1	0		18_Member	Reactome Gene Sets	R-HSA-1296071	Potassium Channels	-2.80527	-1.65261	KCND2,KCNH1,KCNMA1,KCNB2,KCNQ5,KCNH7
4082	MARCKS	0	1		19_Summary	GO Biological Processes	GO:0060627	regulation of vesicle-mediated transport	-16.7435	-14.0384	ACTB,ACTG1,ARF1,ATP2A2,CALM3,CLU,FER,NSF,PRKN,PPP3CB,PRKAR1B,PRKD1,MAPK1,RAB3A,RAC1,SNCA,SOD1,STXBP1,VAMP2,SYN1,SYP,SYT4,VSNL1,CADPS,SNX3,CDK5R1,STXBP5L,PREPL,RIMS2,TBC1D5,MAGI2,CPLX1,RAPGEF4,IL1RAPL1,NLGN1,INPP5F,RIMS1,SYT11,CLIP3,ERC2,AHI1,SLC17A7,SYT13,NDRG4,MCTP1,DNAJC5,CADPS2,STX1B,BTBD9,SYT2
11122	PTPRT	1	0		19_Member	GO Biological Processes	GO:0060627	regulation of vesicle-mediated transport	-16.7435	-14.0384	ACTB,ACTG1,ARF1,ATP2A2,CALM3,CLU,FER,NSF,PRKN,PPP3CB,PRKAR1B,PRKD1,MAPK1,RAB3A,RAC1,SNCA,SOD1,STXBP1,VAMP2,SYN1,SYP,SYT4,VSNL1,CADPS,SNX3,CDK5R1,STXBP5L,PREPL,RIMS2,TBC1D5,MAGI2,CPLX1,RAPGEF4,IL1RAPL1,NLGN1,INPP5F,RIMS1,SYT11,CLIP3,ERC2,AHI1,SLC17A7,SYT13,NDRG4,MCTP1,DNAJC5,CADPS2,STX1B,BTBD9,SYT2
83943	IMMP2L	1	0		19_Member	GO Biological Processes	GO:1903421	regulation of synaptic vesicle recycling	-11.3956	-9.09631	ACTB,ACTG1,CALM3,PRKN,PPP3CB,SNCA,NLGN1,SYT11,SLC17A7,STX1B,BTBD9
23389	MED13L	1	0		19_Member	GO Biological Processes	GO:1900242	regulation of synaptic vesicle endocytosis	-9.96644	-7.79107	ACTB,ACTG1,CALM3,PRKN,PPP3CB,NLGN1,SYT11,SLC17A7,BTBD9
8470	SORBS2	1	0		19_Member	GO Biological Processes	GO:0030100	regulation of endocytosis	-6.59518	-4.75984	ACTB,ACTG1,ARF1,CALM3,CLU,PRKN,PPP3CB,PRKD1,RAC1,SNCA,SOD1,SYT4,SNX3,TBC1D5,MAGI2,NLGN1,SYT11,CLIP3,AHI1,SLC17A7,MCTP1,STX1B,BTBD9
55016	MARCH1	1	0		20_Summary	Reactome Gene Sets	R-HSA-9824446	Viral Infection Pathways	-16.0744	-13.379	ARF1,ATP1A1,ATP1A3,ATP1B1,CLTC,DYNC1H1,EEF1A1,HSP90AA1,HSP90AB1,PPIA,RAC1,RPL15,RPL28,RPLP1,RPS14,RPS15,SKP1,ELOB,TUBA4A,TUBB2A,UBA52,UBB,UBC,UBE2N,YWHAB,YWHAE,YWHAG,YWHAH,YWHAZ,TUBA1A,DYNLL1,G3BP2,SAP18,TUBA1B,TUBB4A,TUBB4B,YWHAQ,ISCU,DYNLL2,TUBB,COX4I1,COX5B,COX6B1,COX7C,NDUFA4,PRDX1,RHEB,PRDX5,CYCS,PIN1,PPP2CB,PPP2R1A,CDK5R1,NUAK1,CALM1,CALM2,CALM3,CAMK2A,PPP3CB,MAPK1,ALDOA,GABRA1,GAPDH,PRKAR1…
60685	ZFAND3	1	0		20_Member	Reactome Gene Sets	R-HSA-9824446	Viral Infection Pathways	-16.0744	-13.379	ARF1,ATP1A1,ATP1A3,ATP1B1,CLTC,DYNC1H1,EEF1A1,HSP90AA1,HSP90AB1,PPIA,RAC1,RPL15,RPL28,RPLP1,RPS14,RPS15,SKP1,ELOB,TUBA4A,TUBB2A,UBA52,UBB,UBC,UBE2N,YWHAB,YWHAE,YWHAG,YWHAH,YWHAZ,TUBA1A,DYNLL1,G3BP2,SAP18,TUBA1B,TUBB4A,TUBB4B,YWHAQ,ISCU,DYNLL2,TUBB
6620	SNCB	0	1		20_Member	Reactome Gene Sets	R-HSA-5628897	TP53 Regulates Metabolic Genes	-13.6921	-11.2467	COX4I1,COX5B,COX6B1,COX7C,NDUFA4,PRDX1,RHEB,YWHAB,YWHAE,YWHAG,YWHAH,YWHAZ,YWHAQ,PRDX5,CYCS
8404	SPARCL1	0	1		20_Member	Reactome Gene Sets	R-HSA-3700989	Transcriptional Regulation by TP53	-11.9629	-9.67126	COX4I1,COX5B,COX6B1,COX7C,NDUFA4,PRDX1,PIN1,PPP2CB,PPP2R1A,RHEB,ELOB,UBA52,UBB,UBC,YWHAB,YWHAE,YWHAG,YWHAH,YWHAZ,CDK5R1,NUAK1,YWHAQ,PRDX5,CYCS
10159	ATP6AP2	0	1		20_Member	CORUM	CORUM:5199	Kinase maturation complex 1	-11.7861	-9.50938	HSP90AA1,HSP90AB1,YWHAB,YWHAE,YWHAG,YWHAH,YWHAZ,YWHAQ
8655	DYNLL1	0	1		20_Member	KEGG Pathway	hsa04114	Oocyte meiosis	-11.0119	-8.84229	CALM1,CALM2,CALM3,CAMK2A,PPP2CB,PPP2R1A,PPP3CB,MAPK1,SKP1,YWHAB,YWHAE,YWHAG,YWHAH,YWHAZ,YWHAQ
375248	ANKRD36	1	0		20_Member	WikiPathways	WP706	Sudden infant death syndrome (SIDS) susceptibility pathways	-10.7985	-8.64855	ALDOA,ATP1A3,GABRA1,GAPDH,PRKAR1A,PRKAR1B,SNAP25,VAMP2,TSPYL1,YWHAB,YWHAE,YWHAG,YWHAH,YWHAZ,YWHAQ,TPPP
1974	EIF4A2	0	1		20_Member	Reactome Gene Sets	R-HSA-9692914	SARS-CoV-1-host interactions	-10.5566	-8.43078	EEF1A1,PPIA,RPS14,RPS15,UBA52,UBB,UBC,YWHAB,YWHAE,YWHAG,YWHAH,YWHAZ,YWHAQ
27069	GHITM	0	1		20_Member	Reactome Gene Sets	R-HSA-9679506	SARS-CoV Infections	-9.94126	-7.86917	ATP1A1,ATP1A3,ATP1B1,EEF1A1,HSP90AA1,HSP90AB1,PPIA,RPS14,RPS15,UBA52,UBB,UBC,UBE2N,YWHAB,YWHAE,YWHAG,YWHAH,YWHAZ,G3BP2,SAP18,YWHAQ,ISCU,TUBB
440279	UNC13C	1	0		20_Member	Canonical Pathways	M121	PID MTOR 4PATHWAY	-9.80983	-7.75794	BNIP3,MAPK1,RAC1,RHEB,YWHAB,YWHAE,YWHAG,YWHAH,YWHAZ,YWHAQ,CYCS
221692	PHACTR1	1	0		20_Member	Reactome Gene Sets	R-HSA-109606	Intrinsic Pathway for Apoptosis	-9.55908	-7.53067	MAPK1,YWHAB,YWHAE,YWHAG,YWHAH,YWHAZ,DYNLL1,YWHAQ,CYCS,DYNLL2
64478	CSMD1	1	0		20_Member	Reactome Gene Sets	R-HSA-114452	Activation of BH3-only proteins	-9.19598	-7.0649	TFDP2,YWHAB,YWHAE,YWHAG,YWHAH,YWHAZ,DYNLL1,AKT3,YWHAQ,DYNLL2
400986	ANKRD36C	1	0		20_Member	Reactome Gene Sets	R-HSA-9755779	SARS-CoV-2 targets host intracellular signalling and regulatory pathways	-8.94713	-6.98059	YWHAB,YWHAE,YWHAG,YWHAH,YWHAZ,YWHAQ
2272	FHIT	1	0		20_Member	Reactome Gene Sets	R-HSA-75035	Chk1/Chk2(Cds1) mediated inactivation of Cyclin B:Cdk1 complex	-8.68214	-6.7367	YWHAB,YWHAE,YWHAG,YWHAH,YWHAZ,YWHAQ
149603	RNF187	0	1		20_Member	Reactome Gene Sets	R-HSA-9678108	SARS-CoV-1 Infection	-8.41064	-6.49685	EEF1A1,PPIA,RPS14,RPS15,UBA52,UBB,UBC,YWHAB,YWHAE,YWHAG,YWHAH,YWHAZ,YWHAQ
63908	NAPB	0	1		20_Member	Reactome Gene Sets	R-HSA-9705683	SARS-CoV-2-host interactions	-8.32178	-6.4157	HSP90AA1,HSP90AB1,RPS14,RPS15,UBA52,UBB,UBC,UBE2N,YWHAB,YWHAE,YWHAG,YWHAH,YWHAZ,G3BP2,YWHAQ
5763	PTMS	0	1		20_Member	Reactome Gene Sets	R-HSA-111447	Activation of BAD and translocation to mitochondria	-8.22496	-6.32972	YWHAB,YWHAE,YWHAG,YWHAH,YWHAZ,YWHAQ
26033	ATRNL1	1	0		20_Member	Reactome Gene Sets	R-HSA-9735871	SARS-CoV-1 targets host intracellular signalling and regulatory pathways	-8.22496	-6.32972	YWHAB,YWHAE,YWHAG,YWHAH,YWHAZ,YWHAQ
6855	SYP	0	1		20_Member	Canonical Pathways	M247	PID INSULIN GLUCOSE PATHWAY	-8.13249	-6.24483	VAMP2,YWHAB,YWHAE,YWHAG,YWHAH,YWHAZ,YWHAQ
131034	CPNE4	1	0		20_Member	Canonical Pathways	M164	PID ERBB1 DOWNSTREAM PATHWAY	-7.82014	-5.96014	PEBP1,PPP2R1A,MAPK1,RAC1,YWHAB,YWHAE,YWHAG,YWHAH,YWHAZ,YWHAQ,BRK1
22998	LIMCH1	1	0		20_Member	Canonical Pathways	M199	PID P38 MK2 PATHWAY	-7.21296	-5.41707	YWHAB,YWHAE,YWHAG,YWHAH,YWHAZ,YWHAQ
55799	CACNA2D3	1	0		20_Member	Reactome Gene Sets	R-HSA-109581	Apoptosis	-7.17349	-5.38124	MAPK1,UBA52,UBB,UBC,YWHAB,YWHAE,YWHAG,YWHAH,YWHAZ,DYNLL1,YWHAQ,CYCS,DYNLL2
100302640	LINC00882	1	0		20_Member	Reactome Gene Sets	R-HSA-5357801	Programmed Cell Death	-7.16622	-5.37517	HSP90AA1,MAPK1,UBA52,UBB,UBC,YWHAB,YWHAE,YWHAG,YWHAH,YWHAZ,DYNLL1,YWHAQ,CYCS,DYNLL2
6415	SEPW1;SELENOW	0	1		20_Member	Canonical Pathways	M249	PID PI3KCI AKT PATHWAY	-7.15816	-5.36831	HSP90AA1,YWHAB,YWHAE,YWHAG,YWHAH,YWHAZ,YWHAQ
4685	NCAM2	1	0		20_Member	Canonical Pathways	M271	PID PI3K PLC TRK PATHWAY	-7.06817	-5.28888	CAMK2A,YWHAB,YWHAE,YWHAG,YWHAH,YWHAZ,YWHAQ
100874065	PCDH9-AS1	0	1		20_Member	Reactome Gene Sets	R-HSA-69620	Cell Cycle Checkpoints	-6.98382	-5.21618	DYNC1H1,PPP2CB,PPP2R1A,UBA52,UBB,UBC,UBE2N,UBE2V2,YWHAB,YWHAE,YWHAG,YWHAH,YWHAZ,DYNLL1,YWHAQ,DYNLL2
2537	IFI6	0	1		20_Member	Canonical Pathways	M186	PID PDGFRB PATHWAY	-6.88873	-5.13235	PIN1,PPP2R1A,MAPK1,RAC1,YWHAB,YWHAE,YWHAG,YWHAH,YWHAZ,YWHAQ,BRK1
488	ATP2A2	0	1		20_Member	Reactome Gene Sets	R-HSA-9694516	SARS-CoV-2 Infection	-6.86383	-5.10966	HSP90AA1,HSP90AB1,RPS14,RPS15,UBA52,UBB,UBC,UBE2N,YWHAB,YWHAE,YWHAG,YWHAH,YWHAZ,G3BP2,YWHAQ,ISCU
7447	VSNL1	0	1		20_Member	Canonical Pathways	M239	PID A6B1 A6B4 INTEGRIN PATHWAY	-6.30028	-4.6229	RAC1,YWHAB,YWHAE,YWHAG,YWHAH,YWHAZ,YWHAQ
57492	ARID1B	1	0		20_Member	Canonical Pathways	M87	PID LKB1 PATHWAY	-6.23415	-4.56593	HSP90AA1,YWHAB,YWHAE,YWHAG,YWHAH,YWHAZ,YWHAQ
26750	RPS6KC1	1	0		20_Member	Canonical Pathways	M136	PID FOXO PATHWAY	-6.10656	-4.45173	SOD2,YWHAB,YWHAE,YWHAG,YWHAH,YWHAZ,YWHAQ
3778	KCNMA1	1	0		20_Member	Canonical Pathways	M7955	SIG INSULIN RECEPTOR PATHWAY IN CARDIAC MYOCYTES	-5.98476	-4.34716	MAPK1,YWHAB,YWHAE,YWHAG,YWHAH,YWHAZ,YWHAQ
56243	KIAA1217	1	0		20_Member	Canonical Pathways	M113	PID NFAT 3PATHWAY	-5.86826	-4.24724	PPP3CB,YWHAB,YWHAE,YWHAG,YWHAH,YWHAZ,YWHAQ
478	ATP1A3	0	1		20_Member	Reactome Gene Sets	R-HSA-69481	G2/M Checkpoints	-5.76451	-4.1571	UBA52,UBB,UBC,UBE2N,UBE2V2,YWHAB,YWHAE,YWHAG,YWHAH,YWHAZ,YWHAQ
1007	CDH9	1	0		20_Member	Reactome Gene Sets	R-HSA-9614399	Regulation of localization of FOXO transcription factors	-5.62488	-3.93814	YWHAB,YWHAG,YWHAZ,AKT3,YWHAQ
10000	AKT3	1	0		20_Member	KEGG Pathway	hsa04390	Hippo signaling pathway	-5.16306	-3.62406	ACTB,ACTG1,PPP2CB,PPP2R1A,YWHAB,YWHAE,YWHAG,YWHAH,YWHAZ,YWHAQ
54806	AHI1	1	0		20_Member	KEGG Pathway	hsa05160	Hepatitis C	-5.16306	-3.62406	PPP2CB,PPP2R1A,MAPK1,YWHAB,YWHAE,YWHAG,YWHAH,YWHAZ,YWHAQ,CYCS
404037	HAPLN4	0	1		20_Member	Reactome Gene Sets	R-HSA-69473	G2/M DNA damage checkpoint	-5.15791	-3.62092	UBE2N,UBE2V2,YWHAB,YWHAE,YWHAG,YWHAH,YWHAZ,YWHAQ
5315	PKM	0	1		20_Member	Canonical Pathways	M295	SIG PIP3 SIGNALING IN CARDIAC MYOCTES	-4.72014	-3.16398	GAB1,PTK2,YWHAB,YWHAE,YWHAG,YWHAH,YWHAZ,AKT3,YWHAQ
1123	CHN1	0	1		20_Member	Canonical Pathways	M223	PID BETA CATENIN NUC PATHWAY	-4.65944	-3.20796	SKP1,YWHAB,YWHAE,YWHAG,YWHAH,YWHAZ,YWHAQ
801	CALM1	0	1		20_Member	KEGG Pathway	hsa04151	PI3K-Akt signaling pathway	-4.57546	-3.13592	GNG3,HSP90AA1,HSP90AB1,PPP2CB,PPP2R1A,MAPK1,RAC1,RHEB,YWHAB,YWHAE,YWHAG,YWHAH,YWHAZ,YWHAQ
7082	TJP1	1	0		20_Member	KEGG Pathway	hsa04110	Cell cycle	-4.34192	-2.93784	PPP2CB,PPP2R1A,SKP1,YWHAB,YWHAE,YWHAG,YWHAH,YWHAZ,YWHAQ
1350	COX7C	0	1		20_Member	Reactome Gene Sets	R-HSA-5625740	RHO GTPases activate PKNs	-4.20572	-2.82199	RAC1,YWHAB,YWHAE,YWHAG,YWHAH,YWHAZ,YWHAQ
7068	THRB	1	0		20_Member	Reactome Gene Sets	R-HSA-9614085	FOXO-mediated transcription	-4.19923	-2.81681	SOD2,YWHAB,YWHAG,YWHAZ,YWHAQ,PINK1
23085	ERC1	1	0		20_Member	KEGG Pathway	hsa05203	Viral carcinogenesis	-4.18404	-2.80303	PKM,MAPK1,RAC1,YWHAB,YWHAE,YWHAG,YWHAH,YWHAZ,ATP6V0D1,YWHAQ
2549	GAB1	1	0		20_Member	WikiPathways	WP179	Cell cycle	-3.5422	-2.25959	SKP1,YWHAB,YWHAE,YWHAG,YWHAH,YWHAZ,YWHAQ
10284	SAP18	0	1		20_Member	WikiPathways	WP4666	Hepatitis B infection	-2.26919	-1.20767	ATP6AP1,MAPK1,YWHAB,YWHAZ,YWHAQ,CYCS
6009	RHEB	0	1		20_Member	KEGG Pathway	hsa05161	Hepatitis B	-2.12422	-1.08465	ATP6AP1,MAPK1,YWHAB,YWHAZ,YWHAQ,CYCS
2879	GPX4	0	1		20_Member	Canonical Pathways	M46	PID ATR PATHWAY	-2.09933	-1.06379	PPP2R1A,YWHAB,YWHAZ
9891	NUAK1	0	1
5999	RGS4	0	1
81618	ITM2C	0	1
56479	KCNQ5	1	0
147429	AQP4-AS1	1	0
3751	KCND2	1	0
10983	CCNI	0	1
60	ACTB	0	1
7905	REEP5	0	1
9053	MAP7	1	0
1010	CDH12	1	0
2805	GOT1	0	1
55737	VPS35	0	1
1006	CDH8	1	0
5594	MAPK1	0	1
5991	RFX3	1	0
2023	ENO1	0	1
3956	LGALS1	0	1
347731	LRRTM3	1	0
5518	PPP2R1A	0	1
1600	DAB1	1	0
29965	CDIP1	0	1
51310	SLC22A17	0	1
23105	FSTL4	1	0
8507	ENC1	0	1
22955	SCMH1	1	0
9581	PREPL	0	1
138046	RALYL	1	0
1072	CFL1	0	1
55068	ENOX1	1	0
7388	UQCRH	0	1
3797	KIF3C	0	1
481	ATP1B1	0	1
10973	ASCC3	1	0
6727	SRP14	0	1
55869	HDAC8	1	0
338811	FAM19A2	1	0
9114	ATP6V0D1	0	1
71	ACTG1	0	1
3908	LAMA2	1	0
27122	DKK3	0	1
7316	UBC	0	1
10955	SERINC3	0	1
266722	HS6ST3	1	0
10443	N4BP2L2	1	0
80059	LRRTM4	1	0
203068	TUBB	0	1
2917	GRM7	1	0
79762	C1orf115	0	1
6894	TARBP1	1	0
25957	PNISR	1	0
114088	TRIM9	1	0
51504	TRMT112	0	1
9806	SPOCK2	0	1
55845	BRK1	0	1
1191	CLU	0	1
3798	KIF5A	0	1
4130	MAP1A	0	1
6444	SGCD	1	0
100505894	TMEM161B-AS1	1	0
10383	TUBB4B	0	1
9804	TOMM20	0	1
253559	CADM2	1	0
137970	UNC5D	1	0
6310	ATXN1	1	0
27344	PCSK1N	0	1
1152	CKB	0	1
552889	ATXN7L3B	0	1
1340	COX6B1	0	1
2554	GABRA1	0	1
9758	FRMPD4	1	0
10409	BASP1	0	1
127833	SYT2	0	1
54901	CDKAL1	1	0
10718	NRG3	1	0
7532	YWHAG	0	1
51440	HPCAL4	0	1
8933	FAM127A	0	1
10971	YWHAQ	0	1
339983	NAT8L	0	1
1630	DCC	1	0
84978	FRMD5	1	0
285220	EPHA6	1	0
64710	NUCKS1	0	1
55599	RNPC3	1	0
8724	SNX3	0	1
2778	GNAS	0	1
10656	KHDRBS3	1	0
57706	DENND1A	1	0
9312	KCNB2	1	0
128434	VSTM2L	0	1
23101	MCF2L2	1	0
5747	PTK2	1	0
9659	PDE4DIP	1	0
23316	CUX2	1	0
84216	TMEM117	1	0
1964	EIF1AX	0	1
55207	ARL8B	0	1
5587	PRKD1	1	0
6158	RPL28	0	1
6095	RORA	1	0
2259	FGF14	1	0
54477	PLEKHA5	1	0
5793	PTPRG	1	0
2567	GABRG3	1	0
22999	RIMS1	1	0
11041	B4GAT1	0	1
5532	PPP3CB	0	1
7311	UBA52	0	1
339479	BRINP3	1	0
7982	ST7	1	0
1496	CTNNA2	1	0
4190	MDH1	0	1
23426	GRIP1	1	0
5864	RAB3A	0	1
5592	PRKG1	1	0
25999	CLIP3	0	1
29796	UQCR10	0	1
1213	CLTC	0	1
9951	HS3ST4	1	0
26280	IL1RAPL2	1	0
57414	RHBDD2	0	1
9348	NDST3	1	0
11345	GABARAPL2	0	1
57863	CADM3	0	1
10687	PNMA2	0	1
40	ASIC2	1	0
4978	OPCML	1	0
132	ADK	1	0
23467	NPTXR	0	1
56271	BEX4	0	1
8464	SUPT3H	1	0
4697	NDUFA4	0	1
51286	CEND1	0	1
5052	PRDX1	0	1
3326	HSP90AB1	0	1
442117	GALNTL6	1	0
9550	ATP6V1G1	0	1
29887	SNX10	0	1
1363	CPE	0	1
157680	VPS13B	1	0
2241	FER	1	0
54914	FOCAD	1	0
8543	LMO4	0	1
10180	RBM6	1	0
6209	RPS15	0	1
11076	TPPP	0	1
57095	PITHD1	0	1
8224	SYN3	1	0
168667	BMPER	1	0
55100	WDR70	1	0

## Sheet: Figure 3I
Figure 3I
enrichR results
term	p-value	q-value
TNF-alpha Signaling via NF-kB	4.96171e-09	1.53813e-07
Hypoxia	0.000261149	0.00404781
G2-M Checkpoint	0.00253414	0.0261861
Myc Targets V1	0.0194114	0.150439
Unfolded Protein Response	0.0412835	0.250378
