# Supplementary material for: Neuronal cell cycle reentry events in the aging brain are more prevalent in neurodegeneration and lead to cellular senescence
Source: PLoS Biol. 2024 Apr 23;22(4):e3002559. doi: 10.1371/journal.pbio.3002559 (PMC11037540; doi:10.1371/journal.pbio.3002559)
Supplement: S1 Data files — (ZIP) [file pbio.3002559.s034.zip › Data_Fig_4.xlsx]

## Sheet: Figure 4A
Figure 4A
Script: InverCNV.code.R
index	Band	Chr	Start	End	CNV score	Symbol	CNVSum	AD Gene region		AD associated CNV regions						AD risk region identified by GWAS
1	1p36.33	chr1	944203	959309	0.0321746	NOC2L	0.689038	NormalGene		Gene	Chromosome	Location (NCBI36/hg18)	Search method	Variant type		1q23.3
2	1p36.33	chr1	998962	1000172	0.0319511	HES4	0.689038	NormalGene		PICALM	11q14.2	85346132–85457756	Specific targets	–		1q32.2
3	1p36.33	chr1	1020120	1056118	0.0322194	AGRN	0.689038	ADRisk		PSEN1	14q24.3	72672931–72756862	Specific targets	–		2q14.3
4	1p36.33	chr1	1081818	1116361	0.0324783	C1orf159	0.689038	NormalGene		MAPT	17q21.1	41327543–41461546	Specific targets	–		2q37.1
5	1p36.33	chr1	1216909	1232067	0.0329353	SDF4	0.689038	NormalGene		TUBGCP5, CYFIP1,	15q11.2	20269300–20650620	Specific targets	Gain		3p14.3
6	1p36.33	chr1	1253909	1273864	0.0330838	UBE2J2	0.689038	NormalGene		KLK6	19q13.41	56151516–56166524	Specific targets	Gain		4p16.1
7	1p36.33	chr1	1292390	1309609	0.0334696	ACAP3	0.689038	NormalGene		HAS1 (part), FPR1,	19q13.41	56918483–57049433	Specific targets	Gain		5q14.3
8	1p36.33	chr1	1335276	1349418	0.0338365	DVL1	0.689038	NormalGene		CR1	1q32.2	205736096–205881733	Whole genome	Gain		6p21.32
9	1p36.33	chr1	1373730	1375495	0.0346019	AURKAIP1	0.689038	NormalGene		APP	21q21.3	26174732–26465009	Whole genome	Gain		6p12.3
10	1p36.33	chr1	1385711	1399335	0.0347717	CCNL2	0.689038	NormalGene		DOPEY2	21q22.2	36458708–36588442	Specific targets	Gain		7p14.1
11	1p36.33	chr1	1401909	1407293	0.0347304	MRPL20	0.689038	NormalGene		SLC30A3,DNAJC5G,TRIM54	2p23.3	27331816–27365362	Specific targets	Gain		7q22.1
12	1p36.33	chr1	1471765	1497848	0.0347283	ATAD3B	0.689038	NormalGene		GBE1	3p12.3	81538850–81810950	Whole genome	Gain		7q34-q35
13	1p36.33	chr1	1512162	1534685	0.0348916	ATAD3A	0.689038	NormalGene		EPHA6	3q11.2	96 949 558–97 684 405	Specific targets	Gain		7q35
14	1p36.33	chr1	1541673	1574863	0.0353532	SSU72	0.689038	NormalGene		EVC2, EVC,	4p16.2	5 602 184–5 837 823	Specific targets	Gain		8p21.1
15	1p36.33	chr1	1615454	1630605	0.0354874	MIB2	0.689038	NormalGene		EPHA5	4q13.1	63 268 479–63 813 833	Specific targets	Gain		10p14
16	1p36.33	chr1	1632163	1635263	0.0358627	MMP23B	0.689038	NormalGene		MEOX2	7p21.2	15654709–16017479	Specific targets	Gain		11p11.2
17	1p36.33	chr1	1635225	1659012	0.0362289	CDK11B	0.689038	NormalGene		SDF4	1p36.33	1142150–1157310	Whole genome	Loss		11q12.2
18	1p36.33	chr1	1785285	1891117	0.0366912	GNB1	0.689038	NormalGene		NBPF10	1q21.1	16762998–146690991	Whole genome	Loss		11q14.2
19	1p36.33	chr1	2019329	2030758	0.0367544	GABRD	0.689038	NormalGene		CHRFAM7A	15q13.1	28440735–28473156	Whole genome	Loss		11q24.1
20	1p36.33	chr1	2050411	2185395	0.0367878	PRKCZ	0.689038	NormalGene		ABAT	16p13.2	7 991 014–8 100 555	Specific targets	Loss		14q22.1
21	1p36.33-p36.32	chr1	2228319	2310213	0.0366691	SKI	0.0366691	NormalGene		A2BP1	16p13.3	7 991 014–8 100 555	Specific targets	Loss		14q32.12
22	1p36.32	chr1	2321253	2391707	0.0365289	MORN1	0.25816	NormalGene		ARL17P1	17q21.31-q21.32	41732281–42012404	Whole genome	Loss		15q21.2
23	1p36.32	chr1	2391775	2405442	0.0364201	RER1	0.25816	NormalGene		CREB1	2q33.3	208102930–208171815	Whole genome	Loss		15q21.3
24	1p36.32	chr1	2425980	2505532	0.0364787	PLCH2	0.25816	NormalGene		FAM119A	2q33.3	208102930–208171815	Whole genome	Loss		15q22.2
25	1p36.32	chr1	3625015	3630127	0.0369369	TPRG1L	0.25816	NormalGene		CHMP2B, POU1F1	3p11.2	87 319 231–87 650 334	Specific targets	Loss		16p12.3
26	1p36.32	chr1	3778559	3796498	0.0370026	LRRC47	0.25816	NormalGene		CPNE4	3q22.1	131253577–131754286**	Specific targets	Loss		16p11.2
27	1p36.32	chr1	3812086	3857396	0.0372296	CEP104	0.25816	NormalGene		HLA-DRA	6p21.3	32515624–32520802	Specific targets	Loss		16q22.1
28	1p36.32	chr1	4654609	4792534	0.0375631	AJAP1	0.25816	NormalGene		RELN	7q22.1	102899472–103417198	Specific targets	Loss		16q23.2
29	1p36.31	chr1	5862811	5992473	0.0379403	NPHP4	0.342179	NormalGene		FLJ35024, VLDLR	9p24.2	2 414 322–2 565 408	Specific targets	Loss		16q23.3
30	1p36.31	chr1	5990927	6101193	0.0383928	KCNAB2	0.342179	NormalGene		ERMP1	9p24.1	5 744 105–5 867 748	Specific targets	Loss		17p13.2
31	1p36.31	chr1	6101787	6180321	0.0383004	CHD5	0.342179	NormalGene		KANK1, DMRT1	9p24.3	587 476–992 280	Specific targets	Loss		17q23.3
32	1p36.31	chr1	6185020	6209389	0.0380791	RPL22	0.342179	NormalGene		CHRNA7	15q13.3	20800000–30300000	Whole genome	Loss and gain		18q21.31
33	1p36.31	chr1	6264269	6393767	0.0380497	ACOT7	0.342179	NormalGene		BIN1	2q14.3	127505275–127585431**	Specific targets	Loss and gain		19p13.3
34	1p36.31	chr1	6460786	6466175	0.0377216	TNFRSF25	0.342179	NormalGene								19q13.32
35	1p36.31	chr1	6467122	6520074	0.0379352	PLEKHG5	0.342179	NormalGene								19q13.41
36	1p36.31	chr1	6521347	6554513	0.0378402	NOL9	0.342179	NormalGene								20q13.2-q13.31
37	1p36.31	chr1	6634168	6701924	0.0379197	DNAJC11	0.342179	NormalGene								21q21.3
38	1p36.31-p36.23	chr1	6785454	7769706	0.0381102	CAMTA1	0.0381102	NormalGene
39	1p36.23	chr1	7784291	7845177	0.037975	PER3	0.229003	NormalGene
40	1p36.23	chr1	7954291	7985505	0.0380714	PARK7	0.229003	NormalGene
41	1p36.23	chr1	8004404	8026309	0.0380991	ERRFI1	0.229003	NormalGene
42	1p36.23	chr1	8318114	8344167	0.0381017	SLC45A1	0.229003	NormalGene
43	1p36.23	chr1	8352397	8848921	0.0382195	RERE	0.229003	NormalGene
44	1p36.23	chr1	8861000	8879190	0.0385367	ENO1	0.229003	NormalGene
45	1p36.22	chr1	9728926	9823984	0.0385009	CLSTN1	0.524531	NormalGene
46	1p36.22	chr1	9848276	9910336	0.0382891	CTNNBIP1	0.524531	NormalGene
47	1p36.22	chr1	10032832	10181239	0.0380531	UBE4B	0.524531	NormalGene
48	1p36.22	chr1	10210570	10381603	0.0378543	KIF1B	0.524531	NormalGene
49	1p36.22	chr1	10472288	10630758	0.0375472	PEX14	0.524531	NormalGene
50	1p36.22	chr1	11026523	11047239	0.0372151	MASP2	0.524531	NormalGene
51	1p36.22	chr1	11054584	11060020	0.0372823	SRM	0.524531	NormalGene
52	1p36.22	chr1	11066618	11099869	0.0370949	EXOSC10	0.524531	NormalGene
53	1p36.22	chr1	11106535	11262551	0.0372052	MTOR	0.524531	NormalGene
54	1p36.22	chr1	11637018	11655785	0.0373135	FBXO2	0.524531	NormalGene
55	1p36.22	chr1	11654375	11663327	0.0372252	FBXO44	0.524531	NormalGene
56	1p36.22	chr1	11785723	11806455	0.0371118	MTHFR	0.524531	NormalGene
57	1p36.22	chr1	11919591	11926428	0.0369166	KIAA2013	0.524531	NormalGene
58	1p36.22	chr1	11980181	12015211	0.0369214	MFN2	0.524531	NormalGene
59	1p36.22-p36.21	chr1	12230030	12512047	0.036823	VPS13D	0.036823	NormalGene
60	1p36.21	chr1	13700198	13825079	0.0364487	PRDM2	0.255597	NormalGene
61	1p36.21	chr1	13892792	15118043	0.0361217	KAZN	0.255597	NormalGene
62	1p36.21	chr1	15409888	15430339	0.0362853	EFHD2	0.255597	NormalGene
63	1p36.21	chr1	15526813	15592379	0.0364121	DNAJC16	0.255597	NormalGene
64	1p36.21	chr1	15617458	15669044	0.0367894	DDI2	0.255597	NormalGene
65	1p36.21	chr1	15684320	15734769	0.0367205	PLEKHM2	0.255597	NormalGene
66	1p36.21	chr1	15807169	15809348	0.036819	UQCRHL	0.255597	NormalGene
67	1p36.21-p36.13	chr1	15836095	15940456	0.0368129	SPEN	0.0368129	NormalGene
68	1p36.13	chr1	16246840	16352480	0.0366833	FBXO42	0.331515	NormalGene
69	1p36.13	chr1	16740273	16972964	0.0366109	CROCC	0.331515	NormalGene
70	1p36.13	chr1	16985958	17011928	0.0368253	ATP13A2	0.331515	NormalGene
71	1p36.13	chr1	17018722	17054032	0.0365117	SDHB	0.331515	NormalGene
72	1p36.13	chr1	18107798	18378483	0.0368426	IGSF21	0.331515	NormalGene
73	1p36.13	chr1	19074510	19210266	0.0370113	UBR4	0.331515	NormalGene
74	1p36.13	chr1	19338775	19485539	0.0369633	CAPZB	0.331515	NormalGene
75	1p36.13	chr1	19596979	19658456	0.0370717	NBL1	0.331515	NormalGene
76	1p36.13	chr1	19882395	19912945	0.0369952	OTUD3	0.331515	NormalGene
77	1p36.12	chr1	20482391	20486210	0.0369773	CAMK2N1	0.503373	NormalGene
78	1p36.12	chr1	20633458	20651511	0.036859	PINK1	0.503373	NormalGene
79	1p36.12	chr1	20664014	20718017	0.0364264	KIF17	0.503373	NormalGene
80	1p36.12	chr1	20719731	20732837	0.0358559	SH2D5	0.503373	NormalGene
81	1p36.12	chr1	20740266	20787323	0.0359151	HP1BP3	0.503373	NormalGene
82	1p36.12	chr1	20806292	21176888	0.0354717	EIF4G3	0.503373	NormalGene
83	1p36.12	chr1	21217247	21345572	0.0353954	ECE1	0.503373	NormalGene
84	1p36.12	chr1	21596215	21669363	0.035679	RAP1GAP	0.503373	NormalGene
85	1p36.12	chr1	21678298	21783606	0.0359548	USP48	0.503373	NormalGene
86	1p36.12	chr1	22025511	22101360	0.0359409	CDC42	0.503373	NormalGene
87	1p36.12	chr1	22710839	22921500	0.0359509	EPHB2	0.503373	NormalGene
88	1p36.12	chr1	23019443	23083689	0.0355644	KDM1A	0.503373	NormalGene
89	1p36.12	chr1	23084023	23177808	0.0356679	LUZP1	0.503373	NormalGene
90	1p36.12	chr1	23303771	23344336	0.0357139	HNRNPR	0.503373	NormalGene
91	1p36.11	chr1	23691742	23696835	0.035858	RPL11	0.729171	NormalGene
92	1p36.11	chr1	23778418	23788232	0.0356606	PITHD1	0.729171	NormalGene
93	1p36.11	chr1	23964347	23980927	0.0357243	SRSF10	0.729171	NormalGene
94	1p36.11	chr1	24415802	24472976	0.0357899	NIPAL3	0.729171	NormalGene
95	1p36.11	chr1	24631716	24673281	0.0357685	SRRM1	0.729171	NormalGene
96	1p36.11	chr1	25222276	25232502	0.0359074	SYF2	0.729171	NormalGene
97	1p36.11	chr1	25242249	25338213	0.0355357	RSRP1	0.729171	NormalGene
98	1p36.11	chr1	25338317	25362361	0.0353875	TMEM50A	0.729171	NormalGene
99	1p36.11	chr1	25616791	25786206	0.035257	MAN1C1	0.729171	NormalGene
100	1p36.11	chr1	25818640	25832942	0.0356124	MTFR1L	0.729171	NormalGene
101	1p36.11	chr1	25884181	25906991	0.0356213	STMN1	0.729171	NormalGene
102	1p36.11	chr1	26019884	26036464	0.0356648	EXTL1	0.729171	NormalGene
103	1p36.11	chr1	26280086	26281522	0.0351402	SH3BGRL3	0.729171	NormalGene
104	1p36.11	chr1	26432282	26471306	0.0347262	DHDDS	0.729171	NormalGene
105	1p36.11	chr1	26472440	26476642	0.0343313	HMGN2	0.729171	NormalGene
106	1p36.11	chr1	26693236	26782104	0.0335005	ARID1A	0.729171	NormalGene
107	1p36.11	chr1	26826688	26857604	0.0331602	ZDHHC18	0.729171	NormalGene
108	1p36.11	chr1	26900238	26946871	0.0329649	NUDC	0.729171	NormalGene
109	1p36.11	chr1	27098809	27166981	0.0328069	SLC9A1	0.729171	NormalGene
110	1p36.11	chr1	27234632	27308636	0.0326086	WDTC1	0.729171	NormalGene
111	1p36.11	chr1	27322145	27336400	0.0321444	TMEM222	0.729171	NormalGene
112	1p36.11-p35.3	chr1	27534035	27604431	0.0318357	AHDC1	0.0318357	NormalGene
113	1p35.3	chr1	27666064	27672212	0.0312996	IFI6	0.345039	NormalGene
114	1p35.3	chr1	27725961	27763116	0.0308806	FAM76A	0.345039	NormalGene
115	1p35.3	chr1	27773219	27824443	0.0303277	STX12	0.345039	NormalGene
116	1p35.3	chr1	27970344	28088637	0.0298132	EYA3	0.345039	NormalGene
117	1p35.3	chr1	28199456	28233029	0.0289054	DNAJC8	0.345039	NormalGene
118	1p35.3	chr1	28369582	28500364	0.0282987	PHACTR4	0.345039	NormalGene
119	1p35.3	chr1	28505943	28539300	0.028209	RCC1	0.345039	NormalGene
120	1p35.3	chr1	28553085	28578545	0.0279942	TRNAU1AP	0.345039	NormalGene
121	1p35.3	chr1	28736621	28769775	0.0278583	YTHDF2	0.345039	NormalGene
122	1p35.3	chr1	28812142	28871267	0.027333	OPRD1	0.345039	NormalGene
123	1p35.3	chr1	28887091	29120046	0.0271119	EPB41	0.345039	NormalGene
124	1p35.3	chr1	29147743	29181900	0.0270075	SRSF4	0.345039	NormalGene
125	1p35.2	chr1	30869466	30908758	0.0268528	SDC3	0.280109	NormalGene
126	1p35.2	chr1	30931506	31065991	0.0265046	PUM1	0.280109	NormalGene
127	1p35.2	chr1	31259568	31296788	0.0259962	SNRNP40	0.280109	NormalGene
128	1p35.2	chr1	31296982	31364953	0.0257609	ZCCHC17	0.280109	NormalGene
129	1p35.2	chr1	31365253	31376850	0.0254675	FABP3	0.280109	NormalGene
130	1p35.2	chr1	31629866	31644896	0.0253522	PEF1	0.280109	NormalGene
131	1p35.2	chr1	31652263	31704319	0.0252337	COL16A1	0.280109	NormalGene
132	1p35.2	chr1	31727117	31764893	0.0251352	ADGRB2	0.280109	NormalGene
133	1p35.2	chr1	32013868	32060850	0.0248862	KHDRBS1	0.280109	NormalGene
134	1p35.2	chr1	32072031	32102866	0.0246314	TMEM39B	0.280109	NormalGene
135	1p35.2	chr1	32108056	32176563	0.0242879	KPNA6	0.280109	NormalGene
136	1p35.1	chr1	32364633	32394731	0.0241184	BSDC1	0.181337	NormalGene
137	1p35.1	chr1	32600172	32650903	0.0237069	ZBTB8OS	0.181337	NormalGene
138	1p35.1	chr1	32651142	32686211	0.0232544	RBBP4	0.181337	NormalGene
139	1p35.1	chr1	32679906	32703596	0.0229847	SYNC	0.181337	NormalGene
140	1p35.1	chr1	32885994	32898441	0.0228725	HPCA	0.181337	NormalGene
141	1p35.1	chr1	33081104	33123492	0.0218651	AZIN2	0.181337	NormalGene
142	1p35.1	chr1	33323623	33431095	0.0214903	PHC2	0.181337	NormalGene
143	1p35.1	chr1	33513998	34165842	0.0210447	CSMD2	0.181337	NormalGene
144	1p34.3	chr1	34712737	34859755	0.0209036	SMIM12	0.513362	NormalGene
145	1p34.3	chr1	34865436	34929650	0.0208595	DLGAP3	0.513362	NormalGene
146	1p34.3	chr1	35176378	35193145	0.0210108	SFPQ	0.513362	NormalGene
147	1p34.3	chr1	35268709	35422058	0.0208637	ZMYM4	0.513362	NormalGene
148	1p34.3	chr1	35433492	35557950	0.0206252	KIAA0319L	0.513362	NormalGene
149	1p34.3	chr1	35557473	35567274	0.0208543	NCDN	0.513362	NormalGene
150	1p34.3	chr1	35599541	35641526	0.0208825	PSMB2	0.513362	NormalGene
151	1p34.3	chr1	35713877	35718894	0.020244	C1orf216	0.513362	NormalGene
152	1p34.3	chr1	35808016	35857890	0.0200084	AGO4	0.513362	NormalGene
153	1p34.3	chr1	35869808	35930532	0.0194375	AGO1	0.513362	NormalGene
154	1p34.3	chr1	35930718	36072500	0.0194702	AGO3	0.513362	NormalGene
155	1p34.3	chr1	36136570	36156053	0.0194788	TRAPPC3	0.513362	NormalGene
156	1p34.3	chr1	36155579	36180849	0.0192556	MAP7D1	0.513362	NormalGene
157	1p34.3	chr1	36224432	36305357	0.019156	THRAP3	0.513362	NormalGene
158	1p34.3	chr1	36339624	36385924	0.0191844	STK40	0.513362	NormalGene
159	1p34.3	chr1	36391238	36397908	0.0191438	LSM10	0.513362	NormalGene
160	1p34.3	chr1	36795527	37034515	0.0191426	GRIK3	0.513362	NormalGene
161	1p34.3	chr1	37489993	37514766	0.0191994	MEAF6	0.513362	NormalGene
162	1p34.3	chr1	37713880	37765133	0.0192223	EPHA10	0.513362	NormalGene
163	1p34.3	chr1	37806979	37809454	0.0192521	C1orf122	0.513362	NormalGene
164	1p34.3	chr1	37860697	37947057	0.0196146	INPP5B	0.513362	NormalGene
165	1p34.3	chr1	37956975	37990075	0.0194428	SF3A3	0.513362	NormalGene
166	1p34.3	chr1	38885807	38941830	0.019124	RHBDL2	0.513362	NormalGene
167	1p34.3	chr1	38991276	39006059	0.0190558	AKIRIN1	0.513362	NormalGene
168	1p34.3	chr1	39026318	39034636	0.0190281	NDUFS5	0.513362	NormalGene
169	1p34.3	chr1	39081316	39487177	0.0189021	MACF1	0.513362	NormalGene
170	1p34.2	chr1	39678648	39691485	0.0186734	HPCAL4	0.284867	NormalGene
171	1p34.2	chr1	39692182	39763914	0.0186116	PPIE	0.284867	NormalGene
172	1p34.2	chr1	39838110	39883511	0.0184144	TRIT1	0.284867	NormalGene
173	1p34.2	chr1	40040233	40072649	0.018371	CAP1	0.284867	NormalGene
174	1p34.2	chr1	40072710	40097260	0.0180043	PPT1	0.284867	NormalGene
175	1p34.2	chr1	40161387	40240921	0.0177646	RLF	0.284867	NormalGene
176	1p34.2	chr1	40258041	40294180	0.0174189	ZMPSTE24	0.284867	NormalGene
177	1p34.2	chr1	40344850	40423326	0.0176146	SMAP2	0.284867	NormalGene
178	1p34.2	chr1	40620680	40665682	0.0174466	RIMS3	0.284867	NormalGene
179	1p34.2	chr1	40691648	40771603	0.0172228	NFYC	0.284867	NormalGene
180	1p34.2	chr1	41027200	41242154	0.0173707	SCMH1	0.284867	NormalGene
181	1p34.2	chr1	41506365	42035925	0.0174231	HIVEP3	0.284867	NormalGene
182	1p34.2	chr1	42176539	42335877	0.0175915	FOXJ3	0.284867	NormalGene
183	1p34.2	chr1	42380792	42424232	0.0174982	RIMKLA	0.284867	NormalGene
184	1p34.2	chr1	42463221	42657190	0.0175153	CCDC30	0.284867	NormalGene
185	1p34.2	chr1	43525187	43623666	0.0179256	PTPRF	0.284867	NormalGene
186	1p34.2-p34.1	chr1	43650149	43705518	0.0180843	KDM4A	0.0180843	NormalGene
187	1p34.1	chr1	43705824	43931165	0.0181641	ST3GAL3	0.311821	NormalGene
188	1p34.1	chr1	43946950	43968022	0.0182137	IPO13	0.311821	NormalGene
189	1p34.1	chr1	43974487	43978295	0.0185025	ATP6V0B	0.311821	NormalGene
190	1p34.1	chr1	43978943	43991170	0.0182492	B4GALT2	0.311821	NormalGene
191	1p34.1	chr1	43991359	43996528	0.0180697	CCDC24	0.311821	NormalGene
192	1p34.1	chr1	44213455	44220681	0.0180372	DMAP1	0.311821	NormalGene
193	1p34.1	chr1	44221070	44355260	0.0179515	ERI3	0.311821	NormalGene
194	1p34.1	chr1	44405194	44651724	0.0178906	RNF220	0.311821	NormalGene
195	1p34.1	chr1	44775251	44778779	0.0174902	RPS8	0.311821	NormalGene
196	1p34.1	chr1	44819844	44843253	0.0172379	PTCH2	0.311821	NormalGene
197	1p34.1	chr1	44850522	44986722	0.0170404	EIF2B3	0.311821	NormalGene
198	1p34.1	chr1	45010950	45015575	0.0167208	UROD	0.311821	NormalGene
199	1p34.1	chr1	45016399	45306209	0.0165161	ZSWIM5	0.311821	NormalGene
200	1p34.1	chr1	45510914	45542732	0.0164649	PRDX1	0.311821	NormalGene
201	1p34.1	chr1	45583846	45618904	0.0164631	NASP	0.311821	NormalGene
202	1p34.1	chr1	45627304	45688113	0.0163547	GPBP1L1	0.311821	NormalGene
203	1p34.1	chr1	45786987	46036122	0.0163439	MAST2	0.311821	NormalGene
204	1p34.1	chr1	46188682	46220305	0.0161105	POMGNT1	0.311821	NormalGene
205	1p34.1-p33	chr1	46261196	46303616	0.0161038	LRRC41	0.0161038	NormalGene
206	1p33	chr1	46303698	46316776	0.0158871	UQCRH	0.119972	NormalGene
207	1p33	chr1	46394317	46413848	0.0153172	FAAH	0.119972	NormalGene
208	1p33	chr1	46557407	46616843	0.0145373	MKNK1	0.119972	NormalGene
209	1p33	chr1	46632737	46673867	0.0141846	ATPAF1	0.119972	NormalGene
210	1p33	chr1	46674659	46719146	0.0137079	EFCAB14	0.119972	NormalGene
211	1p33	chr1	47023669	47050751	0.0129994	CYP4X1	0.119972	NormalGene
212	1p33	chr1	47333790	47378839	0.012148	CMPK1	0.119972	NormalGene
213	1p33	chr1	48295373	48472208	0.0111702	SPATA6	0.119972	NormalGene
214	1p33	chr1	48532854	50023954	0.0100202	AGBL4	0.119972	NormalGene
215	1p33-p32.3	chr1	50024029	50203772	0.00923855	ELAVL4	0.00923855	NormalGene
216	1p32.3	chr1	50437028	50960267	0.0086826	FAF1	0.0392454	NormalGene
217	1p32.3	chr1	51236273	51273447	0.00801613	RNF11	0.0392454	NormalGene
218	1p32.3	chr1	51354263	51519266	0.00744448	EPS15	0.0392454	NormalGene
219	1p32.3	chr1	51577179	51798427	0.00640294	OSBPL9	0.0392454	NormalGene
220	1p32.3	chr1	51789191	51878937	0.00556748	NRDC	0.0392454	NormalGene
221	1p32.3	chr1	52056199	52090716	0.00473343	BTF3L4	0.0392454	NormalGene
222	1p32.3	chr1	52142089	52348671	0.00416228	ZFYVE9	0.0392454	NormalGene
223	1p32.3	chr1	52726453	52827336	0.00345335	ZYG11B	0.0392454	NormalGene
224	1p32.3	chr1	52895910	52927212	0.00263344	ECHDC2	0.0392454	NormalGene
225	1p32.3	chr1	52927276	53051698	0.00168681	SCP2	0.0392454	NormalGene
226	1p32.3	chr1	53242364	53328469	0.000931749	LRP8	0.0392454	NormalGene
227	1p32.3	chr1	53506237	53738106	-4.99848e-05	GLIS1	0.0392454	NormalGene
228	1p32.3	chr1	53916574	53945699	-0.001027	HSPB11	0.0392454	NormalGene
229	1p32.3	chr1	54026681	54053504	-0.00169667	TMEM59	0.0392454	NormalGene
230	1p32.3	chr1	54225433	54413479	-0.00271029	SSBP3	0.0392454	NormalGene
231	1p32.3	chr1	54849627	54887195	-0.00387176	DHCR24	0.0392454	NormalGene
232	1p32.3	chr1	55066359	55215364	-0.0051136	USP24	0.0392454	NormalGene
233	1p32.2	chr1	56645314	56715335	-0.00631214	PRKAA2	-0.0139479	NormalGene
234	1p32.2	chr1	56994778	58546734	-0.00763578	DAB1	-0.0139479	NormalGene
235	1p32.1	chr1	58643440	58700077	-0.00871884	MYSM1	-0.0417123	NormalGene
236	1p32.1	chr1	58776845	58784048	-0.00980635	JUN	-0.0417123	NormalGene
237	1p32.1	chr1	59296638	59810647	-0.0110526	FGGY	-0.0417123	NormalGene
238	1p32.1	chr1	59814786	59876322	-0.0121345	HOOK1	-0.0417123	NormalGene
239	1p31.3	chr1	60865259	61462788	-0.0132761	NFIA	-0.447506	NormalGene
240	1p31.3	chr1	61681046	61725423	-0.0142728	TM2D1	-0.447506	NormalGene
241	1p31.3	chr1	62454298	62688386	-0.0154667	DOCK7	-0.447506	NormalGene
242	1p31.3	chr1	62784132	62865516	-0.0168067	ATG4C	-0.447506	NormalGene
243	1p31.3	chr1	63440770	63593721	-0.0174693	ITGB3BP	-0.447506	NormalGene
244	1p31.3	chr1	63523372	63572693	-0.0186823	EFCAB7	-0.447506	NormalGene
245	1p31.3	chr1	64470129	64693058	-0.0201111	CACHD1	-0.447506	NormalGene
246	1p31.3	chr1	64745095	64833232	-0.021521	RAVER2	-0.447506	NormalGene
247	1p31.3	chr1	64833229	65067754	-0.0232905	JAK1	-0.447506	NormalGene
248	1p31.3	chr1	65147549	65232145	-0.0248131	AK4	-0.447506	NormalGene
249	1p31.3	chr1	65248219	65415871	-0.0262002	DNAJC6	-0.447506	NormalGene
250	1p31.3	chr1	65792514	66374579	-0.0293851	PDE4B	-0.447506	NormalGene
251	1p31.3	chr1	66533267	66751139	-0.0309561	SGIP1	-0.447506	NormalGene
252	1p31.3	chr1	66924895	66988619	-0.0323399	MIER1	-0.447506	NormalGene
253	1p31.3	chr1	66999350	67054148	-0.0338327	SLC35D1	-0.447506	NormalGene
254	1p31.3	chr1	67307364	67398724	-0.0348481	IL12RB2	-0.447506	NormalGene
255	1p31.3	chr1	67407810	67430415	-0.0364211	SERBP1	-0.447506	NormalGene
256	1p31.3	chr1	68098473	68233120	-0.0378129	WLS	-0.447506	NormalGene
257	1p31.1	chr1	69567922	70151945	-0.0389557	LRRC7	-0.891855	NormalGene
258	1p31.1	chr1	70144805	70205579	-0.0396277	LRRC40	-0.891855	NormalGene
259	1p31.1	chr1	70205682	70253052	-0.0405618	SRSF11	-0.891855	NormalGene
260	1p31.1	chr1	70258999	70354734	-0.0414905	ANKRD13C	-0.891855	NormalGene
261	1p31.1	chr1	71063291	71081289	-0.0420756	ZRANB2	-0.891855	NormalGene
262	1p31.1	chr1	71395943	72282539	-0.0431925	NEGR1	-0.891855	NormalGene
263	1p31.1	chr1	74568117	74673792	-0.0429231	ERICH3	-0.891855	NormalGene
264	1p31.1	chr1	74733152	74766678	-0.0426612	TYW3	-0.891855	NormalGene
265	1p31.1	chr1	75202131	75611116	-0.0428695	SLC44A5	-0.891855	NormalGene
266	1p31.1	chr1	75724431	75787575	-0.0425141	ACADM	-0.891855	NormalGene
267	1p31.1	chr1	75786197	75795086	-0.0421458	RABGGTB	-0.891855	NormalGene
268	1p31.1	chr1	76074746	76634603	-0.0420522	ST6GALNAC3	-0.891855	NormalGene
269	1p31.1	chr1	76867480	77067546	-0.0416661	ST6GALNAC5	-0.891855	NormalGene
270	1p31.1	chr1	77088989	77219430	-0.0413582	PIGK	-0.891855	NormalGene
271	1p31.1	chr1	77282019	77559966	-0.0411847	AK5	-0.891855	NormalGene
272	1p31.1	chr1	77562416	77683419	-0.0406326	ZZZ3	-0.891855	NormalGene
273	1p31.1	chr1	77695987	77759852	-0.0402634	USP33	-0.891855	NormalGene
274	1p31.1	chr1	77944055	77979110	-0.0394264	FUBP1	-0.891855	NormalGene
275	1p31.1	chr1	77979542	78138444	-0.0385477	GIPC2	-0.891855	NormalGene
276	1p31.1	chr1	81306147	81992436	-0.0379566	ADGRL2	-0.891855	NormalGene
277	1p31.1	chr1	83865024	83999150	-0.0354866	TTLL7	-0.891855	NormalGene
278	1p31.1	chr1	84078062	84238498	-0.0342632	PRKACB	-0.891855	NormalGene
279	1p22.3	chr1	84643706	84690803	-0.0334757	SSX2IP	-0.246109	NormalGene
280	1p22.3	chr1	85249953	85259672	-0.0324495	C1orf52	-0.246109	NormalGene
281	1p22.3	chr1	85318481	85578363	-0.0292981	DDAH1	-0.246109	NormalGene
282	1p22.3	chr1	85649417	85708433	-0.0282903	ZNHIT6	-0.246109	NormalGene
283	1p22.3	chr1	85729233	86156943	-0.0269464	COL24A1	-0.246109	NormalGene
284	1p22.3	chr1	86346824	86396342	-0.0256775	ODF2L	-0.246109	NormalGene
285	1p22.3	chr1	86704570	86748184	-0.0245718	SH3GLB1	-0.246109	NormalGene
286	1p22.3	chr1	86914635	87109982	-0.0233065	HS2ST1	-0.246109	NormalGene
287	1p22.3	chr1	87328880	87348923	-0.0220927	LMO4	-0.246109	NormalGene
288	1p22.2	chr1	88684222	88836255	-0.0210192	PKN2	-0.0768872	NormalGene
289	1p22.2	chr1	89524829	89597861	-0.0197984	LRRC8B	-0.0768872	NormalGene
290	1p22.2	chr1	89995110	90035533	-0.0185242	ZNF326	-0.0768872	NormalGene
291	1p22.2	chr1	90915298	91022272	-0.0175454	ZNF644	-0.0768872	NormalGene
292	1p22.1	chr1	92029985	92063538	-0.0160907	EPHX4	-0.102609	NormalGene
293	1p22.1	chr1	92246402	92298987	-0.014752	GLMN	-0.102609	NormalGene
294	1p22.1	chr1	92299059	92402056	-0.0137475	RPAP2	-0.102609	NormalGene
295	1p22.1	chr1	92508696	92792404	-0.0126578	EVI5	-0.102609	NormalGene
296	1p22.1	chr1	92832013	92841924	-0.0114179	RPL5	-0.102609	NormalGene
297	1p22.1	chr1	93079235	93139079	-0.0100996	MTF2	-0.102609	NormalGene
298	1p22.1	chr1	93448118	93554661	-0.00892682	FNBP1L	-0.102609	NormalGene
299	1p22.1	chr1	93885199	93909456	-0.00791699	GCLM	-0.102609	NormalGene
300	1p22.1	chr1	94148988	94275068	-0.00699923	ARHGAP29	-0.102609	NormalGene
301	1p21.3	chr1	94418389	94518666	-0.00618151	ABCD3	-0.0243958	NormalGene
302	1p21.3	chr1	94974405	95072951	-0.00532796	ALG14	-0.0243958	NormalGene
303	1p21.3	chr1	96721665	96823738	-0.00440312	PTBP2	-0.0243958	NormalGene
304	1p21.3	chr1	97077743	97995000	-0.0034326	DPYD	-0.0243958	NormalGene
305	1p21.3	chr1	97095923	97322955	-0.00262872	DPYD-AS1	-0.0243958	NormalGene
306	1p21.3	chr1	97933474	98049863	-0.00190918	MIR137HG	-0.0243958	NormalGene
307	1p21.3	chr1	98890245	99005032	-0.000512748	PLPPR5	-0.0243958	NormalGene
308	1p21.3-p21.2	chr1	99264292	99309590	0.00105208	PLPPR4	0.00105208	NormalGene
309	1p21.2	chr1	99850361	99924023	0.00167895	AGL	0.0176188	NormalGene
310	1p21.2	chr1	100038095	100083377	0.00216707	MFSD14A	0.0176188	NormalGene
311	1p21.2	chr1	100186919	100249834	0.00297308	DBT	0.0176188	NormalGene
312	1p21.2	chr1	100266216	100292769	0.00335083	RTCA	0.0176188	NormalGene
313	1p21.2	chr1	100872372	100895179	0.0035442	EXTL2	0.0176188	NormalGene
314	1p21.2	chr1	100896076	100981757	0.00390469	SLC30A7	0.0176188	NormalGene
315	1p21.1	chr1	101802560	101996926	0.0042631	OLFM3	0.0196991	NormalGene
316	1p21.1	chr1	102876467	103108872	0.00459641	COL11A1	0.0196991	NormalGene
317	1p21.1	chr1	103525691	103555239	0.00521925	RNPC3	0.0196991	NormalGene
318	1p21.1	chr1	103553815	103579534	0.00562032	AMY2B	0.0196991	NormalGene
319	1p13.3	chr1	107140007	107484923	0.00624576	NTNG1	0.219048	NormalGene
320	1p13.3	chr1	108560089	108644900	0.00718219	FAM102B	0.219048	NormalGene
321	1p13.3	chr1	108692310	108702928	0.00748369	PRPF38B	0.219048	NormalGene
322	1p13.3	chr1	108746674	108809523	0.00806755	STXBP3	0.219048	NormalGene
323	1p13.3	chr1	108875350	108934545	0.00845558	GPSM2	0.219048	NormalGene
324	1p13.3	chr1	108970214	109042113	0.00909189	WDR47	0.219048	NormalGene
325	1p13.3	chr1	109062486	109076003	0.00963357	TAF13	0.219048	NormalGene
326	1p13.3	chr1	109249539	109275751	0.0101345	CELSR2	0.219048	NormalGene
327	1p13.3	chr1	109279556	109283186	0.0104819	PSRC1	0.219048	NormalGene
328	1p13.3	chr1	109309568	109397918	0.0106018	SORT1	0.219048	NormalGene
329	1p13.3	chr1	109399042	109426448	0.0109917	PSMA5	0.219048	NormalGene
330	1p13.3	chr1	109504178	109509738	0.0112107	AMIGO1	0.219048	NormalGene
331	1p13.3	chr1	109548615	109600195	0.0113204	GNAI3	0.219048	NormalGene
332	1p13.3	chr1	109616104	109632051	0.011665	AMPD2	0.219048	NormalGene
333	1p13.3	chr1	109984765	110023742	0.0119246	AHCYL1	0.219048	NormalGene
334	1p13.3	chr1	110031577	110074641	0.011983	STRIP1	0.219048	NormalGene
335	1p13.3	chr1	110150494	110202202	0.0122696	SLC6A17	0.219048	NormalGene
336	1p13.3	chr1	110210314	110283100	0.0122895	KCNC4	0.219048	NormalGene
337	1p13.3	chr1	110401249	110407942	0.0125355	LAMTOR5	0.219048	NormalGene
338	1p13.3	chr1	110519837	110631474	0.0126202	KCNA2	0.219048	NormalGene
339	1p13.3	chr1	111139627	111185104	0.0128589	CEPT1	0.219048	NormalGene
340	1p13.2	chr1	111542218	111716691	0.0128378	RAP1A	0.179706	NormalGene
341	1p13.2	chr1	111770662	111989668	0.0129518	KCND3	0.179706	NormalGene
342	1p13.2	chr1	112396214	112463456	0.01293	CTTNBP2NL	0.179706	NormalGene
343	1p13.2	chr1	112523514	112620825	0.0129583	ST7L	0.179706	NormalGene
344	1p13.2	chr1	112619805	112671616	0.0128504	CAPZA1	0.179706	NormalGene
345	1p13.2	chr1	112956415	113047055	0.0128295	SLC16A1-AS1	0.179706	NormalGene
346	1p13.2	chr1	113073198	113132260	0.0125127	LRIG2	0.179706	NormalGene
347	1p13.2	chr1	113390515	113685923	0.0126405	MAGI3	0.179706	NormalGene
348	1p13.2	chr1	113696831	113759489	0.0126959	PHTF1	0.179706	NormalGene
349	1p13.2	chr1	113761832	113812476	0.0124956	RSBN1	0.179706	NormalGene
350	1p13.2	chr1	113929324	113977869	0.0126215	HIPK1	0.179706	NormalGene
351	1p13.2	chr1	114392790	114511203	0.0129284	TRIM33	0.179706	NormalGene
352	1p13.2	chr1	114567557	114581629	0.0131618	BCAS2	0.179706	NormalGene
353	1p13.2	chr1	114716913	114758676	0.0132916	CSDE1	0.179706	NormalGene
354	1p13.1	chr1	115976513	116070054	0.0133751	SLC22A15	0.0267977	NormalGene
355	1p13.1	chr1	116372668	116410261	0.0134226	ATP1A1	0.0267977	NormalGene
356	1p12	chr1	117367449	117528872	0.0130262	MAN1A2	0.0377041	NormalGene
357	1p12	chr1	117863485	117929621	0.0125057	GDAP2	0.0377041	NormalGene
358	1p12	chr1	120150898	120176520	0.0121722	SEC22B	0.0377041	NormalGene
359	1p11.2	chr1	120913184	121009291	0.0120297	LINC00623	0.0238838	NormalGene
360	1p11.2	chr1	121184811	121392874	0.0118541	SRGAP2C	0.0238838	NormalGene
361	1q21.1	chr1	144421386	144461674	0.0116819	NBPF15	0.111185	NormalGene
362	1q21.1	chr1	144887265	145095528	0.0112113	SRGAP2B	0.111185	NormalGene
363	1q21.1	chr1	145607988	145670650	0.0111784	GPR89A	0.111185	NormalGene
364	1q21.1	chr1	145738868	145824095	0.0112916	RNF115	0.111185	NormalGene
365	1q21.1	chr1	145911350	145918717	0.0113627	PEX11B	0.111185	NormalGene
366	1q21.1	chr1	145917714	145927678	0.0112667	RBM8A	0.111185	NormalGene
367	1q21.1	chr1	146938744	146996202	0.011121	NBPF12	0.111185	NormalGene
368	1q21.1	chr1	147155106	147172550	0.0109892	PRKAB2	0.111185	NormalGene
369	1q21.1	chr1	147175351	147243050	0.0106787	FMO5	0.111185	NormalGene
370	1q21.1	chr1	147242654	147295765	0.0104036	CHD1L	0.111185	NormalGene
371	1q21.2	chr1	147928393	147993592	0.0101474	GPR89B	0.12159	NormalGene
372	1q21.2	chr1	148102046	148152322	0.0100833	NBPF11	0.12159	NormalGene
373	1q21.2	chr1	148290889	148519604	0.0100315	LINC01138	0.12159	NormalGene
374	1q21.2	chr1	148808181	149048286	0.0102315	PDE4DIP	0.12159	NormalGene
375	1q21.2	chr1	149475045	149556361	0.0104119	NBPF19	0.12159	NormalGene
376	1q21.2	chr1	149606334	149705716	0.010972	LINC00869	0.12159	NormalGene
377	1q21.2	chr1	149903318	149917844	0.0113284	SV2A	0.12159	NormalGene
378	1q21.2	chr1	149937812	150010726	0.0117395	OTUD7B	0.12159	NormalGene
379	1q21.2	chr1	150067279	150145329	0.0119438	VPS45	0.12159	NormalGene
380	1q21.2	chr1	150293861	150308979	0.0121919	MRPS21	0.12159	NormalGene
381	1q21.2	chr1	150363091	150476566	0.0125092	RPRD2	0.12159	NormalGene
382	1q21.3	chr1	150600851	150629612	0.0129295	ENSA	0.608704	NormalGene
383	1q21.3	chr1	150809713	150876708	0.0131964	ARNT	0.608704	NormalGene
384	1q21.3	chr1	150926263	150964744	0.0135237	SETDB1	0.608704	NormalGene
385	1q21.3	chr1	151047751	151051986	0.014037	C1orf56	0.608704	NormalGene
386	1q21.3	chr1	151050971	151070325	0.0146599	CDC42SE1	0.608704	NormalGene
387	1q21.3	chr1	151060397	151069544	0.0149369	MLLT11	0.608704	NormalGene
388	1q21.3	chr1	151197949	151249536	0.0152527	PIP5K1A	0.608704	NormalGene
389	1q21.3	chr1	151254709	151267479	0.0155357	PSMD4	0.608704	NormalGene
390	1q21.3	chr1	151291797	151327715	0.0159599	PI4KB	0.608704	NormalGene
391	1q21.3	chr1	151399560	151401937	0.0163401	PSMB4	0.608704	NormalGene
392	1q21.3	chr1	151402724	151459494	0.0165399	POGZ	0.608704	NormalGene
393	1q21.3	chr1	151612006	151699091	0.0171411	SNX27	0.608704	NormalGene
394	1q21.3	chr1	151700058	151716803	0.0175727	CELF3	0.608704	NormalGene
395	1q21.3	chr1	151870866	151909637	0.0182173	THEM4	0.608704	NormalGene
396	1q21.3	chr1	152168125	152445456	0.0189099	FLG-AS1	0.608704	NormalGene
397	1q21.3	chr1	153534599	153536244	0.0195538	S100A6	0.608704	NormalGene
398	1q21.3	chr1	153633982	153646306	0.0201721	CHTOP	0.608704	NormalGene
399	1q21.3	chr1	153728050	153774808	0.0209614	INTS3	0.608704	NormalGene
400	1q21.3	chr1	153789030	153923360	0.0214923	GATAD2B	0.608704	NormalGene
401	1q21.3	chr1	153929501	153946718	0.0218271	DENND4B	0.608704	NormalGene
402	1q21.3	chr1	153974269	153977674	0.0228674	JTB	0.608704	NormalGene
403	1q21.3	chr1	153990762	153992155	0.0239039	RPS27	0.608704	NormalGene
404	1q21.3	chr1	154155304	154194648	0.0245282	TPM3	0.608704	NormalGene
405	1q21.3	chr1	154206696	154220637	0.0256262	C1orf43	0.608704	NormalGene
406	1q21.3	chr1	154220179	154271510	0.0263958	UBAP2L	0.608704	NormalGene
407	1q21.3	chr1	154272589	154275875	0.027451	HAX1	0.608704	NormalGene
408	1q21.3	chr1	154325525	154351304	0.0286882	ATP8B2	0.608704	NormalGene
409	1q21.3	chr1	154548577	154559028	0.0294552	UBE2Q1	0.608704	NormalGene
410	1q21.3	chr1	154581695	154628013	0.0302513	ADAR	0.608704	NormalGene
411	1q21.3	chr1	155050566	155062775	0.0307768	ADAM15	0.608704	NormalGene
412	1q22	chr1	155173787	155184971	0.0317016	TRIM46	0.691453	NormalGene
413	1q22	chr1	155195588	155209051	0.0328564	THBS3	0.691453	NormalGene
414	1q22	chr1	155234452	155244699	0.0341661	GBA	0.691453	NormalGene
415	1q22	chr1	155247205	155255483	0.0353563	FAM189B	0.691453	NormalGene
416	1q22	chr1	155308748	155320666	0.0365125	FDPS	0.691453	NormalGene
417	1q22	chr1	155320894	155331114	0.0373506	RUSC1	0.691453	NormalGene
418	1q22	chr1	155335268	155563162	0.0385954	ASH1L	0.691453	NormalGene
419	1q22	chr1	155659443	155689000	0.0399558	YY1AP1	0.691453	NormalGene
420	1q22	chr1	155687960	155739010	0.0409614	DAP3	0.691453	NormalGene
421	1q22	chr1	155749659	155859400	0.0421789	GON4L	0.691453	NormalGene
422	1q22	chr1	155859567	155885199	0.0436424	SYT11	0.691453	NormalGene
423	1q22	chr1	155946851	156007070	0.044872	ARHGEF2	0.691453	NormalGene
424	1q22	chr1	156009048	156020951	0.0458173	SSR2	0.691453	NormalGene
425	1q22	chr1	156054782	156058506	0.0463724	LAMTOR2	0.691453	NormalGene
426	1q22	chr1	156249224	156282825	0.0467607	SMG5	0.691453	NormalGene
427	1q22	chr1	156308968	156367873	0.0469576	CCT3	0.691453	NormalGene
428	1q22	chr1	156463727	156500779	0.047396	MEF2D	0.691453	NormalGene
429	1q23.1	chr1	156641390	156659532	0.0479032	BCAN	0.193488	NormalGene
430	1q23.1	chr1	156742109	156766925	0.0484797	HDGF	0.193488	NormalGene
431	1q23.1	chr1	156750610	156800815	0.0484508	PRCC	0.193488	NormalGene
432	1q23.1	chr1	156934840	157045742	0.0486541	ARHGEF11	0.193488	NormalGene
433	1q23.2	chr1	159171609	159203313	0.0484464	CADM3	0.286932	NormalGene
434	1q23.2	chr1	160081538	160090563	0.0482931	KCNJ9	0.286932	NormalGene
435	1q23.2	chr1	160091340	160098943	0.0480902	IGSF8	0.286932	NormalGene
436	1q23.2	chr1	160205380	160215376	0.0477319	PEA15	0.286932	NormalGene
437	1q23.2	chr1	160215715	160262549	0.0473365	DCAF8	0.286932	NormalGene
438	1q23.2	chr1	160288594	160343273	0.047034	COPA	0.286932	NormalGene
439	1q23.3	chr1	161098361	161100346	0.046521	KLHDC9	0.476561	NormalGene
440	1q23.3	chr1	161100556	161118055	0.0460813	PFDN2	0.476561	NormalGene
441	1q23.3	chr1	161118086	161125445	0.0454231	NIT1	0.476561	NormalGene
442	1q23.3	chr1	161152776	161158856	0.0447589	UFC1	0.476561	NormalGene
443	1q23.3	chr1	161197104	161214723	0.0445581	NDUFS2	0.476561	NormalGene
444	1q23.3	chr1	161314381	161363206	0.0437312	SDHC	0.476561	NormalGene
445	1q23.3	chr1	161766298	161977574	0.0430062	ATF6	0.476561	NormalGene
446	1q23.3	chr1	162069691	162370475	0.0421085	NOS1AP	0.476561	NormalGene
447	1q23.3	chr1	162497251	162529631	0.0412373	UHMK1	0.476561	NormalGene
448	1q23.3	chr1	163068775	163076802	0.0402133	RGS4	0.476561	NormalGene
449	1q23.3	chr1	164555584	164899296	0.038922	PBX1	0.476561	NormalGene
450	1q24.1	chr1	165631213	165661796	0.0372394	MGST3	0.173056	NormalGene
451	1q24.1	chr1	165724293	165827755	0.0358032	TMCO1	0.173056	NormalGene
452	1q24.1	chr1	165827614	165911618	0.0344985	UCK2	0.173056	NormalGene
453	1q24.1	chr1	166057426	166167001	0.033362	FAM78B	0.173056	NormalGene
454	1q24.1	chr1	166895711	166975540	0.0321527	ILDR2	0.173056	NormalGene
455	1q24.2	chr1	167220876	167427345	0.0308173	POU2F1	0.291455	NormalGene
456	1q24.2	chr1	167721192	167791919	0.0297279	MPZL1	0.291455	NormalGene
457	1q24.2	chr1	167916675	167937072	0.0288017	MPC2	0.291455	NormalGene
458	1q24.2	chr1	167935783	168075843	0.0276018	DCAF6	0.291455	NormalGene
459	1q24.2	chr1	168178962	168202109	0.0263871	TIPRL	0.291455	NormalGene
460	1q24.2	chr1	168784012	168792886	0.0254497	LINC00626	0.291455	NormalGene
461	1q24.2	chr1	168903905	169087005	0.0241261	LINC00970	0.291455	NormalGene
462	1q24.2	chr1	169105697	169132722	0.0227196	ATP1B1	0.291455	NormalGene
463	1q24.2	chr1	169132531	169367948	0.0212719	NME7	0.291455	NormalGene
464	1q24.2	chr1	169367970	169396540	0.0197075	BLZF1	0.291455	NormalGene
465	1q24.2	chr1	169662007	169854080	0.0181854	C1orf112	0.291455	NormalGene
466	1q24.2	chr1	169921326	170085208	0.0166591	KIFAP3	0.291455	NormalGene
467	1q24.3	chr1	171485530	171593511	0.0149292	PRRC2C	0.061692	NormalGene
468	1q24.3	chr1	171700160	171742074	0.0135683	VAMP4	0.061692	NormalGene
469	1q24.3	chr1	171841498	172418466	0.0124209	DNM3	0.061692	NormalGene
470	1q24.3	chr1	172370189	172444086	0.0110671	PIGC	0.061692	NormalGene
471	1q24.3	chr1	172532349	172611833	0.00970648	SUCO	0.061692	NormalGene
472	1q25.1	chr1	173714941	173786692	0.00872342	KLHL20	0.0316104	NormalGene
473	1q25.1	chr1	173931084	174022357	0.00706666	RC3H1	0.0316104	NormalGene
474	1q25.1	chr1	174159410	174995308	0.00618457	RABGAP1L	0.0316104	NormalGene
475	1q25.1	chr1	174999163	175012027	0.00536345	CACYBP	0.0316104	NormalGene
476	1q25.1	chr1	175315194	175743616	0.00427232	TNR	0.0316104	NormalGene
477	1q25.2	chr1	176463171	176845601	0.00386037	PAPPA2	0.0258343	NormalGene
478	1q25.2	chr1	176857302	177164973	0.00341458	ASTN1	0.0258343	NormalGene
479	1q25.2	chr1	177170958	177282422	0.00292966	BRINP2	0.0258343	NormalGene
480	1q25.2	chr1	177923956	177984303	0.00245852	SEC16B	0.0258343	NormalGene
481	1q25.2	chr1	178094104	178484147	0.00212894	RASAL2	0.0258343	NormalGene
482	1q25.2	chr1	178725147	178921841	0.00184718	RALGPS2	0.0258343	NormalGene
483	1q25.2	chr1	178849535	178871077	0.00189751	ANGPTL1	0.0258343	NormalGene
484	1q25.2	chr1	179025804	179076567	0.00171865	FAM20B	0.0258343	NormalGene
485	1q25.2	chr1	179099330	179229684	0.00151516	ABL2	0.0258343	NormalGene
486	1q25.2	chr1	179839967	179877803	0.00150544	TOR1AIP2	0.0258343	NormalGene
487	1q25.2	chr1	179954773	180114875	0.00130418	CEP350	0.0258343	NormalGene
488	1q25.2	chr1	180154869	180204030	0.00125409	QSOX1	0.0258343	NormalGene
489	1q25.2-q25.3	chr1	180269653	180502954	0.00101382	ACBD6	0.00101382	NormalGene
490	1q25.3	chr1	180632022	180890279	0.00119211	XPR1	0.0425806	NormalGene
491	1q25.3	chr1	180972712	181023121	0.00114792	STX6	0.0425806	NormalGene
492	1q25.3	chr1	181317690	181808084	0.00143935	CACNA1E	0.0425806	NormalGene
493	1q25.3	chr1	182378098	182392206	0.00183131	GLUL	0.0425806	NormalGene
494	1q25.3	chr1	182839347	182887982	0.0022087	DHX9	0.0425806	NormalGene
495	1q25.3	chr1	183023420	183145592	0.00207973	LAMC1	0.0425806	NormalGene
496	1q25.3	chr1	183248237	183418380	0.00208928	NMNAT2	0.0425806	NormalGene
497	1q25.3	chr1	183472216	183598246	0.00210032	SMG7	0.0425806	NormalGene
498	1q25.3	chr1	183620846	183635783	0.00215348	ARPC5	0.0425806	NormalGene
499	1q25.3	chr1	183636085	183928532	0.0024846	RGL1	0.0425806	NormalGene
500	1q25.3	chr1	183929854	184037729	0.0029293	COLGALT2	0.0425806	NormalGene
501	1q25.3	chr1	184387029	184629019	0.00300678	C1orf21	0.0425806	NormalGene
502	1q25.3	chr1	184690237	184754907	0.00321886	EDEM3	0.0425806	NormalGene
503	1q25.3	chr1	185045526	185102603	0.00338437	RNF2	0.0425806	NormalGene
504	1q25.3	chr1	185118101	185157072	0.00354815	TRMT1L	0.0425806	NormalGene
505	1q25.3	chr1	185157080	185291781	0.00378559	SWT1	0.0425806	NormalGene
506	1q25.3	chr1	185296388	185317273	0.0039808	IVNS1ABP	0.0425806	NormalGene
507	1q31.1	chr1	186311652	186375693	0.00417252	TPR	0.00854602	NormalGene
508	1q31.1	chr1	190097658	190478404	0.0043735	BRINP3	0.00854602	NormalGene
509	1q31.2	chr1	193012250	193060080	0.00501703	UCHL5	0.0153768	NormalGene
510	1q31.2	chr1	193121983	193254815	0.00509411	CDC73	0.0153768	NormalGene
511	1q31.2	chr1	193178730	193186613	0.00526567	B3GALT2	0.0153768	NormalGene
512	1q31.3	chr1	196225779	196609225	0.00542529	KCNT2	0.0242042	NormalGene
513	1q31.3	chr1	197153682	197201293	0.00571769	ZBTB41	0.0242042	NormalGene
514	1q31.3	chr1	197268204	197478455	0.00631904	CRB1	0.0242042	NormalGene
515	1q31.3	chr1	197504748	197775696	0.00674214	DENND1B	0.0242042	NormalGene
516	1q32.1	chr1	198777861	198937471	0.00694964	MIR181A1HG	0.300153	NormalGene
517	1q32.1	chr1	200404940	200410056	0.00748587	ZNF281	0.300153	NormalGene
518	1q32.1	chr1	200739558	200860704	0.00778542	CAMSAP2	0.300153	NormalGene
519	1q32.1	chr1	200969390	201023714	0.00788771	KIF21B	0.300153	NormalGene
520	1q32.1	chr1	201134772	201171574	0.00820371	TMEM9	0.300153	NormalGene
521	1q32.1	chr1	201359008	201377764	0.00845126	TNNT2	0.300153	NormalGene
522	1q32.1	chr1	201622885	201826969	0.00856179	NAV1	0.300153	NormalGene
523	1q32.1	chr1	201688259	201829559	0.0090989	IPO9-AS1	0.300153	NormalGene
524	1q32.1	chr1	201829149	201884291	0.00928438	IPO9	0.300153	NormalGene
525	1q32.1	chr1	201888680	201892587	0.00953495	SHISA4	0.300153	NormalGene
526	1q32.1	chr1	201955503	201970664	0.00963919	TIMM17A	0.300153	NormalGene
527	1q32.1	chr1	202133404	202144743	0.00980871	ARL8A	0.300153	NormalGene
528	1q32.1	chr1	202348699	202592706	0.00993192	PPP1R12B	0.300153	NormalGene
529	1q32.1	chr1	202590596	202710454	0.00997961	SYT2	0.300153	NormalGene
530	1q32.1	chr1	202724495	202808487	0.00991283	KDM5B	0.300153	NormalGene
531	1q32.1	chr1	202891116	202928636	0.00982886	KLHL12	0.300153	NormalGene
532	1q32.1	chr1	203007374	203024848	0.00989653	TMEM183A	0.300153	NormalGene
533	1q32.1	chr1	203026498	203078740	0.009815	PPFIA4	0.300153	NormalGene
534	1q32.1	chr1	203090654	203167405	0.00986853	ADORA1	0.300153	NormalGene
535	1q32.1	chr1	203626787	203744081	0.00985208	ATP2B4	0.300153	NormalGene
536	1q32.1	chr1	203795623	203854999	0.00955611	ZC3H11A	0.300153	NormalGene
537	1q32.1	chr1	204218853	204377665	0.00955181	PLEKHA6	0.300153	NormalGene
538	1q32.1	chr1	204516379	204558120	0.0094666	MDM4	0.300153	NormalGene
539	1q32.1	chr1	204617170	204685738	0.00940034	LRRN2	0.300153	NormalGene
540	1q32.1	chr1	204828651	205022822	0.00943195	NFASC	0.300153	NormalGene
541	1q32.1	chr1	205042937	205078289	0.00937901	CNTN2	0.300153	NormalGene
542	1q32.1	chr1	205086142	205122015	0.00918505	RBBP5	0.300153	NormalGene
543	1q32.1	chr1	205142505	205211702	0.00921875	DSTYK	0.300153	NormalGene
544	1q32.1	chr1	205504596	205532793	0.00911347	CDK18	0.300153	NormalGene
545	1q32.1	chr1	205597556	205632011	0.00891872	ELK4	0.300153	NormalGene
546	1q32.1	chr1	205712822	205750182	0.00863049	NUCKS1	0.300153	NormalGene
547	1q32.1	chr1	206203346	206464436	0.00836677	SRGAP2	0.300153	NormalGene
548	1q32.1	chr1	207034366	207081024	0.0081575	PFKFB2	0.300153	NormalGene
549	1q32.2	chr1	207752054	207795513	0.00804243	CD46	0.0458944	NormalGene
550	1q32.2	chr1	208022242	208244384	0.00783813	PLXNA2	0.0458944	NormalGene
551	1q32.2	chr1	209583714	209613939	0.00782095	CAMK1G	0.0458944	NormalGene
552	1q32.2	chr1	209900923	210171389	0.00762945	SYT14	0.0458944	NormalGene
553	1q32.2	chr1	210328252	210676296	0.00742794	HHAT	0.0458944	NormalGene
554	1q32.2	chr1	210676823	211134165	0.0071355	KCNH1	0.0458944	NormalGene
555	1q32.2-q32.3	chr1	211258377	211316385	0.00729567	RCOR3	0.00729567	NormalGene
556	1q32.3	chr1	211743457	211830763	0.00736085	LPGAT1	0.0597822	NormalGene
557	1q32.3	chr1	212432920	212446379	0.00756357	NENF	0.0597822	NormalGene
558	1q32.3	chr1	212726153	212791782	0.00753721	NSL1	0.0597822	NormalGene
559	1q32.3	chr1	212791828	212816830	0.00744779	TATDN3	0.0597822	NormalGene
560	1q32.3	chr1	212858275	212899363	0.00740794	FLVCR1	0.0597822	NormalGene
561	1q32.3	chr1	212992182	213015867	0.00750705	ANGEL2	0.0597822	NormalGene
562	1q32.3	chr1	213051233	213274774	0.00756002	RPS6KC1	0.0597822	NormalGene
563	1q32.3	chr1	214281102	214337131	0.00739778	SMYD2	0.0597822	NormalGene
564	1q32.3-q41	chr1	214348700	214552449	0.00766465	PTPN14	0.00766465	NormalGene
565	1q41	chr1	215567304	215621807	0.00779916	KCTD3	0.0844434	NormalGene
566	1q41	chr1	215622891	216423448	0.00781464	USH2A	0.0844434	NormalGene
567	1q41	chr1	216503246	217137755	0.00784918	ESRRG	0.0844434	NormalGene
568	1q41	chr1	217426992	217631090	0.0081356	GPATCH2	0.0844434	NormalGene
569	1q41	chr1	218285293	218337983	0.00804	RRP15	0.0844434	NormalGene
570	1q41	chr1	219173869	219212865	0.00805603	LYPLAL1	0.0844434	NormalGene
571	1q41	chr1	220148293	220272453	0.00779356	RAB3GAP2	0.0844434	NormalGene
572	1q41	chr1	220528136	220664461	0.00769727	MARK1	0.0844434	NormalGene
573	1q41	chr1	220690363	220699153	0.00739283	C1orf115	0.0844434	NormalGene
574	1q41	chr1	222618097	222668007	0.0071198	MIA3	0.0844434	NormalGene
575	1q41	chr1	223220819	223364233	0.00674533	SUSD4	0.0844434	NormalGene
576	1q42.11	chr1	224114111	224162047	0.0062738	FBXO28	0.0120754	NormalGene
577	1q42.11	chr1	224227334	224330189	0.00580164	NVL	0.0120754	NormalGene
578	1q42.11-q42.12	chr1	224385146	224437033	0.00540529	WDR26	0.00540529	NormalGene
579	1q42.12	chr1	224434660	224740554	0.00496696	CNIH3	0.0225991	NormalGene
580	1q42.12	chr1	224896262	225399292	0.00459712	DNAH14	0.0225991	NormalGene
581	1q42.12	chr1	225486835	225653142	0.00413906	ENAH	0.0225991	NormalGene
582	1q42.12	chr1	225777813	225790468	0.00371511	SRP9	0.0225991	NormalGene
583	1q42.12	chr1	226144679	226186741	0.00291681	ACBD3	0.0225991	NormalGene
584	1q42.12	chr1	226360210	226408154	0.00226402	PARP1	0.0225991	NormalGene
585	1q42.13	chr1	226989865	227318502	0.00141826	CDC42BPA	-0.0306373	NormalGene
586	1q42.13	chr1	227728200	227781826	0.000956677	SNAP47	-0.0306373	NormalGene
587	1q42.13	chr1	228082660	228099212	0.000308933	ARF1	-0.0306373	NormalGene
588	1q42.13	chr1	228100726	228105411	-0.000453708	C1orf35	-0.0306373	NormalGene
589	1q42.13	chr1	228106679	228109312	-0.000897083	MRPL55	-0.0306373	NormalGene
590	1q42.13	chr1	228139962	228148984	-0.00144733	GUK1	-0.0306373	NormalGene
591	1q42.13	chr1	228487382	228496188	-0.00215976	RNF187	-0.0306373	NormalGene
592	1q42.13	chr1	229271062	229305894	-0.00339744	RAB4A	-0.0306373	NormalGene
593	1q42.13	chr1	229321011	229343294	-0.00442654	CCSAP	-0.0306373	NormalGene
594	1q42.13	chr1	229440259	229508341	-0.00573763	NUP133	-0.0306373	NormalGene
595	1q42.13	chr1	230057990	230282122	-0.00679289	GALNT2	-0.0306373	NormalGene
596	1q42.13	chr1	230314490	230426332	-0.00800879	PGBD5	-0.0306373	NormalGene
597	1q42.2	chr1	230642481	230693982	-0.00895231	COG2	-0.150854	NormalGene
598	1q42.2	chr1	230906243	230978875	-0.0100441	TTC13	-0.150854	NormalGene
599	1q42.2	chr1	230978981	231000733	-0.0111159	ARV1	-0.150854	NormalGene
600	1q42.2	chr1	231363751	231422287	-0.0126643	EGLN1	-0.150854	NormalGene
601	1q42.2	chr1	232397965	232630571	-0.014062	SIPA1L2	-0.150854	NormalGene
602	1q42.2	chr1	232950605	232983882	-0.0154585	NTPCR	-0.150854	NormalGene
603	1q42.2	chr1	233614106	233672514	-0.0170778	KCNK1	-0.150854	NormalGene
604	1q42.2	chr1	233904676	234324511	-0.0188959	SLC35F3	-0.150854	NormalGene
605	1q42.2	chr1	234373456	234385080	-0.020461	COA6	-0.150854	NormalGene
606	1q42.2	chr1	234391313	234479179	-0.022122	TARBP1	-0.150854	NormalGene
607	1q42.3	chr1	234604269	234610178	-0.0238322	IRF2BP2	-0.212415	NormalGene
608	1q42.3	chr1	235109341	235128837	-0.0259934	TOMM20	-0.212415	NormalGene
609	1q42.3	chr1	235131634	235328219	-0.0283472	ARID4B	-0.212415	NormalGene
610	1q42.3	chr1	235327350	235344532	-0.0303022	GGPS1	-0.212415	NormalGene
611	1q42.3	chr1	235367360	235452443	-0.0323276	TBCE	-0.212415	NormalGene
612	1q42.3	chr1	235661041	235883640	-0.0344706	LYST	-0.212415	NormalGene
613	1q42.3	chr1	236215101	236281958	-0.0371415	ERO1B	-0.212415	NormalGene
614	1q42.3-q43	chr1	236348257	236502915	-0.039235	EDARADD	-0.039235	NormalGene
615	1q43	chr1	236518000	236552981	-0.0417243	LGALS8	-0.671113	NormalGene
616	1q43	chr1	236549005	236604516	-0.0445681	HEATR1	-0.671113	NormalGene
617	1q43	chr1	236664141	236764631	-0.0475956	ACTN2	-0.671113	NormalGene
618	1q43	chr1	236795260	236921278	-0.0504145	MTR	-0.671113	NormalGene
619	1q43	chr1	237042184	237833988	-0.0539568	RYR2	-0.671113	NormalGene
620	1q43	chr1	239386565	239915452	-0.0570337	CHRM3	-0.671113	NormalGene
621	1q43	chr1	239703381	239770130	-0.0588376	CHRM3-AS2	-0.671113	NormalGene
622	1q43	chr1	240014348	240475187	-0.0610231	FMN2	-0.671113	NormalGene
623	1q43	chr1	240775514	241357230	-0.0625999	RGS7	-0.671113	NormalGene
624	1q43	chr1	241590102	241677376	-0.0637018	OPN3	-0.671113	NormalGene
625	1q43	chr1	242082986	242524697	-0.064447	PLD5	-0.671113	NormalGene
626	1q43	chr1	243124428	243255348	-0.065211	CEP170	-0.671113	NormalGene
627	1q43-q44	chr1	243256034	243500091	-0.0662277	SDCCAG8	-0.133355	NormalGene
628	1q43-q44	chr1	243488233	243851079	-0.0671273	AKT3	-0.133355	NormalGene
629	1q44	chr1	244048939	244057476	-0.067715	ZBTB18	-0.871956	NormalGene
630	1q44	chr1	244835616	244845057	-0.0686123	COX20	-0.871956	NormalGene
631	1q44	chr1	244969705	245127164	-0.0694695	EFCAB2	-0.871956	NormalGene
632	1q44	chr1	245154985	245709432	-0.0705215	KIF26B	-0.871956	NormalGene
633	1q44	chr1	245749342	246507312	-0.0718647	SMYD3	-0.871956	NormalGene
634	1q44	chr1	246566444	246668595	-0.072386	CNST	-0.871956	NormalGene
635	1q44	chr1	246724409	246768137	-0.073156	SCCPDH	-0.871956	NormalGene
636	1q44	chr1	246839098	246931948	-0.0739323	AHCTF1	-0.871956	NormalGene
637	1q44	chr1	248095184	248101103	-0.0747623	OR2L13	-0.871956	NormalGene
638	1q44	chr1	248739415	248755759	-0.0756463	LYPD8	-0.871956	NormalGene
639	1q44	chr1	248810446	248825915	-0.0764647	SH3BP5L	-0.871956	NormalGene
640	1q44	chr1	248850006	248859144	-0.077425	ZNF692	-0.871956	NormalGene
641	2p25.3	chr2	217730	266398	0.00715905	SH3YL1	0.0548591	NormalGene
642	2p25.3	chr2	264140	278283	0.00768224	ACP1	0.0548591	NormalGene
643	2p25.3	chr2	950849	1367613	0.0073062	SNTG2	0.0548591	NormalGene
644	2p25.3	chr2	1789113	2331664	0.00752676	MYT1L	0.0548591	NormalGene
645	2p25.3	chr2	2895048	3126026	0.00777231	LINC01250	0.0548591	NormalGene
646	2p25.3	chr2	3379675	3485094	0.00835242	TRAPPC12	0.0548591	NormalGene
647	2p25.3	chr2	3575260	3580920	0.00906017	RPS7	0.0548591	NormalGene
648	2p25.1	chr2	6917412	7068286	0.00942671	RNF144A	0.191663	NormalGene
649	2p25.1	chr2	8678845	8684461	0.0100355	ID2	0.191663	NormalGene
650	2p25.1	chr2	8721081	8837630	0.0102792	KIDINS220	0.191663	NormalGene
651	2p25.1	chr2	8852690	9003709	0.0106107	MBOAT2	0.191663	NormalGene
652	2p25.1	chr2	9206765	9405683	0.0110207	ASAP2	0.191663	NormalGene
653	2p25.1	chr2	9403475	9423528	0.0113892	ITGB1BP1	0.191663	NormalGene
654	2p25.1	chr2	9473658	9496543	0.011741	IAH1	0.191663	NormalGene
655	2p25.1	chr2	9488486	9556732	0.0122316	ADAM17	0.191663	ADRisk
656	2p25.1	chr2	9583967	9630997	0.0125321	YWHAQ	0.191663	NormalGene
657	2p25.1	chr2	9843443	9934416	0.0125588	TAF1B	0.191663	NormalGene
658	2p25.1	chr2	10302889	10427617	0.0125465	HPCAL1	0.191663	NormalGene
659	2p25.1	chr2	10570754	10689987	0.0126277	NOL10	0.191663	NormalGene
660	2p25.1	chr2	10783391	10837977	0.0131938	PDIA6	0.191663	NormalGene
661	2p25.1	chr2	10911934	10914225	0.013578	KCNF1	0.191663	NormalGene
662	2p25.1	chr2	11179759	11348330	0.0138068	ROCK2	0.191663	NormalGene
663	2p25.1	chr2	11677595	11827409	0.0140846	LPIN1	0.191663	NormalGene
664	2p24.3	chr2	11833926	12702913	0.0147025	MIR3681HG	0.0775989	NormalGene
665	2p24.3	chr2	12716910	12742734	0.0151421	TRIB2	0.0775989	NormalGene
666	2p24.3	chr2	13710531	14400963	0.0155308	LINC00276	0.0775989	NormalGene
667	2p24.3	chr2	15166914	15561334	0.0159686	NBAS	0.0775989	NormalGene
668	2p24.3	chr2	15591178	15634346	0.0162549	DDX1	0.0775989	NormalGene
669	2p24.2	chr2	17539126	17657018	0.0163847	VSNL1	0.0490005	NormalGene
670	2p24.2	chr2	17663812	17800242	0.0163567	SMC6	0.0490005	NormalGene
671	2p24.2	chr2	17877847	18361616	0.0162591	KCNS3	0.0490005	NormalGene
672	2p24.1	chr2	19910263	19990105	0.01622	WDR35	0.0973596	NormalGene
673	2p24.1	chr2	20032650	20051628	0.0163787	LAPTM4A	0.0973596	NormalGene
674	2p24.1	chr2	20248691	20352234	0.0163939	PUM2	0.0973596	NormalGene
675	2p24.1	chr2	20447074	20449440	0.0163234	RHOB	0.0973596	NormalGene
676	2p24.1	chr2	20684014	20823130	0.0161588	LDAH	0.0973596	NormalGene
677	2p24.1	chr2	23385179	23708611	0.0158848	KLHL29	0.0973596	NormalGene
678	2p24.1-p23.3	chr2	23748664	23927123	0.0158962	ATAD2B	0.0158962	NormalGene
679	2p23.3	chr2	23927285	24004909	0.0157896	UBXN2A	0.455265	NormalGene
680	2p23.3	chr2	24049701	24063681	0.0155589	FKBP1B	0.455265	NormalGene
681	2p23.3	chr2	24076526	24169640	0.0155539	FAM228B	0.455265	NormalGene
682	2p23.3	chr2	24202864	24360536	0.0153741	ITSN2	0.455265	NormalGene
683	2p23.3	chr2	24491254	24770702	0.0154254	NCOA1	0.455265	NormalGene
684	2p23.3	chr2	24793136	24822376	0.015415	CENPO	0.455265	NormalGene
685	2p23.3	chr2	24819169	24920237	0.0154641	ADCY3	0.455265	NormalGene
686	2p23.3	chr2	25042076	25159135	0.0155733	EFR3B	0.455265	NormalGene
687	2p23.3	chr2	25227855	25342590	0.0156345	DNMT3A	0.455265	NormalGene
688	2p23.3	chr2	25377198	25673647	0.0157998	DTNB	0.455265	NormalGene
689	2p23.3	chr2	25733753	25878487	0.0159491	ASXL2	0.455265	NormalGene
690	2p23.3	chr2	25926598	25982749	0.0160081	KIF3C	0.455265	NormalGene
691	2p23.3	chr2	26034084	26137454	0.0160081	RAB10	0.455265	NormalGene
692	2p23.3	chr2	26190635	26244672	0.0159998	HADHA	0.455265	NormalGene
693	2p23.3	chr2	26243170	26290465	0.0161773	HADHB	0.455265	NormalGene
694	2p23.3	chr2	26847747	26950351	0.0161774	DPYSL5	0.455265	NormalGene
695	2p23.3	chr2	26970637	27027219	0.0163763	MAPRE3	0.455265	NormalGene
696	2p23.3	chr2	27042364	27070622	0.0160997	AGBL5	0.455265	NormalGene
697	2p23.3	chr2	27070472	27071654	0.0158641	OST4	0.455265	NormalGene
698	2p23.3	chr2	27098889	27119128	0.0156684	CGREF1	0.455265	NormalGene
699	2p23.3	chr2	27253684	27275817	0.0153268	SLC30A3	0.455265	NormalGene
700	2p23.3	chr2	27282429	27307439	0.0150787	TRIM54	0.455265	NormalGene
701	2p23.3	chr2	27309492	27325680	0.0144682	MPV17	0.455265	NormalGene
702	2p23.3	chr2	27325849	27357034	0.0138652	GTF3C2	0.455265	NormalGene
703	2p23.3	chr2	27370496	27377535	0.0127098	SNX17	0.455265	NormalGene
704	2p23.3	chr2	27381195	27409591	0.0122776	PPM1G	0.455265	NormalGene
705	2p23.3	chr2	27427790	27442259	0.0117642	NRBP1	0.455265	NormalGene
706	2p23.3	chr2	27444377	27489805	0.0114787	IFT172	0.455265	NormalGene
707	2p23.3	chr2	27491883	27495200	0.0111099	FNDC4	0.455265	NormalGene
708	2p23.3	chr2	27650809	27663840	0.0107927	SUPT7L	0.455265	NormalGene
709	2p23.3	chr2	27663471	27694976	0.0104767	SLC4A1AP	0.455265	NormalGene
710	2p23.2	chr2	27771717	27988087	0.0100244	MRPL33	0.0531619	NormalGene
711	2p23.2	chr2	27781379	27890681	0.00954943	RBKS	0.0531619	NormalGene
712	2p23.2	chr2	28392448	28417317	0.00904637	FOSL2	0.0531619	NormalGene
713	2p23.2	chr2	28849821	28870309	0.00853486	TRMT61B	0.0531619	NormalGene
714	2p23.2	chr2	28894667	28948219	0.0082535	WDR43	0.0531619	NormalGene
715	2p23.2	chr2	29097705	29189643	0.0077533	CLIP4	0.0531619	NormalGene
716	2p23.1	chr2	30146941	30160533	0.0073532	YPEL5	0.0273411	NormalGene
717	2p23.1	chr2	30447226	30644225	0.00707936	LCLAT1	0.0273411	NormalGene
718	2p23.1	chr2	30910467	31155202	0.00667865	GALNT14	0.0273411	NormalGene
719	2p23.1	chr2	31234152	31269451	0.00622986	EHD3	0.0273411	NormalGene
720	2p22.3	chr2	31865060	32011230	0.00595038	MEMO1	0.0351357	NormalGene
721	2p22.3	chr2	31867809	32039805	0.00558289	DPY30	0.0351357	NormalGene
722	2p22.3	chr2	32063556	32157637	0.00497356	SPAST	0.0351357	NormalGene
723	2p22.3	chr2	32165841	32224379	0.0044129	SLC30A6	0.0351357	NormalGene
724	2p22.3	chr2	32277904	32316594	0.00389139	YIPF4	0.0351357	NormalGene
725	2p22.3	chr2	32357028	32618899	0.00313523	BIRC6	0.0351357	NormalGene
726	2p22.3	chr2	32557273	32574818	0.0023806	BIRC6-AS2	0.0351357	NormalGene
727	2p22.3	chr2	32927085	32946149	0.00209929	LINC00486	0.0351357	NormalGene
728	2p22.3	chr2	32946953	33399509	0.00159031	LTBP1	0.0351357	NormalGene
729	2p22.3	chr2	33583660	33599382	0.00111916	FAM98A	0.0351357	NormalGene
730	2p22.2	chr2	36355778	36551135	0.000771676	CRIM1	-0.0247041	NormalGene
731	2p22.2	chr2	36531805	36646087	0.000196966	FEZ2	-0.0247041	NormalGene
732	2p22.2	chr2	36837698	36966536	-0.000510171	STRN	-0.0247041	NormalGene
733	2p22.2	chr2	36968383	37084372	-0.00139891	HEATR5B	-0.0247041	NormalGene
734	2p22.2	chr2	37099210	37157522	-0.00194382	EIF2AK2	-0.0247041	NormalGene
735	2p22.2	chr2	37196488	37216193	-0.00262854	CEBPZOS	-0.0247041	NormalGene
736	2p22.2	chr2	37201612	37231596	-0.00351557	CEBPZ	-0.0247041	NormalGene
737	2p22.2	chr2	37231631	37253403	-0.0042531	NDUFAF7	-0.0247041	NormalGene
738	2p22.2	chr2	37250502	37324833	-0.00509458	PRKD3	-0.0247041	ADRisk
739	2p22.2	chr2	37923187	38067142	-0.006328	RMDN2	-0.0247041	NormalGene
740	2p22.2-p22.1	chr2	38293954	38377285	-0.00749966	ATL2	-0.00749966	NormalGene
741	2p22.1	chr2	38561969	38603586	-0.00851053	HNRNPLL	-0.11622	NormalGene
742	2p22.1	chr2	38743599	38751494	-0.00939848	SRSF7	-0.11622	NormalGene
743	2p22.1	chr2	38797729	38875934	-0.0103033	DHX57	-0.11622	NormalGene
744	2p22.1	chr2	38981549	39124345	-0.0116007	SOS1	-0.11622	NormalGene
745	2p22.1	chr2	39249266	39437301	-0.0129564	MAP4K3	-0.11622	NormalGene
746	2p22.1	chr2	39664982	39717963	-0.0139843	TMEM178A	-0.11622	NormalGene
747	2p22.1	chr2	39736060	39779267	-0.0154784	THUMPD2	-0.11622	NormalGene
748	2p22.1	chr2	39786453	40255209	-0.016523	SLC8A1-AS1	-0.11622	NormalGene
749	2p22.1	chr2	40097270	40611053	-0.0174645	SLC8A1	-0.11622	NormalGene
750	2p21	chr2	42048021	42058517	-0.0179272	PKDCC	-0.300347	NormalGene
751	2p21	chr2	42169353	42332548	-0.0188538	EML4	-0.300347	NormalGene
752	2p21	chr2	42333546	42425088	-0.01933	COX7A2L	-0.300347	NormalGene
753	2p21	chr2	42494569	42756947	-0.0199894	MTA3	-0.300347	NormalGene
754	2p21	chr2	43230851	43596038	-0.0206848	THADA	-0.300347	NormalGene
755	2p21	chr2	43774039	43810010	-0.0210436	DYNC2LI1	-0.300347	NormalGene
756	2p21	chr2	43886224	43996226	-0.0213644	LRPPRC	-0.300347	NormalGene
757	2p21	chr2	44167969	44244384	-0.0215878	PPM1B	-0.300347	NormalGene
758	2p21	chr2	44316281	44361862	-0.022089	PREPL	-0.300347	NormalGene
759	2p21	chr2	44361947	44772592	-0.022825	CAMKMT	-0.300347	NormalGene
760	2p21	chr2	45651345	46187990	-0.0233764	PRKCE	-0.300347	NormalGene
761	2p21	chr2	46698952	46780245	-0.0234649	SOCS5	-0.300347	NormalGene
762	2p21	chr2	46901870	46941855	-0.023692	MCFD2	-0.300347	NormalGene
763	2p21	chr2	47335315	47335514	-0.0241188	BCYRN1	-0.300347	NormalGene
764	2p21-p16.3	chr2	47403067	47663146	-0.0244311	MSH2	-0.0244311	NormalGene
765	2p16.3	chr2	47789316	47906498	-0.0244877	FBXO11	-0.12252	NormalGene
766	2p16.3	chr2	48314637	48379295	-0.0242387	FOXN2	-0.12252	NormalGene
767	2p16.3	chr2	48440598	48515391	-0.0245498	PPP1R21	-0.12252	NormalGene
768	2p16.3	chr2	48962157	49154527	-0.0245187	FSHR	-0.12252	NormalGene
769	2p16.3	chr2	49918503	51225575	-0.0247253	NRXN1	-0.12252	NormalGene
770	2p16.2	chr2	53532672	53860160	-0.023798	ASB3	-0.11217	NormalGene
771	2p16.2	chr2	53787044	53818819	-0.0231927	ERLEC1	-0.11217	NormalGene
772	2p16.2	chr2	53864069	53970993	-0.0224083	PSME4	-0.11217	NormalGene
773	2p16.2	chr2	53970838	54305300	-0.0217535	ACYP2	-0.11217	NormalGene
774	2p16.2	chr2	54456317	54671446	-0.0210176	SPTBN1	-0.11217	NormalGene
775	2p16.1	chr2	54723499	54972025	-0.0205859	EML6	-0.203104	NormalGene
776	2p16.1	chr2	54972187	55112621	-0.0201078	RTN4	-0.203104	NormalGene
777	2p16.1	chr2	55231903	55235853	-0.0193408	RPS27A	-0.203104	NormalGene
778	2p16.1	chr2	55287842	55419895	-0.0183283	CCDC88A	-0.203104	NormalGene
779	2p16.1	chr2	55519604	55545079	-0.0176732	CFAP36	-0.203104	NormalGene
780	2p16.1	chr2	55547292	55618880	-0.0170593	PPP4R3B	-0.203104	NormalGene
781	2p16.1	chr2	55634061	55693863	-0.0166067	PNPT1	-0.203104	NormalGene
782	2p16.1	chr2	56183990	56386172	-0.0158892	CCDC85A	-0.203104	NormalGene
783	2p16.1	chr2	58159243	58241372	-0.0152468	FANCL	-0.203104	NormalGene
784	2p16.1	chr2	58427799	59063766	-0.0145673	LINC01122	-0.203104	NormalGene
785	2p16.1	chr2	60450520	60554467	-0.0139225	BCL11A	-0.203104	NormalGene
786	2p16.1	chr2	60756253	60802086	-0.0137768	PAPOLG	-0.203104	NormalGene
787	2p15	chr2	61145068	61164828	-0.0132271	C2orf74	-0.106778	NormalGene
788	2p15	chr2	61187463	61471087	-0.0132013	USP34	-0.106778	NormalGene
789	2p15	chr2	61476032	61538741	-0.0129709	XPO1	-0.106778	NormalGene
790	2p15	chr2	61868085	61888671	-0.0126465	CCT4	-0.106778	NormalGene
791	2p15	chr2	61888724	62147247	-0.0122567	COMMD1	-0.106778	NormalGene
792	2p15	chr2	62673851	63046487	-0.0118895	EHBP1	-0.106778	NormalGene
793	2p15	chr2	63119559	63827843	-0.01079	WDPCP	-0.106778	NormalGene
794	2p15	chr2	63588609	63607197	-0.0100528	MDH1	-0.106778	NormalGene
795	2p15	chr2	63840952	63891562	-0.00974312	UGP2	-0.106778	NormalGene
796	2p15-p14	chr2	63892146	64019428	-0.00935417	VPS54	-0.00935417	NormalGene
797	2p14	chr2	64092652	64144420	-0.00918498	PELI1	-0.0871753	NormalGene
798	2p14	chr2	64524305	64593005	-0.00925319	AFTPH	-0.0871753	NormalGene
799	2p14	chr2	64631621	64751005	-0.00922556	SERTAD2	-0.0871753	NormalGene
800	2p14	chr2	64988477	65023865	-0.00860286	SLC1A4	-0.0871753	NormalGene
801	2p14	chr2	65056366	65087004	-0.00840197	CEP68	-0.0871753	NormalGene
802	2p14	chr2	65070696	65130331	-0.0087213	RAB1A	-0.0871753	NormalGene
803	2p14	chr2	65227788	65271253	-0.00878282	ACTR2	-0.0871753	NormalGene
804	2p14	chr2	65310851	65432637	-0.00844358	SPRED2	-0.0871753	ADRisk
805	2p14	chr2	68041130	68110948	-0.0084255	C1D	-0.0871753	NormalGene
806	2p14	chr2	68284171	68320051	-0.00813352	CNRIP1	-0.0871753	NormalGene
807	2p13.3	chr2	69013176	69249327	-0.00786225	ANTXR1	-0.0840735	NormalGene
808	2p13.3	chr2	69319780	69387250	-0.00813514	GFPT1	-0.0840735	NormalGene
809	2p13.3	chr2	69396113	69437628	-0.00792442	NFU1	-0.0840735	NormalGene
810	2p13.3	chr2	69457997	69674349	-0.00773491	AAK1	-0.0840735	NormalGene
811	2p13.3	chr2	69644425	69827112	-0.00728804	ANXA4	-0.0840735	NormalGene
812	2p13.3	chr2	69829660	69881384	-0.00708603	GMCL1	-0.0840735	NormalGene
813	2p13.3	chr2	69897688	69942945	-0.00733685	MXD1	-0.0840735	NormalGene
814	2p13.3	chr2	70087477	70089203	-0.00723482	PCBP1	-0.0840735	NormalGene
815	2p13.3	chr2	70257386	70281185	-0.00734051	PCYOX1	-0.0840735	NormalGene
816	2p13.3	chr2	70607618	70768225	-0.00780808	ADD2	-0.0840735	NormalGene
817	2p13.3	chr2	71064344	71079808	-0.00832244	NAGK	-0.0840735	NormalGene
818	2p13.3-p13.2	chr2	71276561	71435069	-0.00873759	ZNF638	-0.00873759	NormalGene
819	2p13.2	chr2	71453561	71686763	-0.00885392	DYSF	-0.0463605	NormalGene
820	2p13.2	chr2	72175984	72826041	-0.00907325	EXOC6B	-0.0463605	NormalGene
821	2p13.2	chr2	72942036	73075619	-0.00930981	SFXN5	-0.0463605	NormalGene
822	2p13.2	chr2	73233420	73253021	-0.00949628	CCT7	-0.0463605	NormalGene
823	2p13.2	chr2	73254682	73284478	-0.0096272	FBXO41	-0.0463605	NormalGene
824	2p13.1	chr2	73385758	73625166	-0.00964553	ALMS1	-0.0614457	NormalGene
825	2p13.1	chr2	73926826	73958961	-0.00971073	DGUOK	-0.0614457	NormalGene
826	2p13.1	chr2	73984910	74108176	-0.0100516	TET3	-0.0614457	NormalGene
827	2p13.1	chr2	74135400	74147912	-0.010227	BOLA3	-0.0614457	NormalGene
828	2p13.1	chr2	74526645	74529760	-0.0107152	AUP1	-0.0614457	NormalGene
829	2p13.1	chr2	74654228	74683853	-0.0110956	SEMA4F	-0.0614457	NormalGene
830	2p12	chr2	75646783	75690851	-0.0118462	MRPL19	-0.0509241	NormalGene
831	2p12	chr2	75652000	75710985	-0.0127212	GCFC2	-0.0509241	NormalGene
832	2p12	chr2	76747685	77593319	-0.0131553	LRRTM4	-0.0509241	NormalGene
833	2p12	chr2	79185231	80648861	-0.0132014	CTNNA2	-0.0509241	NormalGene
834	2p11.2	chr2	84423528	84460045	-0.0105837	SUCLG1	-0.127531	NormalGene
835	2p11.2	chr2	84516455	84819589	-0.00972403	DNAH6	-0.127531	NormalGene
836	2p11.2	chr2	84905656	84906671	-0.00910031	TMSB10	-0.127531	NormalGene
837	2p11.2	chr2	84971093	85059472	-0.00881583	KCMF1	-0.127531	NormalGene
838	2p11.2	chr2	85318020	85328296	-0.00826218	TGOLN2	-0.127531	NormalGene
839	2p11.2	chr2	85354394	85391752	-0.00809905	ELMOD3	-0.127531	NormalGene
840	2p11.2	chr2	85539168	85545281	-0.00782371	MAT2A	-0.127531	NormalGene
841	2p11.2	chr2	85602856	85649283	-0.00773424	USP39	-0.127531	NormalGene
842	2p11.2	chr2	85837120	85905199	-0.00716077	ST3GAL5	-0.127531	NormalGene
843	2p11.2	chr2	86020216	86106155	-0.0070363	POLR1A	-0.127531	NormalGene
844	2p11.2	chr2	86106223	86142157	-0.00632903	PTCD3	-0.127531	NormalGene
845	2p11.2	chr2	86143932	86195472	-0.00603907	IMMT	-0.127531	NormalGene
846	2p11.2	chr2	86213993	86338083	-0.00598361	REEP1	-0.127531	NormalGene
847	2p11.2	chr2	86440647	86492716	-0.00570423	KDM3A	-0.127531	NormalGene
848	2p11.2	chr2	86503430	86563479	-0.00529423	CHMP3	-0.127531	NormalGene
849	2p11.2	chr2	86720291	86778041	-0.00480583	RMND5A	-0.127531	NormalGene
850	2p11.2	chr2	87002559	87021852	-0.00467607	PLGLB1	-0.127531	NormalGene
851	2p11.2	chr2	88556741	88691518	-0.00435879	EIF2AK3	-0.127531	NormalGene
852	2q11.1	chr2	95085369	95149434	-0.0040432	MRPS5	-0.0194879	NormalGene
853	2q11.1	chr2	95297327	95386077	-0.00386591	KCNIP3	-0.0194879	NormalGene
854	2q11.1	chr2	95402708	95416616	-0.0037794	FAHD2A	-0.0194879	NormalGene
855	2q11.1	chr2	95807052	95835003	-0.0037779	LINC00342	-0.0194879	NormalGene
856	2q11.1	chr2	95836919	95991831	-0.00402145	ANKRD36C	-0.0194879	NormalGene
857	2q11.2	chr2	96184859	96208827	-0.00396768	STARD7	-0.119478	NormalGene
858	2q11.2	chr2	96248514	96265997	-0.00401718	TMEM127	-0.119478	NormalGene
859	2q11.2	chr2	96266159	96274173	-0.00397817	CIAO1	-0.119478	NormalGene
860	2q11.2	chr2	96274338	96321271	-0.0040305	SNRNP200	-0.119478	NormalGene
861	2q11.2	chr2	96593170	96642787	-0.00413363	KANSL3	-0.119478	NormalGene
862	2q11.2	chr2	97113153	97264521	-0.00433204	ANKRD36	-0.119478	NormalGene
863	2q11.2	chr2	97492663	97589965	-0.0043463	ANKRD36B	-0.119478	NormalGene
864	2q11.2	chr2	97646062	97648383	-0.00429644	COX5B	-0.119478	NormalGene
865	2q11.2	chr2	97655939	97664044	-0.00430661	ACTR1B	-0.119478	NormalGene
866	2q11.2	chr2	97756333	97995948	-0.00455935	TMEM131	-0.119478	NormalGene
867	2q11.2	chr2	98444854	98594392	-0.0047679	INPP4A	-0.119478	NormalGene
868	2q11.2	chr2	98608579	98618515	-0.00493551	UNC50	-0.119478	NormalGene
869	2q11.2	chr2	98619106	98731132	-0.00497678	MGAT4A	-0.119478	NormalGene
870	2q11.2	chr2	98997261	99154964	-0.00523355	TSGA10	-0.119478	NormalGene
871	2q11.2	chr2	99337371	99401326	-0.00550324	EIF5B	-0.119478	NormalGene
872	2q11.2	chr2	99400475	99490035	-0.00533267	REV1	-0.119478	NormalGene
873	2q11.2	chr2	99545419	100192428	-0.00529025	AFF3	-0.119478	NormalGene
874	2q11.2	chr2	100271875	100322501	-0.00529321	LONRF2	-0.119478	NormalGene
875	2q11.2	chr2	100391860	100417668	-0.00539855	CHST10	-0.119478	NormalGene
876	2q11.2	chr2	100820139	100996829	-0.00546364	NPAS2	-0.119478	NormalGene
877	2q11.2	chr2	101002229	101024032	-0.00524598	RPL31	-0.119478	NormalGene
878	2q11.2	chr2	101007228	101252866	-0.00479158	TBC1D8	-0.119478	NormalGene
879	2q11.2	chr2	101271219	101308701	-0.00476429	RNF149	-0.119478	NormalGene
880	2q11.2	chr2	101345550	101387503	-0.00502074	CREG2	-0.119478	NormalGene
881	2q11.2	chr2	101696850	101894689	-0.00549224	MAP4K4	-0.119478	NormalGene
882	2q12.1	chr2	105038069	105099960	-0.00572151	MRPS9	-0.00572151	NormalGene
883	2q12.2	chr2	105357712	105438513	-0.00644666	FHL2	-0.0210615	NormalGene
884	2q12.2	chr2	105744912	105894274	-0.00704671	NCK2	-0.0210615	ADRisk
885	2q12.2	chr2	106093308	106194301	-0.00756815	UXS1	-0.0210615	NormalGene
886	2q12.3	chr2	106801600	106887108	-0.00787258	ST6GAL2	-0.0157628	NormalGene
887	2q12.3	chr2	108449191	108509415	-0.00789027	GCC2	-0.0157628	NormalGene
888	2q13	chr2	108719482	108785809	-0.00808925	RANBP2	-0.085741	NormalGene
889	2q13	chr2	108786757	108885477	-0.00865174	CCDC138	-0.085741	NormalGene
890	2q13	chr2	109129205	109504634	-0.00945017	SH3RF3	-0.085741	NormalGene
891	2q13	chr2	109987063	109996140	-0.00992928	LINC01123	-0.085741	NormalGene
892	2q13	chr2	110122311	110205066	-0.0108168	NPHP1	-0.085741	NormalGene
893	2q13	chr2	110375138	110384442	-0.0118195	LINC01106	-0.085741	NormalGene
894	2q13	chr2	111006015	111523376	-0.0129749	MIR4435-2HG	-0.085741	NormalGene
895	2q13	chr2	111611639	111884690	-0.0140094	ANAPC1	-0.085741	NormalGene
896	2q14.1	chr2	112211529	112255136	-0.0148397	ZC3H8	-0.238317	NormalGene
897	2q14.1	chr2	112275597	112340063	-0.0161368	ZC3H6	-0.238317	NormalGene
898	2q14.1	chr2	112482156	112541739	-0.0174113	TTL	-0.238317	NormalGene
899	2q14.1	chr2	112645939	112663825	-0.018886	SLC20A1	-0.238317	NormalGene
900	2q14.1	chr2	113437691	113496204	-0.0205052	CBWD2	-0.238317	NormalGene
901	2q14.1	chr2	113627229	113643396	-0.0220524	RABL2A	-0.238317	NormalGene
902	2q14.1	chr2	113705011	113756693	-0.0234484	SLC35F5	-0.238317	NormalGene
903	2q14.1	chr2	113890063	113962596	-0.024623	ACTR3	-0.238317	NormalGene
904	2q14.1	chr2	114442299	115845780	-0.0260938	DPP10	-0.238317	NormalGene
905	2q14.1	chr2	117814691	117832377	-0.0265878	DDX18	-0.238317	NormalGene
906	2q14.1	chr2	117915478	118014133	-0.0277328	CCDC93	-0.238317	NormalGene
907	2q14.1-q14.2	chr2	118088452	118110997	-0.0288298	INSIG2	-0.0288298	NormalGene
908	2q14.2	chr2	119544432	119662251	-0.0297443	CFAP221	-0.092825	NormalGene
909	2q14.2	chr2	119759922	119984899	-0.0310071	PTPN4	-0.092825	NormalGene
910	2q14.2	chr2	120013077	120179119	-0.0320735	EPB41L5	-0.092825	NormalGene
911	2q14.2-q14.3	chr2	121337776	121649476	-0.0330334	CLASP1	-0.0330334	NormalGene
912	2q14.3	chr2	121737103	121767853	-0.0343154	TSN	-0.388099	NormalGene
913	2q14.3	chr2	124025287	124921219	-0.0352766	CNTNAP5	-0.388099	NormalGene
914	2q14.3	chr2	127048027	127107288	-0.0363475	BIN1	-0.388099	ADRisk
915	2q14.3	chr2	127257290	127294166	-0.0372686	ERCC3	-0.388099	NormalGene
916	2q14.3	chr2	127298668	127388465	-0.0382679	MAP3K2	-0.388099	NormalGene
917	2q14.3	chr2	127436207	127526886	-0.039188	IWS1	-0.388099	NormalGene
918	2q14.3	chr2	127701027	127811187	-0.0403718	WDR33	-0.388099	NormalGene
919	2q14.3	chr2	127941217	128028120	-0.0414698	SAP130	-0.388099	NormalGene
920	2q14.3	chr2	128091200	128195677	-0.0422682	UGGT1	-0.388099	NormalGene
921	2q14.3	chr2	128236716	128318868	-0.0433253	HS6ST1	-0.388099	NormalGene
922	2q21.1	chr2	130151392	130182750	-0.0439909	SMPD4	-0.398081	NormalGene
923	2q21.1	chr2	130181737	130190729	-0.0455825	MZT2B	-0.398081	NormalGene
924	2q21.1	chr2	130337933	130342699	-0.0470004	CCDC115	-0.398081	NormalGene
925	2q21.1	chr2	130356045	130375405	-0.0487154	PTPN18	-0.398081	NormalGene
926	2q21.1	chr2	130836914	131047263	-0.0504266	ARHGEF4	-0.398081	NormalGene
927	2q21.1	chr2	131047876	131093460	-0.052245	FAM168B	-0.398081	NormalGene
928	2q21.1	chr2	131104847	131353709	-0.0540445	PLEKHB2	-0.398081	NormalGene
929	2q21.1	chr2	131464900	131492743	-0.0560759	MZT2A	-0.398081	NormalGene
930	2q21.2	chr2	132147591	132257969	-0.0581695	ANKRD30BL	-0.117811	NormalGene
931	2q21.2	chr2	132671788	133568463	-0.0596419	NCKAP5	-0.117811	NormalGene
932	2q21.2-q21.3	chr2	134119983	134454621	-0.0616212	MGAT5	-0.0616212	NormalGene
933	2q21.3	chr2	134455759	134719000	-0.0637368	TMEM163	-0.559516	ADRisk
934	2q21.3	chr2	134735464	134918710	-0.0657343	CCNT2-AS1	-0.559516	NormalGene
935	2q21.3	chr2	134918235	134959342	-0.0671901	CCNT2	-0.559516	NormalGene
936	2q21.3	chr2	134964485	135047468	-0.0689705	MAP3K19	-0.559516	NormalGene
937	2q21.3	chr2	135052292	135176394	-0.0708044	RAB3GAP1	-0.559516	NormalGene
938	2q21.3	chr2	135136916	135531218	-0.0727619	ZRANB3	-0.559516	NormalGene
939	2q21.3	chr2	135531455	135725270	-0.0747244	R3HDM1	-0.559516	NormalGene
940	2q21.3	chr2	135741734	135785056	-0.0755938	UBXN4	-0.559516	NormalGene
941	2q22.1	chr2	138501770	138573547	-0.0767663	SPOPL	-0.0767663	NormalGene
942	2q22.1-q22.2	chr2	140231423	142131016	-0.0781763	LRP1B	-0.0781763	NormalGene
943	2q22.2-q22.3	chr2	143091362	143768352	-0.0782671	ARHGAP15	-0.0782671	NormalGene
944	2q22.3	chr2	143938068	144332568	-0.0783454	GTDC1	-0.156827	NormalGene
945	2q22.3	chr2	144364364	144521057	-0.0784821	ZEB2	-0.156827	NormalGene
946	2q22.3-q23.1	chr2	147844517	147930826	-0.0786422	ACVR2A	-0.0786422	NormalGene
947	2q23.1	chr2	147930396	148021604	-0.0788166	ORC4	-0.157601	NormalGene
948	2q23.2	chr2	148021011	148516971	-0.078939	MBD5	-0.157317	NormalGene
949	2q23.1	chr2	148644440	148787569	-0.0787848	EPC2	-0.157601	NormalGene
950	2q23.1-q23.2	chr2	148875227	149026759	-0.0783488	KIF5C	-0.0783488	NormalGene
951	2q23.2	chr2	149569637	149587778	-0.078378	MMADHC	-0.157317	NormalGene
952	2q23.3	chr2	151409883	151508013	-0.0781698	RIF1	-0.462958	NormalGene
953	2q23.3	chr2	151788984	151828492	-0.0779989	ARL5A	-0.462958	NormalGene
954	2q23.3	chr2	151832771	152099167	-0.0774001	CACNB4	-0.462958	NormalGene
955	2q23.3	chr2	152116801	152175763	-0.0769079	STAM2	-0.462958	NormalGene
956	2q23.3	chr2	152335174	152649826	-0.0765144	FMNL2	-0.462958	NormalGene
957	2q23.3	chr2	152651593	152717997	-0.0759669	PRPF40A	-0.462958	NormalGene
958	2q23.3-q24.1	chr2	153871922	154453979	-0.0754682	GALNT13	-0.0754682	NormalGene
959	2q24.1	chr2	154697855	154858354	-0.0742384	KCNJ3	-0.432583	NormalGene
960	2q24.1	chr2	156435290	156613735	-0.0733499	GPD2	-0.432583	NormalGene
961	2q24.1	chr2	157526767	157628864	-0.0724482	ACVR1C	-0.432583	NormalGene
962	2q24.1	chr2	157876702	158136154	-0.0716979	UPP2	-0.432583	NormalGene
963	2q24.1	chr2	158171073	158456753	-0.0709404	CCDC148	-0.432583	NormalGene
964	2q24.1	chr2	158456952	158682879	-0.0699081	PKP4	-0.432583	NormalGene
965	2q24.2	chr2	159235798	159286703	-0.0687521	WDSUB1	-0.529131	NormalGene
966	2q24.2	chr2	159318979	159616569	-0.0680172	BAZ2B	-0.529131	NormalGene
967	2q23-q24	chr2	159932006	160062615	-0.0678148	PLA2R1	-0.0678148	NormalGene
968	2q24.2	chr2	160272151	160493807	-0.0672176	RBMS1	-0.529131	NormalGene
969	2q24.2	chr2	161136908	161236230	-0.0664148	TANK	-0.529131	NormalGene
970	2q24.2	chr2	161308425	161411717	-0.0659243	PSMD14	-0.529131	NormalGene
971	2q24.2	chr2	161424332	161985282	-0.0655225	SLC4A10	-0.529131	NormalGene
972	2q24.2	chr2	162318840	162371595	-0.0642379	GCA	-0.529131	NormalGene
973	2q24.2	chr2	162371407	162838767	-0.0630442	KCNH7	-0.529131	NormalGene
974	2q24.3	chr2	163593396	163736012	-0.0616205	FIGN	-0.57341	NormalGene
975	2q24.3	chr2	164492417	164621482	-0.0604526	GRB14	-0.57341	NormalGene
976	2q24.3	chr2	164653624	164843679	-0.0587982	COBLL1	-0.57341	NormalGene
977	2q24.3	chr2	164896186	164955525	-0.0560431	SLC38A11	-0.57341	NormalGene
978	2q24.3	chr2	165087526	165204050	-0.0544927	SCN3A	-0.57341	NormalGene
979	2q24.3	chr2	165194993	165392310	-0.0522397	SCN2A	-0.57341	NormalGene
980	2q24.3	chr2	165469647	165689407	-0.0503313	CSRNP3	-0.57341	NormalGene
981	2q24.3	chr2	165857475	165953851	-0.0486327	TTC21B	-0.57341	NormalGene
982	2q24.3	chr2	165984641	166149214	-0.0466824	SCN1A	-0.57341	NormalGene
983	2q24.3	chr2	167954020	168247595	-0.0431099	STK39	-0.57341	NormalGene
984	2q24.3	chr2	168456249	168775134	-0.0410066	CERS6	-0.57341	NormalGene
985	2q31.1	chr2	169528508	169573875	-0.0388555	FASTKD1	-0.470152	NormalGene
986	2q31.1	chr2	169584342	169641406	-0.0366852	PPIG	-0.470152	NormalGene
987	2q31.1	chr2	169694488	169776989	-0.034401	KLHL23	-0.470152	NormalGene
988	2q31.1	chr2	169791933	169812064	-0.0325708	SSB	-0.470152	NormalGene
989	2q31.1	chr2	169827454	170084131	-0.0308559	UBR3	-0.470152	NormalGene
990	2q31.1	chr2	170928464	170967130	-0.028747	GORASP2	-0.470152	NormalGene
991	2q31.1	chr2	170990823	171231314	-0.0273204	TLK1	-0.470152	NormalGene
992	2q31.1	chr2	171315746	171434802	-0.0259853	METTL8	-0.470152	NormalGene
993	2q31.1	chr2	171687409	171750158	-0.0248856	DYNC1I2	-0.470152	NormalGene
994	2q31.1	chr2	171783405	171999859	-0.0235262	SLC25A12	-0.470152	NormalGene
995	2q31.1	chr2	171922448	171983686	-0.0224421	HAT1	-0.470152	NormalGene
996	2q31.1	chr2	172735274	173052893	-0.0215086	RAPGEF4	-0.470152	NormalGene
997	2q31.1	chr2	173880850	173965373	-0.020477	SP3	-0.470152	NormalGene
998	2q31.1	chr2	174072447	174248599	-0.0196435	OLA1	-0.470152	NormalGene
999	2q31.1	chr2	174348022	174395712	-0.0185977	CIR1	-0.470152	NormalGene
1000	2q31.1	chr2	174431571	174487094	-0.0175595	GPR155	-0.470152	NormalGene
1001	2q31.1	chr2	174798809	175005381	-0.0158201	CHN1	-0.470152	NormalGene
1002	2q31.1	chr2	175072250	175168382	-0.0153898	ATF2	-0.470152	NormalGene
1003	2q31.1	chr2	176269395	176338025	-0.014881	MTX2	-0.470152	NormalGene
1004	2q31.2	chr2	177212563	177223958	-0.0144529	HNRNPA3	-0.125508	NormalGene
1005	2q31.2	chr2	177227595	177392697	-0.0143469	NFE2L2	-0.125508	NormalGene
1006	2q31.2	chr2	177392746	177567024	-0.0142847	AGPS	-0.125508	NormalGene
1007	2q31.2	chr2	178194481	178402893	-0.0138856	OSBPL6	-0.125508	NormalGene
1008	2q31.2	chr2	178431292	178451512	-0.013857	PRKRA	-0.125508	NormalGene
1009	2q31.2	chr2	178480457	178516463	-0.0138821	PLEKHA3	-0.125508	NormalGene
1010	2q31.2	chr2	178521183	178779963	-0.013727	TTN-AS1	-0.125508	NormalGene
1011	2q31.2	chr2	178525989	178830802	-0.013736	TTN	-0.125508	NormalGene
1012	2q31.2	chr2	179101678	179264832	-0.0133357	SESTD1	-0.125508	NormalGene
1013	2q31.2-q31.3	chr2	179441982	179861612	-0.0129375	ZNF385B	-0.0129375	NormalGene
1014	2q31.3	chr2	179944876	180007297	-0.0124175	CWC22	-0.0360068	NormalGene
1015	2q31.3	chr2	180692104	180916939	-0.0119546	SCHLAP1	-0.0360068	NormalGene
1016	2q31.3	chr2	180967248	181076585	-0.0116348	UBE2E3	-0.0360068	NormalGene
1017	2q32.1	chr2	182140036	182523192	-0.0114834	PDE1A	-0.0732729	NormalGene
1018	2q32.1	chr2	182716255	182794464	-0.0105738	DNAJC10	-0.0732729	NormalGene
1019	2q32.1	chr2	182909115	183038858	-0.00989903	NCKAP1	-0.0732729	NormalGene
1020	2q32.1	chr2	184598529	184939492	-0.00930397	ZNF804A	-0.0732729	NormalGene
1021	2q32.1	chr2	186486253	186509361	-0.00874314	ZC3H15	-0.0732729	NormalGene
1022	2q32.1	chr2	186590056	186680901	-0.00842481	ITGAV	-0.0732729	NormalGene
1023	2q32.1	chr2	186694060	186765959	-0.00793023	FAM171B	-0.0732729	NormalGene
1024	2q32.1	chr2	187712816	188384313	-0.00691445	LINC01090	-0.0732729	NormalGene
1025	2q32.1-q32.2	chr2	188291669	188595931	-0.00653725	GULP1	-0.00653725	NormalGene
1026	2q32.2	chr2	189031898	189225312	-0.00610172	COL5A2	-0.0693127	NormalGene
1027	2q32.2	chr2	189441446	189475552	-0.00580811	WDR75	-0.0693127	NormalGene
1028	2q32.2	chr2	189661385	189670831	-0.00540059	ASNSD1	-0.0693127	NormalGene
1029	2q32.2	chr2	189674290	189761193	-0.00548442	ANKAR	-0.0693127	NormalGene
1030	2q32.2	chr2	189770267	189784364	-0.00517033	ORMDL1	-0.0693127	NormalGene
1031	2q32.2	chr2	189784085	189877629	-0.00523643	PMS1	-0.0693127	NormalGene
1032	2q32.2	chr2	189879609	190203484	-0.00517507	C2orf88	-0.0693127	NormalGene
1033	2q32.2	chr2	190189735	190344193	-0.00512392	HIBCH	-0.0693127	NormalGene
1034	2q32.2	chr2	190343570	190371665	-0.00511528	INPP1	-0.0693127	NormalGene
1035	2q32.2	chr2	190408355	190509205	-0.0050724	MFSD6	-0.0693127	NormalGene
1036	2q32.2	chr2	190646746	190692766	-0.00514003	NAB1	-0.0693127	NormalGene
1037	2q32.2	chr2	190880821	190965552	-0.00521253	GLS	-0.0693127	NormalGene
1038	2q32.2	chr2	190908460	191020960	-0.00527186	STAT1	-0.0693127	NormalGene
1039	2q32.2-q32.3	chr2	191029576	191151596	-0.00547114	STAT4	-0.00547114	NormalGene
1040	2q32.3	chr2	191245185	191425389	-0.00566323	MYO1B	-0.0325596	NormalGene
1041	2q32.3	chr2	191949043	192194933	-0.00614802	TMEFF2	-0.0325596	NormalGene
1042	2q32.3	chr2	195575977	195737702	-0.00658382	SLC39A10	-0.0325596	NormalGene
1043	2q32.3	chr2	195737703	196068837	-0.00694175	DNAH7	-0.0325596	NormalGene
1044	2q32.3	chr2	196189099	196593684	-0.00722274	HECW2	-0.0325596	NormalGene
1045	2q33.1	chr2	196833004	196927796	-0.00732622	PGAP1	-0.155888	NormalGene
1046	2q33.1	chr2	196967017	197311173	-0.00749435	ANKRD44	-0.155888	NormalGene
1047	2q33.1	chr2	197388515	197435079	-0.00757222	SF3B1	-0.155888	NormalGene
1048	2q33.1	chr2	197453423	197475308	-0.007687	COQ10B	-0.155888	NormalGene
1049	2q33.1	chr2	197486584	197516737	-0.00790843	HSPD1	-0.155888	NormalGene
1050	2q33.1	chr2	197515571	197553699	-0.00792598	MOB4	-0.155888	NormalGene
1051	2q33.1	chr2	197804593	198572581	-0.00799949	PLCL1	-0.155888	NormalGene
1052	2q33.1	chr2	199269500	199471266	-0.00788914	SATB2	-0.155888	NormalGene
1053	2q33.1	chr2	199457700	199476935	-0.00760045	SATB2-AS1	-0.155888	NormalGene
1054	2q33.1	chr2	199760544	199851192	-0.0070827	FTCDNL1	-0.155888	NormalGene
1055	2q33.1	chr2	199911293	199955935	-0.00658177	C2orf69	-0.155888	NormalGene
1056	2q33.1	chr2	200305881	200482264	-0.00645967	SPATS2L	-0.155888	NormalGene
1057	2q33.1	chr2	200810594	200827338	-0.00608762	BZW1	-0.155888	NormalGene
1058	2q33.1	chr2	200853009	200864744	-0.00611206	CLK1	-0.155888	NormalGene
1059	2q33.1	chr2	200870907	200889303	-0.00608529	PPIL3	-0.155888	NormalGene
1060	2q33.1	chr2	200908977	200963680	-0.00606512	ORC2	-0.155888	NormalGene
1061	2q33.1	chr2	200973718	201071671	-0.00599012	FAM126B	-0.155888	NormalGene
1062	2q33.1	chr2	201071433	201085750	-0.0056327	NDUFB3	-0.155888	NormalGene
1063	2q33.1	chr2	201377207	201451500	-0.0054184	TRAK2	-0.155888	NormalGene
1064	2q33.1	chr2	201387858	201480846	-0.0054213	STRADB	-0.155888	NormalGene
1065	2q33.1	chr2	201700267	201782112	-0.00514829	ALS2	-0.155888	NormalGene
1066	2q33.1	chr2	202073255	202205188	-0.00482393	KIAA2012	-0.155888	NormalGene
1067	2q33.1	chr2	202206182	202238599	-0.00486065	SUMO1	-0.155888	NormalGene
1068	2q33.1	chr2	202265736	202303661	-0.00471494	NOP58	-0.155888	NormalGene
1069	2q33.1-q33.2	chr2	202376327	202567751	-0.00511555	BMPR2	-0.00511555	NormalGene
1070	2q33.2	chr2	202634969	202769757	-0.00546522	FAM117B	-0.033841	NormalGene
1071	2q33.2	chr2	202773150	202871766	-0.00577686	ICA1L	-0.033841	NormalGene
1072	2q33.2	chr2	202874261	203014798	-0.00584086	WDR12	-0.033841	ADRisk
1073	2q33.2	chr2	203014608	203226378	-0.00584929	NBEAL1	-0.033841	NormalGene
1074	2q33.2	chr2	203328280	203447728	-0.00557697	ABI2	-0.033841	NormalGene
1075	2q33.2	chr2	203394345	203535335	-0.00533179	RAPH1	-0.033841	NormalGene
1076	2q33.3	chr2	205993721	206086303	-0.00496204	INO80D	-0.0422363	NormalGene
1077	2q33.3	chr2	206114817	206159509	-0.0050617	NDUFS1	-0.0422363	NormalGene
1078	2q33.3	chr2	206274663	206314427	-0.00485472	ZDBF2	-0.0422363	NormalGene
1079	2q33.3	chr2	206443532	206621127	-0.00473466	ADAM23	-0.0422363	NormalGene
1080	2q33.3	chr2	207074137	207167267	-0.00447231	KLF7	-0.0422363	NormalGene
1081	2q33.3	chr2	207529737	207605988	-0.00398301	CREB1	-0.0422363	NormalGene
1082	2q33.3	chr2	207580631	207625928	-0.00368485	METTL21A	-0.0422363	NormalGene
1083	2q33.3	chr2	207711540	207761839	-0.00362194	CCNYL1	-0.0422363	NormalGene
1084	2q33.3	chr2	207821288	208025527	-0.00346457	PLEKHM3	-0.0422363	NormalGene
1085	2q33.3	chr2	208165343	208190030	-0.00339646	C2orf80	-0.0422363	NormalGene
1086	2q34	chr2	208266255	208358746	-0.00300779	PIKFYVE	-0.00288814	NormalGene
1087	2q34	chr2	208359714	208854503	-0.00237586	PTH2R	-0.00288814	NormalGene
1088	2q34	chr2	209424047	209734118	-0.00205056	MAP2	-0.00288814	NormalGene
1089	2q34	chr2	209771832	209999300	-0.00136757	UNC80	-0.00288814	NormalGene
1090	2q34	chr2	210002565	210022260	-0.000420369	RPE	-0.00288814	NormalGene
1091	2q34	chr2	210021421	210171409	0.000468054	KANSL1L	-0.00288814	NormalGene
1092	2q34	chr2	210431249	210477652	0.00146426	LANCL1	-0.00288814	NormalGene
1093	2q34	chr2	211375717	212538841	0.00171334	ERBB4	-0.00288814	NormalGene
1094	2q34	chr2	213284379	214410501	0.00268835	SPAG16	-0.00288814	NormalGene
1095	2q34-q35	chr2	214411054	214578976	0.00369176	VWC2L	0.00369176	NormalGene
1096	2q35	chr2	215360440	215436073	0.00398386	FN1	0.17683	NormalGene
1097	2q35	chr2	216107464	216206303	0.00455089	XRCC5	0.17683	NormalGene
1098	2q35	chr2	216498825	216579180	0.00492415	RPL37A	0.17683	NormalGene
1099	2q35	chr2	217284019	217756593	0.00624292	DIRC3	0.17683	NormalGene
1100	2q35	chr2	218217141	218254356	0.00674058	ARPC2	0.17683	NormalGene
1101	2q35	chr2	218264129	218270178	0.00735814	AAMP	0.17683	NormalGene
1102	2q35	chr2	218270392	218346793	0.00792276	PNKD	0.17683	NormalGene
1103	2q35	chr2	218450251	218568351	0.00822315	USP37	0.17683	NormalGene
1104	2q35	chr2	218672069	218702716	0.00867174	STK36	0.17683	NormalGene
1105	2q35	chr2	218959666	218962155	0.00930662	CDK5R2	0.17683	NormalGene
1106	2q35	chr2	219195237	219209651	0.00967928	ZFAND2B	0.17683	NormalGene
1107	2q35	chr2	219219380	219229717	0.00992856	ATG9A	0.17683	NormalGene
1108	2q35	chr2	219229783	219236679	0.0105614	ANKZF1	0.17683	NormalGene
1109	2q35	chr2	219249710	219277902	0.0105785	TUBA4A	0.17683	NormalGene
1110	2q35	chr2	219279342	219286898	0.0109602	DNAJB2	0.17683	NormalGene
1111	2q35	chr2	219289623	219309648	0.0111636	PTPRN	0.17683	NormalGene
1112	2q35	chr2	219434843	219493629	0.0111985	SPEG	0.17683	NormalGene
1113	2q35	chr2	219550728	219571859	0.0113736	OBSL1	0.17683	NormalGene
1114	2q35	chr2	219597857	219616451	0.0115645	STK11IP	0.17683	NormalGene
1115	2q35	chr2	219627394	219641980	0.0118972	SLC4A3	0.17683	NormalGene
1116	2q36.1	chr2	221418027	221574202	0.0128415	EPHA4	0.0986283	NormalGene
1117	2q36.1	chr2	222424543	222562621	0.0134788	SGPP2	0.0986283	NormalGene
1118	2q36.1	chr2	222566899	222656092	0.0137204	FARSB	0.0986283	NormalGene
1119	2q36.1	chr2	222860942	222944639	0.014156	ACSL3	0.0986283	NormalGene
1120	2q36.1	chr2	223596940	223602361	0.0145494	SCG2	0.0986283	NormalGene
1121	2q36.1	chr2	223855716	223945357	0.0147345	WDFY1	0.0986283	NormalGene
1122	2q36.1	chr2	223975045	224039318	0.0151477	SERPINE2	0.0986283	NormalGene
1123	2q36.2	chr2	224470150	224585397	0.0153143	CUL3	0.0153143	NormalGene
1124	2q36.3	chr2	225399710	225654018	0.0156622	NYAP2	0.134059	NormalGene
1125	2q36.3	chr2	227325151	227357836	0.0158673	MFF	0.134059	NormalGene
1126	2q36.3	chr2	227472152	227561217	0.0162169	AGFG1	0.134059	NormalGene
1127	2q36.3	chr2	227979955	228181687	0.0167853	SPHKAP	0.134059	NormalGene
1128	2q36.3	chr2	228850526	229271287	0.0168641	PID1	0.134059	NormalGene
1129	2q36.3	chr2	229357629	229714555	0.0172311	DNER	0.134059	NormalGene
1130	2q36.3	chr2	229763837	229923239	0.0174614	TRIP12	0.134059	NormalGene
1131	2q36.3	chr2	230034982	230068993	0.0179703	SLC16A14	0.134059	NormalGene
1132	2q37.1	chr2	230712842	230821075	0.0182074	CAB39	0.28468	NormalGene
1133	2q37.1	chr2	230864639	230879248	0.0189159	ITM2C	0.28468	NormalGene
1134	2q37.1	chr2	231037523	231049719	0.0191446	C2orf72	0.28468	NormalGene
1135	2q37.1	chr2	231056845	231173116	0.01943	PSMD1	0.28468	NormalGene
1136	2q37.1	chr2	231198546	231376848	0.0198316	ARMC9	0.28468	NormalGene
1137	2q37.1	chr2	231453531	231483641	0.0197943	NCL	0.28468	NormalGene
1138	2q37.1	chr2	231706895	231713551	0.0198919	PTMA	0.28468	NormalGene
1139	2q37.1	chr2	231781671	231809254	0.0195439	COPS7B	0.28468	NormalGene
1140	2q37.1	chr2	231961245	232344350	0.0192568	DIS3L2	0.28468	NormalGene
1141	2q37.1	chr2	232550674	232583644	0.0190427	EIF4E2	0.28468	NormalGene
1142	2q37.1	chr2	232697299	232860605	0.0188522	GIGYF2	0.28468	NormalGene
1143	2q37.1	chr2	232878701	233013256	0.0187753	NGEF	0.28468	NormalGene
1144	2q37.1	chr2	233210051	233295674	0.0183285	ATG16L1	0.28468	NormalGene
1145	2q37.1	chr2	233475520	233566782	0.0180231	USP40	0.28468	NormalGene
1146	2q37.1	chr2	234493041	234497081	0.0176422	ARL4C	0.28468	NormalGene
1147	2q37.2	chr2	235494043	236131800	0.0173315	AGAP1	0.0173315	NormalGene
1148	2q37.2-q37.3	chr2	236324147	236507535	0.0172354	IQCA1	0.0172354	NormalGene
1149	2q37.3	chr2	237085882	237100474	0.0173345	COPS8	0.359519	NormalGene
1150	2q37.3	chr2	237627587	237813682	0.0172206	LRRFIP1	0.359519	NormalGene
1151	2q37.3	chr2	237858893	237912106	0.0173741	RAMP1	0.359519	NormalGene
1152	2q37.3	chr2	238170402	238203708	0.0171465	ILKAP	0.359519	NormalGene
1153	2q37.3	chr2	238244044	238290102	0.0172952	PER2	0.359519	NormalGene
1154	2q37.3	chr2	238320441	238400897	0.0171933	TRAF3IP1	0.359519	NormalGene
1155	2q37.3	chr2	239048168	239401654	0.017098	HDAC4	0.359519	NormalGene
1156	2q37.3	chr2	239892450	240025743	0.0171239	NDUFA10	0.359519	NormalGene
1157	2q37.3	chr2	240435663	240468076	0.0172406	GPC1	0.359519	NormalGene
1158	2q37.3	chr2	240713761	240824293	0.0175493	KIF1A	0.359519	NormalGene
1159	2q37.3	chr2	240998618	241095568	0.0177281	SNED1	0.359519	NormalGene
1160	2q37.3	chr2	241072169	241102332	0.0180088	MTERF4	0.359519	NormalGene
1161	2q37.3	chr2	241149576	241183652	0.0184842	PPP1R7	0.359519	NormalGene
1162	2q37.3	chr2	241227264	241317061	0.0186862	HDLBP	0.359519	NormalGene
1163	2q37.3	chr2	241356285	241494841	0.0185736	FARP2	0.359519	NormalGene
1164	2q37.3	chr2	241492670	241509730	0.018844	STK25	0.359519	NormalGene
1165	2q37.3	chr2	241584405	241637158	0.0189572	THAP4	0.359519	NormalGene
1166	2q37.3	chr2	241637213	241673857	0.0190851	ATG4B	0.359519	NormalGene
1167	2q37.3	chr2	241687085	241729478	0.019203	ING5	0.359519	NormalGene
1168	2q37.3	chr2	241734602	241768816	0.0193728	D2HGDH	0.359519	NormalGene
1169	3p26.3	chr3	196763	409417	-0.0301782	CHL1	-0.0869751	NormalGene
1170	3p26.3	chr3	536062	846561	-0.0288712	LINC01266	-0.0869751	NormalGene
1171	3p26.3	chr3	1092658	1404217	-0.0279258	CNTN6	-0.0869751	NormalGene
1172	3p26.3-p26.2	chr3	2098813	3057959	-0.0269992	CNTN4	-0.0269992	NormalGene
1173	3p26.2	chr3	3126933	3150879	-0.0252064	TRNT1	-0.0696282	NormalGene
1174	3p26.2	chr3	3144628	3179727	-0.0235212	CRBN	-0.0696282	NormalGene
1175	3p26.1	chr3	3700814	4467273	-0.0220664	SUMF1	-0.103293	NormalGene
1176	3p26.2	chr3	3799431	3849834	-0.0209006	LRRN1	-0.0696282	NormalGene
1177	3p26.1	chr3	4493345	4847506	-0.0193583	ITPR1	-0.103293	NormalGene
1178	3p26.1	chr3	4979437	4985323	-0.0170184	BHLHE40	-0.103293	NormalGene
1179	3p26.1	chr3	5122249	5180911	-0.0164544	ARL8B	-0.103293	NormalGene
1180	3p26.1	chr3	6770001	7741533	-0.0149316	GRM7	-0.103293	NormalGene
1181	3p26.1	chr3	7951263	8611924	-0.0134643	LMCD1-AS1	-0.103293	NormalGene
1182	3p25.3	chr3	8733802	8841808	-0.012272	CAV3	-0.107103	NormalGene
1183	3p25.3	chr3	8775402	8963773	-0.0113958	RAD18	-0.107103	NormalGene
1184	3p25.3	chr3	8980591	9363053	-0.0105481	SRGAP3	-0.107103	NormalGene
1185	3p25.3	chr3	9349689	9398579	-0.00972821	THUMPD3-AS1	-0.107103	NormalGene
1186	3p25.3	chr3	9397615	9479240	-0.00887285	SETD5	-0.107103	NormalGene
1187	3p25.3	chr3	9498361	9553822	-0.00791131	LHFPL4	-0.107103	NormalGene
1188	3p25.3	chr3	9703826	9729908	-0.00697116	CPNE9	-0.107103	NormalGene
1189	3p25.3	chr3	9749944	9788219	-0.00613749	OGG1	-0.107103	NormalGene
1190	3p25.3	chr3	9757347	9769992	-0.00555208	CAMK1	-0.107103	NormalGene
1191	3p25.3	chr3	9779967	9793011	-0.0047667	TADA3	-0.107103	NormalGene
1192	3p25.3	chr3	9933793	9945413	-0.00437207	CRELD1	-0.107103	NormalGene
1193	3p25.3	chr3	9945542	9952408	-0.00367023	PRRT3	-0.107103	NormalGene
1194	3p25.3	chr3	9962537	10011116	-0.00321128	EMC3	-0.107103	NormalGene
1195	3p25.3	chr3	10115675	10127190	-0.00266409	BRK1	-0.107103	NormalGene
1196	3p25.3	chr3	10293131	10321112	-0.00260882	SEC13	-0.107103	NormalGene
1197	3p25.3	chr3	10324023	10708007	-0.00242136	ATP2B2	-0.107103	NormalGene
1198	3p25.3	chr3	11137093	11263557	-0.00218178	HRH1	-0.107103	NormalGene
1199	3p25.3	chr3	11272309	11557665	-0.00181768	ATG7	-0.107103	NormalGene
1200	3p25.3-p25.2	chr3	11556069	11771350	-0.0016275	VGLL4	-0.0016275	NormalGene
1201	3p25.2	chr3	11790442	11846919	-0.00120593	TAMM41	-0.00518914	NormalGene
1202	3p25.2	chr3	12004388	12192032	-0.000937573	SYN2	-0.00518914	NormalGene
1203	3p25.2	chr3	12287368	12434356	-0.000768086	PPARG	-0.00518914	NormalGene
1204	3p25.2	chr3	12484421	12541549	-0.000645238	TSEN2	-0.00518914	NormalGene
1205	3p25.2	chr3	12583601	12664125	-0.000576037	RAF1	-0.00518914	NormalGene
1206	3p25.2	chr3	12796472	12871916	-0.000415636	CAND2	-0.00518914	NormalGene
1207	3p25.2	chr3	12834485	12841582	-0.000223816	RPL32	-0.00518914	NormalGene
1208	3p25.2	chr3	12897043	13283281	-0.000416822	IQSEC1	-0.00518914	NormalGene
1209	3p25.1	chr3	14178817	14201122	-0.000622946	LSM3	-0.0248833	NormalGene
1210	3p25.1	chr3	14920347	14948424	-0.000804783	FGD5-AS1	-0.0248833	NormalGene
1211	3p25.1	chr3	14947584	15053600	-0.000958748	NR2C2	-0.0248833	NormalGene
1212	3p25.1	chr3	15042460	15065317	-0.00130554	MRPS25	-0.0248833	NormalGene
1213	3p25.1	chr3	15070073	15099163	-0.00142198	RBSN	-0.0248833	NormalGene
1214	3p25.1	chr3	15206152	15252916	-0.00163479	CAPN7	-0.0248833	NormalGene
1215	3p25.1	chr3	15254353	15341368	-0.00206961	SH3BP5	-0.0248833	NormalGene
1216	3p25.1	chr3	15381275	15440566	-0.00229235	METTL6	-0.0248833	NormalGene
1217	3p25.1	chr3	15427598	15450635	-0.00260211	EAF1	-0.0248833	NormalGene
1218	3p25.1	chr3	15450133	15521751	-0.00333129	COLQ	-0.0248833	NormalGene
1219	3p25.1	chr3	15560699	15601852	-0.00379768	HACL1	-0.0248833	NormalGene
1220	3p25.1	chr3	15667236	15859771	-0.00404143	ANKRD28	-0.0248833	NormalGene
1221	3p25.1-p24.3	chr3	16265160	16350299	-0.00450061	OXNAD1	-0.00450061	NormalGene
1222	3p24.3	chr3	16313574	16514026	-0.0046909	RFTN1	-0.0337372	NormalGene
1223	3p24.3	chr3	16802651	17090604	-0.00533119	PLCL2	-0.0337372	NormalGene
1224	3p24.3	chr3	17157162	18444817	-0.00557663	TBC1D5	-0.0337372	NormalGene
1225	3p24.3	chr3	19947097	19985175	-0.00570866	RAB5A	-0.0337372	NormalGene
1226	3p24.3	chr3	21412218	22373321	-0.00598251	ZNF385D	-0.0337372	NormalGene
1227	3p24.3	chr3	23203020	23591794	-0.0064473	UBE2E2	-0.0337372	NormalGene
1228	3p24.2	chr3	23805955	23891640	-0.00640253	UBE2E1	-0.0516515	NormalGene
1229	3p24.2	chr3	23889951	23946591	-0.00630701	NKIRAS1	-0.0516515	NormalGene
1230	3p24.2	chr3	23916591	23924374	-0.00629298	RPL15	-0.0516515	NormalGene
1231	3p24.2	chr3	23945286	23980617	-0.00611251	NR1D2	-0.0516515	NormalGene
1232	3p24.2	chr3	24117153	24495756	-0.00642206	THRB	-0.0516515	NormalGene
1233	3p24.2	chr3	25174332	25597932	-0.00675524	RARB	-0.0516515	NormalGene
1234	3p24.2	chr3	25597984	25664907	-0.00672946	TOP2B	-0.0516515	NormalGene
1235	3p24.2	chr3	25718944	25790039	-0.00662974	NGLY1	-0.0516515	NormalGene
1236	3p24.1	chr3	27110085	27369460	-0.0066724	NEK10	-0.0412304	NormalGene
1237	3p24.1	chr3	27372721	27484420	-0.00673176	SLC4A7	-0.0412304	NormalGene
1238	3p24.1	chr3	28241584	28325142	-0.00693682	CMC1	-0.0412304	NormalGene
1239	3p24.1	chr3	28315003	28349050	-0.00673663	AZI2	-0.0412304	NormalGene
1240	3p24.1	chr3	28348721	28538122	-0.00685501	ZCWPW2	-0.0412304	NormalGene
1241	3p24.1	chr3	28574791	30010391	-0.00729779	RBMS3	-0.0412304	NormalGene
1242	3p23	chr3	31532638	31637616	-0.00751173	STT3B	-0.0151988	NormalGene
1243	3p23	chr3	31657912	32077580	-0.0076871	OSBPL10	-0.0151988	NormalGene
1244	3p22.3	chr3	32105689	32168709	-0.00790134	GPD1L	-0.0737652	NormalGene
1245	3p22.3	chr3	32481312	32502852	-0.00805837	CMTM6	-0.0737652	NormalGene
1246	3p22.3	chr3	32525974	32570858	-0.00802122	DYNC1LI1	-0.0737652	NormalGene
1247	3p22.3	chr3	32685145	32773875	-0.00765428	CNOT10	-0.0737652	NormalGene
1248	3p22.3	chr3	32996609	33097202	-0.007407	GLB1	-0.0737652	NormalGene
1249	3p22.3	chr3	33277025	33403662	-0.00692965	FBXL2	-0.0737652	NormalGene
1250	3p22.3	chr3	33388336	33441371	-0.0071396	UBP1	-0.0737652	NormalGene
1251	3p22.3	chr3	33496245	33718356	-0.00711924	CLASP2	-0.0737652	NormalGene
1252	3p22.3	chr3	33798571	33869707	-0.00691888	PDCD6IP	-0.0737652	NormalGene
1253	3p22.3	chr3	35638945	35794496	-0.00661564	ARPP21	-0.0737652	NormalGene
1254	3p22.2	chr3	36826819	36945057	-0.00601279	TRANK1	-0.0281972	NormalGene
1255	3p22.2	chr3	36985043	36993131	-0.00550156	EPM2AIP1	-0.0281972	NormalGene
1256	3p22.2	chr3	37052626	37183689	-0.00499604	LRRFIP2	-0.0281972	NormalGene
1257	3p22.2	chr3	37243177	37366751	-0.00411434	GOLGA4	-0.0281972	NormalGene
1258	3p22.2	chr3	37452115	37823507	-0.00336561	ITGA9	-0.0281972	NormalGene
1259	3p22.2	chr3	37861880	37984469	-0.00234937	CTDSPL	-0.0281972	NormalGene
1260	3p22.2	chr3	38103129	38137242	-0.00164023	ACAA1	-0.0281972	NormalGene
1261	3p22.2	chr3	38165089	38255484	-0.000911816	OXSR1	-0.0281972	NormalGene
1262	3p22.2	chr3	38496127	38542161	2.42001e-06	EXOG	-0.0281972	NormalGene
1263	3p22.2	chr3	39052013	39096671	0.000692175	WDR48	-0.0281972	NormalGene
1264	3p22.1	chr3	39406716	39412542	0.00147972	RPSA	0.0623945	NormalGene
1265	3p22.1	chr3	39808914	40260321	0.00198285	MYRIP	0.0623945	NormalGene
1266	3p22.1	chr3	40309707	40312424	0.00273333	EIF1B	0.0623945	NormalGene
1267	3p22.1	chr3	40457292	40468587	0.00342103	RPL14	0.0623945	NormalGene
1268	3p22.1	chr3	41194741	41260096	0.00436296	CTNNB1	0.0623945	NormalGene
1269	3p22.1	chr3	41246599	41962130	0.00504877	ULK4	0.0623945	NormalGene
1270	3p22.1	chr3	42013802	42225890	0.00568857	TRAK1	0.0623945	NormalGene
1271	3p22.1	chr3	42257825	42266185	0.00641927	CCK	0.0623945	NormalGene
1272	3p22.1	chr3	42489299	42537573	0.00718456	VIPR1	0.0623945	NormalGene
1273	3p22.1	chr3	42581840	42596934	0.00782425	SS18L2	0.0623945	NormalGene
1274	3p22.1	chr3	42600655	42648735	0.00786232	NKTR	0.0623945	NormalGene
1275	3p22.1	chr3	43286512	43424764	0.00838684	SNRK	0.0623945	NormalGene
1276	3p22.1-p21.33	chr3	43354859	43691594	0.00856643	ANO10	0.00856643	NormalGene
1277	3p21.33	chr3	43690108	43734371	0.00883322	ABHD5	0.00883322	NormalGene
1278	3p21.31	chr3	44338119	44409451	0.00920126	TCAIM	0.516594	NormalGene
1279	3p21.31	chr3	44431705	44477670	0.00963829	ZNF445	0.516594	NormalGene
1280	3p21.31	chr3	45224466	45226287	0.0100949	TMEM158	0.516594	NormalGene
1281	3p21.31	chr3	45388561	45554726	0.0103494	LARS2	0.516594	NormalGene
1282	3p21.31	chr3	45689056	45745409	0.0108422	SACM1L	0.516594	NormalGene
1283	3p21.31	chr3	45823316	45916042	0.0111282	LZTFL1	0.516594	NormalGene
1284	3p21.31	chr3	46921726	46982010	0.0114736	CCDC12	0.516594	NormalGene
1285	3p21.31	chr3	47016429	47164113	0.0120485	SETD2	0.516594	NormalGene
1286	3p21.31	chr3	47164186	47246601	0.0126475	KIF9-AS1	0.516594	NormalGene
1287	3p21.31	chr3	47227998	47283451	0.0131734	KIF9	0.516594	NormalGene
1288	3p21.31	chr3	47282917	47346816	0.0136086	KLHL18	0.516594	NormalGene
1289	3p21.31	chr3	47413681	47477126	0.0140559	SCAP	0.516594	NormalGene
1290	3p21.31	chr3	47562238	47580792	0.0143902	CSPG5	0.516594	NormalGene
1291	3p21.31	chr3	47585269	47782106	0.0148564	SMARCC1	0.516594	NormalGene
1292	3p21.31	chr3	47802909	47850195	0.0153381	DHX30	0.516594	NormalGene
1293	3p21.31	chr3	47850690	48089272	0.0155977	MAP4	0.516594	NormalGene
1294	3p21.31	chr3	48241100	48299253	0.0158043	ZNF589	0.516594	NormalGene
1295	3p21.31	chr3	48440257	48444208	0.0158251	TMA7	0.516594	NormalGene
1296	3p21.31	chr3	48467798	48504826	0.0157878	SHISA5	0.516594	NormalGene
1297	3p21.31	chr3	48599002	48610976	0.0161008	UQCRC1	0.516594	NormalGene
1298	3p21.31	chr3	48636463	48662886	0.0159899	CELSR3	0.516594	NormalGene
1299	3p21.31	chr3	48673844	48686364	0.0162535	NCKIPSD	0.516594	NormalGene
1300	3p21.31	chr3	48688003	48740353	0.0161334	IP6K2	0.516594	NormalGene
1301	3p21.31	chr3	48744597	48847874	0.0160773	PRKAR2A	0.516594	NormalGene
1302	3p21.31	chr3	48918821	48986382	0.0158855	ARIH2	0.516594	NormalGene
1303	3p21.31	chr3	48989889	49007153	0.0154412	P4HTM	0.516594	NormalGene
1304	3p21.31	chr3	49007062	49015953	0.0150458	WDR6	0.516594	NormalGene
1305	3p21.31	chr3	49015488	49022293	0.0147733	DALRD3	0.516594	NormalGene
1306	3p21.31	chr3	49020459	49023495	0.0142536	NDUFAF3	0.516594	NormalGene
1307	3p21.31	chr3	49029707	49094363	0.0139412	QRICH1	0.516594	NormalGene
1308	3p21.31	chr3	49277144	49340712	0.0134184	USP4	0.516594	NormalGene
1309	3p21.31	chr3	49357176	49358353	0.0128083	GPX1	0.516594	NormalGene
1310	3p21.31	chr3	49359139	49412998	0.0120443	RHOA	0.516594	NormalGene
1311	3p21.31	chr3	49468703	49535618	0.0110709	DAG1	0.516594	NormalGene
1312	3p21.31	chr3	49554477	49671549	0.0100454	BSN	0.516594	NormalGene
1313	3p21.31	chr3	49674014	49683971	0.00907629	APEH	0.516594	NormalGene
1314	3p21.31	chr3	49689538	49721529	0.00777116	RNF123	0.516594	NormalGene
1315	3p21.31	chr3	49724294	49786542	0.00673693	IP6K1	0.516594	NormalGene
1316	3p21.31	chr3	49857988	49869935	0.00575608	CAMKV	0.516594	NormalGene
1317	3p21.31	chr3	49940007	50100045	0.00470594	RBM6	0.516594	NormalGene
1318	3p21.31	chr3	50088919	50119021	0.00363939	RBM5	0.516594	NormalGene
1319	3p21.31	chr3	50226292	50259362	0.00234347	GNAI2	0.516594	NormalGene
1320	3p21.31	chr3	50320027	50328251	0.00142114	TUSC2	0.516594	NormalGene
1321	3p21.2	chr3	50674927	51384198	0.000320745	DOCK3	-0.0107018	NormalGene
1322	3p21.2	chr3	51538719	51668667	-0.000393894	RAD54L2	-0.0107018	NormalGene
1323	3p21.2	chr3	51707068	51718613	-0.00132383	GRM2	-0.0107018	NormalGene
1324	3p21.2	chr3	51957454	51974016	-0.00233071	PCBP4	-0.0107018	NormalGene
1325	3p21.2	chr3	51993522	51995895	-0.00314119	RPL29	-0.0107018	NormalGene
1326	3p21.2	chr3	52254434	52288020	-0.00383292	WDR82	-0.0107018	NormalGene
1327	3p21.1	chr3	52316319	52400492	-0.00500328	DNAH1	-0.21622	NormalGene
1328	3p21.1	chr3	52401008	52410008	-0.00616493	BAP1	-0.21622	NormalGene
1329	3p21.1	chr3	52455118	52493068	-0.00799433	NISCH	-0.21622	NormalGene
1330	3p21.1	chr3	52534013	52579237	-0.00959646	SMIM4	-0.21622	NormalGene
1331	3p21.1	chr3	52545352	52685917	-0.0114158	PBRM1	-0.21622	NormalGene
1332	3p21.1	chr3	52681156	52694497	-0.0137436	GNL3	-0.21622	NormalGene
1333	3p21.1	chr3	52694486	52706032	-0.0160674	GLT8D1	-0.21622	NormalGene
1334	3p21.1	chr3	52704955	52711148	-0.0183863	SPCS1	-0.21622	NormalGene
1335	3p21.1	chr3	52708444	52770946	-0.0201423	NEK4	-0.21622	NormalGene
1336	3p21.1	chr3	53224712	53256052	-0.0227177	TKT	-0.21622	NormalGene
1337	3p21.1	chr3	53283429	53347586	-0.0254649	DCP1A	-0.21622	NormalGene
1338	3p21.1	chr3	53328963	53813733	-0.0283803	CACNA1D	-0.21622	NormalGene
1339	3p21.1	chr3	53812335	53846419	-0.0311428	CHDH	-0.21622	NormalGene
1340	3p21.1-p14.3	chr3	54122547	55074557	-0.0346629	CACNA2D3	-0.0346629	NormalGene
1341	3p14.3	chr3	54874605	54901255	-0.037285	CACNA2D3-AS1	-0.716074	NormalGene
1342	3p14.3	chr3	54918231	54967088	-0.0404645	LRTM1	-0.716074	NormalGene
1343	3p14.3	chr3	55508311	56468467	-0.0434186	ERC2	-0.716074	NormalGene
1344	3p14.3	chr3	56557161	56621837	-0.0452769	CCDC66	-0.716074	NormalGene
1345	3p14.3	chr3	56727418	57079329	-0.046952	ARHGEF3	-0.716074	NormalGene
1346	3p14.3	chr3	57227726	57278105	-0.0490066	APPL1	-0.716074	NormalGene
1347	3p14.3	chr3	57571363	57598220	-0.0509527	ARF4	-0.716074	NormalGene
1348	3p14.3	chr3	57625454	57693077	-0.0530547	DENND6A	-0.716074	NormalGene
1349	3p14.3	chr3	57628810	57654918	-0.0544848	DENND6A-AS1	-0.716074	NormalGene
1350	3p14.3	chr3	57755450	57930003	-0.0562389	SLMAP	-0.716074	NormalGene
1351	3p14.3	chr3	58008398	58172251	-0.0575659	FLNB	-0.716074	NormalGene
1352	3p14.3	chr3	58237532	58295693	-0.0592067	ABHD6	-0.716074	NormalGene
1353	3p14.3	chr3	58332880	58426127	-0.0603945	PXK	-0.716074	NormalGene
1354	3p14.3	chr3	58427630	58433857	-0.0617719	PDHB	-0.716074	NormalGene
1355	3p14.2	chr3	59747277	61251459	-0.0634568	FHIT	-0.32789	NormalGene
1356	3p14.2	chr3	61561569	62297609	-0.0646912	PTPRG	-0.32789	NormalGene
1357	3p14.2	chr3	62319015	62336213	-0.0656175	C3orf14	-0.32789	NormalGene
1358	3p14.2	chr3	62398346	62875416	-0.0668184	CADPS	-0.32789	NormalGene
1359	3p14.2	chr3	63228315	63616924	-0.0673064	SYNPR	-0.32789	NormalGene
1360	3p14.1	chr3	63833870	63863868	-0.0676767	THOC7	-0.624236	NormalGene
1361	3p14.1	chr3	63863155	64003462	-0.0684562	ATXN7	-0.624236	NormalGene
1362	3p14.1	chr3	64092236	64445476	-0.0692921	PRICKLE2	-0.624236	NormalGene
1363	3p14.1	chr3	64684909	65053439	-0.0698672	ADAMTS9-AS2	-0.624236	NormalGene
1364	3p14.1	chr3	65353525	66038834	-0.0703404	MAGI1	-0.624236	NormalGene
1365	3p14.1	chr3	66133610	66388116	-0.070099	SLC25A26	-0.624236	NormalGene
1366	3p14.1	chr3	69019827	69052339	-0.0697516	TMF1	-0.624236	NormalGene
1367	3p14.1	chr3	69054730	69080408	-0.0695006	UBA3	-0.624236	NormalGene
1368	3p14.1	chr3	69084937	69106092	-0.0692526	ARL6IP5	-0.624236	NormalGene
1369	3p13	chr3	70954708	71583989	-0.0694136	FOXP1	-0.415718	NormalGene
1370	3p13	chr3	71675414	71754773	-0.0693459	EIF4E3	-0.415718	NormalGene
1371	3p13	chr3	72371825	72446623	-0.0694625	RYBP	-0.415718	NormalGene
1372	3p13	chr3	72888046	72998138	-0.0693188	GXYLT2	-0.415718	NormalGene
1373	3p13	chr3	72996803	73069198	-0.0692124	PPP4R2	-0.415718	NormalGene
1374	3p13	chr3	73382431	73624941	-0.0689652	PDZRN3	-0.415718	NormalGene
1375	3p12.3	chr3	74262568	74521140	-0.0690026	CNTN3	-0.272941	NormalGene
1376	3p12.3	chr3	75678660	75785583	-0.0687994	ZNF717	-0.272941	NormalGene
1377	3p12.3	chr3	75906695	77649964	-0.0682189	ROBO2	-0.272941	NormalGene
1378	3p12.3	chr3	78597239	79767998	-0.06692	ROBO1	-0.272941	NormalGene
1379	3p12.2	chr3	81489703	81761645	-0.0653723	GBE1	-0.0653723	NormalGene
1380	3p12.1	chr3	84958989	86074429	-0.0640284	CADM2	-0.0640284	NormalGene
1381	3p11.2	chr3	87227271	87255556	-0.0615733	CHMP2B	-0.0615733	NormalGene
1382	3p11.1	chr3	88051944	88149885	-0.0597797	CGGBP1	-0.170602	NormalGene
1383	3p11.1	chr3	88149959	88168729	-0.0565347	C3orf38	-0.170602	NormalGene
1384	3p11.1	chr3	89107621	89482134	-0.0542872	EPHA3	-0.170602	NormalGene
1385	3q11.1-q11.2	chr3	93980139	94055678	-0.052239	ARL13B	-0.052239	NormalGene
1386	3q11.2	chr3	94062980	94131832	-0.0504032	NSUN3	-0.228309	NormalGene
1387	3q11.2	chr3	96814581	97752460	-0.0478367	EPHA6	-0.228309	NormalGene
1388	3q11.2	chr3	97764521	97801229	-0.0452048	ARL6	-0.228309	NormalGene
1389	3q11.2	chr3	98497912	98523066	-0.0435509	CLDND1	-0.228309	NormalGene
1390	3q11.2	chr3	98579446	98593648	-0.041313	CPOX	-0.228309	NormalGene
1391	3q12.1	chr3	98732236	98821201	-0.0394874	ST3GAL6	-0.147429	NormalGene
1392	3q12.1	chr3	98795941	98901695	-0.0378928	DCBLD2	-0.147429	NormalGene
1393	3q12.1	chr3	99817837	100181732	-0.0359355	CMSS1	-0.147429	NormalGene
1394	3q12.1	chr3	99828811	100114513	-0.0341136	FILIP1L	-0.147429	NormalGene
1395	3q12.1-q12.2	chr3	100260992	100325251	-0.0327814	TBC1D23	-0.0327814	NormalGene
1396	3q12.2	chr3	100709295	100748964	-0.0313975	TFG	-0.0313975	NormalGene
1397	3q12.3	chr3	101324205	101513241	-0.0299907	SENP7	-0.184328	NormalGene
1398	3q12.3	chr3	101574180	101594465	-0.0287314	PCNP	-0.184328	NormalGene
1399	3q12.3	chr3	101648889	101677132	-0.0275934	ZBTB11	-0.184328	NormalGene
1400	3q12.3	chr3	101681091	101686718	-0.0262262	RPL24	-0.184328	NormalGene
1401	3q12.3	chr3	101724593	101770562	-0.0251169	CEP97	-0.184328	NormalGene
1402	3q12.3	chr3	101779202	101828231	-0.0237813	NXPE3	-0.184328	NormalGene
1403	3q12.3	chr3	101827991	101861022	-0.0228882	NFKBIZ	-0.184328	NormalGene
1404	3q13.11	chr3	105366909	105576900	-0.0223391	ALCAM	-0.0440279	NormalGene
1405	3q13.11	chr3	105655461	105869552	-0.0216888	CBLB	-0.0440279	NormalGene
1406	3q13.12	chr3	106449775	107240671	-0.021342	LINC00882	-0.0822969	NormalGene
1407	3q13.12	chr3	107220744	107348464	-0.0208135	DUBR	-0.0822969	NormalGene
1408	3q13.12	chr3	107522936	107811339	-0.0202876	BBX	-0.0822969	NormalGene
1409	3q13.12	chr3	108043091	108091862	-0.0198538	CD47	-0.0822969	NormalGene
1410	3q13.12-q13.13	chr3	108160812	108222435	-0.0192055	IFT57	-0.0192055	NormalGene
1411	3q13.13	chr3	108589705	108694840	-0.0190107	DZIP3	-0.0190107	NormalGene
1412	3q13.2	chr3	111732497	111976517	-0.0183498	PHLDB2	-0.153082	NormalGene
1413	3q13.2	chr3	111979010	111993368	-0.0177449	ABHD10	-0.153082	NormalGene
1414	3q13.2	chr3	111998739	112013887	-0.0172508	TAGLN3	-0.153082	NormalGene
1415	3q13.2	chr3	112332347	112362812	-0.0170857	CD200	-0.153082	NormalGene
1416	3q13.2	chr3	113286930	113441610	-0.0168751	CFAP44	-0.153082	NormalGene
1417	3q13.2	chr3	113442718	113515187	-0.0165757	SPICE1	-0.153082	NormalGene
1418	3q13.2	chr3	113532555	113629575	-0.0165936	SIDT1	-0.153082	NormalGene
1419	3q13.2	chr3	113588748	113590189	-0.0164337	SIDT1-AS1	-0.153082	NormalGene
1420	3q13.2	chr3	113648385	113696646	-0.0161724	USF3	-0.153082	NormalGene
1421	3q13.31	chr3	113716458	113746300	-0.0159593	NAA50	-0.162683	NormalGene
1422	3q13.31	chr3	113747033	113812056	-0.015552	ATP6V1A	-0.162683	NormalGene
1423	3q13.31	chr3	113828182	113947174	-0.0155503	GRAMD1C	-0.162683	NormalGene
1424	3q13.31	chr3	113947901	113965401	-0.0156556	ZDHHC23	-0.162683	NormalGene
1425	3q13.31	chr3	113964137	114056594	-0.0159297	CCDC191	-0.162683	NormalGene
1426	3q13.31	chr3	114314500	115147288	-0.0162736	ZBTB20	-0.162683	NormalGene
1427	3q13.31	chr3	115623510	115721490	-0.0163717	GAP43	-0.162683	NormalGene
1428	3q13.31	chr3	115802363	117139389	-0.0170921	LSAMP	-0.162683	NormalGene
1429	3q13.31	chr3	116360024	116370090	-0.0171264	LSAMP-AS1	-0.162683	NormalGene
1430	3q13.31	chr3	116552473	116568264	-0.0171721	LINC00903	-0.162683	NormalGene
1431	3q13.32	chr3	118900557	119146068	-0.017757	IGSF11	-0.017757	NormalGene
1432	3q13.33	chr3	119468963	119494708	-0.0174769	POGLUT1	-0.150415	NormalGene
1433	3q13.33	chr3	119498547	119525090	-0.0172621	TIMMDC1	-0.150415	NormalGene
1434	3q13.33	chr3	119654513	119677454	-0.0172862	COX17	-0.150415	NormalGene
1435	3q13.33	chr3	119821321	120094994	-0.0170474	GSK3B	-0.150415	NormalGene
1436	3q13.33	chr3	120324509	120349354	-0.016564	LRRC58	-0.150415	NormalGene
1437	3q13.33	chr3	120596328	120602507	-0.0163654	NDUFB4	-0.150415	NormalGene
1438	3q13.33	chr3	120908072	121424761	-0.0165157	STXBP5L	-0.150415	NormalGene
1439	3q13.33	chr3	121663199	121749767	-0.0159722	GOLGB1	-0.150415	NormalGene
1440	3q13.33	chr3	121769761	121835079	-0.0159253	IQCB1	-0.150415	NormalGene
1441	3q21.1	chr3	122384176	122412334	-0.015119	FAM162A	-0.121909	NormalGene
1442	3q21.1	chr3	122421902	122514945	-0.014782	KPNA1	-0.121909	NormalGene
1443	3q21.1	chr3	122739999	122793831	-0.0143044	HSPBAP1	-0.121909	NormalGene
1444	3q21.1	chr3	122909082	123028605	-0.014077	SEMA5B	-0.121909	NormalGene
1445	3q21.1	chr3	123201927	123274136	-0.0136815	SEC22A	-0.121909	NormalGene
1446	3q21.1	chr3	123282296	123449090	-0.012969	ADCY5	-0.121909	NormalGene
1447	3q21.1	chr3	123490820	123585053	-0.0127584	HACD2	-0.121909	NormalGene
1448	3q21.1	chr3	123610049	123884332	-0.0123276	MYLK	-0.121909	NormalGene
1449	3q21.1	chr3	123897305	123961408	-0.0118898	CCDC14	-0.121909	NormalGene
1450	3q21.1-q21.2	chr3	124033369	124726325	-0.0116314	KALRN	-0.0116314	NormalGene
1451	3q21.2	chr3	125082636	125212864	-0.0105436	SLC12A8	-0.0300344	NormalGene
1452	3q21.2	chr3	125225669	125375325	-0.0099828	ZNF148	-0.0300344	NormalGene
1453	3q21.2	chr3	125446650	125520202	-0.00950797	SNX4	-0.0300344	NormalGene
1454	3q21.2-q21.3	chr3	126006357	126101561	-0.00777929	SLC41A3	-0.00777929	NormalGene
1455	3q21.3	chr3	126437601	126475891	-0.00703994	ZXDC	-0.0552237	NormalGene
1456	3q21.3	chr3	126704240	126960420	-0.00650796	CHCHD6	-0.0552237	NormalGene
1457	3q21.3	chr3	126982693	127037389	-0.0058454	PLXNA1	-0.0552237	NormalGene
1458	3q21.3	chr3	127629185	127672802	-0.00510039	PODXL2	-0.0552237	NormalGene
1459	3q21.3	chr3	127672935	127680926	-0.00459744	ABTB1	-0.0552237	NormalGene
1460	3q21.3	chr3	127689062	128052190	-0.00406336	MGLL	-0.0552237	NormalGene
1461	3q21.3	chr3	128051641	128071683	-0.00400157	SEC61A1	-0.0552237	NormalGene
1462	3q21.3	chr3	128064778	128153914	-0.00371692	RUVBL1	-0.0552237	NormalGene
1463	3q21.3	chr3	128153481	128408646	-0.00347451	EEFSEC	-0.0552237	NormalGene
1464	3q21.3	chr3	128619969	128681075	-0.00327126	RPN1	-0.0552237	NormalGene
1465	3q21.3	chr3	128693669	128825942	-0.00280047	RAB7A	-0.0552237	NormalGene
1466	3q21.3	chr3	129167827	129183922	-0.00247261	CNBP	-0.0552237	NormalGene
1467	3q21.3	chr3	129249606	129277773	-0.0023319	COPG1	-0.0552237	NormalGene
1468	3q21.3-q22.1	chr3	129440036	129520507	-0.00197649	IFT122	-0.00197649	NormalGene
1469	3q22.1	chr3	129555214	129606676	-0.00166817	PLXND1	-0.00105698	NormalGene
1470	3q22.1	chr3	129647792	129893711	-0.0014143	TMCC1	-0.00105698	NormalGene
1471	3q22.1	chr3	130678934	130746829	-0.00105702	PIK3R4	-0.00105698	NormalGene
1472	3q22.1	chr3	130850595	131016712	-0.000730652	ATP2C1	-0.00105698	NormalGene
1473	3q22.1	chr3	131026850	131350465	-0.000457972	NEK11	-0.00105698	NormalGene
1474	3q22.1	chr3	131462212	131502983	-0.000327319	MRPL3	-0.00105698	NormalGene
1475	3q22.1	chr3	131533555	132285410	-0.000111671	CPNE4	-0.00105698	NormalGene
1476	3q22.1	chr3	132417502	132539032	-2.06129e-05	DNAJC13	-0.00105698	NormalGene
1477	3q22.1	chr3	132654446	132679794	0.000223208	UBA5	-0.00105698	NormalGene
1478	3q22.1	chr3	133038391	133397775	0.000441103	TMEM108	-0.00105698	NormalGene
1479	3q22.1	chr3	133598175	133662380	0.000670376	TOPBP1	-0.00105698	NormalGene
1480	3q22.1	chr3	133746040	133796641	0.000937131	TF	-0.00105698	NormalGene
1481	3q22.1	chr3	133784023	133825772	0.00122501	SRPRB	-0.00105698	NormalGene
1482	3q22.1	chr3	133824235	133895882	0.00123391	RAB6B	-0.00105698	NormalGene
1483	3q22.2	chr3	134065303	134250859	0.001116	RYK	0.0034544	NormalGene
1484	3q22.2	chr3	134477706	134486716	0.000912907	ANAPC13	0.0034544	NormalGene
1485	3q22.2	chr3	134485699	134587789	0.000749798	CEP63	0.0034544	NormalGene
1486	3q22.2	chr3	134795260	135260467	0.00067569	EPHB1	0.0034544	NormalGene
1487	3q22.2-q22.3	chr3	135965728	136147894	0.000624701	PPP2R3A	0.000624701	NormalGene
1488	3q22.3	chr3	136148917	136197241	8.04023e-05	MSL2	-0.0181107	NormalGene
1489	3q22.3	chr3	136250340	136337896	-0.000402989	PCCB	-0.0181107	NormalGene
1490	3q22.3	chr3	136336236	136752403	-0.000815408	STAG1	-0.0181107	NormalGene
1491	3q22.3	chr3	136818647	136855888	-0.00130612	SLC35G2	-0.0181107	NormalGene
1492	3q22.3	chr3	136862208	136951606	-0.00156668	NCK1	-0.0181107	NormalGene
1493	3q22.3	chr3	138187248	138298384	-0.00191881	ARMC8	-0.0181107	NormalGene
1494	3q22.3	chr3	138261437	138329886	-0.00232727	NME9	-0.0181107	NormalGene
1495	3q22.3	chr3	138347648	138405534	-0.00287994	MRAS	-0.0181107	NormalGene
1496	3q22.3	chr3	138494344	138594538	-0.00326143	CEP70	-0.0181107	NormalGene
1497	3q22.3	chr3	138652698	138834928	-0.00371247	PIK3CB	-0.0181107	NormalGene
1498	3q23	chr3	139353946	139389736	-0.00420401	COPB2	-0.158386	NormalGene
1499	3q23	chr3	139560180	139678017	-0.00499443	NMNAT3	-0.158386	NormalGene
1500	3q23	chr3	139935185	140577397	-0.0055189	CLSTN2	-0.158386	NormalGene
1501	3q23	chr3	140941830	140980995	-0.00593633	SLC25A36	-0.158386	NormalGene
1502	3q23	chr3	141228726	141367753	-0.00635988	PXYLP1	-0.158386	NormalGene
1503	3q23	chr3	141324213	141449792	-0.00780445	ZBTB38	-0.158386	NormalGene
1504	3q23	chr3	141487027	141615344	-0.00865873	RASA2	-0.158386	NormalGene
1505	3q23	chr3	141738249	141747560	-0.0089455	RNF7	-0.158386	NormalGene
1506	3q23	chr3	141876124	141926549	-0.00984857	ATP1B3	-0.158386	NormalGene
1507	3q23	chr3	141944428	142149544	-0.0107226	TFDP2	-0.158386	NormalGene
1508	3q23	chr3	142157527	142225592	-0.0117598	GK5	-0.158386	NormalGene
1509	3q23	chr3	142306607	142448062	-0.0130463	XRN1	-0.158386	NormalGene
1510	3q23	chr3	142449007	142578733	-0.0141152	ATR	-0.158386	NormalGene
1511	3q23	chr3	142596393	142713664	-0.0147493	PLS1	-0.158386	NormalGene
1512	3q23	chr3	142724034	142807888	-0.0157201	TRPC1	-0.158386	NormalGene
1513	3q23	chr3	142964497	143060725	-0.0160023	U2SURP	-0.158386	NormalGene
1514	3q24	chr3	143265222	143848485	-0.0163999	SLC9A9	-0.0508309	NormalGene
1515	3q24	chr3	146069440	146163653	-0.016958	PLOD2	-0.0508309	NormalGene
1516	3q24	chr3	149030127	149086554	-0.0174729	HLTF	-0.0508309	NormalGene
1517	3q25.1	chr3	149761100	149968385	-0.0180979	ANKUB1	-0.140377	NormalGene
1518	3q25.1	chr3	149812770	149962139	-0.0188358	RNF13	-0.140377	NormalGene
1519	3q25.1	chr3	150408335	150466431	-0.019303	TSC22D2	-0.140377	NormalGene
1520	3q25.1	chr3	150541998	150603228	-0.0199671	SERP1	-0.140377	NormalGene
1521	3q25.1	chr3	151085697	151437072	-0.0205955	MED12L	-0.140377	NormalGene
1522	3q25.1	chr3	151212117	151278542	-0.0212786	P2RY14	-0.140377	NormalGene
1523	3q25.1	chr3	151425384	151461061	-0.0222987	IGSF10	-0.140377	NormalGene
1524	3q25.1-q25.2	chr3	152243828	152465780	-0.0226877	MBNL1	-0.0226877	NormalGene
1525	3q25.2	chr3	154272546	154324487	-0.0231764	DHX36	-0.0231764	NormalGene
1526	3q25.31	chr3	155375580	155745071	-0.0234933	PLCH1	-0.0971774	NormalGene
1527	3q25.31	chr3	155870650	155944020	-0.0239357	GMPS	-0.0971774	NormalGene
1528	3q25.31	chr3	156037701	156539138	-0.0244867	KCNAB1	-0.0971774	NormalGene
1529	3q25.31	chr3	157146508	157160760	-0.0252617	CCNL1	-0.0971774	NormalGene
1530	3q25.32	chr3	158105855	158545730	-0.0263122	RSRC1	-0.140608	NormalGene
1531	3q25.32	chr3	158571163	158607252	-0.0272497	MLF1	-0.140608	NormalGene
1532	3q25.32	chr3	158644527	158695581	-0.0284439	GFM1	-0.140608	NormalGene
1533	3q25.32	chr3	158696892	158732489	-0.0290633	RARRES1	-0.140608	NormalGene
1534	3q25.32	chr3	158732198	158829719	-0.029539	MFSD1	-0.140608	NormalGene
1535	3q25.32-q25.33	chr3	158962235	159897366	-0.0299397	IQCJ-SCHIP1	-0.0299397	NormalGene
1536	3q25.33	chr3	159902045	160225299	-0.0297336	IL12A-AS1	-0.0594863	NormalGene
1537	3q25.33	chr3	160495007	160565571	-0.0297526	KPNA4	-0.0594863	NormalGene
1538	3q25.33-q26.1	chr3	160755602	161078902	-0.0294366	PPM1L	-0.0294366	NormalGene
1539	3q26.1	chr3	161083883	161105411	-0.0290072	B3GALNT1	-0.198384	NormalGene
1540	3q26.1	chr3	161104696	161253532	-0.02867	NMD3	-0.198384	NormalGene
1541	3q26.1	chr3	161344792	161372880	-0.0283062	SPTSSB	-0.198384	NormalGene
1542	3q26.1	chr3	165206929	165846519	-0.0284144	LINC01322	-0.198384	NormalGene
1543	3q26.1	chr3	167239843	167407874	-0.0280361	ZBBX	-0.198384	NormalGene
1544	3q26.1	chr3	167683298	167734939	-0.0279226	PDCD10	-0.198384	NormalGene
1545	3q26.1	chr3	167735243	167825569	-0.0280277	SERPINI1	-0.198384	NormalGene
1546	3q26.2	chr3	169083499	169663775	-0.028273	MECOM	-0.200373	NormalGene
1547	3q26.2	chr3	169966635	169998373	-0.0282671	SEC62	-0.200373	NormalGene
1548	3q26.2	chr3	170086732	170181749	-0.0285591	PHC3	-0.200373	NormalGene
1549	3q26.2	chr3	170222424	170305977	-0.0285228	PRKCI	-0.200373	NormalGene
1550	3q26.2	chr3	170357678	170396835	-0.0288496	SKIL	-0.200373	NormalGene
1551	3q26.2	chr3	170418868	170454733	-0.0289727	CLDN11	-0.200373	NormalGene
1552	3q26.2	chr3	170459548	170586075	-0.0289282	SLC7A14	-0.200373	NormalGene
1553	3q26.2-q26.31	chr3	171058414	171460408	-0.0296201	TNIK	-0.0296201	NormalGene
1554	3q26.31	chr3	172039578	172401669	-0.0298033	FNDC3B	-0.119394	NormalGene
1555	3q26.31	chr3	172630249	172711218	-0.0298538	NCEH1	-0.119394	NormalGene
1556	3q26.31	chr3	173396284	174286644	-0.030074	NLGN1	-0.119394	NormalGene
1557	3q26.31	chr3	174438573	175810548	-0.0296625	NAALADL2	-0.119394	NormalGene
1558	3q26.32	chr3	177019340	177228000	-0.0293141	TBL1XR1	-0.110268	NormalGene
1559	3q26.32	chr3	178526505	178937352	-0.0274802	KCNMB2-AS1	-0.110268	NormalGene
1560	3q26.32	chr3	178960121	179072215	-0.0270079	ZMAT3	-0.110268	NormalGene
1561	3q26.32	chr3	179148114	179240093	-0.0264655	PIK3CA	-0.110268	NormalGene
1562	3q26.33	chr3	179347709	179394936	-0.0258208	MFN1	-0.232967	NormalGene
1563	3q26.33	chr3	179396088	179451476	-0.0252714	GNB4	-0.232967	NormalGene
1564	3q26.33	chr3	179604690	179627647	-0.0248957	NDUFB5	-0.232967	NormalGene
1565	3q26.33	chr3	179653032	179804366	-0.024435	USP13	-0.232967	NormalGene
1566	3q26.33	chr3	179794958	180037053	-0.0238489	PEX5L	-0.232967	NormalGene
1567	3q26.33	chr3	180602163	180617828	-0.0230271	TTC14	-0.232967	NormalGene
1568	3q26.33	chr3	180868141	180982753	-0.022316	FXR1	-0.232967	NormalGene
1569	3q26.33	chr3	180983709	180989774	-0.0217497	DNAJC19	-0.232967	NormalGene
1570	3q26.33	chr3	182793503	182921629	-0.0210701	ATP11B	-0.232967	NormalGene
1571	3q26.33	chr3	182938074	182985953	-0.0205322	DCUN1D1	-0.232967	NormalGene
1572	3q27.1	chr3	183015218	183116075	-0.0199965	MCCC1	-0.141501	NormalGene
1573	3q27.1	chr3	183178041	183428778	-0.0193107	MCF2L2	-0.141501	NormalGene
1574	3q27.1	chr3	183635610	183684519	-0.0188416	KLHL24	-0.141501	NormalGene
1575	3q27.1	chr3	183697797	183812624	-0.0181963	YEATS2	-0.141501	NormalGene
1576	3q27.1	chr3	183829271	183884933	-0.017449	PARL	-0.141501	NormalGene
1577	3q27.1	chr3	183919934	184017939	-0.0164515	ABCC5	-0.141501	NormalGene
1578	3q27.1	chr3	184135038	184146127	-0.0158079	EIF2B5	-0.141501	NormalGene
1579	3q27.1	chr3	184710364	184712064	-0.0154473	MAGEF1	-0.141501	NormalGene
1580	3q27.2	chr3	184812143	185052614	-0.0151125	VPS8	-0.0686405	NormalGene
1581	3q27.2	chr3	185282941	185489094	-0.0143081	MAP3K13	-0.0686405	NormalGene
1582	3q27.2	chr3	185582496	185633551	-0.0137132	SENP2	-0.0686405	NormalGene
1583	3q27.2	chr3	185914558	185938103	-0.0130739	TRA2B	-0.0686405	NormalGene
1584	3q27.2	chr3	186046314	186110318	-0.0124328	ETV5	-0.0686405	NormalGene
1585	3q27.2-q27.3	chr3	186105668	186362234	-0.0120185	DGKG	-0.0120185	NormalGene
1586	3q27.3	chr3	186567403	186585800	-0.0118619	DNAJB11	-0.0346305	NormalGene
1587	3q27.3	chr3	186783205	186789897	-0.0115802	EIF4A2	-0.0346305	NormalGene
1588	3q27.3	chr3	186930325	187078553	-0.0111884	ST6GAL1	-0.0346305	NormalGene
1589	3q27.3-q28	chr3	188153284	188890671	-0.0113278	LPP	-0.0113278	NormalGene
1590	3q28	chr3	189956728	190122437	-0.0112644	P3H2	-0.022473	NormalGene
1591	3q28	chr3	190514051	190659750	-0.0112085	IL1RAP	-0.022473	NormalGene
1592	3q28-q29	chr3	192139390	192767764	-0.0111084	FGF12	-0.0111084	NormalGene
1593	3q29	chr3	192796815	192917856	-0.0106001	MB21D2	-0.131364	NormalGene
1594	3q29	chr3	193593144	193697811	-0.0100447	OPA1	-0.131364	NormalGene
1595	3q29	chr3	194402672	194498364	-0.00944567	ATP13A3	-0.131364	NormalGene
1596	3q29	chr3	195274745	195443044	-0.00884584	ACAP2	-0.131364	NormalGene
1597	3q29	chr3	195514428	195543386	-0.00793676	PPP1R2	-0.131364	NormalGene
1598	3q29	chr3	195863364	195911945	-0.00778746	TNK2	-0.131364	NormalGene
1599	3q29	chr3	196027183	196082096	-0.00726732	TFRC	-0.131364	NormalGene
1600	3q29	chr3	196214222	196287957	-0.00640076	PCYT1A	-0.131364	NormalGene
1601	3q29	chr3	196347662	196432430	-0.00595087	UBXN7	-0.131364	NormalGene
1602	3q29	chr3	196468783	196503768	-0.00558878	RNF168	-0.131364	NormalGene
1603	3q29	chr3	196568611	196589059	-0.00521582	FBXO45	-0.131364	NormalGene
1604	3q29	chr3	196639775	196736007	-0.0049037	PIGX	-0.131364	NormalGene
1605	3q29	chr3	196739857	196832647	-0.00453372	PAK2	-0.131364	NormalGene
1606	3q29	chr3	196867856	196934714	-0.00435348	SENP5	-0.131364	NormalGene
1607	3q29	chr3	196935402	196942594	-0.00455201	NCBP2	-0.131364	NormalGene
1608	3q29	chr3	196946356	196969060	-0.00427552	PIGZ	-0.131364	NormalGene
1609	3q29	chr3	197042560	197299330	-0.0040007	DLG1	-0.131364	NormalGene
1610	3q29	chr3	197509783	197573323	-0.00396871	BDH1	-0.131364	NormalGene
1611	3q29	chr3	197668867	197749727	-0.00358785	RUBCN	-0.131364	NormalGene
1612	3q29	chr3	197737179	197787596	-0.00359772	FYTTD1	-0.131364	NormalGene
1613	3q29	chr3	197791226	197888436	-0.00325235	LRCH3	-0.131364	NormalGene
1614	3q29	chr3	197950190	197956610	-0.00286203	RPL35A	-0.131364	NormalGene
1615	3q29	chr3	197960200	198043720	-0.00239178	LMLN	-0.131364	NormalGene
1616	4p16.3	chr4	124501	202303	0.0357508	ZNF718	0.654626	NormalGene
1617	4p16.3	chr4	425815	499156	0.0349939	ZNF721	0.654626	NormalGene
1618	4p16.3	chr4	499210	540200	0.0345978	PIGG	0.654626	NormalGene
1619	4p16.3	chr4	705748	770640	0.0340578	PCGF3	0.654626	NormalGene
1620	4p16.3	chr4	784957	826129	0.0337003	CPLX1	0.654626	NormalGene
1621	4p16.3	chr4	849276	932373	0.0328844	GAK	0.654626	NormalGene
1622	4p16.3	chr4	932387	958656	0.0320863	TMEM175	0.654626	NormalGene
1623	4p16.3	chr4	958887	986895	0.0313788	DGKQ	0.654626	NormalGene
1624	4p16.3	chr4	1210120	1218591	0.030711	CTBP1-AS	0.654626	NormalGene
1625	4p16.3	chr4	1211445	1249953	0.0302236	CTBP1	0.654626	NormalGene
1626	4p16.3	chr4	1289887	1340147	0.0286041	MAEA	0.654626	NormalGene
1627	4p16.3	chr4	1692731	1712344	0.0273459	SLBP	0.654626	NormalGene
1628	4p16.3	chr4	1811479	1856156	0.0260971	LETM1	0.654626	NormalGene
1629	4p16.3	chr4	1982717	2041903	0.025006	NELFA	0.654626	NormalGene
1630	4p16.3	chr4	2041995	2043964	0.0240475	C4orf48	0.654626	NormalGene
1631	4p16.3	chr4	2059327	2069089	0.0229251	NAT8L	0.654626	NormalGene
1632	4p16.3	chr4	2071918	2242121	0.0215493	POLN	0.654626	NormalGene
1633	4p16.3	chr4	2247432	2262109	0.0204607	MXD4	0.654626	NormalGene
1634	4p16.3	chr4	2269582	2418651	0.0188163	ZFYVE28	0.654626	NormalGene
1635	4p16.3	chr4	2462220	2625320	0.0172859	RNF4	0.654626	NormalGene
1636	4p16.3	chr4	2536647	2732573	0.0155654	FAM193A	0.654626	NormalGene
1637	4p16.3	chr4	2843844	2930076	0.0141209	ADD1	0.654626	NormalGene
1638	4p16.3	chr4	2930561	2934834	0.0129982	MFSD10	0.654626	NormalGene
1639	4p16.3	chr4	2963571	3040760	0.0119106	GRK4	0.654626	NormalGene
1640	4p16.3	chr4	3041363	3243957	0.0107269	HTT	0.654626	NormalGene
1641	4p16.3	chr4	3293028	3439913	0.00991546	RGS12	0.654626	NormalGene
1642	4p16.3	chr4	3503612	3532446	0.0089103	LRPAP1	0.654626	NormalGene
1643	4p16.3	chr4	4348140	4419058	0.00795585	NSG1	0.654626	NormalGene
1644	4p16.3-p16.2	chr4	4415742	4542346	0.0069017	STX18	0.0069017	NormalGene
1645	4p16.2	chr4	4542131	4787359	0.00595408	STX18-AS1	0.0112314	NormalGene
1646	4p16.2	chr4	5748084	5893086	0.00527734	CRMP1	0.0112314	NormalGene
1647	4p16.2-p16.1	chr4	5897373	6200555	0.00438992	C4orf50	0.00438992	NormalGene
1648	4p16.1	chr4	6026199	6200591	0.00351024	JAKMIP1	-0.00508833	NormalGene
1649	4p16.1	chr4	6320578	6563600	0.002816	PPP2R2C	-0.00508833	NormalGene
1650	4p16.1	chr4	6640091	6642745	0.00207652	MRFAP1	-0.00508833	NormalGene
1651	4p16.1	chr4	6707701	6709865	0.00127721	MRFAP1L1	-0.00508833	NormalGene
1652	4p16.1	chr4	6781375	6884170	0.000526807	KIAA0232	-0.00508833	NormalGene
1653	4p16.1	chr4	6909242	7033118	-0.000384529	TBC1D14	-0.00508833	NormalGene
1654	4p16.1	chr4	7192538	7742836	-0.00148604	SORCS2	-0.00508833	NormalGene
1655	4p16.1	chr4	7758714	7939926	-0.0029175	AFAP1	-0.00508833	NormalGene
1656	4p16.1	chr4	7965310	8158832	-0.00452134	ABLIM2	-0.00508833	NormalGene
1657	4p16.1	chr4	10486395	10684768	-0.00598571	CLNK	-0.00508833	ADRisk
1658	4p15.33	chr4	13361354	13484365	-0.00710029	RAB28	-0.0263104	NormalGene
1659	4p15.33	chr4	13568738	13627725	-0.00886549	BOD1L1	-0.0263104	NormalGene
1660	4p15.33	chr4	14470465	14888169	-0.0103446	LINC00504	-0.0263104	NormalGene
1661	4p15.32	chr4	15002481	15070153	-0.0116732	CPEB2	-0.164637	NormalGene
1662	4p15.32	chr4	15469865	15601552	-0.0128264	CC2D2A	-0.164637	NormalGene
1663	4p15.32	chr4	15604381	15681679	-0.0143334	FBXL5	-0.164637	NormalGene
1664	4p15.32	chr4	15681662	15690447	-0.0161558	FAM200B	-0.164637	NormalGene
1665	4p15.32	chr4	16160505	16227410	-0.0182128	TAPT1	-0.164637	NormalGene
1666	4p15.32	chr4	16226685	16320140	-0.0200462	TAPT1-AS1	-0.164637	NormalGene
1667	4p15.32	chr4	16501541	16898678	-0.0221912	LDB2	-0.164637	NormalGene
1668	4p15.32	chr4	17460261	17512206	-0.0237311	QDPR	-0.164637	NormalGene
1669	4p15.32	chr4	17614641	17634105	-0.0254674	MED28	-0.164637	NormalGene
1670	4p15.32-p15.31	chr4	17629306	17781621	-0.0269499	FAM184B	-0.0269499	NormalGene
1671	4p15.31	chr4	17800655	17810758	-0.0283324	DCAF16	-0.126621	NormalGene
1672	4p15.31	chr4	17841199	18021876	-0.0297786	LCORL	-0.126621	NormalGene
1673	4p15.31	chr4	20251905	20620561	-0.0335104	SLIT2	-0.126621	NormalGene
1674	4p15.31	chr4	20696282	20752907	-0.0350001	PACRGL	-0.126621	NormalGene
1675	4p15.31-p15.2	chr4	20728606	21948772	-0.0366952	KCNIP4	-0.0366952	NormalGene
1676	4p15.2	chr4	23755041	23904089	-0.0377663	PPARGC1A	-0.230918	NormalGene
1677	4p15.2	chr4	24517441	24584554	-0.0381052	DHX15	-0.230918	NormalGene
1678	4p15.2	chr4	25377263	25418498	-0.0384153	ANAPC4	-0.230918	NormalGene
1679	4p15.2	chr4	26163455	26435131	-0.0387774	RBPJ	-0.230918	NormalGene
1680	4p15.2	chr4	26576437	26756223	-0.038929	TBC1D19	-0.230918	NormalGene
1681	4p15.2	chr4	26857601	27025381	-0.038925	STIM2	-0.230918	NormalGene
1682	4p15.1	chr4	30720415	31146805	-0.0391847	PCDH7	-0.0391847	NormalGene
1683	4p14	chr4	35948221	36244514	-0.0386943	ARAP2	-0.339924	NormalGene
1684	4p14	chr4	37244743	37449463	-0.0386706	NWD2	-0.339924	NormalGene
1685	4p14	chr4	37891084	38139175	-0.0382581	TBC1D1	-0.339924	NormalGene
1686	4p14	chr4	39045039	39126857	-0.0381378	KLHL5	-0.339924	NormalGene
1687	4p14	chr4	39182504	39285810	-0.0378498	WDR19	-0.339924	NormalGene
1688	4p14	chr4	39287456	39366375	-0.0375947	RFC1	-0.339924	NormalGene
1689	4p14	chr4	39546336	39638902	-0.0373603	SMIM14	-0.339924	NormalGene
1690	4p14	chr4	39698109	39782792	-0.03696	UBE2K	-0.339924	NormalGene
1691	4p14	chr4	39822863	39977956	-0.0363985	PDS5A	-0.339924	NormalGene
1692	4p14-p13	chr4	40810027	41216714	-0.0359494	APBB2	-0.0359494	NormalGene
1693	4p13	chr4	41256413	41268455	-0.0349772	UCHL1	-0.204689	NormalGene
1694	4p13	chr4	41359607	41700044	-0.0348436	LIMCH1	-0.204689	NormalGene
1695	4p13	chr4	41935129	41960803	-0.0345615	TMEM33	-0.204689	NormalGene
1696	4p13	chr4	41990502	42090461	-0.0340212	SLC30A9	-0.204689	NormalGene
1697	4p13	chr4	42408373	42657105	-0.0334484	ATP8A1	-0.204689	NormalGene
1698	4p13	chr4	44173903	44448809	-0.0328376	KCTD8	-0.204689	NormalGene
1699	4p12	chr4	44682200	44726588	-0.0323733	GNPDA2	-0.153258	NormalGene
1700	4p12	chr4	46243548	46475230	-0.0319998	GABRA2	-0.153258	NormalGene
1701	4p12	chr4	46918900	46993581	-0.0311012	GABRA4	-0.153258	NormalGene
1702	4p12	chr4	46993723	47426447	-0.0299299	GABRB1	-0.153258	NormalGene
1703	4p12	chr4	47847233	47914667	-0.0278535	NFXL1	-0.153258	NormalGene
1704	4p11	chr4	48341529	48426201	-0.0264843	SLAIN2	-0.0762996	NormalGene
1705	4p11	chr4	48497357	48780322	-0.0255244	FRYL	-0.0762996	NormalGene
1706	4p11	chr4	48805212	48861817	-0.0242909	OCIAD1	-0.0762996	NormalGene
1707	4q12	chr4	51843000	51916837	-0.0236184	DCUN1D4	-0.203462	NormalGene
1708	4q12	chr4	52590960	52659301	-0.022835	USP46	-0.203462	NormalGene
1709	4q12	chr4	52872982	53366066	-0.0221551	SCFD2	-0.203462	NormalGene
1710	4q12	chr4	53459301	53701405	-0.0203045	LNX1	-0.203462	NormalGene
1711	4q12	chr4	55395957	55453397	-0.0190792	TMEM165	-0.203462	NormalGene
1712	4q12	chr4	55427903	55546909	-0.0179252	CLOCK	-0.203462	NormalGene
1713	4q12	chr4	55853648	55905086	-0.0171428	EXOC1	-0.203462	NormalGene
1714	4q12	chr4	56338287	56387508	-0.0163688	AASDH	-0.203462	NormalGene
1715	4q12	chr4	56467617	56503681	-0.0153394	SRP72	-0.203462	NormalGene
1716	4q12	chr4	56647988	56681899	-0.014638	HOPX	-0.203462	NormalGene
1717	4q12	chr4	56977722	57031158	-0.0140554	POLR2B	-0.203462	NormalGene
1718	4q13.1	chr4	61200326	62078335	-0.0134057	ADGRL3	-0.0134057	NormalGene
1719	4q13.1-q13.2	chr4	65319563	65670495	-0.0121309	EPHA5	-0.0121309	NormalGene
1720	4q13.2	chr4	67468762	67545503	-0.00965954	CENPC	-0.0257532	NormalGene
1721	4q13.2	chr4	67612652	67701155	-0.00858426	UBA6	-0.0257532	NormalGene
1722	4q13.2	chr4	68310387	68350090	-0.00750941	YTHDC1	-0.0257532	NormalGene
1723	4q13.3	chr4	70704204	70808619	-0.00680769	RUFY3	-0.0425739	NormalGene
1724	4q13.3	chr4	70815783	70839897	-0.00621125	GRSF1	-0.0425739	NormalGene
1725	4q13.3	chr4	70902326	71022449	-0.00588685	MOB1B	-0.0425739	NormalGene
1726	4q13.3	chr4	71062667	71572087	-0.00540863	SLC4A4	-0.0425739	NormalGene
1727	4q13.3	chr4	72280969	72569221	-0.00494252	ADAMTS3	-0.0425739	NormalGene
1728	4q13.3	chr4	73073376	73258798	-0.00495316	ANKRD17	-0.0425739	NormalGene
1729	4q13.3	chr4	74114174	74303099	-0.00426962	MTHFD2L	-0.0425739	NormalGene
1730	4q13.3	chr4	74933095	75050115	-0.0040942	PARM1	-0.0425739	NormalGene
1731	4q21.1	chr4	75479033	75514764	-0.00424362	RCHY1	-0.0607623	NormalGene
1732	4q21.1	chr4	75576496	75630716	-0.00412253	CDKL2	-0.0607623	NormalGene
1733	4q21.1	chr4	75641849	75724589	-0.00409085	G3BP2	-0.0607623	NormalGene
1734	4q21.1	chr4	75724577	75814286	-0.00426019	USO1	-0.0607623	NormalGene
1735	4q21.1	chr4	75940950	75990962	-0.00420771	SDAD1	-0.0607623	NormalGene
1736	4q21.1	chr4	76011184	76112802	-0.00452354	ART3	-0.0607623	NormalGene
1737	4q21.1	chr4	76114659	76148444	-0.00455928	NUP54	-0.0607623	NormalGene
1738	4q21.1	chr4	76158737	76234536	-0.00478279	SCARB2	-0.0607623	NormalGene
1739	4q21.1	chr4	76435229	76783253	-0.00501182	SHROOM3	-0.0607623	NormalGene
1740	4q21.1	chr4	77047155	77076309	-0.00493732	CCNI	-0.0607623	NormalGene
1741	4q21.1	chr4	77157207	77433388	-0.00517291	CCNG2	-0.0607623	NormalGene
1742	4q21.1	chr4	77713387	77819615	-0.00532527	CNOT6L	-0.0607623	NormalGene
1743	4q21.1	chr4	77862830	77952785	-0.00552453	MRPL1	-0.0607623	NormalGene
1744	4q21.21	chr4	78057323	78544269	-0.00560462	FRAS1	-0.0373209	NormalGene
1745	4q21.21	chr4	78776342	78916365	-0.00581173	BMP2K	-0.0373209	NormalGene
1746	4q21.21	chr4	78887127	78939438	-0.00612371	PAQR3	-0.0373209	NormalGene
1747	4q21.21	chr4	78939485	79309673	-0.00631371	LINC01088	-0.0373209	NormalGene
1748	4q21.21	chr4	80183879	80204329	-0.00646055	PRDM8	-0.0373209	NormalGene
1749	4q21.21	chr4	81426393	82044244	-0.00700657	RASGEF1B	-0.0373209	NormalGene
1750	4q21.22	chr4	82352498	82374503	-0.0073506	HNRNPD	-0.069364	NormalGene
1751	4q21.22	chr4	82422565	82430462	-0.00765422	HNRNPDL	-0.069364	NormalGene
1752	4q21.22	chr4	82430590	82461177	-0.00810838	ENOPH1	-0.069364	NormalGene
1753	4q21.22	chr4	82483170	82562357	-0.00862909	TMEM150C	-0.069364	NormalGene
1754	4q21.22	chr4	82629539	82798796	-0.00878191	SCD5	-0.069364	NormalGene
1755	4q21.22	chr4	82818509	82901166	-0.00913077	SEC31A	-0.069364	NormalGene
1756	4q21.22	chr4	82909973	83012926	-0.00969803	LIN54	-0.069364	NormalGene
1757	4q21.22	chr4	83034447	83075818	-0.010011	COPS4	-0.069364	NormalGene
1758	4q21.23	chr4	84583127	84651334	-0.0103264	CDS1	-0.021178	NormalGene
1759	4q21.23	chr4	84669597	84966690	-0.0108515	WDFY3	-0.021178	NormalGene
1760	4q21.3	chr4	85990007	86594625	-0.0113334	MAPK10	-0.0230662	NormalGene
1761	4q21.3	chr4	86594315	86815171	-0.0117329	PTPN13	-0.0230662	NormalGene
1762	4q21.3-q22.1	chr4	86935002	87141039	-0.0122304	AFF1	-0.0122304	NormalGene
1763	4q22.1	chr4	87160103	87240314	-0.0125906	KLHL8	-0.152242	NormalGene
1764	4q22.1	chr4	87473335	87531061	-0.0130599	SPARCL1	-0.152242	NormalGene
1765	4q22.1	chr4	88007635	88077777	-0.0136864	PKD2	-0.152242	NormalGene
1766	4q22.1	chr4	88257620	88284769	-0.0140148	PPM1K	-0.152242	NormalGene
1767	4q22.1	chr4	88520998	88523776	-0.0145622	PYURF	-0.152242	NormalGene
1768	4q22.1	chr4	88592434	88708541	-0.014825	HERC3	-0.152242	NormalGene
1769	4q22.1	chr4	88695913	88697829	-0.0156425	NAP1L5	-0.152242	NormalGene
1770	4q22.1	chr4	88725955	89111398	-0.0162648	FAM13A	-0.152242	NormalGene
1771	4q22.1	chr4	89700345	89838315	-0.0180482	SNCA	-0.152242	NormalGene
1772	4q22.1	chr4	90127535	91601913	-0.0195474	CCSER1	-0.152242	NormalGene
1773	4q22.1-q22.2	chr4	92303966	93810157	-0.0202961	GRID2	-0.0202961	NormalGene
1774	4q22.3	chr4	94207611	94291292	-0.0203423	SMARCAD1	-0.0607593	NormalGene
1775	4q22.3	chr4	94757955	95158448	-0.0202519	BMPR1B	-0.0607593	NormalGene
1776	4q22.3	chr4	95162504	95549206	-0.0201651	UNC5C	-0.0607593	NormalGene
1777	4q22.3-q23	chr4	97184093	98143476	-0.0202147	STPG2	-0.0202147	NormalGene
1778	4q23	chr4	98261384	98443858	-0.0201706	RAP1GDS1	-0.120761	NormalGene
1779	4q23	chr4	98470367	98658611	-0.0201237	TSPAN5	-0.120761	NormalGene
1780	4q23	chr4	98879276	98929133	-0.0201893	EIF4E	-0.120761	NormalGene
1781	4q23	chr4	98995659	99062809	-0.0200627	METAP1	-0.120761	NormalGene
1782	4q23	chr4	99878336	99894428	-0.0200919	LAMTOR3	-0.120761	NormalGene
1783	4q23	chr4	99896248	99946618	-0.0201228	DNAJB14	-0.120761	NormalGene
1784	4q24	chr4	101023409	101348278	-0.020101	PPP3CA	-0.226546	NormalGene
1785	4q24	chr4	102501331	102617302	-0.0199747	NFKB1	-0.226546	NormalGene
1786	4q24	chr4	102630770	102760994	-0.0197265	MANBA	-0.226546	NormalGene
1787	4q24	chr4	102794383	102868896	-0.0195275	UBE2D3	-0.226546	NormalGene
1788	4q24	chr4	102868974	102892807	-0.0192463	CISD2	-0.226546	NormalGene
1789	4q24	chr4	103019868	103085829	-0.018904	SLC9B2	-0.226546	NormalGene
1790	4q24	chr4	104468308	104494901	-0.0184423	CXXC4	-0.226546	NormalGene
1791	4q24	chr4	105145875	105279816	-0.018491	TET2	-0.226546	NormalGene
1792	4q24	chr4	105369077	105474067	-0.0183137	PPA2	-0.226546	NormalGene
1793	4q24	chr4	105682627	105895986	-0.017905	INTS12	-0.226546	NormalGene
1794	4q24	chr4	105708778	105847725	-0.0179622	GSTCD	-0.226546	NormalGene
1795	4q24	chr4	106041599	106316683	-0.0179514	TBCK	-0.226546	NormalGene
1796	4q25	chr4	107590276	107720234	-0.0175048	PAPSS1	-0.142756	NormalGene
1797	4q25	chr4	107931549	107953461	-0.0170469	CYP2U1	-0.142756	NormalGene
1798	4q25	chr4	108620569	108630412	-0.0168737	RPL34	-0.142756	NormalGene
1799	4q25	chr4	108808725	109302752	-0.0160661	COL25A1	-0.142756	NormalGene
1800	4q25	chr4	109433772	109540896	-0.01545	SEC24B	-0.142756	NormalGene
1801	4q25	chr4	109709989	109730070	-0.015028	PLA2G12A	-0.142756	NormalGene
1802	4q25	chr4	110045846	110199199	-0.0149746	ELOVL6	-0.142756	NormalGene
1803	4q25	chr4	112231740	112273110	-0.0149999	AP1AR	-0.142756	NormalGene
1804	4q25	chr4	112637107	112657592	-0.0148124	LARP7	-0.142756	NormalGene
1805	4q25-q26	chr4	112818032	113384221	-0.0145482	ANK2	-0.0145482	NormalGene
1806	4q26	chr4	113418054	113761927	-0.0141449	CAMK2D	-0.126388	NormalGene
1807	4q26	chr4	113900284	113979727	-0.0136961	ARSJ	-0.126388	NormalGene
1808	4q26	chr4	117406166	117691188	-0.0128914	LINC01378	-0.126388	NormalGene
1809	4q26	chr4	118033618	118258634	-0.0124865	NDST3	-0.126388	NormalGene
1810	4q26	chr4	118278709	118285316	-0.0117465	SNHG8	-0.126388	NormalGene
1811	4q26	chr4	118685392	118715433	-0.0111131	METTL14	-0.126388	NormalGene
1812	4q26	chr4	118722823	118838683	-0.0109087	SEC24D	-0.126388	NormalGene
1813	4q26	chr4	118850688	119061247	-0.0106055	SYNPO2	-0.126388	NormalGene
1814	4q26	chr4	119212587	119295517	-0.0101225	USP53	-0.126388	NormalGene
1815	4q26	chr4	119296419	119304445	-0.00957397	C4orf3	-0.126388	NormalGene
1816	4q26	chr4	119494397	119628804	-0.00909882	PDE5A	-0.126388	NormalGene
1817	4q27	chr4	121824329	121870487	-0.0080404	BBS7	-0.015414	NormalGene
1818	4q27	chr4	122152331	122362758	-0.00737356	KIAA1109	-0.015414	NormalGene
1819	4q28.1	chr4	122923070	123319433	-0.00655912	SPATA5	-0.0187948	NormalGene
1820	4q28.1	chr4	127623271	127726737	-0.00641594	INTU	-0.0187948	NormalGene
1821	4q28.1	chr4	127781821	127840733	-0.00581971	HSPA4L	-0.0187948	NormalGene
1822	4q28.2	chr4	127917799	127966034	-0.0054408	MFSD8	-0.0308194	NormalGene
1823	4q28.2	chr4	127965306	128039953	-0.00501836	ABHD18	-0.0308194	NormalGene
1824	4q28.2	chr4	128061286	128222931	-0.00507251	LARP1B	-0.0308194	NormalGene
1825	4q28.2	chr4	128269237	128288829	-0.00527243	PGRMC2	-0.0308194	NormalGene
1826	4q28.2	chr4	128809700	128875224	-0.00507636	JADE1	-0.0308194	NormalGene
1827	4q28.2	chr4	128864921	129093600	-0.00493893	SCLT1	-0.0308194	NormalGene
1828	4q28.3	chr4	133149294	133208606	-0.00460271	PCDH10	-0.00460271	NormalGene
1829	4q31.1	chr4	139028112	139177218	-0.00450715	ELF2	-0.0231733	NormalGene
1830	4q31.1	chr4	139266880	139302551	-0.00457319	NDUFC1	-0.0231733	NormalGene
1831	4q31.1	chr4	139301505	139420033	-0.00461361	NAA15	-0.0231733	NormalGene
1832	4q31.1	chr4	139716753	140154184	-0.00460503	MAML3	-0.0231733	NormalGene
1833	4q31.1	chr4	140257286	140385728	-0.0048743	SCOC	-0.0231733	NormalGene
1834	4q31.21	chr4	140620782	140756385	-0.00499949	TBC1D9	-0.0591986	NormalGene
1835	4q31.21	chr4	140859807	141212877	-0.00508544	RNF150	-0.0591986	NormalGene
1836	4q31.21	chr4	142023160	142847432	-0.00515579	INPP4B	-0.0591986	NormalGene
1837	4q31.21	chr4	143336762	143474568	-0.00490808	GAB1	-0.0591986	NormalGene
1838	4q31.21	chr4	143513702	143557486	-0.00513353	SMARCA5	-0.0591986	NormalGene
1839	4q31.21	chr4	143577302	143700675	-0.00520263	FREM3	-0.0591986	NormalGene
1840	4q31.21	chr4	144646156	144745271	-0.00540084	HHIP	-0.0591986	NormalGene
1841	4q31.21	chr4	144831908	145098541	-0.00554922	ANAPC10	-0.0591986	NormalGene
1842	4q31.21	chr4	145098288	145129524	-0.0057655	ABCE1	-0.0591986	NormalGene
1843	4q31.21	chr4	145110838	145180589	-0.0059906	OTUD4	-0.0591986	NormalGene
1844	4q31.21	chr4	145481194	145559176	-0.00600744	SMAD1	-0.0591986	NormalGene
1845	4q31.21-q31.22	chr4	145757627	145938823	-0.00611779	ZNF827	-0.00611779	NormalGene
1846	4q31.22	chr4	146175703	146200000	-0.00660052	LSM6	-0.00660052	NormalGene
1847	4q31.23	chr4	147617386	147672044	-0.00714366	TMEM184C	-0.0221902	NormalGene
1848	4q31.23	chr4	147637785	147684163	-0.00745555	PRMT9	-0.0221902	NormalGene
1849	4q31.23	chr4	147732063	148072776	-0.00759103	ARHGAP10	-0.0221902	NormalGene
1850	4q31	chr4	148078762	148444698	-0.00780895	NR3C2	-0.00780895	NormalGene
1851	4q31.23-q31.3	chr4	150078445	150257438	-0.00796121	DCLK2	-0.00796121	NormalGene
1852	4q31.3	chr4	150264435	151015727	-0.00847273	LRBA	-0.09159	NormalGene
1853	4q31.3	chr4	151099624	151104642	-0.00863032	RPS3A	-0.09159	NormalGene
1854	4q31.3	chr4	151102751	151325605	-0.00884789	SH3D19	-0.09159	NormalGene
1855	4q31.3	chr4	151670504	151761007	-0.00901482	GATB	-0.09159	NormalGene
1856	4q31.3	chr4	152320544	152536092	-0.0092072	FBXW7	-0.09159	NormalGene
1857	4q31.3	chr4	152779937	152918463	-0.00933319	ARFIP1	-0.09159	NormalGene
1858	4q31.3	chr4	153152163	153339319	-0.00923534	TRIM2	-0.09159	NormalGene
1859	4q31.3	chr4	153710160	153760024	-0.0094112	RNF175	-0.09159	NormalGene
1860	4q31.3	chr4	154231742	154491799	-0.00955126	DCHS2	-0.09159	NormalGene
1861	4q31.3	chr4	154535005	154550400	-0.00988605	PLRG1	-0.09159	NormalGene
1862	4q32.1	chr4	155342658	155376970	-0.0100424	MAP9	-0.112188	NormalGene
1863	4q32.1	chr4	155854738	155920406	-0.0103301	TDO2	-0.112188	NormalGene
1864	4q32.1	chr4	156760454	156971799	-0.0106267	PDGFC	-0.112188	NormalGene
1865	4q32.1	chr4	157076125	157172090	-0.0107822	GLRB	-0.112188	NormalGene
1866	4q32.1	chr4	157204182	157366075	-0.0116413	GRIA2	-0.112188	NormalGene
1867	4q32.1	chr4	158315311	158653372	-0.01167	RXFP1	-0.112188	NormalGene
1868	4q32.1	chr4	158671968	158710742	-0.0117391	ETFDH	-0.112188	NormalGene
1869	4q32.1	chr4	158709127	158723396	-0.0116239	PPID	-0.112188	NormalGene
1870	4q32.1	chr4	158769026	158908050	-0.0118416	FNIP2	-0.112188	NormalGene
1871	4q32.1	chr4	159103013	159360174	-0.011891	RAPGEF2	-0.112188	NormalGene
1872	4q32.2	chr4	161383897	162164004	-0.0119795	FSTL5	-0.0350603	NormalGene
1873	4q32.2	chr4	163110073	163166890	-0.0117292	NAF1	-0.0350603	NormalGene
1874	4q32.2	chr4	163323962	163344832	-0.0113517	NPY1R	-0.0350603	NormalGene
1875	4q32.3	chr4	165070608	165208549	-0.0111221	TMEM192	-0.0880023	NormalGene
1876	4q32.3	chr4	165207561	165323156	-0.010869	KLHL2	-0.0880023	NormalGene
1877	4q32.3	chr4	165327667	165343164	-0.0107862	MSMO1	-0.0880023	NormalGene
1878	4q32.3	chr4	165361194	165498547	-0.0107599	CPE	-0.0880023	NormalGene
1879	4q32.3	chr4	165873237	166104457	-0.0109926	TLL1	-0.0880023	NormalGene
1880	4q32.3	chr4	166733384	167234796	-0.0110798	SPOCK3	-0.0880023	NormalGene
1881	4q32.3	chr4	168497052	168928457	-0.0110785	PALLD	-0.0880023	NormalGene
1882	4q32.3	chr4	168863770	169010275	-0.0113141	CBR4	-0.0880023	NormalGene
1883	4q32.3-q33	chr4	169094259	169270956	-0.0112574	SH3RF1	-0.0112574	NormalGene
1884	4q33	chr4	169392809	169612627	-0.0113459	NEK1	-0.0345009	NormalGene
1885	4q33	chr4	169612633	169723673	-0.0115785	CLCN3	-0.0345009	NormalGene
1886	4q33	chr4	169986597	170033031	-0.0115764	MFAP3L	-0.0345009	NormalGene
1887	4q34.1	chr4	171812254	173041559	-0.0116387	GALNTL6	-0.0474166	NormalGene
1888	4q34.1	chr4	173168811	173323967	-0.0116306	GALNT7	-0.0474166	NormalGene
1889	4q34.1	chr4	173384701	173406380	-0.0119764	SCRG1	-0.0474166	NormalGene
1890	4q34.1	chr4	174636920	174829247	-0.0121708	GLRA3	-0.0474166	NormalGene
1891	4q34.2	chr4	175632934	176002664	-0.0121581	GPM6A	-0.0368003	NormalGene
1892	4q34.2	chr4	176065841	176182818	-0.0123145	WDR17	-0.0368003	NormalGene
1893	4q34.2	chr4	176319966	176332245	-0.0123276	SPCS3	-0.0368003	NormalGene
1894	4q34.3-q35.1	chr4	182143987	182803024	-0.0119955	TENM3	-0.0119955	NormalGene
1895	4q35.1	chr4	183099257	183320777	-0.0117599	WWC2	-0.0903005	NormalGene
1896	4q35.1	chr4	183659267	183713594	-0.0114299	TRAPPC11	-0.0903005	NormalGene
1897	4q35.1	chr4	183797692	184023526	-0.0113894	STOX2	-0.0903005	NormalGene
1898	4q35.1	chr4	185143266	185150382	-0.0111831	SLC25A4	-0.0903005	NormalGene
1899	4q35.1	chr4	185204237	185370185	-0.0110665	SNX25	-0.0903005	NormalGene
1900	4q35.1	chr4	185363872	185395924	-0.0110066	LRP2BP	-0.0903005	NormalGene
1901	4q35.1	chr4	185426249	185449826	-0.0109736	C4orf47	-0.0903005	NormalGene
1902	4q35.1	chr4	185585444	185956652	-0.0114916	SORBS2	-0.0903005	NormalGene
1903	4q35.2	chr4	189940870	189963202	-0.0113953	FRG1	-0.0113953	NormalGene
1904	5p15.33	chr5	218241	257082	-0.0258309	SDHA	-0.212587	NormalGene
1905	5p15.33	chr5	443175	471937	-0.0260216	EXOC3	-0.212587	NormalGene
1906	5p15.33	chr5	659862	693352	-0.0262245	TPPP	-0.212587	NormalGene
1907	5p15.33	chr5	710355	784729	-0.0263558	ZDHHC11B	-0.212587	NormalGene
1908	5p15.33	chr5	850291	892801	-0.0266814	BRD9	-0.212587	NormalGene
1909	5p15.33	chr5	1317752	1345099	-0.0267575	CLPTM1L	-0.212587	NormalGene
1910	5p15.33	chr5	1456480	1523962	-0.0270353	LPCAT1	-0.212587	NormalGene
1911	5p15.33	chr5	1801407	1816048	-0.02768	NDUFS6	-0.212587	NormalGene
1912	5p15.32	chr5	5420664	5490220	-0.0285712	ICE1	-0.0285712	NormalGene
1913	5p15.31	chr5	6371874	6378571	-0.0291649	MED10	-0.223498	NormalGene
1914	5p15.31	chr5	6448859	6496723	-0.0300084	UBE2QL1	-0.223498	NormalGene
1915	5p15.31	chr5	6599239	6633291	-0.0306898	NSUN2	-0.223498	NormalGene
1916	5p15.31	chr5	6633427	6674386	-0.0319974	SRD5A1	-0.223498	NormalGene
1917	5p15.31	chr5	7396138	7830081	-0.033045	ADCY2	-0.223498	NormalGene
1918	5p15.31	chr5	7851186	7906025	-0.0338925	MTRR	-0.223498	NormalGene
1919	5p15.31	chr5	9035033	9546075	-0.0346998	SEMA5A	-0.223498	NormalGene
1920	5p15.2	chr5	10249929	10266389	-0.035487	CCT5	-0.1843	NormalGene
1921	5p15.2	chr5	10564070	10657816	-0.0364746	ANKRD33B	-0.1843	NormalGene
1922	5p15.2	chr5	10971836	11904446	-0.0374539	CTNND2	-0.1843	NormalGene
1923	5p15.2	chr5	14143342	14532128	-0.0375972	TRIO	-0.1843	NormalGene
1924	5p15.2	chr5	14704800	14871778	-0.0372874	ANKH	-0.1843	ADRisk
1925	5p15.1	chr5	17065598	17276843	-0.0381339	BASP1	-0.0381339	NormalGene
1926	5p14.3	chr5	19471296	20575873	-0.0387152	CDH18	-0.077543	NormalGene
1927	5p14.3	chr5	21750673	22853344	-0.0388278	CDH12	-0.077543	NormalGene
1928	5p14.2-p14.1	chr5	24487100	24644978	-0.0389333	CDH10	-0.0389333	NormalGene
1929	5p14.1	chr5	26880597	27121150	-0.0376902	CDH9	-0.0376902	NormalGene
1930	5p13.3	chr5	31193686	31329146	-0.0369316	CDH6	-0.24331	NormalGene
1931	5p13.3	chr5	31400494	31532196	-0.0363383	DROSHA	-0.24331	NormalGene
1932	5p13.3	chr5	31639131	32110932	-0.0358628	PDZD2	-0.24331	NormalGene
1933	5p13.3	chr5	32124716	32174319	-0.0347668	GOLPH3	-0.24331	NormalGene
1934	5p13.3	chr5	32226994	32312987	-0.0338727	MTMR12	-0.24331	NormalGene
1935	5p13.3	chr5	32354350	32444740	-0.0330574	ZFR	-0.24331	NormalGene
1936	5p13.3	chr5	32531633	32604079	-0.032481	SUB1	-0.24331	NormalGene
1937	5p13.2	chr5	33987174	34124528	-0.0317554	C1QTNF3-AMACR	-0.239581	NormalGene
1938	5p13.2	chr5	34915677	34925996	-0.0311053	BRIX1	-0.239581	NormalGene
1939	5p13.2	chr5	34929559	34958964	-0.0304226	DNAJC21	-0.239581	NormalGene
1940	5p13.2	chr5	35617844	35814611	-0.0299052	SPEF2	-0.239581	NormalGene
1941	5p13.2	chr5	36098407	36151887	-0.0295016	LMBRD2	-0.239581	NormalGene
1942	5p13.2	chr5	36192589	36242279	-0.02925	NADK2	-0.239581	NormalGene
1943	5p13.2	chr5	36876769	37066413	-0.0290174	NIPBL	-0.239581	NormalGene
1944	5p13.2	chr5	37379285	37753435	-0.0286236	WDR70	-0.239581	NormalGene
1945	5p13.1	chr5	38474668	38608354	-0.0281986	LIFR	-0.166277	NormalGene
1946	5p13.1	chr5	38937920	39074399	-0.0278514	RICTOR	-0.166277	NormalGene
1947	5p13.1	chr5	40759379	40798374	-0.0276297	PRKAA1	-0.166277	NormalGene
1948	5p13.1	chr5	40825262	40835222	-0.0275282	RPL37	-0.166277	NormalGene
1949	5p13.1	chr5	41306952	41510628	-0.0274501	PLCXD3	-0.166277	NormalGene
1950	5p13.1	chr5	41730065	41870425	-0.0276187	OXCT1	-0.166277	NormalGene
1951	5p13.1-p12	chr5	42423439	42721878	-0.0271307	GHR	-0.0271307	NormalGene
1952	5p12	chr5	43065176	43192021	-0.0265139	ZNF131	-0.195036	NormalGene
1953	5p12	chr5	43192071	43280850	-0.0256992	NIM1K	-0.195036	NormalGene
1954	5p12	chr5	43287470	43313512	-0.0252695	HMGCS1	-0.195036	NormalGene
1955	5p12	chr5	43526267	43557758	-0.0248385	PAIP1	-0.195036	NormalGene
1956	5p12	chr5	43571594	43603230	-0.0243317	NNT-AS1	-0.195036	NormalGene
1957	5p12	chr5	43602692	43707405	-0.0235659	NNT	-0.195036	NormalGene
1958	5p12	chr5	44808947	44820428	-0.0231681	MRPS30	-0.195036	NormalGene
1959	5p12	chr5	45254948	45696498	-0.0216492	HCN1	-0.195036	NormalGene
1960	5q11.1	chr5	50396192	50443248	-0.0207063	EMB	-0.0402771	NormalGene
1961	5q11.1	chr5	50665899	50846519	-0.0195708	PARP8	-0.0402771	NormalGene
1962	5q11.2	chr5	53095679	53110063	-0.0181944	MOCS2	-0.120016	NormalGene
1963	5q11.2	chr5	53560633	53683338	-0.01697	NDUFS4	-0.120016	NormalGene
1964	5q11.2	chr5	53883942	54310582	-0.0159636	ARL15	-0.120016	NormalGene
1965	5q11.2	chr5	55256055	55307694	-0.0130682	DHX29	-0.120016	NormalGene
1966	5q11.2	chr5	55424854	55534969	-0.011617	PLPP1	-0.120016	NormalGene
1967	5q11.2	chr5	55625845	55773194	-0.0105523	SLC38A9	-0.120016	NormalGene
1968	5q11.2	chr5	55935095	55995022	-0.00971298	IL6ST	-0.120016	NormalGene
1969	5q11.2	chr5	57173948	57264679	-0.00880182	GPBP1	-0.120016	NormalGene
1970	5q11.2	chr5	58453982	58460139	-0.00802114	PLK2	-0.120016	NormalGene
1971	5q11.2	chr5	58582221	58859394	-0.00711468	RAB3C	-0.120016	NormalGene
1972	5q11.2-q12.1	chr5	58969038	60522120	-0.00631996	PDE4D	-0.00631996	NormalGene
1973	5q12.1	chr5	60487713	60548813	-0.00539995	PART1	-0.0182066	NormalGene
1974	5q12.1	chr5	60751791	60844274	-0.0041159	ELOVL7	-0.0182066	NormalGene
1975	5q12.1	chr5	60866454	60945073	-0.00328859	ERCC8	-0.0182066	NormalGene
1976	5q12.1	chr5	60945177	61154531	-0.00253363	NDUFAF2	-0.0182066	NormalGene
1977	5q12.1	chr5	61332258	61546172	-0.00161164	ZSWIM6	-0.0182066	NormalGene
1978	5q12.1	chr5	62306162	62391025	-0.00108858	KIF2A	-0.0182066	NormalGene
1979	5q12.1	chr5	62403972	62628582	-0.000168352	IPO11	-0.0182066	NormalGene
1980	5q12.3	chr5	64165843	64372869	0.000440521	RNF180	0.0349186	NormalGene
1981	5q12.3	chr5	64506015	64612319	0.000912067	RGS7BP	0.0349186	NormalGene
1982	5q12.3	chr5	64718148	64768691	0.00128047	SREK1IP1	0.0349186	NormalGene
1983	5q12.3	chr5	64768930	65018750	0.0017364	CWC27	0.0349186	NormalGene
1984	5q12.3	chr5	65563236	65587549	0.00247621	PPWD1	0.0349186	NormalGene
1985	5q12.3	chr5	65589690	65625975	0.00308995	TRIM23	0.0349186	NormalGene
1986	5q12.3	chr5	65625004	65666233	0.00379355	TRAPPC13	0.0349186	NormalGene
1987	5q12.3	chr5	65665928	65723035	0.0043782	SGTB	0.0349186	NormalGene
1988	5q12.3	chr5	65722205	65871725	0.00494237	NLN	0.0349186	NormalGene
1989	5q12.3	chr5	66139971	66183615	0.00560514	SREK1	0.0349186	NormalGene
1990	5q12.3	chr5	66596361	67169595	0.00626373	MAST4	0.0349186	NormalGene
1991	5q13.1	chr5	68215756	68301821	0.00700452	PIK3R1	0.00700452	NormalGene
1992	5q13.1-q13.2	chr5	69093949	69131069	0.00756625	SLC30A5	0.00756625	NormalGene
1993	5q13.2	chr5	69217760	69230158	0.00824768	MRPS36	0.12676	NormalGene
1994	5q13.2	chr5	69560191	69595221	0.0086392	GTF2H2C	0.12676	NormalGene
1995	5q13.2	chr5	70968166	71025339	0.00909382	NAIP	0.12676	NormalGene
1996	5q13.2	chr5	71032670	71067689	0.00968646	GTF2H2	0.12676	NormalGene
1997	5q13.2	chr5	71455651	71567820	0.0103444	BDP1	0.12676	NormalGene
[truncated: 4,605 more rows]

## Sheet: Figure 4B
Figure 4B
Script: AllExIntegrated.code.R
Expression across layers							ES vs other non-cell cycle neurons
Symbol	Layer information	Avg.exp	Pct.exp	Avg.exp.scaled			Symbol	p_val	avg_log2FC	pct.1	pct.2	p_val_adj
BIN1	L2/3	1.56671	54.9837	-0.848506			APLP1	0	-0.0384656	0.134	0.544	0
HLA-A	L2/3	0.0568029	3.36441	-0.864477			APLP2	0	-0.293971	0.091	0.542	0
HLA-B	L2/3	0.0373909	2.35509	-0.971095			APOE	0	0.246459	0.037	0.096	0
HLA-C	L2/3	0.0500205	3.7291	-0.857894			APP	0	-0.305178	0.309	0.855	0
HLA-DQB1	L2/3	0.0518952	3.27452	0.214792			BACE1	0	0.00874161	0.039	0.236	0
HLA-DRB1	L2/3	0.0323327	2.06487	-0.544034			BIN1	0	0.113558	0.158	0.55	0
NYAP1	L2/3	0.22516	14.1048	-0.313006			CLU	0	0.243284	0.317	0.725	0
CLU	L2/3	4.79668	77.1862	-0.265329			HLA-A	0	-0.0119469	0.006	0.047	0
BCKDK	L2/3	0.11819	7.68164	-0.478511			HLA-C	0	-0.0511877	0.005	0.056	0
DOC2A	L2/3	1.08488	44.8031	-0.255809			MAPT	0	0.0547937	0.237	0.724	0
KAT8	L2/3	0.431502	23.0911	-0.541983			NYAP1	0	-0.0259822	0.017	0.138	0
IL34	L2/3	0.274489	15.2605	-0.0590349			PSEN1	0	0.082685	0.05	0.276	0
KLF16	L2/3	0.271585	14.8573	-0.244256			HLA-B	6.77751e-258	0.013002	0.005	0.031	3.24202e-253
APOE	L2/3	0.173194	8.86047	-0.90815			HLA-DQB1	4.81424e-220	-0.0226379	0.002	0.029	2.30289e-215
BIN1	L4/5	1.79752	53.8854	-0.0560602			HLA-DRB1	2.71204e-155	-0.00988278	0.003	0.021	1.2973e-150
HLA-A	L4/5	0.0914055	4.88196	-0.482939
HLA-B	L4/5	0.0668133	3.54369	-0.336072			LS vs other non-cell cycle neurons
HLA-C	L4/5	0.130454	7.18058	0.0779265			Symbol	p_val	avg_log2FC	pct.1	pct.2	p_val_adj
HLA-DQB1	L4/5	0.0572663	3.38579	0.349501			APLP1	0	1.25215	0.366	0.544	0
HLA-DRB1	L4/5	0.0321823	1.7602	-0.547699			APLP2	0	1.30838	0.352	0.542	0
NYAP1	L4/5	0.245137	12.9841	-0.185529			APOE	0	0.516597	0.05	0.096	0
CLU	L4/5	3.61736	67.0066	-0.465255			APP	0	0.809792	0.536	0.855	0
BCKDK	L4/5	0.153805	8.45931	-0.0551126			BACE1	0	0.429753	0.093	0.236	0
DOC2A	L4/5	0.991436	37.9323	-0.419034			BIN1	0	0.106159	0.16	0.55	0
KAT8	L4/5	0.495857	22.6548	0.751242			CLU	0	2.01356	0.668	0.725	0
IL34	L4/5	0.240274	11.9823	-0.567815			HLA-A	0	0.293457	0.029	0.047	0
KLF16	L4/5	0.2072	9.9736	-0.739972			HLA-C	0	0.265083	0.031	0.056	0
APOE	L4/5	0.222765	9.02878	-0.638349			MAPT	0	0.614938	0.357	0.724	0
BIN1	ES	1.91563	15.7594	0.349473			NYAP1	0	0.429856	0.069	0.138	0
HLA-A	ES	0.0731903	0.57928	-0.683785			PSEN1	0	-0.12721	0.038	0.276	0
HLA-B	ES	0.0645727	0.475306	-0.384431			HLA-DQB1	2.05856e-231	0.114768	0.012	0.029	9.84713e-227
HLA-C	ES	0.0524952	0.460453	-0.829102			HLA-B	3.04266e-205	0.159939	0.02	0.031	1.45545e-200
HLA-DQB1	ES	0.0302651	0.215373	-0.327696			HLA-DRB1	1.17646e-145	0.152181	0.017	0.021	5.62761e-141
HLA-DRB1	ES	0.0265727	0.252506	-0.684413
NYAP1	ES	0.209343	1.72299	-0.41394
CLU	ES	5.35721	31.7118	-0.170304
BCKDK	ES	0.125128	1.09172	-0.39603
DOC2A	ES	1.25456	10.7315	0.0405959
KAT8	ES	0.554735	4.84218	1.93441
IL34	ES	0.385915	3.5945	1.59789
KLF16	ES	0.372688	3.49796	0.534159
APOE	ES	0.439175	3.66877	0.539513
BIN1	L4/6	1.76779	60.8839	-0.158114
HLA-A	L4/6	0.0817573	5.89808	-0.589322
HLA-B	L4/6	0.0377174	2.63448	-0.96405
HLA-C	L4/6	0.0582852	5.00944	-0.761737
HLA-DQB1	L4/6	0.0188118	1.65933	-0.61495
HLA-DRB1	L4/6	0.02179	1.80088	-0.800972
NYAP1	L4/6	0.221889	16.2237	-0.33388
CLU	L4/6	5.51312	79.2859	-0.143873
BCKDK	L4/6	0.137792	10.2863	-0.245485
DOC2A	L4/6	1.2398	52.1469	0.0148108
KAT8	L4/6	0.414636	26.3212	-0.880909
IL34	L4/6	0.22705	15.3429	-0.764464
KLF16	L4/6	0.227637	13.9824	-0.582619
APOE	L4/6	0.253739	12.6612	-0.469762
BIN1	LS	1.90072	15.9945	0.298265
HLA-A	LS	0.326211	2.87081	2.10608
HLA-B	LS	0.178712	1.95944	2.07904
HLA-C	LS	0.31047	3.06448	2.17235
HLA-DQB1	LS	0.133215	1.1506	2.25432
HLA-DRB1	LS	0.148619	1.69743	2.28999
NYAP1	LS	0.65871	6.86945	2.45361
CLU	LS	20.6856	66.8375	2.42827
BCKDK	LS	0.364604	3.64548	2.45092
DOC2A	LS	2.38819	19.7653	2.02085
KAT8	LS	0.478335	4.7733	0.399143
IL34	LS	0.337159	3.53156	0.872871
KLF16	LS	0.595965	5.79859	2.25321
APOE	LS	0.735535	4.97835	2.15251
BIN1	L5/6	1.44843	46.4174	-1.25462
HLA-A	L5/6	0.130832	7.09565	-0.0482062
HLA-B	L5/6	0.113002	5.28696	0.660811
HLA-C	L5/6	0.144014	7.63478	0.235691
HLA-DQB1	L5/6	0.0275207	1.84348	-0.396529
HLA-DRB1	L5/6	0.0549536	3.14783	0.00726219
NYAP1	L5/6	0.21691	11.7913	-0.36565
CLU	L5/6	5.34842	72.8696	-0.171794
BCKDK	L5/6	0.120315	6.64348	-0.453259
DOC2A	L5/6	0.769411	30.1739	-0.806873
KAT8	L5/6	0.442172	21.0087	-0.327567
IL34	L5/6	0.29767	14.4348	0.285669
KLF16	L5/6	0.25124	11.6	-0.400899
APOE	L5/6	0.241138	9.63478	-0.53835
BIN1	L6	1.69595	61.3404	-0.404784
HLA-A	L6	0.110698	7.97178	-0.270215
HLA-B	L6	0.0698561	5.18519	-0.2704
HLA-C	L6	0.0939786	7.40741	-0.346457
HLA-DQB1	L6	0.0169994	1.48148	-0.660407
HLA-DRB1	L6	0.0634153	5.00882	0.213483
NYAP1	L6	0.238968	16.3316	-0.224894
CLU	L6	3.02848	66.455	-0.565084
BCKDK	L6	0.123059	10.2998	-0.420631
DOC2A	L6	1.61105	60.0705	0.663331
KAT8	L6	0.401223	26.5961	-1.15044
IL34	L6	0.169452	12.4868	-1.62095
KLF16	L6	0.290579	17.7778	-0.09802
APOE	L6	0.253539	11.9929	-0.470854
BIN1	L5	2.41801	54.4069	2.07434
HLA-A	L5	0.210739	9.38542	0.832859
HLA-B	L5	0.0910116	3.7637	0.1862
HLA-C	L5	0.150334	6.66984	0.309225
HLA-DQB1	L5	0.0106746	0.476417	-0.819033
HLA-DRB1	L5	0.0573796	2.90615	0.0663868
NYAP1	L5	0.177568	8.909	-0.616706
CLU	L5	2.54748	52.4059	-0.646627
BCKDK	L5	0.124636	5.95522	-0.40189
DOC2A	L5	0.511232	20.0095	-1.25787
KAT8	L5	0.449322	18.6279	-0.183889
IL34	L5	0.295664	13.1015	0.255835
KLF16	L5	0.209585	8.62315	-0.721606
APOE	L5	0.401312	11.8152	0.333437

## Sheet: Figure 4C
Figure 4C
Script: cellNumberVariation.code.R
Sample	Senescence Number	Total nuclei	Ratio	Age	Status
10101291	434	1125	0.385778	83	Control
10101327	46	426	0.107981	90	Alzheimer
10222853	51	813	0.0627306	86	Alzheimer
10248033	287	847	0.338843	88	Alzheimer
10260309	36	412	0.0873786	88	Control
10261026	141	830	0.16988	81	Control
10288185	94	1534	0.0612777	77	Control
10514454	126	610	0.206557	80	Control
10536568	56	1009	0.0555005	85	Control
11072071	75	726	0.103306	88	Control
11159965	319	955	0.334031	87	Alzheimer
11200645	58	481	0.120582	84	Alzheimer
11302830	34	217	0.156682	86	Alzheimer
11310718	31	262	0.118321	81	Alzheimer
11342432	61	724	0.0842541	90	Control
11345331	130	622	0.209003	87	Alzheimer
11399321	91	433	0.210162	87	Control
11399871	38	408	0.0931373	86	Control
11409232	64	312	0.205128	80	Control
11609672	86	588	0.146259	86	Alzheimer
11630705	191	618	0.309061	83	Alzheimer
20104101	62	630	0.0984127	90	Control
20112377	131	663	0.197587	75	Alzheimer
20149910	40	639	0.0625978	90	Control
20170043	582	1813	0.321015	90	Alzheimer
20173942	139	548	0.25365	90	Alzheimer
20179164	33	402	0.0820896	84	Control
20207013	152	1264	0.120253	90	Control
20249897	57	528	0.107955	87	Control
20261901	137	957	0.143156	90	Alzheimer
20275399	50	586	0.0853242	88	Control
20282398	62	604	0.102649	87	Alzheimer
20956867	38	292	0.130137	79	Control
20963866	58	509	0.113949	84	Alzheimer
20977678	255	899	0.283648	90	Control
20978133	236	641	0.368175	88	Alzheimer
21126823	151	1050	0.14381	90	Control
21135554	227	1167	0.194516	90	Alzheimer
21142003	47	662	0.070997	89	Control
21172121	190	540	0.351852	76	Alzheimer
21189544	113	1220	0.092623	90	Alzheimer
21412626	66	597	0.110553	90	Control
76647134	174	801	0.217228	81	Alzheimer
B12	409	1067	0.383318	38	Control
B13	322	1424	0.226124	38	Control
B15	419	2096	0.199905	38	Control
B16	73	392	0.186224	38	Control
B19	230	1550	0.148387	38	Control
B2	353	1016	0.347441	38	Control
B20	593	2002	0.296204	38	Control
B21	273	1274	0.214286	38	Control
B22	327	1490	0.219463	38	Control
B29	421	1212	0.34736	38	Control
B3	116	434	0.267281	38	Control
B31	214	1377	0.15541	38	Control
B7	222	1443	0.153846	38	Control
B9	130	516	0.251938	38	Control
GSM4775561	520	1994	0.260782	69	Alzheimer
GSM4775562	338	3834	0.0881586	71	Alzheimer
GSM4775563	190	1779	0.106802	72	Alzheimer
GSM4775564	970	5007	0.193729	85	Alzheimer
GSM4775566	64	727	0.088033	69	Alzheimer
GSM4775567	356	3081	0.115547	60	Alzheimer
GSM4775568	693	7454	0.0929702	95	Alzheimer
GSM4775569	55	663	0.0829563	78	Alzheimer
GSM4775570	112	1473	0.0760353	87	Alzheimer
GSM4775571	148	2540	0.0582677	84	Alzheimer
GSM4775572	882	3273	0.269478	63	Alzheimer
GSM4775573	159	2158	0.0736793	93	Control
GSM4775574	296	2349	0.126011	90	Control
GSM4775576	598	4984	0.119984	85	Control
GSM4775577	113	3958	0.0285498	74	Control
GSM4775578	457	4900	0.0932653	79	Control
GSM4775580	674	5862	0.114978	78	Control
GSM4775581	256	2994	0.0855043	94	Control
GSM4848446	253	1812	0.139625	66	Control
GSM4848447	21	436	0.0481651	58	Control
GSM4848448	56	1034	0.0541586	77	Control
GSM4848449	120	708	0.169492	82	Control
GSM4848450	157	862	0.182135	79	Control
GSM5171528	171	1145	0.149345	90	Control
GSM5171530	321	1192	0.269295	63	Control

## Sheet: Figure 4F
Figure 4F
Script: cellNumberVariation.code.R
SampleID	Cluster	Statues	Number	SampleNumber	Ratio
GSM4775563	C0	Alzheimer	318	1779	0.178752
GSM4775563	C3	Alzheimer	169	1779	0.0949972
GSM4775563	C5	Alzheimer	21	1779	0.0118044
20112377	C0	Alzheimer	123	663	0.18552
20112377	C3	Alzheimer	11	663	0.0165913
20112377	C5	Alzheimer	120	663	0.180995
21172121	C0	Alzheimer	23	540	0.0425926
21172121	C3	Alzheimer	186	540	0.344444
21172121	C5	Alzheimer	4	540	0.00740741
GSM4775569	C0	Alzheimer	69	663	0.104072
GSM4775569	C3	Alzheimer	32	663	0.0482655
GSM4775569	C5	Alzheimer	23	663	0.0346908
76647134	C0	Alzheimer	136	801	0.169788
76647134	C3	Alzheimer	152	801	0.189763
76647134	C5	Alzheimer	22	801	0.0274657
21159840	C0	Alzheimer	3	628	0.00477707
21159840	C3	Alzheimer	416	628	0.66242
20963866	C0	Alzheimer	108	509	0.212181
20963866	C3	Alzheimer	41	509	0.0805501
20963866	C5	Alzheimer	17	509	0.0333988
20282398	C0	Alzheimer	117	604	0.193709
20282398	C3	Alzheimer	10	604	0.0165563
20282398	C5	Alzheimer	52	604	0.0860927
GSM4775570	C0	Alzheimer	263	1473	0.178547
GSM4775570	C3	Alzheimer	77	1473	0.0522743
GSM4775570	C5	Alzheimer	35	1473	0.023761
20978133	C0	Alzheimer	40	641	0.0624025
20978133	C3	Alzheimer	231	641	0.360374
20978133	C5	Alzheimer	5	641	0.00780031
20170043	C0	Alzheimer	88	1813	0.0485383
20170043	C3	Alzheimer	573	1813	0.316051
20170043	C5	Alzheimer	9	1813	0.00496415
20173942	C0	Alzheimer	126	548	0.229927
20173942	C3	Alzheimer	124	548	0.226277
20173942	C5	Alzheimer	15	548	0.0273723
20261901	C0	Alzheimer	179	957	0.187043
20261901	C3	Alzheimer	120	957	0.125392
20261901	C5	Alzheimer	17	957	0.0177638
21135554	C0	Alzheimer	229	1167	0.19623
21135554	C3	Alzheimer	154	1167	0.131962
21135554	C5	Alzheimer	73	1167	0.0625536
21189544	C0	Alzheimer	145	1220	0.118852
21189544	C3	Alzheimer	20	1220	0.0163934
21189544	C5	Alzheimer	93	1220	0.0762295
GSM4775562	C0	Alzheimer	885	3834	0.230829
GSM4775562	C3	Alzheimer	193	3834	0.0503391
GSM4775562	C5	Alzheimer	145	3834	0.0378195
11310718	C0	Alzheimer	61	262	0.232824
11310718	C3	Alzheimer	6	262	0.0229008
11310718	C5	Alzheimer	25	262	0.0954198
11630705	C0	Alzheimer	81	618	0.131068
11630705	C3	Alzheimer	175	618	0.283172
11630705	C5	Alzheimer	16	618	0.02589
11200645	C0	Alzheimer	69	481	0.143451
11200645	C3	Alzheimer	2	481	0.004158
11200645	C5	Alzheimer	56	481	0.116424
GSM4775571	C0	Alzheimer	281	2540	0.11063
GSM4775571	C3	Alzheimer	65	2540	0.0255906
GSM4775571	C5	Alzheimer	83	2540	0.0326772
GSM4775564	C0	Alzheimer	444	5007	0.0886759
GSM4775564	C3	Alzheimer	912	5007	0.182145
GSM4775564	C5	Alzheimer	58	5007	0.0115838
10222853	C0	Alzheimer	144	813	0.177122
10222853	C3	Alzheimer	10	813	0.0123001
10222853	C5	Alzheimer	41	813	0.0504305
10290265	C0	Alzheimer	14	1824	0.00767544
10290265	C3	Alzheimer	780	1824	0.427632
11302830	C0	Alzheimer	12	217	0.0552995
11302830	C3	Alzheimer	1	217	0.00460829
11302830	C5	Alzheimer	33	217	0.152074
11609672	C0	Alzheimer	79	588	0.134354
11609672	C3	Alzheimer	38	588	0.0646259
11609672	C5	Alzheimer	48	588	0.0816327
11159965	C0	Alzheimer	81	955	0.0848168
11159965	C3	Alzheimer	283	955	0.296335
11159965	C5	Alzheimer	36	955	0.0376963
11345331	C0	Alzheimer	154	622	0.247588
11345331	C3	Alzheimer	104	622	0.167203
11345331	C5	Alzheimer	26	622	0.0418006
10248033	C0	Alzheimer	168	847	0.198347
10248033	C3	Alzheimer	174	847	0.205431
10248033	C5	Alzheimer	113	847	0.133412
11336574	C0	Alzheimer	1	119	0.00840336
11336574	C3	Alzheimer	2	119	0.0168067
11336574	C5	Alzheimer	77	119	0.647059
10101327	C0	Alzheimer	65	426	0.152582
10101327	C3	Alzheimer	8	426	0.0187793
10101327	C5	Alzheimer	38	426	0.0892019
GSM4775568	C0	Alzheimer	2002	7454	0.268581
GSM4775568	C3	Alzheimer	609	7454	0.0817011
GSM4775568	C5	Alzheimer	84	7454	0.0112691
GSM4775577	C0	Control	1264	3958	0.319353
GSM4775577	C3	Control	35	3958	0.00884285
GSM4775577	C5	Control	78	3958	0.0197069
20956867	C0	Control	61	292	0.208904
20956867	C3	Control	10	292	0.0342466
20956867	C5	Control	28	292	0.0958904
GSM4775578	C0	Control	496	4900	0.101224
GSM4775578	C3	Control	235	4900	0.0479592
GSM4775578	C5	Control	222	4900	0.0453061
GSM4848450	C0	Control	300	862	0.348028
GSM4848450	C3	Control	8	862	0.00928074
GSM4848450	C5	Control	149	862	0.172854
20254740	C0	Control	31	1161	0.0267011
20254740	C3	Control	460	1161	0.39621
20254740	C5	Control	10	1161	0.00861326
20179164	C0	Control	29	402	0.0721393
20179164	C3	Control	2	402	0.00497512
20179164	C5	Control	31	402	0.0771144
20249897	C0	Control	61	528	0.11553
20249897	C3	Control	11	528	0.0208333
20249897	C5	Control	46	528	0.0871212
20275399	C0	Control	64	586	0.109215
20275399	C3	Control	13	586	0.0221843
20275399	C5	Control	37	586	0.0631399
21142003	C0	Control	150	662	0.226586
21142003	C3	Control	5	662	0.00755287
21142003	C5	Control	42	662	0.0634441
20104101	C0	Control	46	630	0.0730159
20104101	C3	Control	11	630	0.0174603
20104101	C5	Control	51	630	0.0809524
20149910	C0	Control	29	639	0.0453834
20149910	C3	Control	3	639	0.00469484
20149910	C5	Control	37	639	0.057903
20207013	C0	Control	289	1264	0.228639
20207013	C3	Control	21	1264	0.0166139
20207013	C5	Control	131	1264	0.103639
20977678	C0	Control	66	899	0.0734149
20977678	C3	Control	228	899	0.253615
20977678	C5	Control	27	899	0.0300334
21126823	C0	Control	167	1050	0.159048
21126823	C3	Control	145	1050	0.138095
21126823	C5	Control	6	1050	0.00571429
21412626	C0	Control	114	597	0.190955
21412626	C3	Control	19	597	0.0318258
21412626	C5	Control	47	597	0.078727
GSM4775581	C0	Control	247	2994	0.0824983
GSM4775581	C3	Control	89	2994	0.0297261
GSM4775581	C5	Control	167	2994	0.0557782
10288185	C0	Control	121	1534	0.0788787
10288185	C3	Control	3	1534	0.00195567
10288185	C5	Control	91	1534	0.059322
GSM4848448	C0	Control	254	1034	0.245648
GSM4848448	C3	Control	10	1034	0.00967118
GSM4848448	C5	Control	46	1034	0.0444874
GSM4775580	C0	Control	1072	5862	0.182873
GSM4775580	C3	Control	419	5862	0.0714773
GSM4775580	C5	Control	255	5862	0.0435005
10102206	C0	Control	5	103	0.0485437
10102206	C3	Control	82	103	0.796117
10514454	C0	Control	90	610	0.147541
10514454	C3	Control	15	610	0.0245902
10514454	C5	Control	111	610	0.181967
11409232	C0	Control	51	312	0.163462
11409232	C3	Control	1	312	0.00320513
11409232	C5	Control	63	312	0.201923
10261026	C0	Control	120	830	0.144578
10261026	C3	Control	69	830	0.0831325
10261026	C5	Control	72	830	0.086747
GSM4848449	C0	Control	78	708	0.110169
GSM4848449	C3	Control	3	708	0.00423729
GSM4848449	C5	Control	117	708	0.165254
10101291	C0	Control	37	1125	0.0328889
10101291	C3	Control	426	1125	0.378667
10101291	C5	Control	8	1125	0.00711111
GSM5171529	C0	Control	97	895	0.10838
GSM5171529	C3	Control	29	895	0.0324022
GSM5171529	C5	Control	520	895	0.581006
10536568	C0	Control	134	1009	0.132805
10536568	C3	Control	16	1009	0.0158573
10536568	C5	Control	40	1009	0.0396432
GSM4775576	C0	Control	1133	4984	0.227327
GSM4775576	C3	Control	205	4984	0.0411316
GSM4775576	C5	Control	393	4984	0.0788523
11399871	C0	Control	101	408	0.247549
11399871	C3	Control	16	408	0.0392157
11399871	C5	Control	22	408	0.0539216
11399321	C0	Control	25	433	0.0577367
11399321	C3	Control	69	433	0.159353
11399321	C5	Control	22	433	0.0508083
GSM4775575	C0	Control	88	710	0.123944
GSM4775575	C3	Control	346	710	0.487324
GSM4775575	C5	Control	2	710	0.0028169
10260309	C0	Control	89	412	0.216019
10260309	C3	Control	2	412	0.00485437
10260309	C5	Control	34	412	0.0825243
11072071	C0	Control	130	726	0.179063
11072071	C3	Control	26	726	0.0358127
11072071	C5	Control	49	726	0.0674931
GSM4775579	C0	Control	4	2022	0.00197824
GSM4775579	C3	Control	1313	2022	0.649357
GSM4775579	C5	Control	18	2022	0.00890208
11342432	C0	Control	215	724	0.296961
11342432	C3	Control	10	724	0.0138122
11342432	C5	Control	51	724	0.070442
GSM4775574	C0	Control	898	2349	0.38229
GSM4775574	C3	Control	56	2349	0.0238399
GSM4775574	C5	Control	240	2349	0.102171
GSM5171528	C0	Control	166	1145	0.144978
GSM5171528	C3	Control	30	1145	0.0262009
GSM5171528	C5	Control	141	1145	0.123144
GSM4775573	C0	Control	322	2158	0.149212
GSM4775573	C3	Control	31	2158	0.0143652
GSM4775573	C5	Control	128	2158	0.0593142

## Sheet: Figure 4G
Figure 4G
Script: cellNumberVariation.code.R
Sample	Cluster	Statues	CogdxScore	Number	SampleNumber	Ratio
10101291	C5	Control	2	8	1125	0.00711111
10101291	C3	Control	2	426	1125	0.378667
10101291	C0	Control	2	37	1125	0.0328889
10101327	C5	Alzheimer	4	38	426	0.0892019
10101327	C0	Alzheimer	4	65	426	0.152582
10101327	C3	Alzheimer	4	8	426	0.0187793
10102206	C0	Control	4	5	103	0.0485437
10222853	C5	Alzheimer	4	41	813	0.0504305
10222853	C3	Alzheimer	4	10	813	0.0123001
10222853	C0	Alzheimer	4	144	813	0.177122
10248033	C0	Alzheimer	4	168	847	0.198347
10248033	C5	Alzheimer	4	113	847	0.133412
10248033	C3	Alzheimer	4	174	847	0.205431
10260309	C0	Control	1	89	412	0.216019
10260309	C3	Control	1	2	412	0.00485437
10260309	C5	Control	1	34	412	0.0825243
10261026	C3	Control	1	69	830	0.0831325
10261026	C5	Control	1	72	830	0.086747
10261026	C0	Control	1	120	830	0.144578
10288185	C0	Control	2	121	1534	0.0788787
10288185	C3	Control	2	3	1534	0.00195567
10288185	C5	Control	2	91	1534	0.059322
10290265	C0	Alzheimer	1	14	1824	0.00767544
10514454	C3	Control	1	15	610	0.0245902
10514454	C5	Control	1	111	610	0.181967
10514454	C0	Control	1	90	610	0.147541
10536568	C3	Control	1	16	1009	0.0158573
10536568	C0	Control	1	134	1009	0.132805
10536568	C5	Control	1	40	1009	0.0396432
11072071	C0	Control	1	130	726	0.179063
11072071	C5	Control	1	49	726	0.0674931
11072071	C3	Control	1	26	726	0.0358127
11159965	C0	Alzheimer	4	81	955	0.0848168
11159965	C3	Alzheimer	4	283	955	0.296335
11159965	C5	Alzheimer	4	36	955	0.0376963
11200645	C5	Alzheimer	1	56	481	0.116424
11200645	C0	Alzheimer	1	69	481	0.143451
11200645	C3	Alzheimer	1	2	481	0.004158
11302830	C3	Alzheimer	4	1	217	0.00460829
11302830	C0	Alzheimer	4	12	217	0.0552995
11302830	C5	Alzheimer	4	33	217	0.152074
11310718	C3	Alzheimer	2	6	262	0.0229008
11310718	C0	Alzheimer	2	61	262	0.232824
11310718	C5	Alzheimer	2	25	262	0.0954198
11336574	C3	Alzheimer	4	2	119	0.0168067
11336574	C0	Alzheimer	4	1	119	0.00840336
11342432	C3	Control	1	10	724	0.0138122
11342432	C0	Control	1	215	724	0.296961
11342432	C5	Control	1	51	724	0.070442
11345331	C0	Alzheimer	4	154	622	0.247588
11345331	C5	Alzheimer	4	26	622	0.0418006
11345331	C3	Alzheimer	4	104	622	0.167203
11399321	C0	Control	3	25	433	0.0577367
11399321	C3	Control	3	69	433	0.159353
11399321	C5	Control	3	22	433	0.0508083
11399871	C0	Control	4	101	408	0.247549
11399871	C3	Control	4	16	408	0.0392157
11399871	C5	Control	4	22	408	0.0539216
11409232	C0	Control	2	51	312	0.163462
11409232	C3	Control	2	1	312	0.00320513
11409232	C5	Control	2	63	312	0.201923
11609672	C5	Alzheimer	1	48	588	0.0816327
11609672	C0	Alzheimer	1	79	588	0.134354
11609672	C3	Alzheimer	1	38	588	0.0646259
11630705	C5	Alzheimer	4	16	618	0.02589
11630705	C3	Alzheimer	4	175	618	0.283172
11630705	C0	Alzheimer	4	81	618	0.131068
20104101	C0	Control	4	46	630	0.0730159
20104101	C3	Control	4	11	630	0.0174603
20104101	C5	Control	4	51	630	0.0809524
20112377	C0	Alzheimer	4	123	663	0.18552
20112377	C5	Alzheimer	4	120	663	0.180995
20112377	C3	Alzheimer	4	11	663	0.0165913
20149910	C5	Control	1	37	639	0.057903
20149910	C3	Control	1	3	639	0.00469484
20149910	C0	Control	1	29	639	0.0453834
20170043	C5	Alzheimer	4	9	1813	0.00496415
20170043	C0	Alzheimer	4	88	1813	0.0485383
20170043	C3	Alzheimer	4	573	1813	0.316051
20173942	C5	Alzheimer	4	15	548	0.0273723
20173942	C3	Alzheimer	4	124	548	0.226277
20173942	C0	Alzheimer	4	126	548	0.229927
20207013	C5	Control	1	131	1264	0.103639
20207013	C3	Control	1	21	1264	0.0166139
20207013	C0	Control	1	289	1264	0.228639
20249897	C5	Control	2	46	528	0.0871212
20249897	C0	Control	2	61	528	0.11553
20249897	C3	Control	2	11	528	0.0208333
20254740	C3	Control	3	460	1161	0.39621
20254740	C5	Control	3	10	1161	0.00861326
20254740	C0	Control	3	31	1161	0.0267011
20261901	C5	Alzheimer	4	17	957	0.0177638
20261901	C3	Alzheimer	4	120	957	0.125392
20261901	C0	Alzheimer	4	179	957	0.187043
20282398	C3	Alzheimer	2	10	604	0.0165563
20282398	C0	Alzheimer	2	117	604	0.193709
20282398	C5	Alzheimer	2	52	604	0.0860927
20956867	C5	Control	1	28	292	0.0958904
20956867	C0	Control	1	61	292	0.208904
20956867	C3	Control	1	10	292	0.0342466
20963866	C5	Alzheimer	4	17	509	0.0333988
20963866	C3	Alzheimer	4	41	509	0.0805501
20963866	C0	Alzheimer	4	108	509	0.212181
20977678	C5	Control	2	27	899	0.0300334
20977678	C3	Control	2	228	899	0.253615
20977678	C0	Control	2	66	899	0.0734149
20978133	C3	Alzheimer	4	231	641	0.360374
20978133	C5	Alzheimer	4	5	641	0.00780031
20978133	C0	Alzheimer	4	40	641	0.0624025
21126823	C3	Control	2	145	1050	0.138095
21126823	C5	Control	2	6	1050	0.00571429
21126823	C0	Control	2	167	1050	0.159048
21135554	C5	Alzheimer	4	73	1167	0.0625536
21135554	C3	Alzheimer	4	154	1167	0.131962
21135554	C0	Alzheimer	4	229	1167	0.19623
21142003	C3	Control	1	5	662	0.00755287
21142003	C5	Control	1	42	662	0.0634441
21142003	C0	Control	1	150	662	0.226586
21159840	C0	Alzheimer	4	3	628	0.00477707
21172121	C3	Alzheimer	3	186	540	0.344444
21172121	C5	Alzheimer	3	4	540	0.00740741
21172121	C0	Alzheimer	3	23	540	0.0425926
21189544	C5	Alzheimer	4	93	1220	0.0762295
21189544	C3	Alzheimer	4	20	1220	0.0163934
21189544	C0	Alzheimer	4	145	1220	0.118852
21412626	C3	Control	1	19	597	0.0318258
21412626	C5	Control	1	47	597	0.078727
21412626	C0	Control	1	114	597	0.190955
76647134	C0	Alzheimer	4	136	801	0.169788
76647134	C3	Alzheimer	4	152	801	0.189763
76647134	C5	Alzheimer	4	22	801	0.0274657

## Sheet: Figure 4H
Figure 4H
Script: AllExIntegrated.code.R
Cluster	Pattern	Count			Cluster	Gene	Pattern	Symbol	avg_log2FC	pct.1	pct.2	p_val	p_val_adj
ES	Down	75			ES	RASGEF1B	Down	RASGEF1B	-0.838984	0.707	0.622	2.25382e-112	1.07811e-107
L2_3	Down	26			ES	SLC26A3	Down	SLC26A3	-0.720877	0.582	0.534	2.5443e-101	1.21707e-96
L4_5	Down	25			ES	NRGN	Up	NRGN	0.546039	0.498	0.376	1.86044e-63	8.89941e-59
L4_6	Down	27			ES	MTRNR2L12	Down	MTRNR2L12	-0.643522	0.355	0.36	5.07411e-63	2.4272e-58
L5	Down	43			ES	PHYHIP	Up	PHYHIP	0.516586	0.58	0.435	5.83939e-63	2.79327e-58
L5_6	Down	46			ES	LY6H	Up	LY6H	0.411566	0.312	0.196	3.67313e-60	1.75704e-55
L6	Down	24			ES	CKB	Up	CKB	0.686571	0.366	0.212	3.00922e-59	1.43946e-54
LS	Down	62			ES	DNM1	Up	DNM1	0.466789	0.494	0.352	5.61997e-58	2.68831e-53
ES	Up	213			ES	ENC1	Up	ENC1	0.564874	0.396	0.244	9.32956e-58	4.46279e-53
L2_3	Up	32			ES	LINC00486	Down	LINC00486	-1.61509	0.124	0.252	4.64183e-57	2.22042e-52
L4_5	Up	52			ES	ENO2	Up	ENO2	0.53739	0.307	0.172	1.79915e-55	8.60625e-51
L4_6	Up	34			ES	FP236383.1	Down	FP236383.1	-0.900666	0.222	0.276	8.70755e-53	4.16526e-48
L5	Up	89			ES	MTRNR2L8	Up	MTRNR2L8	0.964965	0.236	0.117	4.71062e-52	2.25332e-47
L5_6	Up	95			ES	CAMK2A	Up	CAMK2A	0.40609	0.492	0.368	1.38534e-49	6.62676e-45
L6	Up	44			ES	CHD5	Up	CHD5	0.35947	0.427	0.307	3.74301e-49	1.79047e-44
LS	Up	56			ES	CAMKV	Up	CAMKV	0.510175	0.231	0.125	2.18924e-48	1.04722e-43
					ES	MALAT1	Down	MALAT1	-0.264513	0.445	0.644	8.3867e-48	4.01178e-43
					ES	THY1	Up	THY1	0.590315	0.297	0.164	1.76774e-47	8.45597e-43
					ES	CTNNA2	Down	CTNNA2	-0.283267	0.606	0.607	1.07514e-45	5.14294e-41
					ES	HPCAL1	Up	HPCAL1	0.510529	0.179	0.088	1.22141e-45	5.84259e-41
					ES	CNTNAP5	Down	CNTNAP5	-0.253467	0.516	0.518	6.48161e-45	3.10048e-40
					ES	BCOR	Down	BCOR	-1.20015	0.13	0.22	1.21672e-43	5.82018e-39
					ES	TIMM23B	Up	TIMM23B	0.628452	0.148	0.076	1.37415e-43	6.57324e-39
					ES	SYNPO	Up	SYNPO	0.589296	0.263	0.143	6.40702e-43	3.0648e-38
					ES	PRNP	Up	PRNP	0.500825	0.449	0.294	9.75001e-43	4.66392e-38
					ES	CALY	Up	CALY	0.349315	0.179	0.105	3.69932e-42	1.76957e-37
					ES	EEF1A2	Up	EEF1A2	0.500833	0.226	0.129	4.51487e-42	2.15969e-37
					ES	ATP1A1	Up	ATP1A1	0.418269	0.183	0.091	1.1419e-40	5.46229e-36
					ES	PRKAR1B	Up	PRKAR1B	0.40969	0.298	0.193	1.7169e-39	8.21281e-35
					ES	ATP2B1	Up	ATP2B1	0.321892	0.588	0.464	2.34211e-39	1.12035e-34
					ES	FAIM2	Up	FAIM2	0.394372	0.398	0.286	2.37009e-39	1.13373e-34
					ES	ACTB	Up	ACTB	0.342807	0.37	0.256	3.48499e-39	1.66705e-34
					ES	TBC1D19	Down	TBC1D19	-1.03681	0.101	0.163	4.33609e-39	2.07417e-34
					ES	TSPYL2	Up	TSPYL2	0.412851	0.208	0.122	7.67197e-39	3.66989e-34
					ES	SLC17A7	Up	SLC17A7	0.373813	0.357	0.245	3.46177e-37	1.65594e-32
					ES	RAB6B	Up	RAB6B	0.39365	0.19	0.103	5.74432e-37	2.7478e-32
					ES	AGAP3	Up	AGAP3	0.433028	0.232	0.133	6.08928e-37	2.91281e-32
					ES	PPP2R2B	Down	PPP2R2B	-0.270381	0.479	0.484	6.9618e-37	3.33018e-32
					ES	NRXN2	Up	NRXN2	0.447934	0.279	0.167	6.2111e-36	2.97108e-31
					ES	NAV3	Down	NAV3	-0.406587	0.516	0.553	6.54023e-36	3.12852e-31
					ES	ELK1	Up	ELK1	0.555547	0.215	0.112	6.69341e-36	3.20179e-31
					ES	FTX	Down	FTX	-0.27741	0.324	0.374	9.10032e-36	4.35314e-31
					ES	CAMKK1	Up	CAMKK1	0.490204	0.188	0.096	1.43206e-35	6.85024e-31
					ES	TPI1	Up	TPI1	0.540147	0.17	0.074	1.62117e-35	7.75487e-31
					ES	IDS	Up	IDS	0.357398	0.376	0.263	4.57199e-35	2.18701e-30
					ES	PEBP1	Up	PEBP1	0.257482	0.209	0.133	4.89448e-35	2.34128e-30
					ES	ATP6V0A1	Up	ATP6V0A1	0.281087	0.289	0.199	1.88413e-34	9.01272e-30
					ES	LMO4	Up	LMO4	0.454514	0.32	0.211	2.49428e-34	1.19314e-29
					ES	PSD3	Up	PSD3	0.29228	0.394	0.288	1.83527e-33	8.77904e-29
					ES	GALNT17	Down	GALNT17	-0.449087	0.208	0.236	3.67785e-33	1.7593e-28
					ES	PDZD4	Up	PDZD4	0.256714	0.196	0.121	2.99639e-32	1.43332e-27
					ES	PNMA3	Up	PNMA3	0.415393	0.125	0.068	4.17301e-32	1.99616e-27
					ES	KAZN	Down	KAZN	-0.597271	0.325	0.39	1.27477e-31	6.09787e-27
					ES	RHBDD2	Up	RHBDD2	0.320519	0.229	0.142	1.39818e-31	6.6882e-27
					ES	CEND1	Up	CEND1	0.351697	0.221	0.138	1.6284e-31	7.78945e-27
					ES	FKBP8	Up	FKBP8	0.382656	0.174	0.094	1.67031e-31	7.98991e-27
					ES	NTRK3	Up	NTRK3	0.250163	0.515	0.408	2.15756e-31	1.03207e-26
					ES	PYGB	Up	PYGB	0.385605	0.158	0.09	2.44585e-31	1.16997e-26
					ES	RUNDC3A	Up	RUNDC3A	0.422402	0.221	0.131	6.02055e-30	2.87993e-25
					ES	CALM1	Up	CALM1	0.303593	0.476	0.358	6.72019e-30	3.2146e-25
					ES	TPPP	Up	TPPP	0.320287	0.175	0.098	8.01304e-30	3.83304e-25
					ES	BAIAP2	Up	BAIAP2	0.462147	0.266	0.161	1.52788e-29	7.30861e-25
					ES	PRKN	Down	PRKN	-0.666837	0.129	0.174	2.15518e-29	1.03093e-24
					ES	NAPB	Up	NAPB	0.352781	0.171	0.097	2.41763e-29	1.15647e-24
					ES	DYNLL2	Up	DYNLL2	0.400853	0.135	0.067	1.12693e-28	5.39068e-24
					ES	CLSTN1	Up	CLSTN1	0.353922	0.311	0.211	1.28322e-28	6.13827e-24
					ES	USP11	Up	USP11	0.340866	0.158	0.089	1.43866e-28	6.88181e-24
					ES	RANGAP1	Up	RANGAP1	0.312715	0.215	0.136	1.68381e-28	8.05453e-24
					ES	NSMF	Up	NSMF	0.327547	0.172	0.1	1.99371e-28	9.53691e-24
					ES	CLU	Up	CLU	0.447293	0.381	0.285	3.33831e-28	1.59688e-23
					ES	DLGAP2	Down	DLGAP2	-0.259922	0.415	0.432	3.44815e-28	1.64942e-23
					ES	PKM	Up	PKM	0.504604	0.283	0.162	3.81686e-28	1.8258e-23
					ES	PFKL	Up	PFKL	0.323918	0.159	0.097	4.26899e-28	2.04207e-23
					ES	REEP2	Up	REEP2	0.318671	0.191	0.117	6.53729e-28	3.12711e-23
					ES	STXBP5L	Up	STXBP5L	0.263489	0.787	0.686	7.13335e-28	3.41224e-23
					ES	LINC01122	Down	LINC01122	-0.478195	0.155	0.179	7.2964e-28	3.49024e-23
					ES	MTURN	Up	MTURN	0.379131	0.176	0.099	8.7681e-28	4.19422e-23
					ES	AC092691.1	Down	AC092691.1	-0.654814	0.185	0.241	8.83448e-28	4.22597e-23
					ES	CCDC85B	Up	CCDC85B	0.271779	0.137	0.076	1.01534e-27	4.85688e-23
					ES	GABRD	Up	GABRD	0.290121	0.126	0.071	1.41462e-27	6.76684e-23
					ES	ACTG1	Up	ACTG1	0.396611	0.143	0.072	1.517e-27	7.25656e-23
					ES	PKD1	Down	PKD1	-0.441167	0.237	0.26	2.07769e-27	9.93863e-23
					ES	CELF4	Up	CELF4	0.303886	0.349	0.252	5.55817e-27	2.65875e-22
					ES	ATP6V0D1	Up	ATP6V0D1	0.361773	0.113	0.051	6.96976e-27	3.33399e-22
					ES	RTN3	Up	RTN3	0.25191	0.446	0.35	8.04157e-27	3.84669e-22
					ES	TMEM130	Up	TMEM130	0.43359	0.172	0.094	1.17425e-26	5.61701e-22
					ES	LINC01250	Down	LINC01250	-0.357656	0.143	0.16	1.27134e-26	6.08146e-22
					ES	PPP2R1A	Up	PPP2R1A	0.259245	0.246	0.166	1.73606e-26	8.30445e-22
					ES	MIB1	Down	MIB1	-0.515483	0.182	0.208	2.86121e-26	1.36866e-21
					ES	PRKCZ	Up	PRKCZ	0.266846	0.14	0.08	3.079e-26	1.47284e-21
					ES	NCDN	Up	NCDN	0.390631	0.213	0.144	8.83987e-26	4.22855e-21
					ES	MAP1A	Up	MAP1A	0.362887	0.191	0.109	1.38206e-25	6.6111e-21
					ES	PSAP	Up	PSAP	0.301438	0.262	0.173	1.39759e-25	6.68537e-21
					ES	CALM3	Up	CALM3	0.421737	0.241	0.141	1.473e-25	7.04611e-21
					ES	CMIP	Up	CMIP	0.254258	0.281	0.204	1.74485e-25	8.3465e-21
					ES	PTPRN	Up	PTPRN	0.337467	0.212	0.135	2.24877e-25	1.0757e-20
					ES	FBXO44	Up	FBXO44	0.30606	0.181	0.11	2.30073e-25	1.10055e-20
					ES	DMTN	Up	DMTN	0.327116	0.19	0.115	2.4326e-25	1.16364e-20
					ES	LINC01378	Down	LINC01378	-0.359114	0.163	0.175	2.45845e-25	1.176e-20
					ES	SEMA6D	Down	SEMA6D	-0.404723	0.173	0.195	3.54059e-25	1.69364e-20
					ES	AK5	Up	AK5	0.265555	0.402	0.313	3.7316e-25	1.78501e-20
					ES	UCHL1	Up	UCHL1	0.433825	0.266	0.163	4.52899e-25	2.16644e-20
					ES	KCNQ2	Up	KCNQ2	0.3089	0.3	0.214	5.03233e-25	2.40721e-20
					ES	PSD	Up	PSD	0.283832	0.265	0.183	5.30119e-25	2.53583e-20
					ES	NPAS3	Down	NPAS3	-0.42295	0.228	0.248	5.42234e-25	2.59378e-20
					ES	SORL1	Up	SORL1	0.293928	0.25	0.172	6.96958e-25	3.3339e-20
					ES	ATP6V0B	Up	ATP6V0B	0.437087	0.187	0.103	7.70024e-25	3.68341e-20
					ES	MT3	Up	MT3	0.281807	0.192	0.121	1.62325e-24	7.76481e-20
					ES	MIR99AHG	Down	MIR99AHG	-0.503182	0.208	0.244	1.69448e-24	8.10557e-20
					ES	KNDC1	Up	KNDC1	0.277534	0.185	0.12	2.04352e-24	9.77519e-20
					ES	HAPLN4	Up	HAPLN4	0.438083	0.126	0.056	2.14434e-24	1.02575e-19
					ES	DIRAS1	Up	DIRAS1	0.276109	0.106	0.052	3.15422e-24	1.50882e-19
					ES	AC011287.1	Down	AC011287.1	-0.595709	0.164	0.216	3.26442e-24	1.56154e-19
					ES	DANT2	Down	DANT2	-0.293137	0.148	0.167	4.68126e-24	2.23928e-19
					ES	TMEM160	Up	TMEM160	0.257728	0.106	0.056	5.63475e-24	2.69538e-19
					ES	FAM19A5	Up	FAM19A5	0.362165	0.184	0.104	6.81078e-24	3.25794e-19
					ES	FP700111.1	Down	FP700111.1	-0.264472	0.128	0.126	7.91358e-24	3.78546e-19
					ES	SIRPA	Up	SIRPA	0.327882	0.225	0.146	9.12379e-24	4.36437e-19
					ES	PRPF4B	Up	PRPF4B	0.286627	0.131	0.084	1.17512e-23	5.62117e-19
					ES	CAMK2B	Up	CAMK2B	0.438987	0.486	0.357	1.24896e-23	5.97438e-19
					ES	GTF3C1	Up	GTF3C1	0.312544	0.132	0.077	1.89399e-23	9.05992e-19
					ES	FHIT	Down	FHIT	-0.309419	0.208	0.216	1.94153e-23	9.28731e-19
					ES	FNIP2	Up	FNIP2	0.283227	0.195	0.133	2.02917e-23	9.70654e-19
					ES	KIF3C	Up	KIF3C	0.404244	0.181	0.105	2.05224e-23	9.81691e-19
					ES	PLD3	Up	PLD3	0.334141	0.3	0.205	2.59402e-23	1.24085e-18
					ES	RNF208	Up	RNF208	0.255081	0.141	0.082	2.80405e-23	1.34132e-18
					ES	EPHB6	Up	EPHB6	0.270592	0.208	0.137	4.5444e-23	2.17381e-18
					ES	COP1	Down	COP1	-0.259592	0.117	0.123	5.79144e-23	2.77033e-18
					ES	GUK1	Up	GUK1	0.273588	0.14	0.078	6.32302e-23	3.02462e-18
					ES	NFAT5	Up	NFAT5	0.258638	0.263	0.189	6.93156e-23	3.31571e-18
					ES	SCAMP5	Up	SCAMP5	0.340366	0.277	0.185	9.31123e-23	4.45403e-18
					ES	MAPK8IP2	Up	MAPK8IP2	0.327575	0.208	0.131	9.62749e-23	4.60531e-18
					ES	CDK5R1	Up	CDK5R1	0.324466	0.158	0.094	2.03214e-22	9.72074e-18
					ES	LARGE1	Down	LARGE1	-0.581976	0.155	0.195	2.72577e-22	1.30387e-17
					ES	PCNX2	Down	PCNX2	-0.270666	0.142	0.149	3.34454e-22	1.59986e-17
					ES	INO80D	Down	INO80D	-0.525101	0.163	0.188	3.9314e-22	1.88058e-17
					ES	SLITRK4	Up	SLITRK4	0.374382	0.167	0.096	4.82566e-22	2.30836e-17
					ES	MTCH1	Up	MTCH1	0.409807	0.142	0.075	6.32466e-22	3.0254e-17
					ES	SNTG1	Up	SNTG1	0.328605	0.643	0.54	6.98755e-22	3.34249e-17
					ES	DNAJB2	Up	DNAJB2	0.323408	0.246	0.163	7.85271e-22	3.75634e-17
					ES	YWHAH	Up	YWHAH	0.362038	0.167	0.09	8.8334e-22	4.22546e-17
					ES	LPCAT4	Up	LPCAT4	0.32676	0.105	0.051	1.31268e-21	6.27921e-17
					ES	KLHL2	Up	KLHL2	0.292157	0.201	0.137	1.45921e-21	6.98013e-17
					ES	SLC22A17	Up	SLC22A17	0.429977	0.221	0.128	1.77352e-21	8.48364e-17
					ES	TMBIM6	Up	TMBIM6	0.35255	0.203	0.13	2.31486e-21	1.10732e-16
					ES	GIT1	Up	GIT1	0.391895	0.159	0.083	2.47002e-21	1.18154e-16
					ES	PATJ	Down	PATJ	-0.611379	0.083	0.115	2.85319e-21	1.36482e-16
					ES	BSG	Up	BSG	0.341591	0.312	0.217	3.47393e-21	1.66176e-16
					ES	MLF2	Up	MLF2	0.374113	0.158	0.085	3.52494e-21	1.68616e-16
					ES	MAST3	Up	MAST3	0.346882	0.281	0.191	3.61247e-21	1.72802e-16
					ES	OLFM1	Up	OLFM1	0.470909	0.29	0.184	5.9159e-21	2.82987e-16
					ES	AQP4-AS1	Down	AQP4-AS1	-0.410773	0.104	0.124	7.07415e-21	3.38392e-16
					ES	NAP1L1	Up	NAP1L1	0.253073	0.174	0.119	8.28627e-21	3.96374e-16
					ES	LINC00882	Down	LINC00882	-0.53047	0.12	0.154	1.2867e-20	6.15494e-16
					ES	WWOX	Down	WWOX	-0.291095	0.222	0.235	1.44134e-20	6.89466e-16
					ES	RIMS3	Up	RIMS3	0.364813	0.164	0.096	1.57177e-20	7.51856e-16
					ES	CPLX2	Up	CPLX2	0.455372	0.246	0.149	2.57233e-20	1.23048e-15
					ES	APBB1	Up	APBB1	0.336999	0.193	0.114	3.06365e-20	1.4655e-15
					ES	SNPH	Up	SNPH	0.299852	0.176	0.108	4.24067e-20	2.02852e-15
					ES	MEF2C-AS1	Down	MEF2C-AS1	-0.561776	0.103	0.136	4.56375e-20	2.18307e-15
					ES	SYN1	Up	SYN1	0.346775	0.307	0.213	4.56654e-20	2.1844e-15
					ES	EIF1AX	Up	EIF1AX	0.257063	0.134	0.079	5.55893e-20	2.65912e-15
					ES	LRRC4B	Up	LRRC4B	0.326239	0.151	0.091	6.1897e-20	2.96084e-15
					ES	GDAP1	Up	GDAP1	0.262412	0.254	0.19	7.39801e-20	3.53884e-15
					ES	LY6E	Up	LY6E	0.313371	0.129	0.065	8.09711e-20	3.87325e-15
					ES	YPEL3	Up	YPEL3	0.360337	0.181	0.11	8.45289e-20	4.04344e-15
					ES	BLCAP	Up	BLCAP	0.270822	0.129	0.079	1.12921e-19	5.40156e-15
					ES	BABAM2	Down	BABAM2	-0.416887	0.091	0.112	1.63384e-19	7.81549e-15
					ES	CLTB	Up	CLTB	0.398679	0.14	0.072	1.68695e-19	8.06953e-15
					ES	PNCK	Up	PNCK	0.30095	0.133	0.073	1.93908e-19	9.27558e-15
					ES	DUSP8	Up	DUSP8	0.270796	0.118	0.067	2.04966e-19	9.80453e-15
					ES	CAMK2N1	Up	CAMK2N1	0.441449	0.373	0.263	2.13962e-19	1.02349e-14
					ES	AGAP2	Up	AGAP2	0.267397	0.124	0.074	2.76601e-19	1.32312e-14
					ES	AC092683.1	Down	AC092683.1	-0.259672	0.126	0.136	4.15739e-19	1.98869e-14
					ES	B4GAT1	Up	B4GAT1	0.313977	0.104	0.052	5.13397e-19	2.45583e-14
					ES	UBE2M	Up	UBE2M	0.342132	0.139	0.076	5.90089e-19	2.82269e-14
					ES	UBA52	Up	UBA52	0.272992	0.109	0.061	6.61412e-19	3.16387e-14
					ES	JPH3	Up	JPH3	0.29408	0.124	0.074	6.89836e-19	3.29983e-14
					ES	LMO3	Up	LMO3	0.282455	0.278	0.211	1.10574e-18	5.28931e-14
					ES	LINC00632	Down	LINC00632	-0.562982	0.12	0.155	1.16943e-18	5.59397e-14
					ES	UBB	Up	UBB	0.381203	0.127	0.058	1.24641e-18	5.96222e-14
					ES	YWHAB	Up	YWHAB	0.260937	0.185	0.119	2.23223e-18	1.06779e-13
					ES	CADM3	Up	CADM3	0.315667	0.183	0.113	2.56481e-18	1.22688e-13
					ES	CTBP1	Up	CTBP1	0.350331	0.121	0.063	2.93167e-18	1.40236e-13
					ES	NBL1	Up	NBL1	0.327208	0.106	0.052	4.41342e-18	2.11116e-13
					ES	TOLLIP	Up	TOLLIP	0.406041	0.147	0.079	5.18793e-18	2.48165e-13
					ES	SSX2IP	Up	SSX2IP	0.25591	0.176	0.119	5.18855e-18	2.48194e-13
					ES	ESRRG	Down	ESRRG	-0.284984	0.162	0.18	5.42419e-18	2.59466e-13
					ES	AHDC1	Up	AHDC1	0.352371	0.126	0.071	7.03955e-18	3.36737e-13
					ES	TRPM3	Down	TRPM3	-0.373519	0.105	0.129	7.10712e-18	3.39969e-13
					ES	PAK5	Down	PAK5	-0.497227	0.088	0.109	1.05908e-17	5.06609e-13
					ES	EEF2	Up	EEF2	0.32522	0.102	0.049	1.2679e-17	6.06498e-13
					ES	AL117329.1	Down	AL117329.1	-0.374795	0.138	0.162	1.33607e-17	6.39107e-13
					ES	MAPK8IP1	Up	MAPK8IP1	0.29777	0.148	0.087	2.02426e-17	9.68304e-13
					ES	VSTM2L	Up	VSTM2L	0.268016	0.106	0.059	2.18404e-17	1.04473e-12
					ES	PCSK1N	Up	PCSK1N	0.407122	0.223	0.139	3.42732e-17	1.63946e-12
					ES	PCDH11X	Down	PCDH11X	-0.392856	0.071	0.1	4.09881e-17	1.96066e-12
					ES	IQSEC2	Up	IQSEC2	0.250796	0.135	0.087	8.51018e-17	4.07084e-12
					ES	CHGA	Up	CHGA	0.41504	0.144	0.077	1.01667e-16	4.86326e-12
					ES	FAM168B	Up	FAM168B	0.253228	0.12	0.07	1.0641e-16	5.09012e-12
					ES	BAIAP3	Up	BAIAP3	0.320135	0.13	0.072	1.76989e-16	8.46626e-12
					ES	CRIP2	Up	CRIP2	0.47681	0.147	0.071	2.09351e-16	1.00143e-11
					ES	ASTN2	Down	ASTN2	-0.250083	0.137	0.136	2.36425e-16	1.13094e-11
					ES	FTL	Up	FTL	0.359654	0.219	0.136	2.44541e-16	1.16976e-11
					ES	CELF5	Up	CELF5	0.378196	0.281	0.189	4.01449e-16	1.92033e-11
					ES	PDE10A	Down	PDE10A	-0.297738	0.154	0.178	6.36058e-16	3.04259e-11
					ES	TTN-AS1	Down	TTN-AS1	-0.316956	0.098	0.107	8.29146e-16	3.96622e-11
					ES	MIR137HG	Down	MIR137HG	-0.284107	0.146	0.153	1.14088e-15	5.45742e-11
					ES	CPNE4	Down	CPNE4	-0.254518	0.127	0.139	1.3797e-15	6.59978e-11
					ES	PDE2A	Up	PDE2A	0.332788	0.18	0.114	2.08486e-15	9.97294e-11
					ES	CAMTA2	Up	CAMTA2	0.285278	0.11	0.062	2.14441e-15	1.02578e-10
					ES	SLC12A5	Up	SLC12A5	0.328519	0.137	0.082	3.32378e-15	1.58993e-10
					ES	C1orf115	Up	C1orf115	0.310351	0.102	0.055	3.48036e-15	1.66483e-10
					ES	MBOAT7	Up	MBOAT7	0.360609	0.175	0.105	3.74646e-15	1.79212e-10
					ES	SKP1	Up	SKP1	0.257362	0.103	0.064	4.45464e-15	2.13088e-10
					ES	HS6ST1	Up	HS6ST1	0.254856	0.113	0.067	4.83478e-15	2.31272e-10
					ES	SOX5	Down	SOX5	-0.388028	0.223	0.24	5.42316e-15	2.59417e-10
					ES	SUSD4	Up	SUSD4	0.286928	0.141	0.096	6.71814e-15	3.21362e-10
					ES	PLEKHA6	Up	PLEKHA6	0.281312	0.167	0.11	7.2419e-15	3.46416e-10
					ES	AC006148.1	Down	AC006148.1	-0.454188	0.088	0.111	7.87502e-15	3.76701e-10
					ES	TYRO3	Up	TYRO3	0.365129	0.143	0.082	1.00408e-14	4.803e-10
					ES	PIN1	Up	PIN1	0.269123	0.139	0.084	1.23559e-14	5.91047e-10
					ES	SCN3A	Up	SCN3A	0.277702	0.24	0.175	1.34262e-14	6.4224e-10
					ES	AC073050.1	Down	AC073050.1	-0.434426	0.131	0.156	1.48157e-14	7.0871e-10
					ES	LRRC37A3	Down	LRRC37A3	-0.409529	0.087	0.123	1.48876e-14	7.12151e-10
					ES	AP1G2	Up	AP1G2	0.262627	0.132	0.083	2.24615e-14	1.07444e-09
					ES	AC007563.2	Down	AC007563.2	-0.410065	0.102	0.131	3.48265e-14	1.66593e-09
					ES	PIP4K2B	Up	PIP4K2B	0.267768	0.146	0.095	4.09379e-14	1.95826e-09
					ES	GRIP1	Down	GRIP1	-0.297947	0.137	0.14	4.66284e-14	2.23047e-09
					ES	SCN3B	Up	SCN3B	0.2895	0.149	0.09	4.97968e-14	2.38203e-09
					ES	GNG3	Up	GNG3	0.259698	0.111	0.061	5.334e-14	2.55152e-09
					ES	BASP1-AS1	Down	BASP1-AS1	-0.317691	0.099	0.113	6.60238e-14	3.15825e-09
					ES	GPC5	Down	GPC5	-0.365976	0.152	0.183	6.85922e-14	3.28111e-09
					ES	PTPRF	Up	PTPRF	0.415249	0.127	0.068	8.56348e-14	4.09634e-09
					ES	BSN	Up	BSN	0.262979	0.141	0.094	1.01673e-13	4.86351e-09
					ES	ARF1	Up	ARF1	0.339396	0.125	0.074	1.09646e-13	5.2449e-09
					ES	SYT7	Up	SYT7	0.360153	0.179	0.114	1.19329e-13	5.70812e-09
					ES	GNB2	Up	GNB2	0.331843	0.121	0.068	1.31062e-13	6.26933e-09
					ES	NAALADL2	Down	NAALADL2	-0.331625	0.095	0.109	1.43883e-13	6.88262e-09
					ES	CEP126	Up	CEP126	0.304861	0.217	0.159	1.55799e-13	7.45265e-09
					ES	CBX6	Up	CBX6	0.357003	0.139	0.082	3.60743e-13	1.72561e-08
					ES	STX8	Down	STX8	-0.316597	0.098	0.11	4.75518e-13	2.27464e-08
					ES	STXBP5-AS1	Down	STXBP5-AS1	-0.54082	0.075	0.106	7.90962e-13	3.78356e-08
					ES	HTR1E	Up	HTR1E	0.305043	0.202	0.146	7.97619e-13	3.81541e-08
					ES	RPS15	Up	RPS15	0.253684	0.114	0.063	9.09361e-13	4.34993e-08
					ES	ENO1	Up	ENO1	0.307224	0.101	0.05	9.55409e-13	4.5702e-08
					ES	ITPKA	Up	ITPKA	0.367627	0.127	0.069	1.18926e-12	5.68882e-08
					ES	RASD1	Up	RASD1	0.387065	0.117	0.059	1.23997e-12	5.93139e-08
					ES	GAPDH	Up	GAPDH	0.637182	0.346	0.232	1.39467e-12	6.67139e-08
					ES	SORCS3	Down	SORCS3	-0.300788	0.11	0.121	1.77378e-12	8.48486e-08
					ES	C9orf16	Up	C9orf16	0.42568	0.139	0.072	1.82993e-12	8.75349e-08
					ES	H1FX	Up	H1FX	0.316779	0.153	0.092	2.38071e-12	1.13881e-07
					ES	TOX	Down	TOX	-0.303845	0.125	0.143	2.89062e-12	1.38273e-07
					ES	RPH3A	Down	RPH3A	-0.258522	0.106	0.109	3.11832e-12	1.49165e-07
					ES	LINC02306	Down	LINC02306	-0.454668	0.084	0.115	3.7376e-12	1.78788e-07
					ES	DPF1	Up	DPF1	0.258477	0.105	0.055	3.86069e-12	1.84676e-07
					ES	ALDOA	Up	ALDOA	0.793039	0.112	0.046	4.88727e-12	2.33783e-07
					ES	FBXO21	Up	FBXO21	0.251587	0.112	0.072	5.28288e-12	2.52707e-07
					ES	LY86-AS1	Down	LY86-AS1	-0.433423	0.099	0.131	5.73424e-12	2.74298e-07
					ES	TSHZ2	Down	TSHZ2	-0.305534	0.088	0.107	5.97138e-12	2.85641e-07
					ES	KCNAB2	Up	KCNAB2	0.25199	0.15	0.097	1.3207e-11	6.31759e-07
					ES	YJEFN3	Up	YJEFN3	0.320315	0.162	0.1	1.93017e-11	9.23299e-07
					ES	ZBTB18	Up	ZBTB18	0.255529	0.125	0.079	4.28907e-11	2.05168e-06
					ES	ACTN1	Up	ACTN1	0.302758	0.195	0.132	4.90197e-11	2.34486e-06
					ES	PIP5K1C	Up	PIP5K1C	0.295347	0.107	0.058	1.14038e-10	5.45501e-06
					ES	CWF19L2	Up	CWF19L2	0.277023	0.126	0.087	1.6483e-10	7.88466e-06
					ES	ZBTB20	Down	ZBTB20	-0.257384	0.098	0.1	2.76638e-10	1.3233e-05
					ES	PDE4B	Down	PDE4B	-0.275652	0.125	0.131	4.16397e-10	1.99184e-05
					ES	TACC1	Up	TACC1	0.267313	0.142	0.103	4.41417e-10	2.11152e-05
					ES	PACSIN1	Up	PACSIN1	0.263899	0.137	0.089	5.79943e-10	2.77416e-05
					ES	WBP2	Up	WBP2	0.273318	0.1	0.057	5.98458e-10	2.86272e-05
					ES	CHCHD10	Up	CHCHD10	0.353674	0.106	0.054	1.41289e-09	6.75855e-05
					ES	HSPB1	Up	HSPB1	0.489584	0.128	0.063	2.25581e-09	0.000107907
					ES	PEA15	Up	PEA15	0.337888	0.14	0.083	2.50387e-09	0.000119773
					ES	IRS2	Up	IRS2	0.354267	0.139	0.088	3.70881e-09	0.000177411
					ES	MEF2D	Up	MEF2D	0.252518	0.112	0.07	4.93028e-09	0.00023584
					ES	AC019211.1	Down	AC019211.1	-0.439792	0.084	0.105	6.38162e-09	0.000305265
					ES	NEUROD2	Up	NEUROD2	0.444359	0.111	0.057	1.48838e-08	0.000711965
					ES	CCNH	Down	CCNH	-0.31054	0.091	0.104	1.59235e-08	0.000761702
					ES	CTNNA3	Down	CTNNA3	-0.495975	0.09	0.118	1.68906e-08	0.00080796
					ES	CRLF1	Up	CRLF1	0.427437	0.128	0.071	8.76097e-08	0.00419081
					ES	C1QTNF4	Up	C1QTNF4	0.2556	0.104	0.057	3.84375e-07	0.0183866
					ES	ERBB4	Down	ERBB4	-0.526665	0.09	0.112	1.13966e-06	0.0545156
					ES	APLP1	Up	APLP1	0.343391	0.17	0.109	1.28977e-06	0.0616963
					ES	LRP4	Up	LRP4	0.303648	0.122	0.079	3.88062e-06	0.185629
					ES	SARAF	Up	SARAF	0.298056	0.121	0.077	4.16273e-06	0.199124
					ES	SMAD2	Up	SMAD2	0.380476	0.157	0.112	0.000569299	1
					ES	PDE8B	Up	PDE8B	0.272996	0.132	0.096	0.00690257	1
					L2_3	FP671120.1	Up	FP671120.1	0.787437	0.53	0.373	0	0
					L2_3	LINGO1	Up	LINGO1	0.364214	0.836	0.805	1.16201e-291	5.5585e-287
					L2_3	RASGEF1B	Up	RASGEF1B	0.650895	0.815	0.698	7.35729e-275	3.51936e-270
					L2_3	SLC26A3	Up	SLC26A3	0.696077	0.645	0.485	1.10085e-269	5.26594e-265
					L2_3	PDE10A	Down	PDE10A	-0.441779	0.48	0.696	1.60872e-264	7.6953e-260
					L2_3	ELK1	Up	ELK1	0.463384	0.5	0.391	4.79202e-225	2.29226e-220
					L2_3	AC025159.1	Up	AC025159.1	0.497094	0.442	0.384	2.63567e-220	1.26078e-215
					L2_3	CHD5	Up	CHD5	0.365513	0.833	0.815	7.31696e-217	3.50007e-212
					L2_3	AL590434.1	Up	AL590434.1	0.367489	0.122	0.01	3.08067e-202	1.47364e-197
					L2_3	NRXN3	Down	NRXN3	-0.267441	0.975	0.991	1.97035e-182	9.42518e-178
					L2_3	MAPK8IP2	Up	MAPK8IP2	0.342349	0.505	0.461	1.30531e-173	6.24393e-169
					L2_3	SYNPO	Up	SYNPO	0.378421	0.603	0.573	2.36977e-152	1.13358e-147
					L2_3	FP236383.1	Up	FP236383.1	0.453801	0.425	0.312	1.26391e-139	6.04591e-135
					L2_3	PHYHIP	Up	PHYHIP	0.36801	0.883	0.879	1.14541e-138	5.47909e-134
					L2_3	LINC02296	Down	LINC02296	-0.35226	0.117	0.234	1.67979e-136	8.0353e-132
					L2_3	PDZD4	Up	PDZD4	0.329312	0.487	0.442	6.7597e-127	3.2335e-122
					L2_3	MTRNR2L12	Up	MTRNR2L12	0.556585	0.433	0.327	5.61999e-125	2.68832e-120
					L2_3	SNPH	Up	SNPH	0.30808	0.484	0.445	4.79016e-119	2.29137e-114
					L2_3	MAP1A	Up	MAP1A	0.262926	0.609	0.597	9.43972e-119	4.51549e-114
					L2_3	RASD1	Up	RASD1	0.277353	0.419	0.385	1.82465e-116	8.72823e-112
					L2_3	ADGRB2	Up	ADGRB2	0.250378	0.56	0.547	2.02636e-115	9.69309e-111
					L2_3	TRPM3	Down	TRPM3	-0.259687	0.333	0.456	5.90741e-114	2.82581e-109
					L2_3	LY86-AS1	Down	LY86-AS1	-0.328071	0.409	0.529	4.28447e-109	2.04948e-104
					L2_3	DNM1	Up	DNM1	0.251775	0.898	0.911	1.38787e-107	6.63889e-103
					L2_3	FBXO44	Up	FBXO44	0.274782	0.573	0.555	9.64819e-107	4.61521e-102
					L2_3	PRNP	Up	PRNP	0.251281	0.861	0.861	2.55548e-103	1.22241e-98
					L2_3	LY6H	Up	LY6H	0.335878	0.652	0.619	3.71581e-103	1.77746e-98
					L2_3	ZNF804B	Down	ZNF804B	-0.253336	0.473	0.589	7.16568e-102	3.4277e-97
					L2_3	CAMK2B	Up	CAMK2B	0.281076	0.879	0.887	8.79093e-97	4.20514e-92
					L2_3	DHFR	Up	DHFR	0.419472	0.519	0.516	2.47667e-94	1.18472e-89
					L2_3	AC093607.1	Down	AC093607.1	-0.303532	0.165	0.252	4.72885e-93	2.26205e-88
					L2_3	GRIN1	Up	GRIN1	0.308705	0.95	0.953	2.18602e-89	1.04568e-84
					L2_3	CAMKV	Up	CAMKV	0.259895	0.555	0.534	6.88021e-86	3.29115e-81
					L2_3	H1FX	Up	H1FX	0.26196	0.38	0.345	1.16624e-85	5.57871e-81
					L2_3	AC011287.1	Down	AC011287.1	-0.291133	0.521	0.602	2.53429e-85	1.21228e-80
					L2_3	MEG3	Down	MEG3	-2.03046	0.154	0.321	8.0726e-85	3.86153e-80
					L2_3	THY1	Up	THY1	0.257191	0.761	0.77	3.05524e-83	1.46147e-78
					L2_3	AC124312.1	Up	AC124312.1	0.449169	0.601	0.515	1.05364e-81	5.04006e-77
					L2_3	STXBP5-AS1	Down	STXBP5-AS1	-0.274605	0.332	0.44	5.5594e-78	2.65934e-73
					L2_3	MAPK11	Up	MAPK11	0.258412	0.441	0.409	1.0951e-77	5.23839e-73
					L2_3	AL591501.1	Down	AL591501.1	-0.405013	0.281	0.422	1.49066e-69	7.13057e-65
					L2_3	NCDN	Up	NCDN	0.257256	0.603	0.601	4.50801e-65	2.15641e-60
					L2_3	LINC00632	Down	LINC00632	-0.44342	0.465	0.577	1.86362e-55	8.91465e-51
					L2_3	AL078639.1	Up	AL078639.1	0.265387	0.316	0.262	8.18818e-51	3.91682e-46
					L2_3	LINC00486	Down	LINC00486	-0.583308	0.417	0.514	1.46728e-46	7.01876e-42
					L2_3	DCC	Down	DCC	-0.25542	0.324	0.403	1.69847e-45	8.12462e-41
					L2_3	PVT1	Down	PVT1	-0.34123	0.254	0.365	2.72e-28	1.30111e-23
					L2_3	LINC02263	Down	LINC02263	-0.309168	0.06	0.139	9.5487e-21	4.56762e-16
					L2_3	MEG8	Down	MEG8	-0.255331	0.404	0.489	1.93692e-20	9.26527e-16
					L2_3	RAPGEF6	Down	RAPGEF6	-0.268088	0.101	0.194	1.0303e-10	4.92845e-06
					L2_3	ASB3	Down	ASB3	-0.268305	0.178	0.266	3.65827e-10	1.74993e-05
					L2_3	DGCR9	Down	DGCR9	-0.330874	0.051	0.152	1.7905e-08	0.000856487
					L2_3	CALM2	Down	CALM2	-0.422995	0.019	0.127	3.27243e-07	0.0156537
					L2_3	XIST	Down	XIST	-1.01833	0.072	0.229	3.60248e-07	0.0172325
					L2_3	KCNMB2	Down	KCNMB2	-0.704155	0.049	0.164	2.24522e-06	0.1074
					L2_3	RABGEF1	Down	RABGEF1	-0.275385	0.051	0.147	9.1507e-06	0.437724
					L2_3	AC008269.1	Down	AC008269.1	-0.284339	0.022	0.112	0.0045362	1
					L2_3	CCDC144A	Down	CCDC144A	-0.394002	0	0.101	0.00612987	1
					L4_5	PDE10A	Down	PDE10A	-0.380983	0.595	0.757	8.56205e-184	4.09566e-179
					L4_5	LINGO1	Up	LINGO1	0.280541	0.843	0.816	5.94354e-160	2.84309e-155
					L4_5	FP671120.1	Up	FP671120.1	0.56406	0.523	0.389	1.20001e-159	5.74023e-155
					L4_5	PHYHIP	Up	PHYHIP	0.419152	0.798	0.773	1.48639e-150	7.11012e-146
					L4_5	DHFR	Up	DHFR	0.628415	0.579	0.52	1.64261e-147	7.85742e-143
					L4_5	ELK1	Up	ELK1	0.455923	0.377	0.277	9.79144e-146	4.68374e-141
					L4_5	SLC26A3	Up	SLC26A3	0.43207	0.7	0.537	4.02509e-144	1.9254e-139
					L4_5	RASGEF1B	Up	RASGEF1B	0.377723	0.858	0.742	3.54241e-142	1.69451e-137
					L4_5	MTRNR2L12	Up	MTRNR2L12	0.555547	0.464	0.315	2.17757e-133	1.04164e-128
					L4_5	MAPK8IP2	Up	MAPK8IP2	0.370568	0.524	0.461	2.9525e-132	1.41233e-127
					L4_5	TUBB2A	Down	TUBB2A	-0.257987	0.318	0.413	8.26117e-121	3.95173e-116
					L4_5	DNM1	Up	DNM1	0.323313	0.861	0.852	1.16932e-117	5.59345e-113
					L4_5	GRIN1	Up	GRIN1	0.365535	0.918	0.904	5.8209e-116	2.78443e-111
					L4_5	KIF3C	Up	KIF3C	0.296643	0.521	0.499	1.80231e-114	8.62137e-110
					L4_5	FP236383.1	Up	FP236383.1	0.346843	0.446	0.316	4.13072e-106	1.97593e-101
					L4_5	AC025159.1	Up	AC025159.1	0.327736	0.419	0.396	1.07741e-105	5.15379e-101
					L4_5	H1FX	Up	H1FX	0.388456	0.432	0.37	2.92775e-105	1.40049e-100
					L4_5	SYNPO	Up	SYNPO	0.348053	0.415	0.374	3.20695e-98	1.53404e-93
					L4_5	SCAMP5	Up	SCAMP5	0.332218	0.654	0.62	7.72052e-98	3.69311e-93
					L4_5	NGFRAP1	Down	NGFRAP1	-0.282203	0.189	0.226	2.17745e-95	1.04158e-90
					L4_5	TSPAN7	Down	TSPAN7	-0.26274	0.525	0.648	1.35187e-90	6.46668e-86
					L4_5	LINC01202	Down	LINC01202	-0.267179	0.178	0.29	3.14898e-89	1.50631e-84
					L4_5	CAMKV	Up	CAMKV	0.351312	0.523	0.464	5.09051e-88	2.43505e-83
					L4_5	SLC44A5	Down	SLC44A5	-0.260068	0.675	0.775	3.18827e-84	1.52511e-79
					L4_5	GPS2	Up	GPS2	0.266811	0.246	0.193	3.25041e-84	1.55483e-79
					L4_5	DPH6-DT	Down	DPH6-DT	-0.281865	0.171	0.29	1.7599e-81	8.41846e-77
					L4_5	MRPL41	Up	MRPL41	0.322703	0.499	0.45	4.37329e-81	2.09196e-76
					L4_5	AGAP3	Up	AGAP3	0.286009	0.592	0.568	1.15298e-80	5.51527e-76
					L4_5	RASD2	Up	RASD2	0.30735	0.233	0.187	7.56196e-79	3.61727e-74
					L4_5	PDZD4	Up	PDZD4	0.317147	0.431	0.387	3.62083e-77	1.73202e-72
					L4_5	NRXN2	Up	NRXN2	0.282997	0.538	0.516	4.91963e-77	2.35331e-72
					L4_5	AC124312.1	Up	AC124312.1	0.433681	0.583	0.497	7.08608e-75	3.38963e-70
					L4_5	RANGAP1	Up	RANGAP1	0.280292	0.516	0.491	1.67304e-73	8.00299e-69
					L4_5	MTRNR2L8	Up	MTRNR2L8	0.636457	0.212	0.148	4.28455e-72	2.04952e-67
					L4_5	THSD7A	Up	THSD7A	0.253623	0.159	0.106	4.58382e-72	2.19267e-67
					L4_5	SNPH	Up	SNPH	0.285982	0.405	0.371	2.29136e-71	1.09607e-66
					L4_5	BRSK2	Up	BRSK2	0.295421	0.531	0.502	8.61249e-71	4.11979e-66
					L4_5	MAPK8IP3	Up	MAPK8IP3	0.267423	0.621	0.605	2.87491e-70	1.37521e-65
					L4_5	PSD	Up	PSD	0.279792	0.504	0.476	1.05588e-68	5.05079e-64
					L4_5	APBB1	Up	APBB1	0.275948	0.551	0.525	2.02883e-68	9.70489e-64
					L4_5	FBXO44	Up	FBXO44	0.286031	0.493	0.458	2.32476e-68	1.11205e-63
					L4_5	SDK1	Up	SDK1	0.250416	0.269	0.237	5.43221e-68	2.5985e-63
					L4_5	OTOGL	Down	OTOGL	-0.292887	0.254	0.349	1.27635e-66	6.10543e-62
					L4_5	PPFIA3	Up	PPFIA3	0.280825	0.439	0.413	1.36935e-65	6.55027e-61
					L4_5	TEF	Up	TEF	0.263291	0.323	0.275	1.47721e-64	7.06622e-60
					L4_5	NCDN	Up	NCDN	0.310928	0.527	0.499	7.05782e-64	3.37611e-59
					L4_5	AL078639.1	Up	AL078639.1	0.366179	0.384	0.301	1.44776e-63	6.92534e-59
					L4_5	PRKAR1B	Up	PRKAR1B	0.25109	0.739	0.731	1.66911e-62	7.98419e-58
					L4_5	GIT1	Up	GIT1	0.273667	0.364	0.326	3.83617e-62	1.83503e-57
					L4_5	REEP2	Up	REEP2	0.251373	0.472	0.456	6.09352e-60	2.91483e-55
					L4_5	MEG3	Down	MEG3	-1.32907	0.139	0.281	6.17106e-60	2.95192e-55
					L4_5	SYN1	Up	SYN1	0.275173	0.706	0.683	8.31195e-60	3.97602e-55
					L4_5	NEUROD2	Up	NEUROD2	0.253194	0.367	0.35	9.14915e-60	4.3765e-55
					L4_5	MAPK8IP1	Up	MAPK8IP1	0.256722	0.363	0.322	9.88433e-59	4.72817e-54
					L4_5	FAIM2	Up	FAIM2	0.305713	0.825	0.811	1.02661e-57	4.91079e-53
					L4_5	DNAJB2	Up	DNAJB2	0.267253	0.55	0.529	1.45454e-51	6.95779e-47
					L4_5	HRH3	Up	HRH3	0.253264	0.263	0.215	2.89967e-46	1.38706e-41
					L4_5	TIMM23B	Up	TIMM23B	0.299548	0.341	0.3	3.02801e-42	1.44845e-37
					L4_5	LINC01821	Down	LINC01821	-0.255598	0.064	0.136	3.11955e-37	1.49224e-32
					L4_5	FAM19A2	Up	FAM19A2	0.292517	0.916	0.818	3.90095e-36	1.86602e-31
					L4_5	AL591501.1	Down	AL591501.1	-0.268075	0.173	0.273	3.63152e-35	1.73714e-30
					L4_5	LY86-AS1	Down	LY86-AS1	-0.251215	0.283	0.374	2.53801e-33	1.21406e-28
					L4_5	AC019211.1	Down	AC019211.1	-0.296218	0.351	0.451	4.58684e-32	2.19411e-27
					L4_5	AC067956.1	Down	AC067956.1	-0.264951	0.319	0.422	2.44111e-30	1.1677e-25
					L4_5	XIST	Down	XIST	-1.09719	0.079	0.276	8.82599e-29	4.22191e-24
					L4_5	AC011287.1	Down	AC011287.1	-0.252334	0.247	0.317	5.25147e-28	2.51204e-23
					L4_5	LINC00632	Down	LINC00632	-0.411378	0.463	0.553	8.84685e-28	4.23189e-23
					L4_5	PCDH15	Up	PCDH15	0.274242	0.273	0.257	9.61878e-27	4.60114e-22
					L4_5	LINC00486	Down	LINC00486	-0.505942	0.433	0.503	3.28149e-19	1.5697e-14
					L4_5	CASC15	Down	CASC15	-0.519482	0.284	0.362	1.75159e-18	8.37875e-14
					L4_5	LINC00882	Down	LINC00882	-0.33417	0.473	0.556	7.84147e-18	3.75097e-13
					L4_5	MEG8	Down	MEG8	-0.28423	0.334	0.42	1.16008e-09	5.54923e-05
					L4_5	CALM2	Down	CALM2	-0.396823	0.019	0.111	2.37611e-08	0.00113661
					L4_5	PVT1	Down	PVT1	-0.307933	0.097	0.178	5.3207e-08	0.00254515
					L4_5	NLGN4Y	Up	NLGN4Y	0.260844	0.465	0.371	6.77297e-08	0.00323985
					L4_5	RABGEF1	Down	RABGEF1	-0.25773	0.044	0.128	1.28247e-06	0.0613468
					L4_5	AL117329.1	Down	AL117329.1	-0.259444	0.312	0.375	4.31995e-05	1
					L4_6	PDE10A	Down	PDE10A	-0.514176	0.343	0.596	2.96925e-122	1.42034e-117
					L4_6	TUBB2A	Down	TUBB2A	-0.307388	0.336	0.464	5.63288e-94	2.69449e-89
					L4_6	TSPAN7	Down	TSPAN7	-0.38435	0.492	0.673	5.15686e-88	2.46678e-83
					L4_6	BEX2	Down	BEX2	-0.264672	0.338	0.452	5.02401e-73	2.40324e-68
					L4_6	BEX1	Down	BEX1	-0.268354	0.391	0.498	5.15623e-65	2.46648e-60
					L4_6	STMN1	Down	STMN1	-0.266094	0.528	0.645	1.57199e-64	7.51959e-60
					L4_6	NGFRAP1	Down	NGFRAP1	-0.326663	0.168	0.221	6.51141e-62	3.11473e-57
					L4_6	CCK	Down	CCK	-0.332892	0.578	0.686	4.69666e-60	2.24665e-55
					L4_6	DHFR	Up	DHFR	0.712876	0.658	0.59	1.08161e-54	5.17389e-50
					L4_6	GULP1	Down	GULP1	-0.263671	0.431	0.598	2.3676e-52	1.13254e-47
					L4_6	MTRNR2L12	Up	MTRNR2L12	0.566901	0.535	0.379	2.69924e-49	1.29118e-44
					L4_6	MAPK8IP2	Up	MAPK8IP2	0.335221	0.567	0.546	1.28869e-48	6.16447e-44
					L4_6	ELK1	Up	ELK1	0.430334	0.436	0.357	3.89017e-44	1.86086e-39
					L4_6	AC025159.1	Up	AC025159.1	0.267278	0.453	0.438	3.89467e-43	1.86302e-38
					L4_6	SNPH	Up	SNPH	0.313633	0.514	0.495	1.43055e-42	6.84302e-38
					L4_6	PSD	Up	PSD	0.320578	0.632	0.63	3.41604e-42	1.63406e-37
					L4_6	PHYHIP	Up	PHYHIP	0.393537	0.857	0.87	3.71003e-41	1.77469e-36
					L4_6	MTRNR2L8	Up	MTRNR2L8	0.796763	0.269	0.197	1.01818e-40	4.87045e-36
					L4_6	MAPK3	Up	MAPK3	0.313833	0.433	0.398	2.08706e-40	9.98344e-36
					L4_6	GRIN1	Up	GRIN1	0.35198	0.938	0.94	2.27085e-40	1.08626e-35
					L4_6	CAMKV	Up	CAMKV	0.361099	0.554	0.511	4.45505e-40	2.13107e-35
					L4_6	NRXN2	Up	NRXN2	0.325901	0.612	0.597	9.93484e-40	4.75233e-35
					L4_6	PYGB	Up	PYGB	0.250885	0.525	0.53	9.69087e-38	4.63563e-33
					L4_6	APBB1	Up	APBB1	0.257162	0.571	0.579	1.21594e-37	5.81645e-33
					L4_6	TIMM23B	Up	TIMM23B	0.333934	0.435	0.388	1.34707e-37	6.4437e-33
					L4_6	REEP2	Up	REEP2	0.280132	0.555	0.555	4.03166e-37	1.92854e-32
					L4_6	SYNPO	Up	SYNPO	0.341785	0.55	0.542	3.20828e-35	1.53468e-30
					L4_6	TUBA1B	Down	TUBA1B	-0.271901	0.731	0.811	3.64139e-35	1.74186e-30
					L4_6	BSG	Up	BSG	0.261893	0.676	0.694	5.42602e-34	2.59554e-29
					L4_6	SLC1A2	Down	SLC1A2	-0.304998	0.256	0.352	9.64989e-34	4.61602e-29
					L4_6	SLC44A5	Down	SLC44A5	-0.254385	0.515	0.64	9.26908e-33	4.43387e-28
					L4_6	ROBO2	Up	ROBO2	0.2888	0.904	0.901	9.85832e-33	4.71573e-28
					L4_6	PDZD4	Up	PDZD4	0.333621	0.526	0.466	1.06352e-32	5.08733e-28
					L4_6	RANGAP1	Up	RANGAP1	0.261836	0.593	0.607	5.15653e-32	2.46663e-27
					L4_6	GPS2	Up	GPS2	0.25726	0.264	0.219	1.98749e-31	9.50718e-27
					L4_6	BRSK2	Up	BRSK2	0.253754	0.545	0.535	1.98923e-31	9.5155e-27
					L4_6	GIT1	Up	GIT1	0.294373	0.466	0.432	6.65594e-29	3.18387e-24
					L4_6	MAPK8IP1	Up	MAPK8IP1	0.268414	0.445	0.419	3.05131e-28	1.45959e-23
					L4_6	LY6H	Up	LY6H	0.259581	0.719	0.727	4.2044e-27	2.01118e-22
					L4_6	FP671120.1	Up	FP671120.1	0.353659	0.542	0.424	2.16475e-24	1.03551e-19
					L4_6	MTRNR2L1	Up	MTRNR2L1	0.446755	0.118	0.052	2.30886e-24	1.10444e-19
					L4_6	AL078639.1	Up	AL078639.1	0.282583	0.391	0.318	5.35185e-23	2.56006e-18
					L4_6	MEG3	Down	MEG3	-2.0197	0.221	0.371	1.30813e-22	6.25742e-18
					L4_6	AC093607.1	Down	AC093607.1	-0.380642	0.121	0.198	2.26413e-21	1.08305e-16
					L4_6	DDN	Up	DDN	0.257922	0.296	0.255	5.48275e-21	2.62267e-16
					L4_6	AC124312.1	Up	AC124312.1	0.402174	0.627	0.51	1.89106e-18	9.04586e-14
					L4_6	AL591501.1	Down	AL591501.1	-0.339168	0.315	0.423	7.2724e-10	3.47875e-05
					L4_6	LINC00486	Down	LINC00486	-0.529998	0.515	0.586	8.98535e-10	4.29814e-05
					L4_6	LINC00632	Down	LINC00632	-0.389182	0.522	0.608	6.47742e-09	0.000309847
					L4_6	AL117329.1	Down	AL117329.1	-0.272107	0.455	0.53	5.11495e-08	0.00244674
					L4_6	PWAR6	Up	PWAR6	0.265807	0.471	0.384	5.45594e-07	0.0260985
					L4_6	PVT1	Down	PVT1	-0.532221	0.241	0.359	5.29214e-06	0.25315
					L4_6	ASB3	Down	ASB3	-0.313713	0.185	0.294	9.17067e-06	0.438679
					L4_6	PLP1	Down	PLP1	-0.316976	0.287	0.323	2.49898e-05	1
					L4_6	LINC00342	Down	LINC00342	-0.279784	0.118	0.208	0.00019518	1
					L4_6	RAPGEF6	Down	RAPGEF6	-0.341524	0.113	0.223	0.000210029	1
					L4_6	XIST	Down	XIST	-0.522886	0.14	0.243	0.000243734	1
					L4_6	FAM19A2	Up	FAM19A2	0.261832	0.613	0.519	0.00297102	1
					L4_6	FAM27C	Down	FAM27C	-0.302016	0.012	0.112	0.00451112	1
					L4_6	CALM2	Down	CALM2	-0.444442	0.028	0.15	0.00683316	1
					L4_6	RABGEF1	Down	RABGEF1	-0.354621	0.059	0.176	0.00750908	1
					L5	LINGO1	Up	LINGO1	0.550122	0.756	0.682	1.97738e-16	9.4588e-12
					L5	AL590434.1	Up	AL590434.1	0.419796	0.112	0.017	5.95337e-14	2.84779e-09
					L5	ARL17B	Down	ARL17B	-0.383218	0.154	0.267	1.18386e-11	5.66297e-07
					L5	RASGEF1B	Up	RASGEF1B	0.294116	0.797	0.694	1.51454e-11	7.2448e-07
					L5	MAPK8IP2	Up	MAPK8IP2	0.55604	0.516	0.383	3.3462e-10	1.60065e-05
					L5	AC025159.1	Up	AC025159.1	0.376626	0.425	0.335	5.253e-08	0.00251277
					L5	H1FX	Up	H1FX	0.525133	0.453	0.348	7.16633e-08	0.00342801
					L5	PRNP	Up	PRNP	0.365078	0.693	0.613	1.10491e-07	0.00528533
					L5	MIPOL1	Down	MIPOL1	-0.328879	0.406	0.528	2.64403e-07	0.0126477
					L5	CAMKV	Up	CAMKV	0.412177	0.501	0.396	9.35186e-07	0.0447346
					L5	GRIN2B	Up	GRIN2B	0.285243	0.802	0.776	1.03699e-06	0.0496043
					L5	LINC01250	Down	LINC01250	-0.318666	0.174	0.263	1.63508e-06	0.0782142
					L5	PHYHIP	Up	PHYHIP	0.400525	0.667	0.625	2.44959e-06	0.117176
					L5	SNTG2	Down	SNTG2	-0.274196	0.043	0.112	2.79561e-06	0.133728
					L5	AC124312.1	Up	AC124312.1	0.332474	0.614	0.588	3.23947e-06	0.15496
					L5	AC006148.1	Down	AC006148.1	-0.297375	0.512	0.567	4.11056e-06	0.196628
					L5	MAPK8IP1	Up	MAPK8IP1	0.351345	0.358	0.263	6.56424e-06	0.314
					L5	ATP6V0A1	Up	ATP6V0A1	0.319992	0.619	0.553	7.02587e-06	0.336083
					L5	MICAL3	Down	MICAL3	-0.304456	0.453	0.56	8.54272e-06	0.408641
					L5	MTRNR2L12	Up	MTRNR2L12	0.564142	0.561	0.445	8.97058e-06	0.429108
					L5	DPH6-DT	Down	DPH6-DT	-0.274204	0.155	0.253	1.69952e-05	0.812966
					L5	PYGB	Up	PYGB	0.372526	0.373	0.298	2.69318e-05	1
					L5	DRD1	Up	DRD1	0.291579	0.135	0.075	3.05072e-05	1
					L5	IMMP2L	Down	IMMP2L	-0.325653	0.66	0.73	3.5104e-05	1
					L5	FHIT	Down	FHIT	-0.260484	0.65	0.742	3.76196e-05	1
					L5	FAIM2	Up	FAIM2	0.317539	0.76	0.737	4.49916e-05	1
					L5	APBB1	Up	APBB1	0.347187	0.471	0.404	4.90161e-05	1
					L5	TUBB2A	Down	TUBB2A	-0.265288	0.27	0.311	5.0175e-05	1
					L5	FAM131B	Up	FAM131B	0.270412	0.239	0.142	5.51252e-05	1
					L5	DHFR	Up	DHFR	0.742906	0.682	0.58	5.78008e-05	1
					L5	LINC00632	Down	LINC00632	-0.274999	0.448	0.489	6.17392e-05	1
					L5	FRAS1	Up	FRAS1	0.290628	0.666	0.631	6.56927e-05	1
					L5	OLFM3	Down	OLFM3	-0.257906	0.868	0.914	7.64065e-05	1
					L5	SEZ6L2	Up	SEZ6L2	0.357444	0.606	0.481	7.79371e-05	1
					L5	CST3	Down	CST3	-0.350312	0.069	0.119	8.0575e-05	1
					L5	ELK1	Up	ELK1	0.439607	0.231	0.142	9.32735e-05	1
					L5	CRYM	Down	CRYM	-0.262601	0.545	0.593	0.000107157	1
					L5	GARNL3	Down	GARNL3	-0.26699	0.483	0.565	0.000121782	1
					L5	MAP1A	Up	MAP1A	0.348174	0.487	0.422	0.000125108	1
					L5	NCDN	Up	NCDN	0.383438	0.495	0.436	0.000129467	1
					L5	RNF187	Up	RNF187	0.373658	0.297	0.228	0.000138121	1
					L5	FP671120.1	Up	FP671120.1	0.283283	0.568	0.498	0.000140166	1
					L5	PRKAR1B	Up	PRKAR1B	0.350425	0.668	0.623	0.000144152	1
					L5	PPP1R12C	Up	PPP1R12C	0.3087	0.189	0.113	0.000149858	1
					L5	LPP	Down	LPP	-0.309395	0.272	0.351	0.000149949	1
					L5	COX5B	Down	COX5B	-0.254778	0.202	0.228	0.000157983	1
					L5	NIPAL2	Down	NIPAL2	-0.271238	0.324	0.398	0.000167643	1
					L5	GRM8	Down	GRM8	-0.264906	0.767	0.823	0.000177481	1
					L5	RAPGEF3	Down	RAPGEF3	-0.271264	0.112	0.173	0.000191352	1
					L5	AC090568.2	Down	AC090568.2	-0.316647	0.577	0.606	0.000191945	1
					L5	LINC01725	Down	LINC01725	-0.353671	0.199	0.271	0.000209803	1
					L5	JUND	Up	JUND	0.37667	0.554	0.464	0.000222359	1
					L5	TUBGCP6	Up	TUBGCP6	0.289036	0.263	0.199	0.000228912	1
					L5	ZBTB7A	Up	ZBTB7A	0.333688	0.399	0.307	0.000241182	1
					L5	KIF3C	Up	KIF3C	0.354369	0.46	0.361	0.000247086	1
					L5	SLC44A5	Down	SLC44A5	-0.253511	0.596	0.669	0.000247357	1
					L5	TNPO2	Up	TNPO2	0.274535	0.427	0.341	0.000248403	1
					L5	STARD13	Up	STARD13	0.26048	0.516	0.513	0.00026288	1
					L5	FAM168B	Up	FAM168B	0.272109	0.336	0.271	0.000270506	1
					L5	CELF1	Up	CELF1	0.311262	0.601	0.543	0.000287655	1
					L5	ETS2	Up	ETS2	0.257008	0.279	0.188	0.00032109	1
					L5	SNX32	Down	SNX32	-0.282958	0.369	0.439	0.000325514	1
					L5	GREM2	Down	GREM2	-0.330124	0.291	0.393	0.000346198	1
					L5	HPCAL4	Up	HPCAL4	0.324165	0.352	0.255	0.000353772	1
					L5	CDHR1	Up	CDHR1	0.309586	0.246	0.16	0.000369788	1
					L5	THY1	Up	THY1	0.37233	0.652	0.57	0.000381982	1
					L5	XIST	Down	XIST	-1.61564	0.062	0.358	0.000408799	1
					L5	DNM1	Up	DNM1	0.285945	0.782	0.77	0.000438577	1
					L5	UBE2Z	Up	UBE2Z	0.283331	0.279	0.219	0.000513077	1
					L5	KCNJ4	Up	KCNJ4	0.302944	0.244	0.192	0.000530983	1
					L5	ATG10	Down	ATG10	-0.302803	0.226	0.306	0.000556566	1
					L5	LETM1	Up	LETM1	0.267144	0.167	0.116	0.000568954	1
					L5	TEF	Up	TEF	0.264045	0.26	0.17	0.000587831	1
					L5	STARD4	Down	STARD4	-0.273048	0.157	0.205	0.000638483	1
					L5	ATP5MC2	Up	ATP5MC2	0.255677	0.209	0.137	0.000675445	1
					L5	FZR1	Up	FZR1	0.281035	0.254	0.211	0.000704033	1
					L5	MAPK3	Up	MAPK3	0.336708	0.261	0.186	0.000704962	1
					L5	KCNB2	Down	KCNB2	-0.259683	0.803	0.846	0.000705787	1
					L5	PACSIN1	Up	PACSIN1	0.303455	0.376	0.304	0.000738779	1
					L5	LINC00894	Down	LINC00894	-0.305143	0.228	0.305	0.000746958	1
					L5	UBXN6	Up	UBXN6	0.255666	0.297	0.225	0.000747773	1
					L5	PRRC2B	Up	PRRC2B	0.257334	0.476	0.429	0.000813521	1
					L5	DUSP8	Up	DUSP8	0.274746	0.328	0.266	0.000982229	1
					L5	PTCHD1-AS	Down	PTCHD1-AS	-0.254207	0.315	0.387	0.00106757	1
					L5	MAPK8IP3	Up	MAPK8IP3	0.261324	0.573	0.507	0.00107039	1
					L5	SDF4	Down	SDF4	-0.251836	0.199	0.266	0.00109413	1
					L5	LPCAT4	Up	LPCAT4	0.280945	0.423	0.329	0.00115209	1
					L5	CDK5R1	Up	CDK5R1	0.268281	0.385	0.318	0.00129016	1
					L5	UBE2M	Up	UBE2M	0.360681	0.314	0.235	0.0014491	1
					L5	ORAI2	Up	ORAI2	0.273682	0.219	0.148	0.00162482	1
					L5	AHDC1	Up	AHDC1	0.318358	0.337	0.249	0.00171211	1
					L5	ZBTB1	Down	ZBTB1	-0.276824	0.159	0.23	0.00174399	1
					L5	ZDBF2	Down	ZDBF2	-0.296025	0.326	0.395	0.00187992	1
					L5	SCAMP5	Up	SCAMP5	0.295756	0.589	0.495	0.00196163	1
					L5	SNPH	Up	SNPH	0.251421	0.382	0.337	0.00197753	1
					L5	YPEL3	Up	YPEL3	0.334631	0.488	0.414	0.00199247	1
					L5	FBXO44	Up	FBXO44	0.377641	0.502	0.407	0.00210068	1
					L5	REEP2	Up	REEP2	0.377266	0.488	0.414	0.00220488	1
					L5	TUBA1B	Down	TUBA1B	-0.251875	0.607	0.637	0.00243945	1
					L5	CLIP2	Up	CLIP2	0.293582	0.506	0.457	0.00246205	1
					L5	CREBRF	Up	CREBRF	0.28151	0.397	0.329	0.00247893	1
					L5	NORAD	Up	NORAD	0.415133	0.411	0.327	0.00252815	1
					L5	ATPIF1	Down	ATPIF1	-0.268755	0.107	0.137	0.00257356	1
					L5	GMFB	Up	GMFB	0.270344	0.255	0.211	0.00258256	1
					L5	MAPK11	Up	MAPK11	0.266578	0.244	0.158	0.00260325	1
					L5	TMBIM6	Up	TMBIM6	0.260878	0.457	0.395	0.00262508	1
					L5	BRINP3	Down	BRINP3	-0.285427	0.371	0.467	0.00284474	1
					L5	KCNAB1	Down	KCNAB1	-0.254485	0.396	0.465	0.00319532	1
					L5	ATP6V0D1	Up	ATP6V0D1	0.289711	0.268	0.198	0.00326284	1
					L5	PLXDC2	Down	PLXDC2	-0.346073	0.175	0.252	0.00358014	1
					L5	MBTD1	Up	MBTD1	0.25664	0.28	0.27	0.00368253	1
					L5	IP6K1	Up	IP6K1	0.274035	0.344	0.27	0.00406912	1
					L5	CEP170B	Up	CEP170B	0.299961	0.258	0.188	0.00421217	1
					L5	KIAA1551	Up	KIAA1551	0.255224	0.261	0.219	0.00452398	1
					L5	KIF1A	Up	KIF1A	0.301707	0.618	0.558	0.00470705	1
					L5	USP7	Up	USP7	0.296929	0.309	0.24	0.00489431	1
					L5	BAD	Up	BAD	0.25927	0.183	0.129	0.00502212	1
					L5	ATXN7L3	Up	ATXN7L3	0.293956	0.276	0.192	0.00530063	1
					L5	NGFRAP1	Down	NGFRAP1	-0.3094	0.131	0.159	0.00536971	1
					L5	STMN1	Down	STMN1	-0.250942	0.434	0.442	0.00540578	1
					L5	TRANK1	Down	TRANK1	-0.254592	0.38	0.425	0.00555259	1
					L5	PTPRK	Up	PTPRK	0.280037	0.142	0.113	0.00569003	1
					L5	KCNH7	Down	KCNH7	-0.251648	0.726	0.792	0.00625316	1
					L5	MRPL41	Up	MRPL41	0.346017	0.411	0.339	0.00636405	1
					L5	HSPA13	Up	HSPA13	0.302332	0.247	0.178	0.00646226	1
					L5	IPCEF1	Up	IPCEF1	0.25847	0.465	0.42	0.0073958	1
					L5	PIANP	Up	PIANP	0.268356	0.338	0.258	0.0076239	1
					L5	UROS	Up	UROS	0.283671	0.246	0.167	0.00857718	1
					L5	DYNLL2	Up	DYNLL2	0.25695	0.4	0.318	0.00879451	1
					L5	ENO2	Up	ENO2	0.266941	0.652	0.608	0.00922344	1
					L5	PDZD4	Up	PDZD4	0.255019	0.361	0.286	0.00930434	1
					L5	CADM3	Up	CADM3	0.275119	0.403	0.347	0.00983936	1
					L5_6	DHFR	Up	DHFR	0.955838	0.631	0.522	3.41195e-49	1.63211e-44
					L5_6	FP236383.1	Up	FP236383.1	0.729398	0.437	0.281	7.7807e-48	3.7219e-43
					L5_6	MTRNR2L12	Up	MTRNR2L12	1.04588	0.483	0.286	2.79628e-42	1.3376e-37
					L5_6	PDE10A	Down	PDE10A	-0.559279	0.293	0.519	4.34858e-38	2.08014e-33
					L5_6	MTRNR2L8	Up	MTRNR2L8	1.09514	0.253	0.127	9.60506e-37	4.59458e-32
					L5_6	GRIN1	Up	GRIN1	0.559849	0.894	0.902	7.05729e-35	3.37586e-30
					L5_6	NEGR1	Up	NEGR1	0.257595	0.967	0.983	4.62132e-34	2.21061e-29
					L5_6	FP671120.1	Up	FP671120.1	0.779898	0.479	0.326	1.15198e-33	5.51049e-29
					L5_6	ITGA8	Up	ITGA8	0.489816	0.433	0.424	1.79105e-33	8.56748e-29
					L5_6	RPH3A	Down	RPH3A	-0.267916	0.455	0.623	8.51354e-31	4.07245e-26
					L5_6	GRM3	Up	GRM3	0.343166	0.667	0.712	2.53004e-30	1.21024e-25
					L5_6	MPPED2	Down	MPPED2	-0.356264	0.221	0.41	2.69705e-30	1.29013e-25
					L5_6	NRXN3	Down	NRXN3	-0.269805	0.884	0.961	6.15268e-29	2.94313e-24
					L5_6	SPARCL1	Down	SPARCL1	-0.270088	0.724	0.864	9.2202e-29	4.41048e-24
					L5_6	LSAMP	Up	LSAMP	0.30249	0.938	0.96	9.95603e-29	4.76247e-24
					L5_6	TUBB2A	Down	TUBB2A	-0.256772	0.276	0.385	6.26371e-28	2.99625e-23
					L5_6	BEX1	Down	BEX1	-0.267162	0.315	0.423	8.03198e-28	3.8421e-23
					L5_6	TSPAN7	Down	TSPAN7	-0.320828	0.468	0.646	2.99469e-27	1.43251e-22
					L5_6	MKL2	Up	MKL2	0.309275	0.733	0.668	6.00164e-27	2.87089e-22
					L5_6	TFDP2	Up	TFDP2	0.277603	0.607	0.657	5.00086e-26	2.39216e-21
					L5_6	SNTG1	Up	SNTG1	0.259425	0.832	0.893	2.24913e-25	1.07587e-20
					L5_6	NGFRAP1	Down	NGFRAP1	-0.290933	0.179	0.228	3.08717e-25	1.47675e-20
					L5_6	MTRNR2L1	Up	MTRNR2L1	0.684205	0.139	0.036	4.72888e-25	2.26206e-20
					L5_6	KHDRBS3	Down	KHDRBS3	-0.318501	0.806	0.911	7.74134e-25	3.70307e-20
					L5_6	RNF130	Up	RNF130	0.254687	0.686	0.723	1.52819e-24	7.31008e-20
					L5_6	ELK1	Up	ELK1	0.568671	0.318	0.248	1.96156e-24	9.38312e-20
					L5_6	ADAMTSL1	Down	ADAMTSL1	-0.479405	0.494	0.666	2.99489e-24	1.4326e-19
					L5_6	NRXN2	Up	NRXN2	0.420599	0.567	0.573	9.27106e-24	4.43481e-19
					L5_6	PDZD2	Down	PDZD2	-0.308404	0.478	0.658	2.55333e-23	1.22138e-18
					L5_6	DYNLL1	Down	DYNLL1	-0.264109	0.478	0.575	4.23138e-23	2.02408e-18
					L5_6	MAPK8IP3	Up	MAPK8IP3	0.296721	0.594	0.638	3.08648e-21	1.47642e-16
					L5_6	RASGEF1B	Up	RASGEF1B	0.593303	0.828	0.692	3.47721e-21	1.66332e-16
					L5_6	MLIP	Down	MLIP	-0.305071	0.551	0.704	3.74949e-21	1.79357e-16
					L5_6	ELMO1	Down	ELMO1	-0.264279	0.488	0.647	1.04197e-20	4.98427e-16
					L5_6	IQCJ-SCHIP1	Up	IQCJ-SCHIP1	0.259072	0.713	0.754	1.05295e-20	5.03679e-16
					L5_6	NSF	Down	NSF	-0.251029	0.6	0.757	1.61735e-20	7.73659e-16
					L5_6	CAMK2B	Up	CAMK2B	0.259526	0.812	0.857	1.39266e-19	6.66178e-15
					L5_6	BAIAP2	Up	BAIAP2	0.263954	0.635	0.693	2.71738e-19	1.29986e-14
					L5_6	KCNQ5	Up	KCNQ5	0.296801	0.862	0.899	3.43905e-19	1.64507e-14
					L5_6	ZER1	Up	ZER1	0.304962	0.565	0.617	6.79803e-19	3.25184e-14
					L5_6	HS3ST2	Down	HS3ST2	-0.288273	0.247	0.401	8.94437e-19	4.27854e-14
					L5_6	KCNH7	Up	KCNH7	0.276796	0.597	0.667	1.09664e-18	5.24578e-14
					L5_6	ATG10	Down	ATG10	-0.297159	0.237	0.381	1.18344e-18	5.66099e-14
					L5_6	KIF3C	Up	KIF3C	0.268991	0.486	0.526	1.06189e-17	5.07954e-13
					L5_6	PHYHIP	Up	PHYHIP	0.411356	0.733	0.756	1.54061e-17	7.36951e-13
					L5_6	JPH4	Up	JPH4	0.314518	0.613	0.628	1.65182e-17	7.90148e-13
					L5_6	SEPT11	Up	SEPT11	0.264872	0.655	0.598	2.37457e-17	1.13588e-12
					L5_6	SGCZ	Up	SGCZ	0.303544	0.726	0.732	5.08902e-17	2.43433e-12
					L5_6	CAMKV	Up	CAMKV	0.412114	0.547	0.521	6.39486e-17	3.05898e-12
					L5_6	DNM1	Up	DNM1	0.281703	0.793	0.843	1.3168e-16	6.2989e-12
					L5_6	CLU	Up	CLU	0.39142	0.735	0.786	2.60489e-16	1.24605e-11
					L5_6	AGAP3	Up	AGAP3	0.277559	0.51	0.547	3.12422e-16	1.49447e-11
					L5_6	IRS2	Up	IRS2	0.351905	0.408	0.382	3.27179e-16	1.56506e-11
					L5_6	LY6H	Up	LY6H	0.323424	0.665	0.701	4.57248e-16	2.18725e-11
					L5_6	SLC26A3	Up	SLC26A3	0.574282	0.696	0.534	7.04637e-16	3.37063e-11
					L5_6	DNAJB2	Up	DNAJB2	0.468199	0.571	0.537	2.22725e-15	1.0654e-10
					L5_6	RARB	Up	RARB	0.401787	0.182	0.147	2.83312e-15	1.35523e-10
					L5_6	KCNQ2	Up	KCNQ2	0.285914	0.575	0.621	2.95899e-15	1.41543e-10
					L5_6	LRP4	Up	LRP4	0.277088	0.491	0.446	3.03515e-15	1.45187e-10
					L5_6	NSMF	Up	NSMF	0.405422	0.476	0.47	3.05093e-15	1.45941e-10
					L5_6	DPP7	Up	DPP7	0.403442	0.519	0.48	3.21007e-15	1.53554e-10
					L5_6	SCAMP5	Up	SCAMP5	0.316595	0.645	0.679	3.60042e-15	1.72226e-10
					L5_6	MAPK8IP2	Up	MAPK8IP2	0.342925	0.466	0.453	4.72257e-15	2.25904e-10
					L5_6	CADM1	Up	CADM1	0.310185	0.613	0.626	6.5419e-15	3.12932e-10
					L5_6	SNPH	Up	SNPH	0.3563	0.416	0.41	1.2855e-14	6.14917e-10
					L5_6	HRH3	Up	HRH3	0.487329	0.22	0.152	3.99426e-14	1.91065e-09
					L5_6	GOPC	Down	GOPC	-0.25328	0.169	0.304	4.63839e-14	2.21878e-09
					L5_6	FAIM2	Up	FAIM2	0.38286	0.757	0.778	4.68082e-14	2.23907e-09
					L5_6	CDH9	Down	CDH9	-0.272047	0.449	0.565	5.86861e-14	2.80725e-09
					L5_6	APBB1	Up	APBB1	0.264192	0.48	0.506	1.54022e-13	7.36765e-09
					L5_6	AL078639.1	Up	AL078639.1	0.495554	0.342	0.22	1.88123e-13	8.99887e-09
					L5_6	TIMM23B	Up	TIMM23B	0.3253	0.292	0.264	2.02563e-13	9.6896e-09
					L5_6	SRCIN1	Up	SRCIN1	0.278121	0.528	0.552	3.78047e-13	1.80839e-08
					L5_6	PSD	Up	PSD	0.356149	0.475	0.477	3.89559e-13	1.86346e-08
					L5_6	GHR	Up	GHR	0.259014	0.516	0.547	4.06283e-13	1.94345e-08
					L5_6	RUNDC3A	Up	RUNDC3A	0.258495	0.455	0.464	4.2658e-13	2.04055e-08
					L5_6	FAM19A2	Up	FAM19A2	0.472466	0.648	0.554	7.28683e-13	3.48566e-08
					L5_6	B3GAT1	Up	B3GAT1	0.334191	0.367	0.355	9.65172e-13	4.6169e-08
					L5_6	CADPS2	Down	CADPS2	-0.269334	0.824	0.901	1.38411e-12	6.62089e-08
					L5_6	MAP1A	Up	MAP1A	0.325924	0.473	0.472	1.70873e-12	8.17369e-08
					L5_6	INTS1	Up	INTS1	0.289753	0.307	0.314	1.93024e-12	9.2333e-08
					L5_6	MT3	Up	MT3	0.302062	0.372	0.383	4.57491e-12	2.18841e-07
					L5_6	KNDC1	Up	KNDC1	0.263831	0.351	0.368	7.07702e-12	3.38529e-07
					L5_6	AC011287.1	Down	AC011287.1	-0.488087	0.249	0.382	7.91228e-12	3.78484e-07
					L5_6	BRSK2	Up	BRSK2	0.25996	0.436	0.457	1.15404e-11	5.52034e-07
					L5_6	PPFIA3	Up	PPFIA3	0.259816	0.425	0.432	1.40588e-11	6.72503e-07
					L5_6	TMEM63B	Up	TMEM63B	0.318532	0.376	0.359	1.47605e-11	7.06066e-07
					L5_6	H1FX	Up	H1FX	0.338203	0.343	0.315	1.51371e-11	7.24083e-07
					L5_6	SYN1	Up	SYN1	0.297727	0.558	0.574	1.62068e-11	7.75251e-07
					L5_6	TMEM179	Up	TMEM179	0.277513	0.242	0.207	3.09463e-11	1.48032e-06
					L5_6	NAV3	Down	NAV3	-0.254417	0.862	0.935	4.43583e-11	2.12188e-06
					L5_6	MRPL41	Up	MRPL41	0.319522	0.404	0.401	5.39928e-11	2.58274e-06
					L5_6	C10orf11	Up	C10orf11	0.329266	0.136	0.128	6.08686e-11	2.91165e-06
					L5_6	CBX6	Up	CBX6	0.290447	0.347	0.33	6.97924e-11	3.33852e-06
					L5_6	ST6GALNAC5	Down	ST6GALNAC5	-0.270189	0.165	0.269	1.02241e-10	4.89068e-06
					L5_6	MBOAT7	Up	MBOAT7	0.27627	0.358	0.358	1.41588e-10	6.77284e-06
					L5_6	GUCY1B1	Down	GUCY1B1	-0.27981	0.212	0.324	2.7638e-10	1.32206e-05
					L5_6	TPPP	Up	TPPP	0.337951	0.528	0.538	3.14694e-10	1.50534e-05
					L5_6	MEG3	Down	MEG3	-2.33826	0.135	0.351	3.46769e-10	1.65877e-05
					L5_6	GIT1	Up	GIT1	0.307586	0.357	0.345	3.47365e-10	1.66162e-05
					L5_6	CYP46A1	Up	CYP46A1	0.254975	0.477	0.505	4.25126e-10	2.03359e-05
					L5_6	FTL	Up	FTL	0.266385	0.531	0.529	4.48383e-10	2.14484e-05
					L5_6	ENTPD6	Up	ENTPD6	0.29591	0.354	0.353	7.70111e-10	3.68383e-05
					L5_6	FBXO44	Up	FBXO44	0.329534	0.45	0.406	8.02078e-10	3.83674e-05
					L5_6	LINC00632	Down	LINC00632	-0.492363	0.409	0.546	2.61473e-09	0.000125075
					L5_6	FAM19A1	Up	FAM19A1	0.304918	0.28	0.253	3.23035e-09	0.000154524
					L5_6	LINC00882	Down	LINC00882	-0.510421	0.379	0.533	3.3288e-09	0.000159233
					L5_6	PPP2R4	Up	PPP2R4	0.250252	0.125	0.118	6.38384e-09	0.000305371
					L5_6	GNA11	Up	GNA11	0.256669	0.235	0.224	1.22849e-08	0.000587649
					L5_6	SYNPO	Up	SYNPO	0.31906	0.422	0.421	1.29036e-08	0.000617243
					L5_6	NEUROD2	Up	NEUROD2	0.250422	0.334	0.32	1.81278e-08	0.000867144
					L5_6	TRPC6	Up	TRPC6	0.271341	0.325	0.302	2.25996e-08	0.00108105
					L5_6	AP1G2	Up	AP1G2	0.251134	0.358	0.338	4.38461e-08	0.00209738
					L5_6	TRMT11	Down	TRMT11	-0.311594	0.286	0.421	4.49449e-08	0.00214994
					L5_6	LINC00486	Down	LINC00486	-0.606383	0.408	0.511	7.57997e-08	0.00362588
					L5_6	ELFN2	Up	ELFN2	0.276924	0.283	0.247	1.07197e-07	0.00512775
					L5_6	AL591501.1	Down	AL591501.1	-0.324349	0.161	0.291	2.79379e-07	0.0133641
					L5_6	MAPK8IP1	Up	MAPK8IP1	0.304765	0.314	0.279	4.10262e-07	0.0196249
					L5_6	PDZD4	Up	PDZD4	0.266665	0.386	0.378	4.8097e-07	0.0230072
					L5_6	MEG8	Down	MEG8	-0.363104	0.326	0.458	5.18332e-07	0.0247944
					L5_6	LRFN4	Up	LRFN4	0.274924	0.255	0.224	6.02388e-07	0.0288152
					L5_6	AQP4-AS1	Down	AQP4-AS1	-0.350838	0.343	0.462	8.19953e-07	0.0392225
					L5_6	FO538757.2	Up	FO538757.2	0.268743	0.127	0.101	1.63211e-06	0.0780722
					L5_6	PWRN1	Down	PWRN1	-0.427031	0.243	0.362	2.91206e-06	0.139298
					L5_6	AC124312.1	Up	AC124312.1	0.368118	0.51	0.415	3.09945e-06	0.148262
					L5_6	LY86-AS1	Down	LY86-AS1	-0.276689	0.143	0.249	4.68989e-06	0.224341
					L5_6	DCC	Down	DCC	-0.261033	0.185	0.263	5.54917e-06	0.265444
					L5_6	PVT1	Down	PVT1	-0.761113	0.127	0.284	5.84352e-06	0.279525
					L5_6	SORCS1	Down	SORCS1	-0.254762	0.427	0.502	1.31186e-05	0.627527
					L5_6	MXD4	Up	MXD4	0.273467	0.254	0.223	2.33657e-05	1
					L5_6	XIST	Down	XIST	-0.475889	0.141	0.241	3.1956e-05	1
					L5_6	AF117829.1	Down	AF117829.1	-0.252613	0.188	0.297	3.47167e-05	1
					L5_6	RPRM	Up	RPRM	0.340913	0.274	0.197	3.78138e-05	1
					L5_6	FAM19A5	Up	FAM19A5	0.250424	0.277	0.225	4.61497e-05	1
					L5_6	LINC01811	Down	LINC01811	-0.25566	0.137	0.242	5.01429e-05	1
					L5_6	DANT2	Down	DANT2	-0.329511	0.397	0.522	0.000146755	1
					L5_6	RP11-192H23.4	Up	RP11-192H23.4	0.261789	0.104	0.079	0.000158141	1
					L5_6	FAM27C	Down	FAM27C	-0.442196	0.004	0.125	0.000994248	1
					L5_6	CALM2	Down	CALM2	-0.593392	0.018	0.171	0.00166706	1
					L5_6	ASB3	Down	ASB3	-0.374345	0.159	0.296	0.00248418	1
					L5_6	FP236383.3	Down	FP236383.3	-2.14134	0.001	0.188	0.0064132	1
					L6	CCK	Down	CCK	-0.316292	0.603	0.723	1.76154e-24	8.42634e-20
					L6	TUBB2A	Down	TUBB2A	-0.272836	0.383	0.528	1.3433e-22	6.42568e-18
					L6	TSPAN7	Down	TSPAN7	-0.32249	0.48	0.682	2.72799e-20	1.30494e-15
					L6	KCNT2	Down	KCNT2	-0.342724	0.516	0.719	7.26133e-17	3.47346e-12
					L6	SPARCL1	Down	SPARCL1	-0.254238	0.812	0.917	1.12136e-16	5.36402e-12
					L6	BEX3	Down	BEX3	-0.298729	0.266	0.396	3.89369e-16	1.86255e-11
					L6	RPL31	Up	RPL31	0.289363	0.323	0.422	4.21753e-16	2.01746e-11
					L6	STMN1	Down	STMN1	-0.265509	0.578	0.71	1.80328e-15	8.62597e-11
					L6	CAMK2A	Up	CAMK2A	0.278828	0.85	0.896	1.17974e-14	5.6433e-10
					L6	TIMM23B	Up	TIMM23B	0.394339	0.426	0.405	2.88166e-12	1.37844e-07
					L6	SYNPO	Up	SYNPO	0.388746	0.588	0.615	6.95731e-12	3.32803e-07
					L6	JPH4	Up	JPH4	0.254085	0.749	0.772	3.50226e-10	1.67531e-05
					L6	CTIF	Up	CTIF	0.252563	0.465	0.502	1.08035e-09	5.16785e-05
					L6	DHFR	Up	DHFR	0.621501	0.642	0.611	2.83975e-09	0.000135839
					L6	PALM2-AKAP2	Down	PALM2-AKAP2	-0.276168	0.329	0.51	3.02591e-09	0.000144744
					L6	LRFN4	Up	LRFN4	0.339201	0.334	0.332	4.54345e-09	0.000217336
					L6	PRKG1	Up	PRKG1	0.415128	0.399	0.335	7.4532e-09	0.000356524
					L6	HPSE2	Up	HPSE2	0.2585	0.614	0.633	9.93231e-09	0.000475112
					L6	DPF1	Up	DPF1	0.252634	0.39	0.418	1.01162e-08	0.000483907
					L6	CAMKV	Up	CAMKV	0.29537	0.61	0.63	1.27385e-08	0.000609348
					L6	SLC17A7	Up	SLC17A7	0.257847	0.817	0.864	1.65209e-08	0.000790278
					L6	GRIN1	Up	GRIN1	0.34363	0.945	0.941	2.31296e-08	0.00110641
					L6	AL591501.1	Down	AL591501.1	-0.467391	0.323	0.516	2.40359e-08	0.00114976
					L6	NRXN2	Up	NRXN2	0.276826	0.539	0.546	3.29497e-08	0.00157615
					L6	NTNG2	Up	NTNG2	0.272228	0.811	0.831	4.25886e-08	0.00203723
					L6	NTNG1	Down	NTNG1	-0.283205	0.462	0.606	7.85399e-08	0.00375696
					L6	ELK1	Up	ELK1	0.42646	0.389	0.336	8.74077e-08	0.00418115
					L6	CAMK2B	Up	CAMK2B	0.287407	0.867	0.886	1.14527e-07	0.0054784
					L6	SNPH	Up	SNPH	0.386379	0.417	0.404	1.28076e-07	0.00612651
					L6	STPG2	Up	STPG2	0.453413	0.624	0.648	1.57077e-07	0.0075138
					L6	RERG	Down	RERG	-0.27949	0.219	0.342	1.7414e-07	0.00832998
					L6	CHD5	Up	CHD5	0.26874	0.767	0.799	1.82659e-07	0.00873747
					L6	CDK16	Up	CDK16	0.275613	0.449	0.444	2.05307e-07	0.00982084
					L6	PDZD4	Up	PDZD4	0.358805	0.548	0.53	2.51045e-07	0.0120087
					L6	SNTG1	Up	SNTG1	0.272841	0.948	0.941	2.6634e-07	0.0127404
					L6	TPPP	Up	TPPP	0.260557	0.556	0.59	3.65978e-07	0.0175066
					L6	PHYHIP	Up	PHYHIP	0.316971	0.881	0.899	9.50802e-07	0.0454816
					L6	NAT8L	Up	NAT8L	0.259503	0.553	0.563	1.04826e-06	0.0501434
					L6	MTRNR2L8	Up	MTRNR2L8	0.595958	0.259	0.179	1.24117e-06	0.0593711
					L6	PSD	Up	PSD	0.33091	0.672	0.666	1.31375e-06	0.0628433
					L6	AC124312.1	Up	AC124312.1	0.286144	0.574	0.527	2.1275e-06	0.101769
					L6	ADAMTS19	Up	ADAMTS19	0.264921	0.567	0.567	3.08e-06	0.147332
					L6	RABL6	Up	RABL6	0.257787	0.49	0.503	3.55051e-06	0.169839
					L6	HS6ST3	Down	HS6ST3	-0.260928	0.731	0.829	3.8623e-06	0.184753
					L6	SCAMP5	Up	SCAMP5	0.293744	0.701	0.732	4.86016e-06	0.232486
					L6	MAPK8IP1	Up	MAPK8IP1	0.292022	0.494	0.466	5.28232e-06	0.25268
					L6	GCNT4	Down	GCNT4	-0.281582	0.235	0.373	7.42744e-06	0.355292
					L6	DNAJB2	Up	DNAJB2	0.269376	0.617	0.648	7.80513e-06	0.373358
					L6	LARGE	Up	LARGE	0.25632	0.267	0.244	1.26576e-05	0.605478
					L6	GIT1	Up	GIT1	0.253451	0.448	0.46	2.03695e-05	0.974375
					L6	AC073050.1	Down	AC073050.1	-0.292713	0.298	0.438	2.5003e-05	1
					L6	ATP5ME	Down	ATP5ME	-0.282668	0.154	0.249	3.79417e-05	1
					L6	XIST	Down	XIST	-0.753871	0.126	0.306	5.03151e-05	1
					L6	FO538757.2	Up	FO538757.2	0.272082	0.13	0.108	5.79602e-05	1
					L6	RAPGEF6	Down	RAPGEF6	-0.409206	0.192	0.327	7.66174e-05	1
					L6	NSMF	Up	NSMF	0.25145	0.56	0.562	0.000108074	1
					L6	SLC35F3	Up	SLC35F3	0.279673	0.546	0.546	0.000117995	1
					L6	FP671120.1	Up	FP671120.1	0.327653	0.55	0.441	0.000168489	1
					L6	MEG3	Down	MEG3	-1.84847	0.216	0.375	0.00017648	1
					L6	MTRNR2L1	Up	MTRNR2L1	0.463866	0.102	0.046	0.000201929	1
					L6	PVT1	Down	PVT1	-0.446078	0.158	0.309	0.00036805	1
					L6	BSG	Up	BSG	0.253239	0.736	0.742	0.000368379	1
					L6	SLC1A2	Down	SLC1A2	-0.329603	0.239	0.335	0.000778075	1
					L6	C10orf11	Up	C10orf11	0.346747	0.151	0.105	0.000805201	1
					L6	TRMT11	Down	TRMT11	-0.253017	0.363	0.492	0.0016004	1
					L6	PTCHD1-AS	Down	PTCHD1-AS	-0.271822	0.253	0.374	0.00189447	1
					L6	AC007563.2	Down	AC007563.2	-0.252894	0.321	0.436	0.0025912	1
					L6	STXBP5-AS1	Down	STXBP5-AS1	-0.301543	0.401	0.54	0.00714396	1
					LS	MTRNR2L12	Up	MTRNR2L12	0.932895	0.291	0.167	7.61203e-17	3.64122e-12
					LS	RASGEF1B	Up	RASGEF1B	1.071	0.446	0.259	9.42359e-17	4.50777e-12
					LS	BEX3	Down	BEX3	-0.436521	0.192	0.298	7.24338e-11	3.46487e-06
					LS	GABRA1	Down	GABRA1	-0.327692	0.344	0.466	3.2086e-09	0.000153483
					LS	RPH3A	Down	RPH3A	-0.506774	0.216	0.335	1.04512e-08	0.000499933
					LS	NSG2	Down	NSG2	-0.558783	0.124	0.223	1.06761e-08	0.00051069
					LS	DHFR	Up	DHFR	0.552105	0.388	0.316	5.3178e-08	0.00254377
					LS	AC124312.1	Up	AC124312.1	0.49658	0.348	0.264	1.32976e-07	0.00636091
					LS	CAMK4	Down	CAMK4	-0.273904	0.105	0.171	1.33622e-07	0.00639179
					LS	VGF	Down	VGF	-0.315104	0.1	0.148	2.54729e-07	0.012185
					LS	ATP2B2	Down	ATP2B2	-0.288959	0.405	0.509	3.3317e-07	0.0159372
					LS	FP671120.1	Up	FP671120.1	0.630793	0.112	0.096	1.60613e-06	0.076829
					LS	CALY	Down	CALY	-0.270462	0.283	0.356	2.02264e-06	0.0967532
					LS	RASGRF1	Down	RASGRF1	-0.293515	0.099	0.153	2.32776e-06	0.111348
					LS	NRCAM	Down	NRCAM	-0.421277	0.324	0.435	3.33907e-06	0.159724
					LS	PNMA8A	Down	PNMA8A	-0.519015	0.096	0.167	3.88201e-06	0.185696
					LS	SLC26A3	Up	SLC26A3	0.873471	0.34	0.19	5.94273e-06	0.284271
					LS	PKD1	Up	PKD1	0.364452	0.131	0.089	6.67425e-06	0.319263
					LS	PEA15	Up	PEA15	0.350043	0.334	0.317	8.08593e-06	0.38679
					LS	PDZD4	Up	PDZD4	0.398102	0.203	0.165	1.04373e-05	0.499269
					LS	C14orf132	Down	C14orf132	-0.432239	0.083	0.152	1.06939e-05	0.511541
					LS	SYN1	Up	SYN1	0.282089	0.47	0.455	1.107e-05	0.529534
					LS	EPB41L3	Down	EPB41L3	-0.395739	0.136	0.208	1.11028e-05	0.531101
					LS	CLSTN3	Down	CLSTN3	-0.271084	0.198	0.266	1.4015e-05	0.670407
					LS	GUCY1B1	Down	GUCY1B1	-0.262451	0.188	0.254	1.65857e-05	0.793377
					LS	NAP1L5	Down	NAP1L5	-0.252941	0.113	0.168	2.76198e-05	1
					LS	SYNPR	Up	SYNPR	0.289555	0.14	0.148	2.79505e-05	1
					LS	MALAT1	Down	MALAT1	-0.510862	0.398	0.559	3.92081e-05	1
					LS	HAPLN4	Down	HAPLN4	-0.267553	0.136	0.187	3.96509e-05	1
					LS	ACAP3	Up	ACAP3	0.541978	0.146	0.099	4.27331e-05	1
					LS	HSPA4L	Down	HSPA4L	-0.354208	0.119	0.179	4.44052e-05	1
					LS	DHCR24	Down	DHCR24	-0.338222	0.165	0.235	5.28791e-05	1
					LS	KIAA0930	Up	KIAA0930	0.360921	0.174	0.133	5.52275e-05	1
					LS	AL078639.1	Up	AL078639.1	0.614404	0.175	0.111	8.0825e-05	1
					LS	BTBD8	Down	BTBD8	-0.560309	0.14	0.242	8.54115e-05	1
					LS	VSTM2A	Up	VSTM2A	0.280613	0.146	0.136	9.98751e-05	1
					LS	PWAR6	Up	PWAR6	0.344645	0.226	0.171	0.000102273	1
					LS	PCSK1	Down	PCSK1	-0.320317	0.066	0.109	0.000113674	1
					LS	RALYL	Up	RALYL	0.27323	0.212	0.217	0.000114113	1
					LS	EEF1A1	Up	EEF1A1	0.379566	0.279	0.244	0.000148793	1
					LS	HNRNPU	Down	HNRNPU	-0.265567	0.126	0.183	0.00014882	1
					LS	CLIP2	Up	CLIP2	0.322312	0.175	0.152	0.000166511	1
					LS	MKL2	Up	MKL2	0.289156	0.279	0.219	0.000196118	1
					LS	LINGO1	Up	LINGO1	0.333612	0.503	0.46	0.000214954	1
					LS	SPAG9	Down	SPAG9	-0.30339	0.114	0.177	0.00027152	1
					LS	MAPK8IP1	Up	MAPK8IP1	0.379727	0.206	0.168	0.000312152	1
					LS	AKAP12	Down	AKAP12	-0.49694	0.105	0.179	0.000332597	1
					LS	AC105402.3	Up	AC105402.3	0.86442	0.12	0.058	0.000333165	1
					LS	ARL6IP1	Down	ARL6IP1	-1.90871	0.004	0.188	0.000334044	1
					LS	MARF1	Down	MARF1	-0.252256	0.086	0.136	0.000370643	1
					LS	NEFL	Down	NEFL	-0.335475	0.452	0.575	0.000408187	1
					LS	TMSB4X	Up	TMSB4X	0.285151	0.562	0.52	0.000429059	1
					LS	GPX4	Up	GPX4	0.393582	0.32	0.274	0.000446025	1
					LS	YPEL3	Up	YPEL3	0.321023	0.373	0.346	0.000510173	1
					LS	GUK1	Up	GUK1	0.490931	0.298	0.242	0.000513376	1
					LS	FTL	Up	FTL	0.651642	0.491	0.354	0.000544018	1
					LS	OOEP	Up	OOEP	0.545464	0.11	0.068	0.000546399	1
					LS	RPS8	Up	RPS8	0.4817	0.17	0.129	0.00077386	1
					LS	LZTS3	Down	LZTS3	-0.28195	0.081	0.118	0.000784463	1
					LS	LINC00486	Down	LINC00486	-0.999856	0.136	0.299	0.000788515	1
					LS	RPL31	Up	RPL31	0.640864	0.102	0.065	0.000794675	1
					LS	CANX	Down	CANX	-0.295266	0.232	0.295	0.000908195	1
					LS	EDIL3	Down	EDIL3	-0.291887	0.108	0.165	0.000934306	1
					LS	NISCH	Up	NISCH	0.289557	0.186	0.165	0.000994771	1
					LS	SUGT1	Down	SUGT1	-0.295732	0.103	0.156	0.00107317	1
					LS	MIGA1	Down	MIGA1	-0.56723	0.068	0.138	0.00107843	1
					LS	PSD	Up	PSD	0.266602	0.263	0.239	0.00110221	1
					LS	C16orf72	Up	C16orf72	0.491387	0.189	0.129	0.00118687	1
					LS	RTL8C	Down	RTL8C	-0.264391	0.173	0.233	0.00121824	1
					LS	SCN1A	Down	SCN1A	-0.334417	0.225	0.305	0.00136821	1
					LS	NORAD	Down	NORAD	-0.605485	0.324	0.486	0.00138351	1
					LS	IFI6	Up	IFI6	0.707413	0.181	0.109	0.00140813	1
					LS	TAGLN3	Up	TAGLN3	0.26114	0.425	0.41	0.00146703	1
					LS	NALCN	Down	NALCN	-0.343015	0.076	0.113	0.00163429	1
					LS	PLPPR4	Down	PLPPR4	-0.308663	0.109	0.167	0.0018625	1
					LS	SPCS3	Down	SPCS3	-0.306564	0.091	0.137	0.00193325	1
					LS	TM9SF3	Down	TM9SF3	-0.25005	0.095	0.142	0.00194235	1
					LS	C9orf16	Up	C9orf16	0.441818	0.278	0.23	0.00196431	1
					LS	AES	Up	AES	0.58006	0.378	0.256	0.00227485	1
					LS	RASD1	Up	RASD1	0.362219	0.237	0.191	0.00239156	1
					LS	RPL4	Up	RPL4	0.56249	0.223	0.149	0.00246771	1
					LS	ATP6V1C1	Down	ATP6V1C1	-0.280045	0.186	0.254	0.00275189	1
					LS	PCDH17	Up	PCDH17	0.336168	0.134	0.114	0.00284377	1
					LS	ENTPD6	Up	ENTPD6	0.273827	0.19	0.178	0.00285206	1
					LS	PIK3R1	Down	PIK3R1	-0.33505	0.362	0.461	0.00285327	1
					LS	NEFM	Down	NEFM	-0.459287	0.346	0.458	0.0029444	1
					LS	ELK1	Up	ELK1	0.412516	0.199	0.153	0.00296482	1
					LS	PLK2	Up	PLK2	0.347182	0.139	0.122	0.00308643	1
					LS	SACS	Down	SACS	-0.269952	0.167	0.234	0.00359218	1
					LS	GAS7	Down	GAS7	-0.33176	0.345	0.456	0.00374729	1
					LS	PHF14	Down	PHF14	-0.327892	0.082	0.129	0.00383605	1
					LS	GABRG2	Down	GABRG2	-0.288484	0.289	0.375	0.00387219	1
					LS	AGAP3	Up	AGAP3	0.286157	0.316	0.286	0.0041456	1
					LS	UBE2L3	Up	UBE2L3	0.311069	0.185	0.154	0.00418946	1
					LS	PIAS1	Down	PIAS1	-0.255349	0.103	0.151	0.00424947	1
					LS	TMEM35A	Down	TMEM35A	-0.401975	0.075	0.127	0.00441478	1
					LS	NEUROD2	Up	NEUROD2	0.332168	0.194	0.166	0.00446262	1
					LS	NR3C1	Up	NR3C1	0.253715	0.167	0.158	0.00480524	1
					LS	ZBTB16	Down	ZBTB16	-0.720442	0.053	0.134	0.00535774	1
					LS	PDP1	Down	PDP1	-0.256868	0.25	0.339	0.00555142	1
					LS	NCEH1	Down	NCEH1	-0.27315	0.219	0.296	0.00592355	1
					LS	RPS19	Up	RPS19	0.379758	0.211	0.165	0.00592595	1
					LS	DYRK1A	Down	DYRK1A	-0.293998	0.087	0.135	0.00635456	1
					LS	OPRM1	Down	OPRM1	-0.25783	0.068	0.11	0.00654079	1
					LS	SYT2	Down	SYT2	-0.255109	0.097	0.123	0.00661018	1
					LS	RAB22A	Down	RAB22A	-0.294074	0.091	0.141	0.00678377	1
					LS	CHCHD10	Up	CHCHD10	0.254594	0.277	0.245	0.00685932	1
					LS	DCLK2	Up	DCLK2	0.300153	0.117	0.089	0.007264	1
					LS	ARMC9	Up	ARMC9	0.393289	0.16	0.118	0.00755729	1
					LS	NR2F1-AS1	Down	NR2F1-AS1	-0.35635	0.059	0.104	0.00797614	1
					LS	HSPA13	Down	HSPA13	-0.281548	0.099	0.134	0.00822406	1
					LS	TMSB10	Up	TMSB10	0.436412	0.556	0.481	0.00831302	1
					LS	BMPR2	Down	BMPR2	-0.374627	0.216	0.293	0.00837104	1
					LS	ATP5F1A	Down	ATP5F1A	-0.327709	0.091	0.141	0.00862554	1
					LS	RIMS1	Down	RIMS1	-0.30471	0.117	0.18	0.0087507	1
					LS	BSDC1	Up	BSDC1	0.266045	0.126	0.099	0.00916623	1
					LS	TPT1	Up	TPT1	0.284743	0.223	0.209	0.00976068	1
					LS	MAMDC2	Up	MAMDC2	0.2547	0.107	0.082	0.00977525	1

## Sheet: Figure 4I
Figure 4I
Script: AllExIntegrated.code.R
Cluster	Symbol	avg_log2FC	pct.1	pct.2	p_val	p_val_adj	Pattern
ES	RASGEF1B	-0.838984	0.707	0.622	2.25382e-112	1.07811e-107	Down
ES	SLC26A3	-0.720877	0.582	0.534	2.5443e-101	1.21707e-96	Down
ES	NRGN	0.546039	0.498	0.376	1.86044e-63	8.89941e-59	Up
ES	MTRNR2L12	-0.643522	0.355	0.36	5.07411e-63	2.4272e-58	Down
ES	PHYHIP	0.516586	0.58	0.435	5.83939e-63	2.79327e-58	Up
ES	LY6H	0.411566	0.312	0.196	3.67313e-60	1.75704e-55	Up
ES	CKB	0.686571	0.366	0.212	3.00922e-59	1.43946e-54	Up
ES	DNM1	0.466789	0.494	0.352	5.61997e-58	2.68831e-53	Up
ES	ENC1	0.564874	0.396	0.244	9.32956e-58	4.46279e-53	Up
ES	LINC00486	-1.61509	0.124	0.252	4.64183e-57	2.22042e-52	Down
ES	ENO2	0.53739	0.307	0.172	1.79915e-55	8.60625e-51	Up
ES	FP236383.1	-0.900666	0.222	0.276	8.70755e-53	4.16526e-48	Down
ES	MTRNR2L8	0.964965	0.236	0.117	4.71062e-52	2.25332e-47	Up
ES	CAMK2A	0.40609	0.492	0.368	1.38534e-49	6.62676e-45	Up
ES	CHD5	0.35947	0.427	0.307	3.74301e-49	1.79047e-44	Up
ES	CAMKV	0.510175	0.231	0.125	2.18924e-48	1.04722e-43	Up
ES	MALAT1	-0.264513	0.445	0.644	8.3867e-48	4.01178e-43	Down
ES	THY1	0.590315	0.297	0.164	1.76774e-47	8.45597e-43	Up
ES	CTNNA2	-0.283267	0.606	0.607	1.07514e-45	5.14294e-41	Down
ES	HPCAL1	0.510529	0.179	0.088	1.22141e-45	5.84259e-41	Up
ES	CNTNAP5	-0.253467	0.516	0.518	6.48161e-45	3.10048e-40	Down
ES	BCOR	-1.20015	0.13	0.22	1.21672e-43	5.82018e-39	Down
ES	TIMM23B	0.628452	0.148	0.076	1.37415e-43	6.57324e-39	Up
ES	SYNPO	0.589296	0.263	0.143	6.40702e-43	3.0648e-38	Up
ES	PRNP	0.500825	0.449	0.294	9.75001e-43	4.66392e-38	Up
ES	CALY	0.349315	0.179	0.105	3.69932e-42	1.76957e-37	Up
ES	EEF1A2	0.500833	0.226	0.129	4.51487e-42	2.15969e-37	Up
ES	ATP1A1	0.418269	0.183	0.091	1.1419e-40	5.46229e-36	Up
ES	PRKAR1B	0.40969	0.298	0.193	1.7169e-39	8.21281e-35	Up
ES	ATP2B1	0.321892	0.588	0.464	2.34211e-39	1.12035e-34	Up
ES	FAIM2	0.394372	0.398	0.286	2.37009e-39	1.13373e-34	Up
ES	ACTB	0.342807	0.37	0.256	3.48499e-39	1.66705e-34	Up
ES	TBC1D19	-1.03681	0.101	0.163	4.33609e-39	2.07417e-34	Down
ES	TSPYL2	0.412851	0.208	0.122	7.67197e-39	3.66989e-34	Up
ES	SLC17A7	0.373813	0.357	0.245	3.46177e-37	1.65594e-32	Up
ES	RAB6B	0.39365	0.19	0.103	5.74432e-37	2.7478e-32	Up
ES	AGAP3	0.433028	0.232	0.133	6.08928e-37	2.91281e-32	Up
ES	PPP2R2B	-0.270381	0.479	0.484	6.9618e-37	3.33018e-32	Down
ES	NRXN2	0.447934	0.279	0.167	6.2111e-36	2.97108e-31	Up
ES	NAV3	-0.406587	0.516	0.553	6.54023e-36	3.12852e-31	Down
ES	ELK1	0.555547	0.215	0.112	6.69341e-36	3.20179e-31	Up
ES	FTX	-0.27741	0.324	0.374	9.10032e-36	4.35314e-31	Down
ES	CAMKK1	0.490204	0.188	0.096	1.43206e-35	6.85024e-31	Up
ES	TPI1	0.540147	0.17	0.074	1.62117e-35	7.75487e-31	Up
ES	IDS	0.357398	0.376	0.263	4.57199e-35	2.18701e-30	Up
ES	PEBP1	0.257482	0.209	0.133	4.89448e-35	2.34128e-30	Up
ES	ATP6V0A1	0.281087	0.289	0.199	1.88413e-34	9.01272e-30	Up
ES	LMO4	0.454514	0.32	0.211	2.49428e-34	1.19314e-29	Up
ES	PSD3	0.29228	0.394	0.288	1.83527e-33	8.77904e-29	Up
ES	GALNT17	-0.449087	0.208	0.236	3.67785e-33	1.7593e-28	Down
ES	PDZD4	0.256714	0.196	0.121	2.99639e-32	1.43332e-27	Up
ES	PNMA3	0.415393	0.125	0.068	4.17301e-32	1.99616e-27	Up
ES	KAZN	-0.597271	0.325	0.39	1.27477e-31	6.09787e-27	Down
ES	RHBDD2	0.320519	0.229	0.142	1.39818e-31	6.6882e-27	Up
ES	CEND1	0.351697	0.221	0.138	1.6284e-31	7.78945e-27	Up
ES	FKBP8	0.382656	0.174	0.094	1.67031e-31	7.98991e-27	Up
ES	NTRK3	0.250163	0.515	0.408	2.15756e-31	1.03207e-26	Up
ES	PYGB	0.385605	0.158	0.09	2.44585e-31	1.16997e-26	Up
ES	RUNDC3A	0.422402	0.221	0.131	6.02055e-30	2.87993e-25	Up
ES	CALM1	0.303593	0.476	0.358	6.72019e-30	3.2146e-25	Up
ES	TPPP	0.320287	0.175	0.098	8.01304e-30	3.83304e-25	Up
ES	BAIAP2	0.462147	0.266	0.161	1.52788e-29	7.30861e-25	Up
ES	PRKN	-0.666837	0.129	0.174	2.15518e-29	1.03093e-24	Down
ES	NAPB	0.352781	0.171	0.097	2.41763e-29	1.15647e-24	Up
ES	DYNLL2	0.400853	0.135	0.067	1.12693e-28	5.39068e-24	Up
ES	CLSTN1	0.353922	0.311	0.211	1.28322e-28	6.13827e-24	Up
ES	USP11	0.340866	0.158	0.089	1.43866e-28	6.88181e-24	Up
ES	RANGAP1	0.312715	0.215	0.136	1.68381e-28	8.05453e-24	Up
ES	NSMF	0.327547	0.172	0.1	1.99371e-28	9.53691e-24	Up
ES	CLU	0.447293	0.381	0.285	3.33831e-28	1.59688e-23	Up
ES	DLGAP2	-0.259922	0.415	0.432	3.44815e-28	1.64942e-23	Down
ES	PKM	0.504604	0.283	0.162	3.81686e-28	1.8258e-23	Up
ES	PFKL	0.323918	0.159	0.097	4.26899e-28	2.04207e-23	Up
ES	REEP2	0.318671	0.191	0.117	6.53729e-28	3.12711e-23	Up
ES	STXBP5L	0.263489	0.787	0.686	7.13335e-28	3.41224e-23	Up
ES	LINC01122	-0.478195	0.155	0.179	7.2964e-28	3.49024e-23	Down
ES	MTURN	0.379131	0.176	0.099	8.7681e-28	4.19422e-23	Up
ES	AC092691.1	-0.654814	0.185	0.241	8.83448e-28	4.22597e-23	Down
ES	CCDC85B	0.271779	0.137	0.076	1.01534e-27	4.85688e-23	Up
ES	GABRD	0.290121	0.126	0.071	1.41462e-27	6.76684e-23	Up
ES	ACTG1	0.396611	0.143	0.072	1.517e-27	7.25656e-23	Up
ES	PKD1	-0.441167	0.237	0.26	2.07769e-27	9.93863e-23	Down
ES	CELF4	0.303886	0.349	0.252	5.55817e-27	2.65875e-22	Up
ES	ATP6V0D1	0.361773	0.113	0.051	6.96976e-27	3.33399e-22	Up
ES	RTN3	0.25191	0.446	0.35	8.04157e-27	3.84669e-22	Up
ES	TMEM130	0.43359	0.172	0.094	1.17425e-26	5.61701e-22	Up
ES	LINC01250	-0.357656	0.143	0.16	1.27134e-26	6.08146e-22	Down
ES	PPP2R1A	0.259245	0.246	0.166	1.73606e-26	8.30445e-22	Up
ES	MIB1	-0.515483	0.182	0.208	2.86121e-26	1.36866e-21	Down
ES	PRKCZ	0.266846	0.14	0.08	3.079e-26	1.47284e-21	Up
ES	NCDN	0.390631	0.213	0.144	8.83987e-26	4.22855e-21	Up
ES	MAP1A	0.362887	0.191	0.109	1.38206e-25	6.6111e-21	Up
ES	PSAP	0.301438	0.262	0.173	1.39759e-25	6.68537e-21	Up
ES	CALM3	0.421737	0.241	0.141	1.473e-25	7.04611e-21	Up
ES	CMIP	0.254258	0.281	0.204	1.74485e-25	8.3465e-21	Up
ES	PTPRN	0.337467	0.212	0.135	2.24877e-25	1.0757e-20	Up
ES	FBXO44	0.30606	0.181	0.11	2.30073e-25	1.10055e-20	Up
ES	DMTN	0.327116	0.19	0.115	2.4326e-25	1.16364e-20	Up
ES	LINC01378	-0.359114	0.163	0.175	2.45845e-25	1.176e-20	Down
ES	SEMA6D	-0.404723	0.173	0.195	3.54059e-25	1.69364e-20	Down
ES	AK5	0.265555	0.402	0.313	3.7316e-25	1.78501e-20	Up
ES	UCHL1	0.433825	0.266	0.163	4.52899e-25	2.16644e-20	Up
ES	KCNQ2	0.3089	0.3	0.214	5.03233e-25	2.40721e-20	Up
ES	PSD	0.283832	0.265	0.183	5.30119e-25	2.53583e-20	Up
ES	NPAS3	-0.42295	0.228	0.248	5.42234e-25	2.59378e-20	Down
ES	SORL1	0.293928	0.25	0.172	6.96958e-25	3.3339e-20	Up
ES	ATP6V0B	0.437087	0.187	0.103	7.70024e-25	3.68341e-20	Up
ES	MT3	0.281807	0.192	0.121	1.62325e-24	7.76481e-20	Up
ES	MIR99AHG	-0.503182	0.208	0.244	1.69448e-24	8.10557e-20	Down
ES	KNDC1	0.277534	0.185	0.12	2.04352e-24	9.77519e-20	Up
ES	HAPLN4	0.438083	0.126	0.056	2.14434e-24	1.02575e-19	Up
ES	DIRAS1	0.276109	0.106	0.052	3.15422e-24	1.50882e-19	Up
ES	AC011287.1	-0.595709	0.164	0.216	3.26442e-24	1.56154e-19	Down
ES	DANT2	-0.293137	0.148	0.167	4.68126e-24	2.23928e-19	Down
ES	TMEM160	0.257728	0.106	0.056	5.63475e-24	2.69538e-19	Up
ES	FAM19A5	0.362165	0.184	0.104	6.81078e-24	3.25794e-19	Up
ES	FP700111.1	-0.264472	0.128	0.126	7.91358e-24	3.78546e-19	Down
ES	SIRPA	0.327882	0.225	0.146	9.12379e-24	4.36437e-19	Up
ES	PRPF4B	0.286627	0.131	0.084	1.17512e-23	5.62117e-19	Up
ES	CAMK2B	0.438987	0.486	0.357	1.24896e-23	5.97438e-19	Up
ES	GTF3C1	0.312544	0.132	0.077	1.89399e-23	9.05992e-19	Up
ES	FHIT	-0.309419	0.208	0.216	1.94153e-23	9.28731e-19	Down
ES	FNIP2	0.283227	0.195	0.133	2.02917e-23	9.70654e-19	Up
ES	KIF3C	0.404244	0.181	0.105	2.05224e-23	9.81691e-19	Up
ES	PLD3	0.334141	0.3	0.205	2.59402e-23	1.24085e-18	Up
ES	RNF208	0.255081	0.141	0.082	2.80405e-23	1.34132e-18	Up
ES	EPHB6	0.270592	0.208	0.137	4.5444e-23	2.17381e-18	Up
ES	COP1	-0.259592	0.117	0.123	5.79144e-23	2.77033e-18	Down
ES	GUK1	0.273588	0.14	0.078	6.32302e-23	3.02462e-18	Up
ES	NFAT5	0.258638	0.263	0.189	6.93156e-23	3.31571e-18	Up
ES	SCAMP5	0.340366	0.277	0.185	9.31123e-23	4.45403e-18	Up
ES	MAPK8IP2	0.327575	0.208	0.131	9.62749e-23	4.60531e-18	Up
ES	CDK5R1	0.324466	0.158	0.094	2.03214e-22	9.72074e-18	Up
ES	LARGE1	-0.581976	0.155	0.195	2.72577e-22	1.30387e-17	Down
ES	PCNX2	-0.270666	0.142	0.149	3.34454e-22	1.59986e-17	Down
ES	INO80D	-0.525101	0.163	0.188	3.9314e-22	1.88058e-17	Down
ES	SLITRK4	0.374382	0.167	0.096	4.82566e-22	2.30836e-17	Up
ES	MTCH1	0.409807	0.142	0.075	6.32466e-22	3.0254e-17	Up
ES	SNTG1	0.328605	0.643	0.54	6.98755e-22	3.34249e-17	Up
ES	DNAJB2	0.323408	0.246	0.163	7.85271e-22	3.75634e-17	Up
ES	YWHAH	0.362038	0.167	0.09	8.8334e-22	4.22546e-17	Up
ES	LPCAT4	0.32676	0.105	0.051	1.31268e-21	6.27921e-17	Up
ES	KLHL2	0.292157	0.201	0.137	1.45921e-21	6.98013e-17	Up
ES	SLC22A17	0.429977	0.221	0.128	1.77352e-21	8.48364e-17	Up
ES	TMBIM6	0.35255	0.203	0.13	2.31486e-21	1.10732e-16	Up
ES	GIT1	0.391895	0.159	0.083	2.47002e-21	1.18154e-16	Up
ES	PATJ	-0.611379	0.083	0.115	2.85319e-21	1.36482e-16	Down
ES	BSG	0.341591	0.312	0.217	3.47393e-21	1.66176e-16	Up
ES	MLF2	0.374113	0.158	0.085	3.52494e-21	1.68616e-16	Up
ES	MAST3	0.346882	0.281	0.191	3.61247e-21	1.72802e-16	Up
ES	OLFM1	0.470909	0.29	0.184	5.9159e-21	2.82987e-16	Up
ES	AQP4-AS1	-0.410773	0.104	0.124	7.07415e-21	3.38392e-16	Down
ES	NAP1L1	0.253073	0.174	0.119	8.28627e-21	3.96374e-16	Up
ES	LINC00882	-0.53047	0.12	0.154	1.2867e-20	6.15494e-16	Down
ES	WWOX	-0.291095	0.222	0.235	1.44134e-20	6.89466e-16	Down
ES	RIMS3	0.364813	0.164	0.096	1.57177e-20	7.51856e-16	Up
ES	CPLX2	0.455372	0.246	0.149	2.57233e-20	1.23048e-15	Up
ES	APBB1	0.336999	0.193	0.114	3.06365e-20	1.4655e-15	Up
ES	SNPH	0.299852	0.176	0.108	4.24067e-20	2.02852e-15	Up
ES	MEF2C-AS1	-0.561776	0.103	0.136	4.56375e-20	2.18307e-15	Down
ES	SYN1	0.346775	0.307	0.213	4.56654e-20	2.1844e-15	Up
ES	EIF1AX	0.257063	0.134	0.079	5.55893e-20	2.65912e-15	Up
ES	LRRC4B	0.326239	0.151	0.091	6.1897e-20	2.96084e-15	Up
ES	GDAP1	0.262412	0.254	0.19	7.39801e-20	3.53884e-15	Up
ES	LY6E	0.313371	0.129	0.065	8.09711e-20	3.87325e-15	Up
ES	YPEL3	0.360337	0.181	0.11	8.45289e-20	4.04344e-15	Up
ES	BLCAP	0.270822	0.129	0.079	1.12921e-19	5.40156e-15	Up
ES	BABAM2	-0.416887	0.091	0.112	1.63384e-19	7.81549e-15	Down
ES	CLTB	0.398679	0.14	0.072	1.68695e-19	8.06953e-15	Up
ES	PNCK	0.30095	0.133	0.073	1.93908e-19	9.27558e-15	Up
ES	DUSP8	0.270796	0.118	0.067	2.04966e-19	9.80453e-15	Up
ES	CAMK2N1	0.441449	0.373	0.263	2.13962e-19	1.02349e-14	Up
ES	AGAP2	0.267397	0.124	0.074	2.76601e-19	1.32312e-14	Up
ES	AC092683.1	-0.259672	0.126	0.136	4.15739e-19	1.98869e-14	Down
ES	B4GAT1	0.313977	0.104	0.052	5.13397e-19	2.45583e-14	Up
ES	UBE2M	0.342132	0.139	0.076	5.90089e-19	2.82269e-14	Up
ES	UBA52	0.272992	0.109	0.061	6.61412e-19	3.16387e-14	Up
ES	JPH3	0.29408	0.124	0.074	6.89836e-19	3.29983e-14	Up
ES	LMO3	0.282455	0.278	0.211	1.10574e-18	5.28931e-14	Up
ES	LINC00632	-0.562982	0.12	0.155	1.16943e-18	5.59397e-14	Down
ES	UBB	0.381203	0.127	0.058	1.24641e-18	5.96222e-14	Up
ES	YWHAB	0.260937	0.185	0.119	2.23223e-18	1.06779e-13	Up
ES	CADM3	0.315667	0.183	0.113	2.56481e-18	1.22688e-13	Up
ES	CTBP1	0.350331	0.121	0.063	2.93167e-18	1.40236e-13	Up
ES	NBL1	0.327208	0.106	0.052	4.41342e-18	2.11116e-13	Up
ES	TOLLIP	0.406041	0.147	0.079	5.18793e-18	2.48165e-13	Up
ES	SSX2IP	0.25591	0.176	0.119	5.18855e-18	2.48194e-13	Up
ES	ESRRG	-0.284984	0.162	0.18	5.42419e-18	2.59466e-13	Down
ES	AHDC1	0.352371	0.126	0.071	7.03955e-18	3.36737e-13	Up
ES	TRPM3	-0.373519	0.105	0.129	7.10712e-18	3.39969e-13	Down
ES	PAK5	-0.497227	0.088	0.109	1.05908e-17	5.06609e-13	Down
ES	EEF2	0.32522	0.102	0.049	1.2679e-17	6.06498e-13	Up
ES	AL117329.1	-0.374795	0.138	0.162	1.33607e-17	6.39107e-13	Down
ES	MAPK8IP1	0.29777	0.148	0.087	2.02426e-17	9.68304e-13	Up
ES	VSTM2L	0.268016	0.106	0.059	2.18404e-17	1.04473e-12	Up
ES	PCSK1N	0.407122	0.223	0.139	3.42732e-17	1.63946e-12	Up
ES	PCDH11X	-0.392856	0.071	0.1	4.09881e-17	1.96066e-12	Down
ES	IQSEC2	0.250796	0.135	0.087	8.51018e-17	4.07084e-12	Up
ES	CHGA	0.41504	0.144	0.077	1.01667e-16	4.86326e-12	Up
ES	FAM168B	0.253228	0.12	0.07	1.0641e-16	5.09012e-12	Up
ES	BAIAP3	0.320135	0.13	0.072	1.76989e-16	8.46626e-12	Up
ES	CRIP2	0.47681	0.147	0.071	2.09351e-16	1.00143e-11	Up
ES	ASTN2	-0.250083	0.137	0.136	2.36425e-16	1.13094e-11	Down
ES	FTL	0.359654	0.219	0.136	2.44541e-16	1.16976e-11	Up
ES	CELF5	0.378196	0.281	0.189	4.01449e-16	1.92033e-11	Up
ES	PDE10A	-0.297738	0.154	0.178	6.36058e-16	3.04259e-11	Down
ES	TTN-AS1	-0.316956	0.098	0.107	8.29146e-16	3.96622e-11	Down
ES	MIR137HG	-0.284107	0.146	0.153	1.14088e-15	5.45742e-11	Down
ES	CPNE4	-0.254518	0.127	0.139	1.3797e-15	6.59978e-11	Down
ES	PDE2A	0.332788	0.18	0.114	2.08486e-15	9.97294e-11	Up
ES	CAMTA2	0.285278	0.11	0.062	2.14441e-15	1.02578e-10	Up
ES	SLC12A5	0.328519	0.137	0.082	3.32378e-15	1.58993e-10	Up
ES	C1orf115	0.310351	0.102	0.055	3.48036e-15	1.66483e-10	Up
ES	MBOAT7	0.360609	0.175	0.105	3.74646e-15	1.79212e-10	Up
ES	SKP1	0.257362	0.103	0.064	4.45464e-15	2.13088e-10	Up
ES	HS6ST1	0.254856	0.113	0.067	4.83478e-15	2.31272e-10	Up
ES	SOX5	-0.388028	0.223	0.24	5.42316e-15	2.59417e-10	Down
ES	SUSD4	0.286928	0.141	0.096	6.71814e-15	3.21362e-10	Up
ES	PLEKHA6	0.281312	0.167	0.11	7.2419e-15	3.46416e-10	Up
ES	AC006148.1	-0.454188	0.088	0.111	7.87502e-15	3.76701e-10	Down
ES	TYRO3	0.365129	0.143	0.082	1.00408e-14	4.803e-10	Up
ES	PIN1	0.269123	0.139	0.084	1.23559e-14	5.91047e-10	Up
ES	SCN3A	0.277702	0.24	0.175	1.34262e-14	6.4224e-10	Up
ES	AC073050.1	-0.434426	0.131	0.156	1.48157e-14	7.0871e-10	Down
ES	LRRC37A3	-0.409529	0.087	0.123	1.48876e-14	7.12151e-10	Down
ES	AP1G2	0.262627	0.132	0.083	2.24615e-14	1.07444e-09	Up
ES	AC007563.2	-0.410065	0.102	0.131	3.48265e-14	1.66593e-09	Down
ES	PIP4K2B	0.267768	0.146	0.095	4.09379e-14	1.95826e-09	Up
ES	GRIP1	-0.297947	0.137	0.14	4.66284e-14	2.23047e-09	Down
ES	SCN3B	0.2895	0.149	0.09	4.97968e-14	2.38203e-09	Up
ES	GNG3	0.259698	0.111	0.061	5.334e-14	2.55152e-09	Up
ES	BASP1-AS1	-0.317691	0.099	0.113	6.60238e-14	3.15825e-09	Down
ES	GPC5	-0.365976	0.152	0.183	6.85922e-14	3.28111e-09	Down
ES	PTPRF	0.415249	0.127	0.068	8.56348e-14	4.09634e-09	Up
ES	BSN	0.262979	0.141	0.094	1.01673e-13	4.86351e-09	Up
ES	ARF1	0.339396	0.125	0.074	1.09646e-13	5.2449e-09	Up
ES	SYT7	0.360153	0.179	0.114	1.19329e-13	5.70812e-09	Up
ES	GNB2	0.331843	0.121	0.068	1.31062e-13	6.26933e-09	Up
ES	NAALADL2	-0.331625	0.095	0.109	1.43883e-13	6.88262e-09	Down
ES	CEP126	0.304861	0.217	0.159	1.55799e-13	7.45265e-09	Up
ES	CBX6	0.357003	0.139	0.082	3.60743e-13	1.72561e-08	Up
ES	STX8	-0.316597	0.098	0.11	4.75518e-13	2.27464e-08	Down
ES	STXBP5-AS1	-0.54082	0.075	0.106	7.90962e-13	3.78356e-08	Down
ES	HTR1E	0.305043	0.202	0.146	7.97619e-13	3.81541e-08	Up
ES	RPS15	0.253684	0.114	0.063	9.09361e-13	4.34993e-08	Up
ES	ENO1	0.307224	0.101	0.05	9.55409e-13	4.5702e-08	Up
ES	ITPKA	0.367627	0.127	0.069	1.18926e-12	5.68882e-08	Up
ES	RASD1	0.387065	0.117	0.059	1.23997e-12	5.93139e-08	Up
ES	GAPDH	0.637182	0.346	0.232	1.39467e-12	6.67139e-08	Up
ES	SORCS3	-0.300788	0.11	0.121	1.77378e-12	8.48486e-08	Down
ES	C9orf16	0.42568	0.139	0.072	1.82993e-12	8.75349e-08	Up
ES	H1FX	0.316779	0.153	0.092	2.38071e-12	1.13881e-07	Up
ES	TOX	-0.303845	0.125	0.143	2.89062e-12	1.38273e-07	Down
ES	RPH3A	-0.258522	0.106	0.109	3.11832e-12	1.49165e-07	Down
ES	LINC02306	-0.454668	0.084	0.115	3.7376e-12	1.78788e-07	Down
ES	DPF1	0.258477	0.105	0.055	3.86069e-12	1.84676e-07	Up
ES	ALDOA	0.793039	0.112	0.046	4.88727e-12	2.33783e-07	Up
ES	FBXO21	0.251587	0.112	0.072	5.28288e-12	2.52707e-07	Up
ES	LY86-AS1	-0.433423	0.099	0.131	5.73424e-12	2.74298e-07	Down
ES	TSHZ2	-0.305534	0.088	0.107	5.97138e-12	2.85641e-07	Down
ES	KCNAB2	0.25199	0.15	0.097	1.3207e-11	6.31759e-07	Up
ES	YJEFN3	0.320315	0.162	0.1	1.93017e-11	9.23299e-07	Up
ES	ZBTB18	0.255529	0.125	0.079	4.28907e-11	2.05168e-06	Up
ES	ACTN1	0.302758	0.195	0.132	4.90197e-11	2.34486e-06	Up
ES	PIP5K1C	0.295347	0.107	0.058	1.14038e-10	5.45501e-06	Up
ES	CWF19L2	0.277023	0.126	0.087	1.6483e-10	7.88466e-06	Up
ES	ZBTB20	-0.257384	0.098	0.1	2.76638e-10	1.3233e-05	Down
ES	PDE4B	-0.275652	0.125	0.131	4.16397e-10	1.99184e-05	Down
ES	TACC1	0.267313	0.142	0.103	4.41417e-10	2.11152e-05	Up
ES	PACSIN1	0.263899	0.137	0.089	5.79943e-10	2.77416e-05	Up
ES	WBP2	0.273318	0.1	0.057	5.98458e-10	2.86272e-05	Up
ES	CHCHD10	0.353674	0.106	0.054	1.41289e-09	6.75855e-05	Up
ES	HSPB1	0.489584	0.128	0.063	2.25581e-09	0.000107907	Up
ES	PEA15	0.337888	0.14	0.083	2.50387e-09	0.000119773	Up
ES	IRS2	0.354267	0.139	0.088	3.70881e-09	0.000177411	Up
ES	MEF2D	0.252518	0.112	0.07	4.93028e-09	0.00023584	Up
ES	AC019211.1	-0.439792	0.084	0.105	6.38162e-09	0.000305265	Down
ES	NEUROD2	0.444359	0.111	0.057	1.48838e-08	0.000711965	Up
ES	CCNH	-0.31054	0.091	0.104	1.59235e-08	0.000761702	Down
ES	CTNNA3	-0.495975	0.09	0.118	1.68906e-08	0.00080796	Down
ES	CRLF1	0.427437	0.128	0.071	8.76097e-08	0.00419081	Up
ES	C1QTNF4	0.2556	0.104	0.057	3.84375e-07	0.0183866	Up
ES	ERBB4	-0.526665	0.09	0.112	1.13966e-06	0.0545156	Down
ES	APLP1	0.343391	0.17	0.109	1.28977e-06	0.0616963	Up
ES	LRP4	0.303648	0.122	0.079	3.88062e-06	0.185629	Up
ES	SARAF	0.298056	0.121	0.077	4.16273e-06	0.199124	Up
ES	SMAD2	0.380476	0.157	0.112	0.000569299	1	Up
ES	PDE8B	0.272996	0.132	0.096	0.00690257	1	Up
LS	RASGEF1B	1.071	0.446	0.259	9.42359e-17	4.50777e-12	Up
LS	BEX3	-0.436521	0.192	0.298	7.24338e-11	3.46487e-06	Down
LS	GABRA1	-0.327692	0.344	0.466	3.2086e-09	0.000153483	Down
LS	RPH3A	-0.506774	0.216	0.335	1.04512e-08	0.000499933	Down
LS	NSG2	-0.558783	0.124	0.223	1.06761e-08	0.00051069	Down
LS	DHFR	0.552105	0.388	0.316	5.3178e-08	0.00254377	Up
LS	AC124312.1	0.49658	0.348	0.264	1.32976e-07	0.00636091	Up
LS	CAMK4	-0.273904	0.105	0.171	1.33622e-07	0.00639179	Down
LS	VGF	-0.315104	0.1	0.148	2.54729e-07	0.012185	Down
LS	ATP2B2	-0.288959	0.405	0.509	3.3317e-07	0.0159372	Down
LS	FP671120.1	0.630793	0.112	0.096	1.60613e-06	0.076829	Up
LS	CALY	-0.270462	0.283	0.356	2.02264e-06	0.0967532	Down
LS	RASGRF1	-0.293515	0.099	0.153	2.32776e-06	0.111348	Down
LS	NRCAM	-0.421277	0.324	0.435	3.33907e-06	0.159724	Down
LS	PNMA8A	-0.519015	0.096	0.167	3.88201e-06	0.185696	Down
LS	SLC26A3	0.873471	0.34	0.19	5.94273e-06	0.284271	Up
LS	PKD1	0.364452	0.131	0.089	6.67425e-06	0.319263	Up
LS	PEA15	0.350043	0.334	0.317	8.08593e-06	0.38679	Up
LS	PDZD4	0.398102	0.203	0.165	1.04373e-05	0.499269	Up
LS	C14orf132	-0.432239	0.083	0.152	1.06939e-05	0.511541	Down
LS	SYN1	0.282089	0.47	0.455	1.107e-05	0.529534	Up
LS	EPB41L3	-0.395739	0.136	0.208	1.11028e-05	0.531101	Down
LS	CLSTN3	-0.271084	0.198	0.266	1.4015e-05	0.670407	Down
LS	GUCY1B1	-0.262451	0.188	0.254	1.65857e-05	0.793377	Down
LS	NAP1L5	-0.252941	0.113	0.168	2.76198e-05	1	Down
LS	SYNPR	0.289555	0.14	0.148	2.79505e-05	1	Up
LS	MALAT1	-0.510862	0.398	0.559	3.92081e-05	1	Down
LS	HAPLN4	-0.267553	0.136	0.187	3.96509e-05	1	Down
LS	ACAP3	0.541978	0.146	0.099	4.27331e-05	1	Up
LS	HSPA4L	-0.354208	0.119	0.179	4.44052e-05	1	Down
LS	DHCR24	-0.338222	0.165	0.235	5.28791e-05	1	Down
LS	KIAA0930	0.360921	0.174	0.133	5.52275e-05	1	Up
LS	AL078639.1	0.614404	0.175	0.111	8.0825e-05	1	Up
LS	BTBD8	-0.560309	0.14	0.242	8.54115e-05	1	Down
LS	VSTM2A	0.280613	0.146	0.136	9.98751e-05	1	Up
LS	PWAR6	0.344645	0.226	0.171	0.000102273	1	Up
LS	PCSK1	-0.320317	0.066	0.109	0.000113674	1	Down
LS	RALYL	0.27323	0.212	0.217	0.000114113	1	Up
LS	EEF1A1	0.379566	0.279	0.244	0.000148793	1	Up
LS	HNRNPU	-0.265567	0.126	0.183	0.00014882	1	Down
LS	CLIP2	0.322312	0.175	0.152	0.000166511	1	Up
LS	MKL2	0.289156	0.279	0.219	0.000196118	1	Up
LS	LINGO1	0.333612	0.503	0.46	0.000214954	1	Up
LS	SPAG9	-0.30339	0.114	0.177	0.00027152	1	Down
LS	MAPK8IP1	0.379727	0.206	0.168	0.000312152	1	Up
LS	AKAP12	-0.49694	0.105	0.179	0.000332597	1	Down
LS	AC105402.3	0.86442	0.12	0.058	0.000333165	1	Up
LS	ARL6IP1	-1.90871	0.004	0.188	0.000334044	1	Down
LS	MARF1	-0.252256	0.086	0.136	0.000370643	1	Down
LS	NEFL	-0.335475	0.452	0.575	0.000408187	1	Down
LS	TMSB4X	0.285151	0.562	0.52	0.000429059	1	Up
LS	GPX4	0.393582	0.32	0.274	0.000446025	1	Up
LS	YPEL3	0.321023	0.373	0.346	0.000510173	1	Up
LS	GUK1	0.490931	0.298	0.242	0.000513376	1	Up
LS	FTL	0.651642	0.491	0.354	0.000544018	1	Up
LS	OOEP	0.545464	0.11	0.068	0.000546399	1	Up
LS	RPS8	0.4817	0.17	0.129	0.00077386	1	Up
LS	LZTS3	-0.28195	0.081	0.118	0.000784463	1	Down
LS	LINC00486	-0.999856	0.136	0.299	0.000788515	1	Down
LS	RPL31	0.640864	0.102	0.065	0.000794675	1	Up
LS	CANX	-0.295266	0.232	0.295	0.000908195	1	Down
LS	EDIL3	-0.291887	0.108	0.165	0.000934306	1	Down
LS	NISCH	0.289557	0.186	0.165	0.000994771	1	Up
LS	SUGT1	-0.295732	0.103	0.156	0.00107317	1	Down
LS	MIGA1	-0.56723	0.068	0.138	0.00107843	1	Down
LS	PSD	0.266602	0.263	0.239	0.00110221	1	Up
LS	C16orf72	0.491387	0.189	0.129	0.00118687	1	Up
LS	RTL8C	-0.264391	0.173	0.233	0.00121824	1	Down
LS	SCN1A	-0.334417	0.225	0.305	0.00136821	1	Down
LS	NORAD	-0.605485	0.324	0.486	0.00138351	1	Down
LS	IFI6	0.707413	0.181	0.109	0.00140813	1	Up
LS	TAGLN3	0.26114	0.425	0.41	0.00146703	1	Up
LS	NALCN	-0.343015	0.076	0.113	0.00163429	1	Down
LS	PLPPR4	-0.308663	0.109	0.167	0.0018625	1	Down
LS	SPCS3	-0.306564	0.091	0.137	0.00193325	1	Down
LS	TM9SF3	-0.25005	0.095	0.142	0.00194235	1	Down
LS	C9orf16	0.441818	0.278	0.23	0.00196431	1	Up
LS	AES	0.58006	0.378	0.256	0.00227485	1	Up
LS	RASD1	0.362219	0.237	0.191	0.00239156	1	Up
LS	RPL4	0.56249	0.223	0.149	0.00246771	1	Up
LS	ATP6V1C1	-0.280045	0.186	0.254	0.00275189	1	Down
LS	PCDH17	0.336168	0.134	0.114	0.00284377	1	Up
LS	ENTPD6	0.273827	0.19	0.178	0.00285206	1	Up
LS	PIK3R1	-0.33505	0.362	0.461	0.00285327	1	Down
LS	NEFM	-0.459287	0.346	0.458	0.0029444	1	Down
LS	ELK1	0.412516	0.199	0.153	0.00296482	1	Up
LS	PLK2	0.347182	0.139	0.122	0.00308643	1	Up
LS	SACS	-0.269952	0.167	0.234	0.00359218	1	Down
LS	GAS7	-0.33176	0.345	0.456	0.00374729	1	Down
LS	PHF14	-0.327892	0.082	0.129	0.00383605	1	Down
LS	GABRG2	-0.288484	0.289	0.375	0.00387219	1	Down
LS	AGAP3	0.286157	0.316	0.286	0.0041456	1	Up
LS	UBE2L3	0.311069	0.185	0.154	0.00418946	1	Up
LS	PIAS1	-0.255349	0.103	0.151	0.00424947	1	Down
LS	TMEM35A	-0.401975	0.075	0.127	0.00441478	1	Down
LS	NEUROD2	0.332168	0.194	0.166	0.00446262	1	Up
LS	NR3C1	0.253715	0.167	0.158	0.00480524	1	Up
LS	ZBTB16	-0.720442	0.053	0.134	0.00535774	1	Down
LS	PDP1	-0.256868	0.25	0.339	0.00555142	1	Down
LS	NCEH1	-0.27315	0.219	0.296	0.00592355	1	Down
LS	RPS19	0.379758	0.211	0.165	0.00592595	1	Up
LS	DYRK1A	-0.293998	0.087	0.135	0.00635456	1	Down
LS	OPRM1	-0.25783	0.068	0.11	0.00654079	1	Down
LS	SYT2	-0.255109	0.097	0.123	0.00661018	1	Down
LS	RAB22A	-0.294074	0.091	0.141	0.00678377	1	Down
LS	CHCHD10	0.254594	0.277	0.245	0.00685932	1	Up
LS	DCLK2	0.300153	0.117	0.089	0.007264	1	Up
LS	ARMC9	0.393289	0.16	0.118	0.00755729	1	Up
LS	NR2F1-AS1	-0.35635	0.059	0.104	0.00797614	1	Down
LS	HSPA13	-0.281548	0.099	0.134	0.00822406	1	Down
LS	TMSB10	0.436412	0.556	0.481	0.00831302	1	Up
LS	BMPR2	-0.374627	0.216	0.293	0.00837104	1	Down
LS	ATP5F1A	-0.327709	0.091	0.141	0.00862554	1	Down
LS	RIMS1	-0.30471	0.117	0.18	0.0087507	1	Down
LS	BSDC1	0.266045	0.126	0.099	0.00916623	1	Up
LS	TPT1	0.284743	0.223	0.209	0.00976068	1	Up
LS	MAMDC2	0.2547	0.107	0.082	0.00977525	1	Up

## Sheet: Figure 4J
Figure 4J
metascape enrichment
Gene Symbol		GroupID	Category	Term	Description	LogP	Log(q-value)	Symbols
NRGN		1_Summary	GO Biological Processes	GO:0050804	modulation of chemical synaptic transmission	-14.8505	-10.784	ARF1,CAMK2A,CAMK2B,DNM1,ITPKA,MAP1A,NEUROD2,PRKAR1B,PRKCZ,PRNP,SYN1,YWHAH,BAIAP3,SYT7,RIMS3,BAIAP2,CPLX2,CLSTN1,IQSEC2,NCDN,MAPK8IP2,NSMF,GIT1,CELF4,JPH3,CAMKV
PHYHIP		1_Member	GO Biological Processes	GO:0050804	modulation of chemical synaptic transmission	-14.8505	-10.784	ARF1,CAMK2A,CAMK2B,DNM1,ITPKA,MAP1A,NEUROD2,PRKAR1B,PRKCZ,PRNP,SYN1,YWHAH,BAIAP3,SYT7,RIMS3,BAIAP2,CPLX2,CLSTN1,IQSEC2,NCDN,MAPK8IP2,NSMF,GIT1,CELF4,JPH3,CAMKV
LY6H		1_Member	GO Biological Processes	GO:0099177	regulation of trans-synaptic signaling	-14.8295	-10.784	ARF1,CAMK2A,CAMK2B,DNM1,ITPKA,MAP1A,NEUROD2,PRKAR1B,PRKCZ,PRNP,SYN1,YWHAH,BAIAP3,SYT7,RIMS3,BAIAP2,CPLX2,CLSTN1,IQSEC2,NCDN,MAPK8IP2,NSMF,GIT1,CELF4,JPH3,CAMKV
CKB		1_Member	GO Biological Processes	GO:0048167	regulation of synaptic plasticity	-13.7746	-10.0302	ARF1,CAMK2A,CAMK2B,ITPKA,MAP1A,NEUROD2,PRKAR1B,PRKCZ,PRNP,YWHAH,SYT7,RIMS3,BAIAP2,CPLX2,IQSEC2,NCDN,NSMF,JPH3
DNM1		1_Member	GO Biological Processes	GO:0050806	positive regulation of synaptic transmission	-3.09907	-1.34921	PRKAR1B,PRKCZ,BAIAP3,RIMS3,CLSTN1,IQSEC2
ENC1		2_Summary	GO Biological Processes	GO:0099003	vesicle-mediated transport in synapse	-13.8738	-10.0302	ATP6V0A1,CTBP1,DNM1,SYN1,BSN,SYT7,ATP6V0D1,SNPH,RIMS3,CPLX2,CLSTN1,PIP5K1C,GIT1,PACSIN1,CALY,SLC17A7,GABRD,HTR1E,KCNQ2,LY6H,CDK5R1,NRXN2,MAPK8IP2,CELF4,SLC12A5,NAPB,HAPLN4,ATP1A1,ATP2B1,CHGA,SMAD2,PTPRN,TYRO3,BAIAP3,STXBP5L,SCAMP5,CAMK2A
ENO2		2_Member	GO Biological Processes	GO:0099003	vesicle-mediated transport in synapse	-13.8738	-10.0302	ATP6V0A1,CTBP1,DNM1,SYN1,BSN,SYT7,ATP6V0D1,SNPH,RIMS3,CPLX2,CLSTN1,PIP5K1C,GIT1,PACSIN1,CALY,SLC17A7
MTRNR2L8		2_Member	GO Biological Processes	GO:0099504	synaptic vesicle cycle	-11.8123	-8.18208	ATP6V0A1,CTBP1,DNM1,SYN1,BSN,SYT7,ATP6V0D1,SNPH,RIMS3,CPLX2,PIP5K1C,GIT1,PACSIN1,SLC17A7
CAMK2A		2_Member	GO Biological Processes	GO:0099536	synaptic signaling	-9.17393	-6.05791	GABRD,HTR1E,KCNQ2,LY6H,SYN1,CDK5R1,BSN,SYT7,NRXN2,SNPH,RIMS3,CPLX2,PIP5K1C,MAPK8IP2,CELF4,SLC17A7,SLC12A5,NAPB,HAPLN4
CHD5		2_Member	GO Biological Processes	GO:0007268	chemical synaptic transmission	-8.21413	-5.29902	GABRD,HTR1E,KCNQ2,SYN1,BSN,SYT7,NRXN2,SNPH,RIMS3,CPLX2,PIP5K1C,MAPK8IP2,CELF4,SLC17A7,SLC12A5,NAPB,HAPLN4
CAMKV		2_Member	GO Biological Processes	GO:0098916	anterograde trans-synaptic signaling	-8.21413	-5.29902	GABRD,HTR1E,KCNQ2,SYN1,BSN,SYT7,NRXN2,SNPH,RIMS3,CPLX2,PIP5K1C,MAPK8IP2,CELF4,SLC17A7,SLC12A5,NAPB,HAPLN4
THY1		2_Member	GO Biological Processes	GO:0099537	trans-synaptic signaling	-7.96869	-5.1073	GABRD,HTR1E,KCNQ2,SYN1,BSN,SYT7,NRXN2,SNPH,RIMS3,CPLX2,PIP5K1C,MAPK8IP2,CELF4,SLC17A7,SLC12A5,NAPB,HAPLN4
HPCAL1		2_Member	GO Biological Processes	GO:0140352	export from cell	-6.55401	-4.0588	ATP1A1,ATP2B1,CHGA,SMAD2,PTPRN,SYN1,TYRO3,BAIAP3,SYT7,NRXN2,STXBP5L,SNPH,RIMS3,CPLX2,PIP5K1C,SCAMP5
TIMM23B		2_Member	GO Biological Processes	GO:0001505	regulation of neurotransmitter levels	-6.06132	-3.69121	CAMK2A,SYN1,BAIAP3,SYT7,NRXN2,SNPH,RIMS3,CPLX2,PIP5K1C,GIT1
SYNPO		2_Member	GO Biological Processes	GO:0032940	secretion by cell	-5.82401	-3.51496	CHGA,SMAD2,PTPRN,SYN1,TYRO3,BAIAP3,SYT7,NRXN2,STXBP5L,SNPH,RIMS3,CPLX2,PIP5K1C,SCAMP5
PRNP		2_Member	GO Biological Processes	GO:0007269	neurotransmitter secretion	-5.5549	-3.29833	SYN1,SYT7,NRXN2,SNPH,RIMS3,CPLX2,PIP5K1C
CALY		2_Member	GO Biological Processes	GO:0099643	signal release from synapse	-5.5549	-3.29833	SYN1,SYT7,NRXN2,SNPH,RIMS3,CPLX2,PIP5K1C
EEF1A2		2_Member	GO Biological Processes	GO:0006836	neurotransmitter transport	-5.12923	-2.96174	SYN1,SYT7,NRXN2,SNPH,RIMS3,CPLX2,PIP5K1C,SLC17A7
ATP1A1		2_Member	GO Biological Processes	GO:0023061	signal release	-5.1185	-2.95387	SMAD2,PTPRN,SYN1,SYT7,NRXN2,SNPH,RIMS3,CPLX2,PIP5K1C
PRKAR1B		2_Member	GO Biological Processes	GO:0046903	secretion	-4.60372	-2.54239	CHGA,SMAD2,PTPRN,SYN1,TYRO3,BAIAP3,SYT7,NRXN2,STXBP5L,SNPH,RIMS3,CPLX2,PIP5K1C,SCAMP5
ATP2B1		2_Member	GO Biological Processes	GO:0046928	regulation of neurotransmitter secretion	-4.59823	-2.53957	CAMK2A,SYN1,BAIAP3,RIMS3,CPLX2,GIT1
FAIM2		2_Member	GO Biological Processes	GO:0006887	exocytosis	-4.34798	-2.32784	CHGA,BAIAP3,SYT7,STXBP5L,SNPH,RIMS3,CPLX2,PIP5K1C,SCAMP5
ACTB		2_Member	GO Biological Processes	GO:0017157	regulation of exocytosis	-4.19732	-2.2182	SYN1,BAIAP3,SYT7,STXBP5L,RIMS3,CPLX2,GIT1,SCAMP5
TSPYL2		2_Member	GO Biological Processes	GO:0051588	regulation of neurotransmitter transport	-4.13608	-2.16425	CAMK2A,SYN1,BAIAP3,RIMS3,CPLX2,GIT1
SLC17A7		2_Member	GO Biological Processes	GO:0016079	synaptic vesicle exocytosis	-4.11649	-2.14841	SYT7,SNPH,RIMS3,CPLX2,PIP5K1C
RAB6B		2_Member	GO Biological Processes	GO:1903305	regulation of regulated secretory pathway	-3.5427	-1.68717	SYN1,BAIAP3,SYT7,RIMS3,GIT1,SCAMP5
AGAP3		2_Member	GO Biological Processes	GO:0045055	regulated exocytosis	-3.26787	-1.4765	CHGA,SYT7,SNPH,RIMS3,CPLX2,PIP5K1C
NRXN2		2_Member	GO Biological Processes	GO:2000300	regulation of synaptic vesicle exocytosis	-2.43562	-0.85033	SYN1,RIMS3,GIT1
ELK1		3_Summary	Reactome Gene Sets	R-HSA-112316	Neuronal System	-11.7504	-8.18208	CALM1,CALM3,CAMK2A,CAMK2B,GNB2,GNG3,KCNQ2,NRGN,NTRK3,PRKAR1B,PTPRF,SYN1,KCNAB2,SYT7,NRXN2,RTN3,GIT1,SLC17A7,CAMKK1,LRRC4B,SLITRK4
CAMKK1		3_Member	Reactome Gene Sets	R-HSA-112316	Neuronal System	-11.7504	-8.18208	CALM1,CALM3,CAMK2A,CAMK2B,GNB2,GNG3,KCNQ2,NRGN,NTRK3,PRKAR1B,PTPRF,SYN1,KCNAB2,SYT7,NRXN2,RTN3,GIT1,SLC17A7,CAMKK1,LRRC4B,SLITRK4
TPI1		4_Summary	GO Biological Processes	GO:0031175	neuron projection development	-10.6397	-7.1383	ACTB,ACTG1,APBB1,APLP1,CAMK2A,EPHB6,LRP4,MAP1A,NBL1,NEUROD2,PRKCZ,PSD,PTPRF,UBB,UCHL1,LMO4,CDK5R1,BAIAP2,B4GAT1,NCDN,MAPK8IP2,PACSIN1,RAB6B,SLC12A5,SLITRK4,ACTN1,CLU,TPPP
IDS		4_Member	GO Biological Processes	GO:0031175	neuron projection development	-10.6397	-7.1383	ACTB,ACTG1,APBB1,APLP1,CAMK2A,EPHB6,LRP4,MAP1A,NBL1,NEUROD2,PRKCZ,PSD,PTPRF,UBB,UCHL1,LMO4,CDK5R1,BAIAP2,B4GAT1,NCDN,MAPK8IP2,PACSIN1,RAB6B,SLC12A5,SLITRK4
PEBP1		4_Member	GO Biological Processes	GO:0048812	neuron projection morphogenesis	-7.96241	-5.1073	ACTB,ACTG1,APBB1,APLP1,EPHB6,LRP4,MAP1A,NBL1,PRKCZ,UBB,UCHL1,LMO4,CDK5R1,BAIAP2,B4GAT1,MAPK8IP2,PACSIN1,SLITRK4
ATP6V0A1		4_Member	GO Biological Processes	GO:0120039	plasma membrane bounded cell projection morphogenesis	-7.89364	-5.10347	ACTB,ACTG1,APBB1,APLP1,EPHB6,LRP4,MAP1A,NBL1,PRKCZ,UBB,UCHL1,LMO4,CDK5R1,BAIAP2,B4GAT1,MAPK8IP2,PACSIN1,SLITRK4
LMO4		4_Member	GO Biological Processes	GO:0048858	cell projection morphogenesis	-7.82573	-5.05904	ACTB,ACTG1,APBB1,APLP1,EPHB6,LRP4,MAP1A,NBL1,PRKCZ,UBB,UCHL1,LMO4,CDK5R1,BAIAP2,B4GAT1,MAPK8IP2,PACSIN1,SLITRK4
PSD3		4_Member	GO Biological Processes	GO:0032990	cell part morphogenesis	-7.56227	-4.87258	ACTB,ACTG1,APBB1,APLP1,EPHB6,LRP4,MAP1A,NBL1,PRKCZ,UBB,UCHL1,LMO4,CDK5R1,BAIAP2,B4GAT1,MAPK8IP2,PACSIN1,SLITRK4
PDZD4		4_Member	GO Biological Processes	GO:0000902	cell morphogenesis	-7.11332	-4.46582	ACTB,ACTG1,ACTN1,APBB1,APLP1,CLU,EPHB6,LRP4,MAP1A,NBL1,PRKCZ,UBB,UCHL1,LMO4,CDK5R1,BAIAP2,B4GAT1,MAPK8IP2,PACSIN1,SLITRK4
PNMA3		4_Member	GO Biological Processes	GO:0032989	cellular component morphogenesis	-7.08207	-4.44317	ACTB,ACTG1,APBB1,APLP1,EPHB6,LRP4,MAP1A,NBL1,PRKCZ,UBB,UCHL1,LMO4,CDK5R1,BAIAP2,B4GAT1,TPPP,MAPK8IP2,PACSIN1,SLITRK4
RHBDD2		4_Member	GO Biological Processes	GO:0048667	cell morphogenesis involved in neuron differentiation	-5.50411	-3.26485	ACTB,ACTG1,APBB1,APLP1,EPHB6,LRP4,MAP1A,UCHL1,LMO4,CDK5R1,BAIAP2,B4GAT1,MAPK8IP2,SLITRK4
CEND1		4_Member	GO Biological Processes	GO:0061564	axon development	-5.00022	-2.85514	ACTB,ACTG1,APBB1,APLP1,EPHB6,MAP1A,NEUROD2,UCHL1,LMO4,CDK5R1,BAIAP2,B4GAT1,SLITRK4
FKBP8		4_Member	GO Biological Processes	GO:0007409	axonogenesis	-4.91412	-2.79036	ACTB,ACTG1,APBB1,APLP1,EPHB6,MAP1A,UCHL1,LMO4,CDK5R1,BAIAP2,B4GAT1,SLITRK4
NTRK3		5_Summary	GO Biological Processes	GO:0051338	regulation of transferase activity	-9.81683	-6.40971	ACTB,CALM1,CALM3,CLU,EEF1A2,HSPB1,MT3,NTRK3,PIN1,PRKAR1B,PRNP,SKP1,SORL1,THY1,TYRO3,UCHL1,LMO4,IRS2,CDK5R1,MAPK8IP1,CAMK2N1,TSPYL2,CAMKK1,AGAP2,DMTN,PPP2R1A,PRKCZ,FKBP8,SIRPA,YWHAB,TPPP,CAMK2A,GAPDH,DNAJB2,PTPRF,TMBIM6,MTURN,DUSP8,PEBP1,LMO3,ENO1,PDE2A,MAPK8IP2
PYGB		5_Member	GO Biological Processes	GO:0051338	regulation of transferase activity	-9.81683	-6.40971	ACTB,CALM1,CALM3,CLU,EEF1A2,HSPB1,MT3,NTRK3,PIN1,PRKAR1B,PRNP,SKP1,SORL1,THY1,TYRO3,UCHL1,LMO4,IRS2,CDK5R1,MAPK8IP1,CAMK2N1,TSPYL2,CAMKK1,AGAP2
RUNDC3A		5_Member	GO Biological Processes	GO:0043549	regulation of kinase activity	-9.74367	-6.40971	ACTB,CALM1,CALM3,CLU,EEF1A2,HSPB1,MT3,NTRK3,PRKAR1B,PRNP,SORL1,THY1,TYRO3,UCHL1,LMO4,IRS2,CDK5R1,MAPK8IP1,CAMK2N1,TSPYL2,CAMKK1,AGAP2
CALM1		5_Member	GO Biological Processes	GO:0042326	negative regulation of phosphorylation	-9.70011	-6.40971	CALM1,CALM3,DMTN,HSPB1,NTRK3,PPP2R1A,PRKAR1B,PRKCZ,PRNP,SORL1,THY1,UCHL1,IRS2,MAPK8IP1,FKBP8,CAMK2N1,SIRPA
TPPP		5_Member	GO Biological Processes	GO:0045936	negative regulation of phosphate metabolic process	-9.66081	-6.40971	CALM1,CALM3,DMTN,HSPB1,NTRK3,PPP2R1A,PRKAR1B,PRKCZ,PRNP,SORL1,THY1,UCHL1,YWHAB,IRS2,MAPK8IP1,FKBP8,CAMK2N1,SIRPA
BAIAP2		5_Member	GO Biological Processes	GO:0010563	negative regulation of phosphorus metabolic process	-9.64224	-6.40971	CALM1,CALM3,DMTN,HSPB1,NTRK3,PPP2R1A,PRKAR1B,PRKCZ,PRNP,SORL1,THY1,UCHL1,YWHAB,IRS2,MAPK8IP1,FKBP8,CAMK2N1,SIRPA
NAPB		5_Member	GO Biological Processes	GO:0001933	negative regulation of protein phosphorylation	-9.23704	-6.09469	CALM1,CALM3,DMTN,HSPB1,NTRK3,PPP2R1A,PRKAR1B,PRKCZ,PRNP,SORL1,THY1,UCHL1,MAPK8IP1,FKBP8,CAMK2N1,SIRPA
DYNLL2		5_Member	GO Biological Processes	GO:0031400	negative regulation of protein modification process	-8.62297	-5.67444	CALM1,CALM3,DMTN,HSPB1,NTRK3,PPP2R1A,PRKAR1B,PRKCZ,PRNP,SORL1,THY1,UCHL1,YWHAB,MAPK8IP1,TPPP,FKBP8,CAMK2N1,SIRPA
CLSTN1		5_Member	GO Biological Processes	GO:0045859	regulation of protein kinase activity	-7.67924	-4.95602	ACTB,CALM1,CALM3,CLU,HSPB1,MT3,NTRK3,PRKAR1B,PRNP,SORL1,THY1,UCHL1,CDK5R1,MAPK8IP1,CAMK2N1,TSPYL2,CAMKK1,AGAP2
USP11		5_Member	GO Biological Processes	GO:0044092	negative regulation of molecular function	-6.04625	-3.68655	ACTB,CALM1,CALM3,CAMK2A,GAPDH,DNAJB2,HSPB1,MT3,PIN1,PRKAR1B,PRNP,PTPRF,SORL1,TMBIM6,THY1,UCHL1,IRS2,MAPK8IP1,CAMK2N1,MTURN
RANGAP1		5_Member	GO Biological Processes	GO:0043409	negative regulation of MAPK cascade	-5.332	-3.12854	DUSP8,PEBP1,PIN1,PPP2R1A,SORL1,UCHL1,MAPK8IP1,LMO3,SIRPA
NSMF		5_Member	GO Biological Processes	GO:1902532	negative regulation of intracellular signal transduction	-4.71663	-2.63733	CLU,DUSP8,ENO1,HSPB1,PEBP1,PDE2A,PIN1,PPP2R1A,PRNP,SORL1,TMBIM6,UCHL1,MAPK8IP1,LMO3,SIRPA
CLU		5_Member	GO Biological Processes	GO:0071900	regulation of protein serine/threonine kinase activity	-4.43156	-2.40106	ACTB,CALM1,CALM3,NTRK3,PRKAR1B,SORL1,THY1,UCHL1,CDK5R1,MAPK8IP1
PKM		5_Member	GO Biological Processes	GO:0033673	negative regulation of kinase activity	-4.14965	-2.17239	HSPB1,PRKAR1B,SORL1,THY1,UCHL1,IRS2,MAPK8IP1,CAMK2N1
PFKL		5_Member	GO Biological Processes	GO:0043086	negative regulation of catalytic activity	-3.7845	-1.86454	CAMK2A,GAPDH,HSPB1,MT3,PRKAR1B,SORL1,TMBIM6,THY1,UCHL1,IRS2,MAPK8IP1,CAMK2N1
REEP2		5_Member	GO Biological Processes	GO:0051348	negative regulation of transferase activity	-3.69038	-1.80179	HSPB1,PRKAR1B,SORL1,THY1,UCHL1,IRS2,MAPK8IP1,CAMK2N1
STXBP5L		5_Member	GO Biological Processes	GO:0006469	negative regulation of protein kinase activity	-3.54182	-1.68717	HSPB1,PRKAR1B,SORL1,THY1,UCHL1,MAPK8IP1,CAMK2N1
MTURN		5_Member	GO Biological Processes	GO:0043408	regulation of MAPK cascade	-3.49831	-1.66238	DUSP8,MT3,NTRK3,PEBP1,PIN1,PPP2R1A,PRKCZ,SORL1,UCHL1,MAPK8IP1,MAPK8IP2,LMO3,SIRPA,MTURN
CCDC85B		5_Member	GO Biological Processes	GO:0071901	negative regulation of protein serine/threonine kinase activity	-2.25963	-0.71934	PRKAR1B,SORL1,UCHL1,MAPK8IP1
GABRD		5_Member	GO Biological Processes	GO:0043407	negative regulation of MAP kinase activity	-2.25467	-0.71641	SORL1,UCHL1,MAPK8IP1
ACTG1		6_Summary	Reactome Gene Sets	R-HSA-9006934	Signaling by Receptor Tyrosine Kinases	-9.76589	-6.40971	ACTB,ACTG1,ATP6V0B,ATP6V0A1,CALM1,CALM3,DNM1,ELK1,HSPB1,MEF2D,NTRK3,PPP2R1A,PRKCZ,PTPRF,UBA52,UBB,YWHAB,IRS2,CDK5R1,ATP6V0D1,BAIAP2,CAMK2A,CAMK2B,PEBP1,DUSP8,PEA15,CTBP1,SMAD2,SKP1,CLTB,EPHB6,KCNQ2,PRNP,RPS15,SCN3A,PIP5K1C,GIT1,SCN3B,AGAP2,ATP1A1,PIN1,RANGAP1,YWHAH,DYNLL2,CKB,SYT7,SLC17A7,PACSIN1,EEF2,GNB2,GNG3,PRKAR1B,ACTN1,SSX2IP,TYRO3,SYNPO,ARF1,GAPDH,TMBIM6,PLD3,CADM3,SIRPA,DPF1,NAP1L1,THY1
CELF4		6_Member	Reactome Gene Sets	R-HSA-9006934	Signaling by Receptor Tyrosine Kinases	-9.76589	-6.40971	ACTB,ACTG1,ATP6V0B,ATP6V0A1,CALM1,CALM3,DNM1,ELK1,HSPB1,MEF2D,NTRK3,PPP2R1A,PRKCZ,PTPRF,UBA52,UBB,YWHAB,IRS2,CDK5R1,ATP6V0D1,BAIAP2
ATP6V0D1		6_Member	Reactome Gene Sets	R-HSA-6802946	Signaling by moderate kinase activity BRAF mutants	-8.88686	-5.88698	ACTB,ACTG1,CALM1,CALM3,CAMK2A,CAMK2B,PEBP1,YWHAB
RTN3		6_Member	Reactome Gene Sets	R-HSA-6802949	Signaling by RAS mutants	-8.88686	-5.88698	ACTB,ACTG1,CALM1,CALM3,CAMK2A,CAMK2B,PEBP1,YWHAB
TMEM130		6_Member	Reactome Gene Sets	R-HSA-6802955	Paradoxical activation of RAF signaling by kinase inactive BRAF	-8.88686	-5.88698	ACTB,ACTG1,CALM1,CALM3,CAMK2A,CAMK2B,PEBP1,YWHAB
PPP2R1A		6_Member	Reactome Gene Sets	R-HSA-9649948	Signaling downstream of RAS mutants	-8.88686	-5.88698	ACTB,ACTG1,CALM1,CALM3,CAMK2A,CAMK2B,PEBP1,YWHAB
PRKCZ		6_Member	Reactome Gene Sets	R-HSA-6802957	Oncogenic MAPK signaling	-8.08371	-5.19964	ACTB,ACTG1,CALM1,CALM3,CAMK2A,CAMK2B,DUSP8,PEBP1,YWHAB
NCDN		6_Member	Reactome Gene Sets	R-HSA-5683057	MAPK family signaling cascades	-7.92336	-5.10347	ACTB,ACTG1,CALM1,CALM3,CAMK2A,CAMK2B,DUSP8,HSPB1,PEBP1,PPP2R1A,UBA52,UBB,YWHAB,IRS2,PEA15
MAP1A		6_Member	Reactome Gene Sets	R-HSA-5673001	RAF/MAP kinase cascade	-7.86631	-5.08804	ACTB,ACTG1,CALM1,CALM3,CAMK2A,CAMK2B,DUSP8,PEBP1,PPP2R1A,UBA52,UBB,YWHAB,IRS2,PEA15
PSAP		6_Member	Reactome Gene Sets	R-HSA-5684996	MAPK1/MAPK3 signaling	-7.75037	-4.99496	ACTB,ACTG1,CALM1,CALM3,CAMK2A,CAMK2B,DUSP8,PEBP1,PPP2R1A,UBA52,UBB,YWHAB,IRS2,PEA15
CALM3		6_Member	Reactome Gene Sets	R-HSA-9656223	Signaling by RAF1 mutants	-7.69981	-4.96612	ACTB,ACTG1,CALM1,CALM3,CAMK2A,CAMK2B,YWHAB
CMIP		6_Member	Reactome Gene Sets	R-HSA-6802952	Signaling by BRAF and RAF1 fusions	-7.6223	-4.91928	ACTB,ACTG1,CALM1,CALM3,CAMK2A,CAMK2B,PEBP1,YWHAB
PTPRN		6_Member	Reactome Gene Sets	R-HSA-5663202	Diseases of signal transduction by growth factor receptors and second messengers	-7.07145	-4.44098	ACTB,ACTG1,CALM1,CALM3,CAMK2A,CAMK2B,CTBP1,DUSP8,SMAD2,PEBP1,PPP2R1A,SKP1,UBA52,UBB,YWHAB,IRS2
FBXO44		6_Member	Reactome Gene Sets	R-HSA-422475	Axon guidance	-6.34928	-3.90044	ACTB,ACTG1,CLTB,DNM1,EPHB6,KCNQ2,PRNP,RPS15,SCN3A,UBA52,UBB,IRS2,CDK5R1,PIP5K1C,GIT1,SCN3B,AGAP2
DMTN		6_Member	Reactome Gene Sets	R-HSA-196025	Formation of annular gap junctions	-6.12299	-3.73557	ACTB,ACTG1,CLTB,DNM1
AK5		6_Member	Reactome Gene Sets	R-HSA-9675108	Nervous system development	-6.08498	-3.70699	ACTB,ACTG1,CLTB,DNM1,EPHB6,KCNQ2,PRNP,RPS15,SCN3A,UBA52,UBB,IRS2,CDK5R1,PIP5K1C,GIT1,SCN3B,AGAP2
UCHL1		6_Member	KEGG Pathway	hsa04971	Gastric acid secretion	-5.95351	-3.60715	ACTB,ACTG1,ATP1A1,CALM1,CALM3,CAMK2A,CAMK2B
KCNQ2		6_Member	Reactome Gene Sets	R-HSA-190873	Gap junction degradation	-5.9493	-3.60715	ACTB,ACTG1,CLTB,DNM1
PSD		6_Member	Reactome Gene Sets	R-HSA-445095	Interaction between L1 and Ankyrins	-5.62044	-3.34216	ACTB,ACTG1,KCNQ2,SCN3A,SCN3B
SORL1		6_Member	Reactome Gene Sets	R-HSA-195258	RHO GTPase Effectors	-5.42081	-3.18828	ACTB,ACTG1,CALM1,CALM3,PIN1,PPP2R1A,PRKCZ,RANGAP1,YWHAB,YWHAH,BAIAP2,DYNLL2
ATP6V0B		6_Member	Reactome Gene Sets	R-HSA-4420097	VEGFA-VEGFR2 Pathway	-5.17966	-3.00928	ACTB,ACTG1,CALM1,CALM3,HSPB1,PRKCZ,BAIAP2
MT3		6_Member	GO Biological Processes	GO:0048857	neural nucleus development	-5.10539	-2.94361	ACTB,CALM1,CALM3,CKB,YWHAH,CDK5R1
KNDC1		6_Member	GO Biological Processes	GO:1900242	regulation of synaptic vesicle endocytosis	-5.07231	-2.91617	ACTB,ACTG1,SYT7,SLC17A7
HAPLN4		6_Member	Reactome Gene Sets	R-HSA-8856828	Clathrin-mediated endocytosis	-5.01811	-2.86754	ACTB,ACTG1,CLTB,DNM1,UBA52,UBB,PIP5K1C,PACSIN1
DIRAS1		6_Member	Reactome Gene Sets	R-HSA-194138	Signaling by VEGF	-4.93029	-2.8013	ACTB,ACTG1,CALM1,CALM3,HSPB1,PRKCZ,BAIAP2
TMEM160		6_Member	Reactome Gene Sets	R-HSA-1445148	Translocation of SLC2A4 (GLUT4) to the plasma membrane	-4.92339	-2.79702	ACTB,ACTG1,CALM1,CALM3,YWHAB,YWHAH
FAM19A5		6_Member	KEGG Pathway	hsa04921	Oxytocin signaling pathway	-4.8491	-2.74116	ACTB,ACTG1,CALM1,CALM3,CAMK2A,CAMK2B,EEF2,ELK1
SIRPA		6_Member	GO Biological Processes	GO:0021762	substantia nigra development	-4.84708	-2.74116	ACTB,CALM1,CALM3,CKB,YWHAH
PRPF4B		6_Member	Reactome Gene Sets	R-HSA-9658195	Leishmania infection	-4.65153	-2.58153	ACTB,ACTG1,CALM1,CALM3,GNB2,GNG3,PRKAR1B,BAIAP2
CAMK2B		6_Member	Reactome Gene Sets	R-HSA-9824443	Parasitic Infection Pathways	-4.65153	-2.58153	ACTB,ACTG1,CALM1,CALM3,GNB2,GNG3,PRKAR1B,BAIAP2
GTF3C1		6_Member	Reactome Gene Sets	R-HSA-3928665	EPH-ephrin mediated repulsion of cells	-4.52935	-2.47955	ACTB,ACTG1,CLTB,DNM1,EPHB6
FNIP2		6_Member	GO Biological Processes	GO:1903421	regulation of synaptic vesicle recycling	-4.50281	-2.46384	ACTB,ACTG1,SYT7,SLC17A7
KIF3C		6_Member	Reactome Gene Sets	R-HSA-2682334	EPH-Ephrin signaling	-4.31467	-2.31063	ACTB,ACTG1,CLTB,DNM1,EPHB6,GIT1
PLD3		6_Member	KEGG Pathway	hsa04520	Adherens junction	-4.28824	-2.29202	ACTB,ACTG1,ACTN1,PTPRF,BAIAP2,SSX2IP
RNF208		6_Member	Reactome Gene Sets	R-HSA-5626467	RHO GTPases activate IQGAPs	-4.13598	-2.16425	ACTB,ACTG1,CALM1,CALM3
EPHB6		6_Member	Reactome Gene Sets	R-HSA-6802948	Signaling by high-kinase activity BRAF mutants	-3.9312	-1.98928	ACTB,ACTG1,PEBP1,YWHAB
GUK1		6_Member	KEGG Pathway	hsa04390	Hippo signaling pathway	-3.8915	-1.95665	ACTB,ACTG1,SMAD2,PPP2R1A,PRKCZ,YWHAB,YWHAH
NFAT5		6_Member	Reactome Gene Sets	R-HSA-194315	Signaling by Rho GTPases	-3.80991	-1.88505	ACTB,ACTG1,ACTN1,CALM1,CALM3,CKB,PIN1,PPP2R1A,PRKCZ,RANGAP1,YWHAB,YWHAH,BAIAP2,GIT1,DYNLL2
SCAMP5		6_Member	Reactome Gene Sets	R-HSA-5674135	MAP2K and MAPK activation	-3.75	-1.84108	ACTB,ACTG1,PEBP1,YWHAB
MAPK8IP2		6_Member	WikiPathways	WP2636	Common pathways underlying drug addiction	-3.7078	-1.81158	ACTB,ACTG1,CALM1,CAMK2A
CDK5R1		6_Member	Reactome Gene Sets	R-HSA-9716542	Signaling by Rho GTPases, Miro GTPases and RHOBTB3	-3.70516	-1.81047	ACTB,ACTG1,ACTN1,CALM1,CALM3,CKB,PIN1,PPP2R1A,PRKCZ,RANGAP1,YWHAB,YWHAH,BAIAP2,GIT1,DYNLL2
SLITRK4		6_Member	Reactome Gene Sets	R-HSA-373760	L1CAM interactions	-3.69564	-1.80534	ACTB,ACTG1,DNM1,KCNQ2,SCN3A,SCN3B
MTCH1		6_Member	Reactome Gene Sets	R-HSA-446353	Cell-extracellular matrix interactions	-3.58764	-1.72689	ACTB,ACTG1,ACTN1
SNTG1		6_Member	GO Biological Processes	GO:0070527	platelet aggregation	-3.51252	-1.67255	ACTB,ACTG1,HSPB1,TYRO3
DNAJB2		6_Member	Reactome Gene Sets	R-HSA-190828	Gap junction trafficking	-3.47627	-1.64567	ACTB,ACTG1,CLTB,DNM1
YWHAH		6_Member	GO Biological Processes	GO:0030901	midbrain development	-3.44476	-1.62204	ACTB,CALM1,CALM3,CKB,YWHAH
LPCAT4		6_Member	Reactome Gene Sets	R-HSA-157858	Gap junction trafficking and regulation	-3.40626	-1.58871	ACTB,ACTG1,CLTB,DNM1
KLHL2		6_Member	GO Biological Processes	GO:0034109	homotypic cell-cell adhesion	-2.99062	-1.26532	ACTB,ACTG1,HSPB1,TYRO3
SLC22A17		6_Member	KEGG Pathway	hsa04530	Tight junction	-2.87756	-1.18641	ACTB,ACTG1,ACTN1,PPP2R1A,PRKCZ,SYNPO
TMBIM6		6_Member	KEGG Pathway	hsa05131	Shigellosis	-2.72197	-1.0671	ACTB,ACTG1,ACTN1,ARF1,SKP1,UBA52,UBB
GIT1		6_Member	Reactome Gene Sets	R-HSA-5663213	RHO GTPases Activate WASPs and WAVEs	-2.68606	-1.03943	ACTB,ACTG1,BAIAP2
BSG		6_Member	KEGG Pathway	hsa05100	Bacterial invasion of epithelial cells	-2.6674	-1.0225	ACTB,ACTG1,CLTB,DNM1
MLF2		6_Member	WikiPathways	WP4217	Ebola virus infection in host	-2.65249	-1.01017	ACTB,ACTG1,ACTN1,CLTB,TYRO3
MAST3		6_Member	KEGG Pathway	hsa05130	Pathogenic Escherichia coli infection	-2.54478	-0.927471	ACTB,ACTG1,ARF1,GAPDH,TMBIM6,BAIAP2
OLFM1		6_Member	KEGG Pathway	hsa05418	Fluid shear stress and atherosclerosis	-2.51232	-0.904629	ACTB,ACTG1,CALM1,CALM3,PRKCZ
NAP1L1		6_Member	Reactome Gene Sets	R-HSA-5663220	RHO GTPases Activate Formins	-2.49897	-0.893647	ACTB,ACTG1,PPP2R1A,RANGAP1,DYNLL2
RIMS3		6_Member	Reactome Gene Sets	R-HSA-3928662	EPHB-mediated forward signaling	-2.49323	-0.891598	ACTB,ACTG1,EPHB6
CPLX2		6_Member	Reactome Gene Sets	R-HSA-2029480	Fcgamma receptor (FCGR) dependent phagocytosis	-2.49299	-0.891598	ACTB,ACTG1,BAIAP2,PLD3
APBB1		6_Member	KEGG Pathway	hsa05205	Proteoglycans in cancer	-2.47057	-0.874611	ACTB,ACTG1,CAMK2A,CAMK2B,ELK1,SMAD2
SNPH		6_Member	WikiPathways	WP314	Fas ligand pathway and stress induction of heat shock proteins	-2.43562	-0.85033	ACTB,ACTG1,HSPB1
SYN1		6_Member	Reactome Gene Sets	R-HSA-1500931	Cell-Cell communication	-2.43387	-0.850081	ACTB,ACTG1,ACTN1,CADM3,SIRPA
EIF1AX		6_Member	Reactome Gene Sets	R-HSA-437239	Recycling pathway of L1	-2.35442	-0.789707	ACTB,ACTG1,DNM1
LRRC4B		6_Member	Reactome Gene Sets	R-HSA-418990	Adherens junctions interactions	-2.30341	-0.751432	ACTB,ACTG1,CADM3
GDAP1		6_Member	GO Biological Processes	GO:0030168	platelet activation	-2.27501	-0.731868	ACTB,ACTG1,HSPB1,TYRO3
LY6E		6_Member	KEGG Pathway	hsa05225	Hepatocellular carcinoma	-2.16597	-0.646218	ACTB,ACTG1,ELK1,SMAD2,DPF1
YPEL3		6_Member	Reactome Gene Sets	R-HSA-446728	Cell junction organization	-2.15681	-0.640925	ACTB,ACTG1,ACTN1,CADM3
BLCAP		6_Member	WikiPathways	WP4879	Overlap between signal transduction pathways contributing to LMNA laminopathies	-2.12033	-0.613339	ACTB,SMAD2,NAP1L1
CLTB		6_Member	Reactome Gene Sets	R-HSA-9664407	Parasite infection	-2.07905	-0.583834	ACTB,ACTG1,BAIAP2
PNCK		6_Member	Reactome Gene Sets	R-HSA-9664417	Leishmania phagocytosis	-2.07905	-0.583834	ACTB,ACTG1,BAIAP2
DUSP8		6_Member	Reactome Gene Sets	R-HSA-9664422	FCGR3A-mediated phagocytosis	-2.07905	-0.583834	ACTB,ACTG1,BAIAP2
CAMK2N1		6_Member	KEGG Pathway	hsa05132	Salmonella infection	-2.06764	-0.574264	ACTB,ACTG1,ARF1,GAPDH,SKP1,DYNLL2
AGAP2		6_Member	KEGG Pathway	hsa04670	Leukocyte transendothelial migration	-2.04859	-0.56066	ACTB,ACTG1,ACTN1,THY1
B4GAT1		6_Member	Reactome Gene Sets	R-HSA-2029482	Regulation of actin dynamics for phagocytic cup formation	-2.03931	-0.554373	ACTB,ACTG1,BAIAP2
UBE2M		7_Summary	GO Biological Processes	GO:0016310	phosphorylation	-9.44652	-6.24618	CAMK2A,CAMK2B,CKB,CTBP1,EPHB6,GUK1,ITPKA,NTRK3,PFKL,PKM,PRKAR1B,PRKCZ,TYRO3,PIP4K2B,CDK5R1,PRPF4B,MAST3,PIP5K1C,AK5,TOLLIP,FNIP2,CAMKV,CAMKK1,PNCK,GAPDH,PIN1,RANGAP1
UBA52		7_Member	GO Biological Processes	GO:0016310	phosphorylation	-9.44652	-6.24618	CAMK2A,CAMK2B,CKB,CTBP1,EPHB6,GUK1,ITPKA,NTRK3,PFKL,PKM,PRKAR1B,PRKCZ,TYRO3,PIP4K2B,CDK5R1,PRPF4B,MAST3,PIP5K1C,AK5,TOLLIP,FNIP2,CAMKV,CAMKK1,PNCK
JPH3		7_Member	GO Biological Processes	GO:0006468	protein phosphorylation	-4.27073	-2.27943	CAMK2A,CAMK2B,CTBP1,EPHB6,PRKAR1B,PRKCZ,TYRO3,CDK5R1,PRPF4B,MAST3,FNIP2,CAMKV,PNCK
LMO3		7_Member	GO Biological Processes	GO:0018105	peptidyl-serine phosphorylation	-3.77427	-1.85755	CAMK2A,CAMK2B,PRKCZ,CDK5R1,MAST3,CAMKV,PNCK
UBB		7_Member	GO Biological Processes	GO:0018209	peptidyl-serine modification	-3.57145	-1.71212	CAMK2A,CAMK2B,PRKCZ,CDK5R1,MAST3,CAMKV,PNCK
YWHAB		7_Member	GO Biological Processes	GO:0018193	peptidyl-amino acid modification	-2.14732	-0.632719	CAMK2A,CAMK2B,GAPDH,PIN1,PRKCZ,RANGAP1,CDK5R1,MAST3,CAMKV,PNCK
CADM3		8_Summary	Reactome Gene Sets	R-HSA-71387	Metabolism of carbohydrates	-9.3844	-6.21402	ALDOA,CALM1,CALM3,ENO1,ENO2,GAPDH,IDS,PFKL,PKM,PPP2R1A,PYGB,TPI1,UBA52,UBB,HS6ST1,B4GAT1,IRS2,CAMK2A,CAMK2B,MT3,CHCHD10
CTBP1		8_Member	Reactome Gene Sets	R-HSA-71387	Metabolism of carbohydrates	-9.3844	-6.21402	ALDOA,CALM1,CALM3,ENO1,ENO2,GAPDH,IDS,PFKL,PKM,PPP2R1A,PYGB,TPI1,UBA52,UBB,HS6ST1,B4GAT1
NBL1		8_Member	WikiPathways	WP4629	Aerobic glycolysis	-7.9047	-5.10347	ALDOA,ENO1,GAPDH,PKM,TPI1
TOLLIP		8_Member	GO Biological Processes	GO:0006096	glycolytic process	-7.62714	-4.91928	ALDOA,ENO1,ENO2,GAPDH,PFKL,PKM,TPI1
SSX2IP		8_Member	WikiPathways	WP534	Glycolysis and gluconeogenesis	-7.5563	-4.87258	ALDOA,ENO1,ENO2,GAPDH,PFKL,PKM,TPI1
AHDC1		8_Member	Reactome Gene Sets	R-HSA-70171	Glycolysis	-7.32391	-4.65868	ALDOA,ENO1,ENO2,GAPDH,PFKL,PKM,PPP2R1A,TPI1
EEF2		8_Member	GO Biological Processes	GO:0016052	carbohydrate catabolic process	-7.01723	-4.40316	ALDOA,ENO1,ENO2,GAPDH,IDS,PFKL,PKM,PYGB,TPI1
MAPK8IP1		8_Member	GO Biological Processes	GO:0006735	NADH regeneration	-6.88548	-4.31716	ENO1,ENO2,PFKL,PKM,TPI1
VSTM2L		8_Member	GO Biological Processes	GO:0061621	canonical glycolysis	-6.88548	-4.31716	ENO1,ENO2,PFKL,PKM,TPI1
PCSK1N		8_Member	GO Biological Processes	GO:0061718	glucose catabolic process to pyruvate	-6.88548	-4.31716	ENO1,ENO2,PFKL,PKM,TPI1
IQSEC2		8_Member	GO Biological Processes	GO:0061615	glycolytic process through fructose-6-phosphate	-6.63289	-4.12808	ENO1,ENO2,PFKL,PKM,TPI1
CHGA		8_Member	GO Biological Processes	GO:0061620	glycolytic process through glucose-6-phosphate	-6.63289	-4.12808	ENO1,ENO2,PFKL,PKM,TPI1
FAM168B		8_Member	Reactome Gene Sets	R-HSA-70326	Glucose metabolism	-6.49666	-4.0257	ALDOA,ENO1,ENO2,GAPDH,PFKL,PKM,PPP2R1A,TPI1
BAIAP3		8_Member	KEGG Pathway	hsa00010	Glycolysis / Gluconeogenesis	-6.33064	-3.88726	ALDOA,ENO1,ENO2,GAPDH,PFKL,PKM,TPI1
CRIP2		8_Member	GO Biological Processes	GO:0006090	pyruvate metabolic process	-6.24216	-3.83019	ALDOA,ENO1,ENO2,GAPDH,PFKL,PKM,TPI1
FTL		8_Member	GO Biological Processes	GO:0006007	glucose catabolic process	-6.11042	-3.72774	ENO1,ENO2,PFKL,PKM,TPI1
CELF5		8_Member	KEGG Pathway	hsa01230	Biosynthesis of amino acids	-5.9929	-3.64206	ALDOA,ENO1,ENO2,GAPDH,PFKL,PKM,TPI1
PDE2A		8_Member	GO Biological Processes	GO:0046365	monosaccharide catabolic process	-5.86022	-3.54313	ENO1,ENO2,IDS,PFKL,PKM,TPI1
CAMTA2		8_Member	WikiPathways	WP4018	Clear cell renal cell carcinoma pathways	-5.58875	-3.31783	ALDOA,ENO1,ENO2,GAPDH,PFKL,PKM,TPI1
SLC12A5		8_Member	WikiPathways	WP5355	Metabolic Epileptic Disorders	-5.4237	-3.18828	ALDOA,ENO1,ENO2,GAPDH,PFKL,PKM,TPI1
C1orf115		8_Member	Reactome Gene Sets	R-HSA-70263	Gluconeogenesis	-5.3492	-3.13483	ALDOA,ENO1,ENO2,GAPDH,TPI1
MBOAT7		8_Member	GO Biological Processes	GO:0005996	monosaccharide metabolic process	-5.08125	-2.9223	ALDOA,ENO1,ENO2,GAPDH,IDS,PFKL,PKM,TPI1,IRS2
SKP1		8_Member	GO Biological Processes	GO:0019320	hexose catabolic process	-4.94819	-2.81391	ENO1,ENO2,PFKL,PKM,TPI1
HS6ST1		8_Member	KEGG Pathway	hsa04066	HIF-1 signaling pathway	-4.90404	-2.78463	ALDOA,CAMK2A,CAMK2B,ENO1,ENO2,GAPDH,PFKL
SUSD4		8_Member	KEGG Pathway	hsa01200	Carbon metabolism	-4.75203	-2.66671	ALDOA,ENO1,ENO2,GAPDH,PFKL,PKM,TPI1
PLEKHA6		8_Member	GO Biological Processes	GO:0019318	hexose metabolic process	-4.72884	-2.64719	ALDOA,ENO1,ENO2,GAPDH,PFKL,PKM,TPI1,IRS2
TYRO3		8_Member	GO Biological Processes	GO:0006006	glucose metabolic process	-4.63207	-2.56663	ENO1,ENO2,GAPDH,PFKL,PKM,TPI1,IRS2
PIN1		8_Member	WikiPathways	WP5049	Glycolysis in senescence	-4.26606	-2.27943	ENO1,GAPDH,PKM
SCN3A		8_Member	WikiPathways	WP4290	Metabolic reprogramming in colon cancer	-3.66672	-1.78792	ENO1,GAPDH,PFKL,PKM
AP1G2		8_Member	WikiPathways	WP1946	Cori cycle	-3.66457	-1.78792	ALDOA,GAPDH,TPI1
PIP4K2B		8_Member	GO Biological Processes	GO:0006091	generation of precursor metabolites and energy	-3.16725	-1.40284	ALDOA,ENO1,ENO2,GAPDH,MT3,PFKL,PKM,PYGB,TPI1,CHCHD10
SCN3B		8_Member	GO Biological Processes	GO:0005975	carbohydrate metabolic process	-2.92033	-1.2108	ALDOA,ENO1,ENO2,GAPDH,IDS,PFKL,PKM,PYGB,TPI1,IRS2
GNG3		8_Member	Canonical Pathways	M255	PID HIF1 TFPATHWAY	-2.91497	-1.20964	ALDOA,ENO1,PFKL,PKM
PTPRF		8_Member	KEGG Pathway	hsa00051	Fructose and mannose metabolism	-2.75828	-1.09486	ALDOA,PFKL,TPI1
BSN		8_Member	GO Biological Processes	GO:0006094	gluconeogenesis	-2.30341	-0.751432	ENO1,ENO2,TPI1
ARF1		8_Member	GO Biological Processes	GO:0019319	hexose biosynthetic process	-2.23109	-0.696864	ENO1,ENO2,TPI1
SYT7		8_Member	GO Biological Processes	GO:0046364	monosaccharide biosynthetic process	-2.03931	-0.554373	ENO1,ENO2,TPI1
GNB2		9_Summary	WikiPathways	WP289	Myometrial relaxation and contraction pathways	-8.90884	-5.88698	ACTB,ACTG1,CALM1,CALM3,CAMK2A,CAMK2B,GNB2,GNG3,PRKAR1B,PRKCZ,YWHAB,YWHAH,ATP2B1,CAMKK1,PPP2R1A,ATP1A1,ATP6V0B,ATP6V0A1,BSG,DMTN,FTL,SKP1,UBA52,UBB,ATP6V0D1,SLC22A17,SLC17A7,SLC12A5,NRGN,GIT1,SCN3A,SCN3B,SYN1,NRXN2,ELK1,HSPB1,PDE2A,CALY,RASD1,PFKL,PKM,PYGB,HTR1E,PSAP,NCDN,NSMF,JPH3,SMAD2,PRNP,NFAT5,MEF2D,IRS2,PIN1,NEUROD2,EEF2,PDE8B,ITPKA,PIP4K2B,PIP5K1C,CHGA,ENO1,TMBIM6,THY1,NTRK3,PEA15,AP1G2,CTB…
CEP126		9_Member	WikiPathways	WP289	Myometrial relaxation and contraction pathways	-8.90884	-5.88698	ACTB,ACTG1,CALM1,CALM3,CAMK2A,CAMK2B,GNB2,GNG3,PRKAR1B,PRKCZ,YWHAB,YWHAH
CBX6		9_Member	WikiPathways	WP536	Calcium regulation in cardiac cells	-7.93441	-5.10347	ATP2B1,CALM1,CALM3,CAMK2A,CAMK2B,GNB2,GNG3,PRKAR1B,PRKCZ,YWHAB,YWHAH
HTR1E		9_Member	Reactome Gene Sets	R-HSA-111932	CaMK IV-mediated phosphorylation of CREB	-7.9047	-5.10347	CALM1,CALM3,CAMK2A,CAMK2B,CAMKK1
RPS15		9_Member	Reactome Gene Sets	R-HSA-111885	Opioid Signalling	-7.73189	-4.98748	CALM1,CALM3,CAMK2A,CAMK2B,GNB2,GNG3,PPP2R1A,PRKAR1B,CAMKK1
ENO1		9_Member	Reactome Gene Sets	R-HSA-382551	Transport of small molecules	-7.26041	-4.60413	ATP1A1,ATP2B1,ATP6V0B,ATP6V0A1,BSG,CALM1,CALM3,CAMK2A,CAMK2B,DMTN,FTL,GNB2,GNG3,PRKAR1B,SKP1,UBA52,UBB,ATP6V0D1,SLC22A17,SLC17A7,SLC12A5
ITPKA		9_Member	Reactome Gene Sets	R-HSA-983712	Ion channel transport	-7.03037	-4.40817	ATP1A1,ATP2B1,ATP6V0B,ATP6V0A1,CALM1,CALM3,CAMK2A,CAMK2B,UBA52,UBB,ATP6V0D1
RASD1		9_Member	Reactome Gene Sets	R-HSA-438064	Post NMDA receptor activation events	-7.00844	-4.40234	CALM1,CALM3,CAMK2A,CAMK2B,NRGN,PRKAR1B,GIT1,CAMKK1
GAPDH		9_Member	Reactome Gene Sets	R-HSA-5576892	Phase 0 - rapid depolarisation	-6.892	-4.31716	CALM1,CALM3,CAMK2A,CAMK2B,SCN3A,SCN3B
C9orf16		9_Member	Reactome Gene Sets	R-HSA-5673000	RAF activation	-6.73623	-4.1891	CALM1,CALM3,CAMK2A,CAMK2B,PPP2R1A,YWHAB
H1FX		9_Member	Reactome Gene Sets	R-HSA-111933	Calmodulin induced events	-6.66194	-4.13501	CALM1,CALM3,CAMK2A,CAMK2B,PRKAR1B,CAMKK1
DPF1		9_Member	Reactome Gene Sets	R-HSA-111997	CaM pathway	-6.66194	-4.13501	CALM1,CALM3,CAMK2A,CAMK2B,PRKAR1B,CAMKK1
ALDOA		9_Member	Reactome Gene Sets	R-HSA-9619229	Activation of RAC1 downstream of NMDARs	-6.53634	-4.0472	CALM1,CALM3,GIT1,CAMKK1
FBXO21		9_Member	Reactome Gene Sets	R-HSA-111996	Ca-dependent events	-6.51984	-4.03669	CALM1,CALM3,CAMK2A,CAMK2B,PRKAR1B,CAMKK1
KCNAB2		9_Member	Reactome Gene Sets	R-HSA-442755	Activation of NMDA receptors and postsynaptic events	-6.49666	-4.0257	CALM1,CALM3,CAMK2A,CAMK2B,NRGN,PRKAR1B,GIT1,CAMKK1
YJEFN3		9_Member	Reactome Gene Sets	R-HSA-442729	CREB1 phosphorylation through the activation of CaMKII/CaMKK/CaMKIV cascasde	-6.31689	-3.88423	CALM1,CALM3,CAMK2B,CAMKK1
ZBTB18		9_Member	Reactome Gene Sets	R-HSA-112315	Transmission across Chemical Synapses	-6.27284	-3.84544	CALM1,CALM3,CAMK2A,CAMK2B,GNB2,GNG3,NRGN,PRKAR1B,SYN1,GIT1,SLC17A7,CAMKK1
ACTN1		9_Member	Reactome Gene Sets	R-HSA-1489509	DAG and IP3 signaling	-6.2585	-3.84144	CALM1,CALM3,CAMK2A,CAMK2B,PRKAR1B,CAMKK1
PIP5K1C		9_Member	Reactome Gene Sets	R-HSA-9620244	Long-term potentiation	-6.20485	-3.80777	CALM1,CALM3,CAMK2A,CAMK2B,NRGN
CWF19L2		9_Member	WikiPathways	WP5231	Hippocampal synaptogenesis and neurogenesis	-5.93369	-3.60006	CALM1,CAMK2A,CAMK2B,NRXN2,CAMKK1
TACC1		9_Member	Reactome Gene Sets	R-HSA-9009391	Extra-nuclear estrogen signaling	-5.9147	-3.58526	CALM1,CALM3,ELK1,GNB2,GNG3,HSPB1,PRKCZ
PACSIN1		9_Member	Reactome Gene Sets	R-HSA-112043	PLC beta mediated events	-5.8084	-3.50725	CALM1,CALM3,CAMK2A,CAMK2B,PRKAR1B,CAMKK1
WBP2		9_Member	Reactome Gene Sets	R-HSA-112314	Neurotransmitter receptors and postsynaptic signal transmission	-5.67903	-3.38946	CALM1,CALM3,CAMK2A,CAMK2B,GNB2,GNG3,NRGN,PRKAR1B,GIT1,CAMKK1
CHCHD10		9_Member	Reactome Gene Sets	R-HSA-112040	G-protein mediated events	-5.56513	-3.30145	CALM1,CALM3,CAMK2A,CAMK2B,PRKAR1B,CAMKK1
HSPB1		9_Member	Reactome Gene Sets	R-HSA-5578775	Ion homeostasis	-5.56513	-3.30145	ATP1A1,ATP2B1,CALM1,CALM3,CAMK2A,CAMK2B
PEA15		9_Member	Reactome Gene Sets	R-HSA-418346	Platelet homeostasis	-5.52148	-3.2767	ATP2B1,CALM1,CALM3,GNB2,GNG3,PDE2A,PPP2R1A
IRS2		9_Member	Reactome Gene Sets	R-HSA-936837	Ion transport by P-type ATPases	-5.51937	-3.2767	ATP1A1,ATP2B1,CALM1,CALM3,CAMK2A,CAMK2B
MEF2D		9_Member	KEGG Pathway	hsa04114	Oocyte meiosis	-5.36563	-3.13973	CALM1,CALM3,CAMK2A,CAMK2B,PPP2R1A,SKP1,YWHAB,YWHAH
NEUROD2		9_Member	Reactome Gene Sets	R-HSA-5576891	Cardiac conduction	-5.34108	-3.13449	ATP1A1,ATP2B1,CALM1,CALM3,CAMK2A,CAMK2B,SCN3A,SCN3B
CRLF1		9_Member	KEGG Pathway	hsa04728	Dopaminergic synapse	-5.34108	-3.13449	CALM1,CALM3,CAMK2A,CAMK2B,GNB2,GNG3,PPP2R1A,CALY
C1QTNF4		9_Member	KEGG Pathway	hsa04713	Circadian entrainment	-5.23854	-3.05044	CALM1,CALM3,CAMK2A,CAMK2B,GNB2,GNG3,RASD1
APLP1		9_Member	KEGG Pathway	hsa04925	Aldosterone synthesis and secretion	-5.20893	-3.03173	ATP1A1,ATP2B1,CALM1,CALM3,CAMK2A,CAMK2B,PDE2A
LRP4		9_Member	KEGG Pathway	hsa04922	Glucagon signaling pathway	-4.95682	-2.81986	CALM1,CALM3,CAMK2A,CAMK2B,PFKL,PKM,PYGB
SARAF		9_Member	Reactome Gene Sets	R-HSA-442982	Ras activation upon Ca2+ influx through NMDA receptor	-4.88842	-2.77748	CALM1,CALM3,CAMK2A,CAMK2B
SMAD2		9_Member	Reactome Gene Sets	R-HSA-438066	Unblocking of NMDA receptors, glutamate binding and activation	-4.80366	-2.70517	CALM1,CALM3,CAMK2A,CAMK2B
PDE8B		9_Member	Reactome Gene Sets	R-HSA-9617324	Negative regulation of NMDA receptor-mediated neuronal transmission	-4.80366	-2.70517	CALM1,CALM3,CAMK2A,CAMK2B
		9_Member	Reactome Gene Sets	R-HSA-418594	G alpha (i) signalling events	-4.75073	-2.66671	CALM1,CALM3,CAMK2A,CAMK2B,GNB2,GNG3,HTR1E,PPP2R1A,PRKAR1B,PSAP,CAMKK1
		9_Member	Reactome Gene Sets	R-HSA-180024	DARPP-32 events	-4.50281	-2.46384	CALM1,CALM3,PPP2R1A,PRKAR1B
		9_Member	GO Biological Processes	GO:0048168	regulation of neuronal synaptic plasticity	-4.33058	-2.32198	CAMK2A,CAMK2B,NCDN,NSMF,JPH3
		9_Member	Reactome Gene Sets	R-HSA-442742	CREB1 phosphorylation through NMDA receptor-mediated activation of RAS signaling	-4.30894	-2.30687	CALM1,CALM3,CAMK2A,CAMK2B
		9_Member	WikiPathways	WP5083	Neuroinflammation and glutamatergic signaling	-4.20357	-2.22259	CALM1,CAMK2A,CAMK2B,SMAD2,NSMF,SLC17A7,CAMKK1
		9_Member	Reactome Gene Sets	R-HSA-451326	Activation of kainate receptors upon glutamate binding	-4.13598	-2.16425	CALM1,CALM3,GNB2,GNG3
		9_Member	Reactome Gene Sets	R-HSA-4086398	Ca2+ pathway	-4.11649	-2.14841	CALM1,CALM3,CAMK2A,GNB2,GNG3
		9_Member	Reactome Gene Sets	R-HSA-9022692	Regulation of MECP2 expression and activity	-4.08225	-2.1196	CALM1,CALM3,CAMK2A,CAMK2B
		9_Member	Reactome Gene Sets	R-HSA-397014	Muscle contraction	-3.96741	-2.01713	ATP1A1,ATP2B1,CALM1,CALM3,CAMK2A,CAMK2B,SCN3A,SCN3B
		9_Member	KEGG Pathway	hsa04261	Adrenergic signaling in cardiomyocytes	-3.94363	-1.99683	ATP1A1,ATP2B1,CALM1,CALM3,CAMK2A,CAMK2B,PPP2R1A
		9_Member	Reactome Gene Sets	R-HSA-418359	Reduction of cytosolic Ca++ levels	-3.92921	-1.98928	ATP2B1,CALM1,CALM3
		9_Member	Reactome Gene Sets	R-HSA-442720	CREB1 phosphorylation through the activation of Adenylate Cyclase	-3.92921	-1.98928	CALM1,CALM3,PRKAR1B
		9_Member	WikiPathways	WP500	Glycogen synthesis and degradation	-3.75	-1.84108	CALM1,CALM3,PPP2R1A,PYGB
		9_Member	Reactome Gene Sets	R-HSA-70221	Glycogen breakdown (glycogenolysis)	-3.74664	-1.84108	CALM1,CALM3,PYGB
		9_Member	GO Biological Processes	GO:0019932	second-messenger-mediated signaling	-3.73	-1.82913	CALM1,CALM3,DMTN,PDE2A,PPP2R1A,PRNP,NFAT5,RASD1
		9_Member	KEGG Pathway	hsa04022	cGMP-PKG signaling pathway	-3.72582	-1.82651	ATP1A1,ATP2B1,CALM1,CALM3,MEF2D,PDE2A,IRS2
		9_Member	GO Biological Processes	GO:0035304	regulation of protein dephosphorylation	-3.66875	-1.78792	CALM1,CALM3,PIN1,YWHAB,NSMF
		9_Member	GO Biological Processes	GO:0035307	positive regulation of protein dephosphorylation	-3.66672	-1.78792	CALM1,CALM3,PIN1,NSMF
		9_Member	Reactome Gene Sets	R-HSA-9662851	Anti-inflammatory response favouring Leishmania parasite infection	-3.61651	-1.74939	CALM1,CALM3,GNB2,GNG3,PRKAR1B
		9_Member	Reactome Gene Sets	R-HSA-9664433	Leishmania parasite growth and survival	-3.61651	-1.74939	CALM1,CALM3,GNB2,GNG3,PRKAR1B
		9_Member	WikiPathways	WP4756	Renin-angiotensin-aldosterone system (RAAS)	-3.58769	-1.72689	CALM1,CALM3,CAMK2A,CAMK2B
		9_Member	KEGG Pathway	hsa05152	Tuberculosis	-3.52715	-1.67483	ATP6V0B,ATP6V0A1,CALM1,CALM3,CAMK2A,CAMK2B,ATP6V0D1
		9_Member	GO Biological Processes	GO:0050848	regulation of calcium-mediated signaling	-3.51636	-1.67255	CALM1,CALM3,NEUROD2,PRNP,NFAT5
		9_Member	GO Biological Processes	GO:0010801	negative regulation of peptidyl-threonine phosphorylation	-3.51526	-1.67255	CALM1,CALM3,DMTN
		9_Member	Reactome Gene Sets	R-HSA-8876725	Protein methylation	-3.51526	-1.67255	CALM1,CALM3,EEF2
		9_Member	WikiPathways	WP4008	NO/cGMP/PKG mediated neuroprotection	-3.47627	-1.64567	CALM1,CAMK2A,CAMK2B,PDE2A
		9_Member	Reactome Gene Sets	R-HSA-163615	PKA activation	-3.44693	-1.6229	CALM1,CALM3,PRKAR1B
		9_Member	Reactome Gene Sets	R-HSA-5218921	VEGFR2 mediated cell proliferation	-3.38223	-1.56852	CALM1,CALM3,PRKCZ
		9_Member	KEGG Pathway	hsa04371	Apelin signaling pathway	-3.33309	-1.52318	CALM1,CALM3,GNB2,GNG3,SMAD2,MEF2D
		9_Member	Reactome Gene Sets	R-HSA-111931	PKA-mediated phosphorylation of CREB	-3.32081	-1.51467	CALM1,CALM3,PRKAR1B
		9_Member	GO Biological Processes	GO:0035306	positive regulation of dephosphorylation	-3.30695	-1.50455	CALM1,CALM3,PIN1,NSMF
		9_Member	KEGG Pathway	hsa04912	GnRH signaling pathway	-3.28813	-1.48944	CALM1,CALM3,CAMK2A,CAMK2B,ELK1
		9_Member	Reactome Gene Sets	R-HSA-388396	GPCR downstream signalling	-3.22112	-1.44091	CALM1,CALM3,CAMK2A,CAMK2B,GNB2,GNG3,HTR1E,PDE2A,PPP2R1A,PRKAR1B,PSAP,PDE8B,CAMKK1
		9_Member	KEGG Pathway	hsa04070	Phosphatidylinositol signaling system	-3.20453	-1.43325	CALM1,CALM3,ITPKA,PIP4K2B,PIP5K1C
		9_Member	GO Biological Processes	GO:0060314	regulation of ryanodine-sensitive calcium-release channel activity	-3.10235	-1.35028	CALM1,CALM3,JPH3
		9_Member	GO Biological Processes	GO:0035303	regulation of dephosphorylation	-3.03005	-1.29743	CALM1,CALM3,PIN1,YWHAB,NSMF
		9_Member	Reactome Gene Sets	R-HSA-8986944	Transcriptional Regulation by MECP2	-3.01673	-1.28516	CALM1,CALM3,CAMK2A,CAMK2B
		9_Member	Reactome Gene Sets	R-HSA-1855204	Synthesis of IP3 and IP4 in the cytosol	-3.00648	-1.2791	CALM1,CALM3,ITPKA
		9_Member	Reactome Gene Sets	R-HSA-8939211	ESR-mediated signaling	-2.987	-1.26378	CALM1,CALM3,ELK1,GNB2,GNG3,HSPB1,PRKCZ
		9_Member	KEGG Pathway	hsa04024	cAMP signaling pathway	-2.95327	-1.23825	ATP1A1,ATP2B1,CALM1,CALM3,CAMK2A,CAMK2B,HTR1E
		9_Member	Reactome Gene Sets	R-HSA-418360	Platelet calcium homeostasis	-2.91778	-1.2108	ATP2B1,CALM1,CALM3
		9_Member	KEGG Pathway	hsa04720	Long-term potentiation	-2.89061	-1.19257	CALM1,CALM3,CAMK2A,CAMK2B
		9_Member	GO Biological Processes	GO:0006937	regulation of muscle contraction	-2.87756	-1.18641	ATP1A1,ATP2B1,CALM1,CALM3,CHGA,ENO1
		9_Member	Reactome Gene Sets	R-HSA-5339562	Uptake and actions of bacterial toxins	-2.87582	-1.18641	CALM1,CALM3,EEF2
		9_Member	KEGG Pathway	hsa05031	Amphetamine addiction	-2.84308	-1.15653	CALM1,CALM3,CAMK2A,CAMK2B
		9_Member	GO Biological Processes	GO:1903169	regulation of calcium ion transmembrane transport	-2.82608	-1.14331	CALM1,CALM3,PRNP,TMBIM6,THY1,JPH3
		9_Member	GO Biological Processes	GO:0051928	positive regulation of calcium ion transport	-2.82232	-1.14049	ATP2B1,CALM1,CALM3,CAMK2A,THY1
		9_Member	KEGG Pathway	hsa04722	Neurotrophin signaling pathway	-2.80613	-1.12804	CALM1,CALM3,CAMK2A,CAMK2B,NTRK3
		9_Member	WikiPathways	WP4875	Disruption of postsynaptic signaling by CNV	-2.79616	-1.12363	CAMK2A,CAMK2B,NRXN2
		9_Member	Reactome Gene Sets	R-HSA-372790	Signaling by GPCR	-2.78384	-1.11223	CALM1,CALM3,CAMK2A,CAMK2B,GNB2,GNG3,HTR1E,PDE2A,PPP2R1A,PRKAR1B,PSAP,PDE8B,CAMKK1
		9_Member	GO Biological Processes	GO:0090257	regulation of muscle system process	-2.72197	-1.0671	ATP1A1,ATP2B1,CALM1,CALM3,CAMK2B,CHGA,ENO1
		9_Member	KEGG Pathway	hsa05214	Glioma	-2.70932	-1.0557	CALM1,CALM3,CAMK2A,CAMK2B
		9_Member	KEGG Pathway	hsa04020	Calcium signaling pathway	-2.66336	-1.01932	ATP2B1,CALM1,CALM3,CAMK2A,CAMK2B,ITPKA,NTRK3
		9_Member	Reactome Gene Sets	R-HSA-9664323	FCGR3A-mediated IL10 synthesis	-2.55395	-0.93339	CALM1,CALM3,PRKAR1B
		9_Member	GO Biological Processes	GO:0051279	regulation of release of sequestered calcium ion into cytosol	-2.54872	-0.929788	CALM1,CALM3,THY1,JPH3
		9_Member	GO Biological Processes	GO:0051281	positive regulation of release of sequestered calcium ion into cytosol	-2.52318	-0.913907	CALM1,CALM3,THY1
		9_Member	GO Biological Processes	GO:0008016	regulation of heart contraction	-2.48098	-0.880363	ATP1A1,ATP2B1,CALM1,CALM3,CHGA,SCN3B
		9_Member	GO Biological Processes	GO:0034763	negative regulation of transmembrane transport	-2.44667	-0.856078	CALM1,CALM3,TMBIM6,IRS2,PEA15
		9_Member	GO Biological Processes	GO:0010799	regulation of peptidyl-threonine phosphorylation	-2.40789	-0.827092	CALM1,CALM3,DMTN
		9_Member	KEGG Pathway	hsa05170	Human immunodeficiency virus 1 infection	-2.39947	-0.820896	CALM1,CALM3,GNB2,GNG3,SKP1,AP1G2
		9_Member	GO Biological Processes	GO:0043270	positive regulation of monoatomic ion transport	-2.37969	-0.80701	ATP2B1,CALM1,CALM3,CAMK2A,THY1,SCN3B
		9_Member	GO Biological Processes	GO:0032465	regulation of cytokinesis	-2.37122	-0.800729	CALM1,CALM3,PIN1,GIT1
		9_Member	KEGG Pathway	hsa04970	Salivary secretion	-2.37122	-0.800729	ATP1A1,ATP2B1,CALM1,CALM3
		9_Member	KEGG Pathway	hsa05200	Pathways in cancer	-2.34097	-0.779694	CALM1,CALM3,CAMK2A,CAMK2B,CTBP1,ELK1,GNB2,GNG3,SMAD2,SKP1
		9_Member	GO Biological Processes	GO:2001222	regulation of neuron migration	-2.32862	-0.768904	CAMK2A,CAMK2B,NSMF
		9_Member	GO Biological Processes	GO:1903170	negative regulation of calcium ion transmembrane transport	-2.30341	-0.751432	CALM1,CALM3,TMBIM6
		9_Member	KEGG Pathway	hsa04750	Inflammatory mediator regulation of TRP channels	-2.29056	-0.739278	CALM1,CALM3,CAMK2A,CAMK2B
		9_Member	GO Biological Processes	GO:0019722	calcium-mediated signaling	-2.28811	-0.738911	CALM1,CALM3,DMTN,PRNP,NFAT5
		9_Member	Reactome Gene Sets	R-HSA-1483249	Inositol phosphate metabolism	-2.27877	-0.73233	CALM1,CALM3,ITPKA
		9_Member	GO Biological Processes	GO:0006942	regulation of striated muscle contraction	-2.27501	-0.731868	ATP1A1,CALM1,CALM3,CHGA
		9_Member	Reactome Gene Sets	R-HSA-9006931	Signaling by Nuclear Receptors	-2.2742	-0.731868	CALM1,CALM3,ELK1,GNB2,GNG3,HSPB1,PRKCZ
		9_Member	KEGG Pathway	hsa04916	Melanogenesis	-2.24443	-0.706849	CALM1,CALM3,CAMK2A,CAMK2B
		9_Member	Reactome Gene Sets	R-HSA-425393	Transport of inorganic cations/anions and amino acids/oligopeptides	-2.14277	-0.632707	CALM1,CALM3,SLC17A7,SLC12A5
		9_Member	Reactome Gene Sets	R-HSA-2151201	Transcriptional activation of mitochondrial biogenesis	-2.14159	-0.632707	CALM1,CALM3,MEF2D
		9_Member	GO Biological Processes	GO:0098900	regulation of action potential	-2.07905	-0.583834	CALM1,CALM3,KCNAB2
		9_Member	GO Biological Processes	GO:1903522	regulation of blood circulation	-2.02771	-0.543373	ATP1A1,ATP2B1,CALM1,CALM3,CHGA,SCN3B
		9_Member	WikiPathways	WP4223	Ras signaling	-2.00494	-0.52417	CALM1,CALM3,ELK1,GNB2,GNG3
		10_Summary	GO Biological Processes	GO:0060627	regulation of vesicle-mediated transport	-8.87173	-5.88698	ACTB,ACTG1,ARF1,CLU,PRKAR1B,SORL1,SYN1,CDK5R1,BSN,BAIAP3,SYT7,STXBP5L,RIMS3,CPLX2,GIT1,PACSIN1,CALY,SLC17A7,SIRPA,SCAMP5
		10_Member	GO Biological Processes	GO:0060627	regulation of vesicle-mediated transport	-8.87173	-5.88698	ACTB,ACTG1,ARF1,CLU,PRKAR1B,SORL1,SYN1,CDK5R1,BSN,BAIAP3,SYT7,STXBP5L,RIMS3,CPLX2,GIT1,PACSIN1,CALY,SLC17A7,SIRPA,SCAMP5
		10_Member	GO Biological Processes	GO:0030100	regulation of endocytosis	-4.35543	-2.33324	ACTB,ACTG1,ARF1,CLU,SYT7,PACSIN1,CALY,SLC17A7,SIRPA,SCAMP5
		11_Summary	GO Biological Processes	GO:0050808	synapse organization	-8.79837	-5.83211	ACTB,ACTG1,ACTN1,ARF1,ITPKA,LRP4,PIN1,PRNP,PTPRF,SYN1,BSN,NRXN2,SYNPO,LRRC4B,CHCHD10,HAPLN4,THY1,PIP5K1C
		11_Member	GO Biological Processes	GO:0050808	synapse organization	-8.79837	-5.83211	ACTB,ACTG1,ACTN1,ARF1,ITPKA,LRP4,PIN1,PRNP,PTPRF,SYN1,BSN,NRXN2,SYNPO,LRRC4B,CHCHD10,HAPLN4
		11_Member	GO Biological Processes	GO:0034330	cell junction organization	-7.4227	-4.74833	ACTB,ACTG1,ACTN1,ARF1,ITPKA,LRP4,PIN1,PRNP,PTPRF,SYN1,THY1,BSN,NRXN2,SYNPO,PIP5K1C,LRRC4B,CHCHD10,HAPLN4
		11_Member	GO Biological Processes	GO:0099173	postsynapse organization	-5.99713	-3.64206	ACTB,ACTG1,ACTN1,ARF1,ITPKA,LRP4,PRNP,NRXN2
		11_Member	GO Biological Processes	GO:0034329	cell junction assembly	-3.7787	-1.86037	ACTB,ACTG1,ACTN1,LRP4,THY1,BSN,NRXN2,PIP5K1C,HAPLN4
		11_Member	GO Biological Processes	GO:0043113	receptor clustering	-2.40789	-0.827092	LRP4,THY1,NRXN2
		11_Member	GO Biological Processes	GO:0007416	synapse assembly	-2.11514	-0.6094	LRP4,BSN,NRXN2,HAPLN4
		12_Summary	Reactome Gene Sets	R-HSA-917937	Iron uptake and transport	-8.13061	-5.2313	ATP6V0B,ATP6V0A1,FTL,SKP1,UBA52,UBB,ATP6V0D1,SLC22A17,CLTB,DNM1,CPLX2,SLC17A7,ACTB,ACTG1,ARF1,IDS,PSAP,AP1G2,EEF1A2,GAPDH,HSPB1,UCHL1,PIP4K2B,CDK5R1,FKBP8,PTPRF,DNAJB2,MAP1A,TYRO3,IRS2,SLC12A5,CLU,PTPRN,BAIAP3,SYT7,RTN3,BAIAP2,PACSIN1,REEP2,RAB6B,MT3,SORL1,GIT1,MTCH1,CEND1,ATP1A1,RPS15,FNIP2
		12_Member	Reactome Gene Sets	R-HSA-917937	Iron uptake and transport	-8.13061	-5.2313	ATP6V0B,ATP6V0A1,FTL,SKP1,UBA52,UBB,ATP6V0D1,SLC22A17
		12_Member	KEGG Pathway	hsa04721	Synaptic vesicle cycle	-5.87644	-3.55116	ATP6V0B,ATP6V0A1,CLTB,DNM1,ATP6V0D1,CPLX2,SLC17A7
		12_Member	KEGG Pathway	hsa05110	Vibrio cholerae infection	-5.86022	-3.54313	ACTB,ACTG1,ARF1,ATP6V0B,ATP6V0A1,ATP6V0D1
		12_Member	KEGG Pathway	hsa04142	Lysosome	-4.36599	-2.34174	ATP6V0B,ATP6V0A1,CLTB,IDS,PSAP,AP1G2,ATP6V0D1
		12_Member	GO Biological Processes	GO:0010506	regulation of autophagy	-4.3274	-2.32137	ATP6V0B,ATP6V0A1,EEF1A2,GAPDH,HSPB1,PSAP,UCHL1,PIP4K2B,CDK5R1,ATP6V0D1,FKBP8
		12_Member	Reactome Gene Sets	R-HSA-77387	Insulin receptor recycling	-4.24919	-2.26444	ATP6V0B,ATP6V0A1,PTPRF,ATP6V0D1
		12_Member	GO Biological Processes	GO:0070050	neuron cellular homeostasis	-4.08304	-2.1196	ATP6V0A1,DNAJB2,MAP1A,TYRO3,ATP6V0D1
		12_Member	GO Biological Processes	GO:0016241	regulation of macroautophagy	-3.85739	-1.92589	ATP6V0B,ATP6V0A1,GAPDH,UCHL1,PIP4K2B,CDK5R1,ATP6V0D1
		12_Member	Reactome Gene Sets	R-HSA-74752	Signaling by Insulin receptor	-3.54088	-1.68717	ATP6V0B,ATP6V0A1,PTPRF,IRS2,ATP6V0D1
		12_Member	GO Biological Processes	GO:0051452	intracellular pH reduction	-3.30695	-1.50455	ATP6V0B,ATP6V0A1,ATP6V0D1,SLC12A5
		12_Member	GO Biological Processes	GO:0010256	endomembrane system organization	-3.21819	-1.43992	ATP6V0B,ATP6V0A1,CLU,DNM1,PTPRN,BAIAP3,SYT7,RTN3,BAIAP2,PACSIN1,REEP2,RAB6B
		12_Member	GO Biological Processes	GO:0031329	regulation of cellular catabolic process	-3.19731	-1.42833	ATP6V0B,ATP6V0A1,EEF1A2,GAPDH,HSPB1,MT3,PSAP,SORL1,UCHL1,PIP4K2B,IRS2,CDK5R1,ATP6V0D1,FKBP8
		12_Member	Reactome Gene Sets	R-HSA-917977	Transferrin endocytosis and recycling	-2.87582	-1.18641	ATP6V0B,ATP6V0A1,ATP6V0D1
		12_Member	KEGG Pathway	hsa05120	Epithelial cell signaling in Helicobacter pylori infection	-2.8199	-1.13994	ATP6V0B,ATP6V0A1,ATP6V0D1,GIT1
		12_Member	GO Biological Processes	GO:0007035	vacuolar acidification	-2.75828	-1.09486	ATP6V0B,ATP6V0A1,ATP6V0D1
		12_Member	Reactome Gene Sets	R-HSA-1222556	ROS and RNS production in phagocytes	-2.68606	-1.03943	ATP6V0B,ATP6V0A1,ATP6V0D1
		12_Member	GO Biological Processes	GO:0016050	vesicle organization	-2.55723	-0.93339	ATP6V0B,ATP6V0A1,DNM1,PTPRN,PIP4K2B,BAIAP3,SYT7,ATP6V0D1
		12_Member	GO Biological Processes	GO:0051453	regulation of intracellular pH	-2.43946	-0.851142	ATP6V0B,ATP6V0A1,ATP6V0D1,SLC12A5
		12_Member	GO Biological Processes	GO:0021700	developmental maturation	-2.43701	-0.85033	ATP6V0A1,PTPRN,CDK5R1,BAIAP3,ATP6V0D1,MTCH1,CEND1
		12_Member	GO Biological Processes	GO:1902600	proton transmembrane transport	-2.43387	-0.850081	ATP1A1,ATP6V0B,ATP6V0A1,ATP6V0D1,SLC17A7
		12_Member	GO Biological Processes	GO:0030641	regulation of cellular pH	-2.37122	-0.800729	ATP6V0B,ATP6V0A1,ATP6V0D1,SLC12A5
		12_Member	KEGG Pathway	hsa04145	Phagosome	-2.34715	-0.783867	ACTB,ACTG1,ATP6V0B,ATP6V0A1,ATP6V0D1
		12_Member	Reactome Gene Sets	R-HSA-9711097	Cellular response to starvation	-2.28811	-0.738911	ATP6V0B,RPS15,UBA52,ATP6V0D1,FNIP2
		12_Member	GO Biological Processes	GO:0006885	regulation of pH	-2.21456	-0.684331	ATP6V0B,ATP6V0A1,ATP6V0D1,SLC12A5
		12_Member	Reactome Gene Sets	R-HSA-9639288	Amino acids regulate mTORC1	-2.16328	-0.645467	ATP6V0B,ATP6V0D1,FNIP2
		13_Summary	GO Biological Processes	GO:0043523	regulation of neuron apoptotic process	-6.98014	-4.38186	CLU,MT3,PRNP,TYRO3,UBB,CDK5R1,UBE2M,CRLF1,FAIM2,NSMF,AGAP2,VSTM2L,CALM1,CALM3,EEF1A2,NTRK3,PIN1,SKP1,SORL1,LMO4,CAMKK1,ENO1,LRP4,FNIP2,KNDC1
		13_Member	GO Biological Processes	GO:0043523	regulation of neuron apoptotic process	-6.98014	-4.38186	CLU,MT3,PRNP,TYRO3,UBB,CDK5R1,UBE2M,CRLF1,FAIM2,NSMF,AGAP2,VSTM2L
		13_Member	GO Biological Processes	GO:0051347	positive regulation of transferase activity	-5.8117	-3.50725	CALM1,CALM3,CLU,EEF1A2,MT3,NTRK3,PIN1,PRNP,SKP1,SORL1,TYRO3,LMO4,CAMKK1,AGAP2
		13_Member	GO Biological Processes	GO:0010562	positive regulation of phosphorus metabolic process	-5.34904	-3.13483	CALM1,CALM3,CLU,EEF1A2,ENO1,LRP4,MT3,NTRK3,PIN1,PRNP,TYRO3,LMO4,CRLF1,NSMF,FNIP2,CAMKK1,KNDC1,AGAP2
		13_Member	GO Biological Processes	GO:0045937	positive regulation of phosphate metabolic process	-5.34904	-3.13483	CALM1,CALM3,CLU,EEF1A2,ENO1,LRP4,MT3,NTRK3,PIN1,PRNP,TYRO3,LMO4,CRLF1,NSMF,FNIP2,CAMKK1,KNDC1,AGAP2
		13_Member	GO Biological Processes	GO:0042327	positive regulation of phosphorylation	-4.70726	-2.6303	CALM1,CALM3,CLU,EEF1A2,LRP4,MT3,NTRK3,PIN1,PRNP,TYRO3,LMO4,CRLF1,FNIP2,CAMKK1,KNDC1,AGAP2
		13_Member	GO Biological Processes	GO:0033674	positive regulation of kinase activity	-4.54381	-2.4918	CALM1,CALM3,CLU,EEF1A2,MT3,NTRK3,PRNP,TYRO3,LMO4,CAMKK1,AGAP2
		13_Member	GO Biological Processes	GO:0043524	negative regulation of neuron apoptotic process	-3.79066	-1.86907	CLU,MT3,TYRO3,CRLF1,FAIM2,AGAP2,VSTM2L
		13_Member	GO Biological Processes	GO:0001934	positive regulation of protein phosphorylation	-3.39719	-1.58092	CALM1,CALM3,CLU,LRP4,MT3,NTRK3,PIN1,PRNP,CRLF1,FNIP2,CAMKK1,KNDC1,AGAP2
		13_Member	GO Biological Processes	GO:0045860	positive regulation of protein kinase activity	-3.05186	-1.31177	CALM1,CALM3,CLU,MT3,NTRK3,PRNP,CAMKK1,AGAP2
		14_Summary	Reactome Gene Sets	R-HSA-199991	Membrane Trafficking	-6.86711	-4.30597	ACTB,ACTG1,ARF1,CALM1,CALM3,CLTB,DNM1,FTL,KIF3C,UBA52,UBB,YWHAB,YWHAH,AP1G2,PIP5K1C,PACSIN1,RAB6B,NAPB,DYNLL2,CLU,HSPB1,MAP1A,SORL1,MTCH1,REEP2,GDAP1,TIMM23B
		14_Member	Reactome Gene Sets	R-HSA-199991	Membrane Trafficking	-6.86711	-4.30597	ACTB,ACTG1,ARF1,CALM1,CALM3,CLTB,DNM1,FTL,KIF3C,UBA52,UBB,YWHAB,YWHAH,AP1G2,PIP5K1C,PACSIN1,RAB6B,NAPB,DYNLL2
		14_Member	Reactome Gene Sets	R-HSA-5653656	Vesicle-mediated transport	-6.47181	-4.01183	ACTB,ACTG1,ARF1,CALM1,CALM3,CLTB,DNM1,FTL,KIF3C,UBA52,UBB,YWHAB,YWHAH,AP1G2,PIP5K1C,PACSIN1,RAB6B,NAPB,DYNLL2
		14_Member	GO Biological Processes	GO:0006886	intracellular protein transport	-3.85007	-1.92024	ARF1,CLU,CLTB,HSPB1,MAP1A,SORL1,YWHAB,YWHAH,AP1G2,MTCH1,REEP2,RAB6B,GDAP1,NAPB,TIMM23B
		14_Member	Reactome Gene Sets	R-HSA-8856688	Golgi-to-ER retrograde transport	-2.59492	-0.961941	ARF1,KIF3C,RAB6B,NAPB,DYNLL2
		15_Summary	GO Biological Processes	GO:0010959	regulation of metal ion transport	-6.77204	-4.21796	ATP1A1,ATP2B1,CALM1,CALM3,CAMK2A,CAMK2B,GNB2,PRNP,TMBIM6,THY1,YWHAH,KCNAB2,SARAF,SCN3B,JPH3,KCNQ2,SCN3A,ACTB,IRS2,PEA15,MAPK8IP2
		15_Member	GO Biological Processes	GO:0010959	regulation of metal ion transport	-6.77204	-4.21796	ATP1A1,ATP2B1,CALM1,CALM3,CAMK2A,CAMK2B,GNB2,PRNP,TMBIM6,THY1,YWHAH,KCNAB2,SARAF,SCN3B,JPH3
		15_Member	GO Biological Processes	GO:0043269	regulation of monoatomic ion transport	-6.14707	-3.75484	ATP1A1,ATP2B1,CALM1,CALM3,CAMK2A,CAMK2B,GNB2,KCNQ2,PRNP,SCN3A,TMBIM6,THY1,YWHAH,KCNAB2,SARAF,SCN3B,JPH3
		15_Member	GO Biological Processes	GO:0034762	regulation of transmembrane transport	-5.30871	-3.10837	ACTB,CALM1,CALM3,GNB2,KCNQ2,PRNP,SCN3A,TMBIM6,THY1,YWHAH,KCNAB2,IRS2,PEA15,MAPK8IP2,SCN3B,JPH3
		15_Member	GO Biological Processes	GO:0051924	regulation of calcium ion transport	-4.90321	-2.78463	ATP2B1,CALM1,CALM3,CAMK2A,CAMK2B,PRNP,TMBIM6,THY1,SARAF,JPH3
		15_Member	GO Biological Processes	GO:1904062	regulation of monoatomic cation transmembrane transport	-4.06917	-2.10831	CALM1,CALM3,GNB2,PRNP,TMBIM6,THY1,YWHAH,KCNAB2,SCN3B,JPH3
		15_Member	GO Biological Processes	GO:0034765	regulation of monoatomic ion transmembrane transport	-4.00929	-2.05727	CALM1,CALM3,GNB2,KCNQ2,PRNP,SCN3A,TMBIM6,THY1,YWHAH,KCNAB2,SCN3B,JPH3
		15_Member	GO Biological Processes	GO:0022898	regulation of transmembrane transporter activity	-3.51364	-1.67255	ACTB,CALM1,CALM3,PRNP,YWHAH,MAPK8IP2,SCN3B,JPH3
		15_Member	GO Biological Processes	GO:0032409	regulation of transporter activity	-3.15359	-1.39145	ACTB,CALM1,CALM3,PRNP,YWHAH,MAPK8IP2,SCN3B,JPH3
		15_Member	GO Biological Processes	GO:0032412	regulation of monoatomic ion transmembrane transporter activity	-2.88747	-1.19228	CALM1,CALM3,PRNP,YWHAH,MAPK8IP2,SCN3B,JPH3
		16_Summary	GO Biological Processes	GO:1902414	protein localization to cell junction	-6.72227	-4.18198	ACTB,ACTG1,HSPB1,MAP1A,BSN,NRXN2,BAIAP2,CLSTN1,PTPRF,THY1,TYRO3,CDK5R1,PIP5K1C,CADM3,LRRC4B,SIRPA
		16_Member	GO Biological Processes	GO:1902414	protein localization to cell junction	-6.72227	-4.18198	ACTB,ACTG1,HSPB1,MAP1A,BSN,NRXN2,BAIAP2,CLSTN1
		16_Member	GO Biological Processes	GO:0035418	protein localization to synapse	-5.38722	-3.15802	HSPB1,MAP1A,BSN,NRXN2,BAIAP2,CLSTN1
		16_Member	GO Biological Processes	GO:0098609	cell-cell adhesion	-4.51489	-2.46727	ACTB,ACTG1,HSPB1,PTPRF,THY1,TYRO3,CDK5R1,NRXN2,BAIAP2,CLSTN1,PIP5K1C,CADM3,LRRC4B,SIRPA
		17_Summary	GO Biological Processes	GO:0050803	regulation of synapse structure or activity	-6.62945	-4.12808	CAMK2B,ITPKA,LRP4,NEUROD2,PRNP,CDK5R1,BAIAP2,CLSTN1,SLC17A7,CAMKV,LRRC4B,SLITRK4,MT3,NTRK3,PTPRF,THY1,YWHAH,ENC1,NSMF,PACSIN1,KNDC1,NAP1L1,SORL1,TPPP,HAPLN4,DMTN
		17_Member	GO Biological Processes	GO:0050803	regulation of synapse structure or activity	-6.62945	-4.12808	CAMK2B,ITPKA,LRP4,NEUROD2,PRNP,CDK5R1,BAIAP2,CLSTN1,SLC17A7,CAMKV,LRRC4B,SLITRK4
		17_Member	GO Biological Processes	GO:0050807	regulation of synapse organization	-5.85605	-3.543	CAMK2B,ITPKA,LRP4,NEUROD2,PRNP,CDK5R1,BAIAP2,CLSTN1,CAMKV,LRRC4B,SLITRK4
		17_Member	GO Biological Processes	GO:0010975	regulation of neuron projection development	-5.34776	-3.13483	CAMK2B,ITPKA,LRP4,MT3,NTRK3,PTPRF,THY1,YWHAH,ENC1,CDK5R1,BAIAP2,NSMF,PACSIN1,KNDC1
		17_Member	GO Biological Processes	GO:0048814	regulation of dendrite morphogenesis	-5.22198	-3.03931	CAMK2B,ITPKA,YWHAH,BAIAP2,NSMF,KNDC1
		17_Member	GO Biological Processes	GO:0051960	regulation of nervous system development	-5.20794	-3.03173	CAMK2B,ITPKA,LRP4,MT3,NAP1L1,SORL1,THY1,YWHAH,BAIAP2,TPPP,CLSTN1,LRRC4B,SLITRK4,HAPLN4
		17_Member	GO Biological Processes	GO:0050773	regulation of dendrite development	-5.17966	-3.00928	CAMK2B,ITPKA,YWHAH,BAIAP2,NSMF,PACSIN1,KNDC1
		17_Member	GO Biological Processes	GO:0120035	regulation of plasma membrane bounded cell projection organization	-4.7716	-2.67798	CAMK2B,DMTN,ITPKA,LRP4,MT3,NTRK3,PRNP,PTPRF,THY1,YWHAH,ENC1,CDK5R1,BAIAP2,NSMF,PACSIN1,KNDC1
		17_Member	GO Biological Processes	GO:0031344	regulation of cell projection organization	-4.64396	-2.57625	CAMK2B,DMTN,ITPKA,LRP4,MT3,NTRK3,PRNP,PTPRF,THY1,YWHAH,ENC1,CDK5R1,BAIAP2,NSMF,PACSIN1,KNDC1
		17_Member	GO Biological Processes	GO:0099175	regulation of postsynapse organization	-4.04032	-2.08301	CAMK2B,ITPKA,PRNP,CDK5R1,BAIAP2,LRRC4B
		17_Member	GO Biological Processes	GO:0061001	regulation of dendritic spine morphogenesis	-3.66672	-1.78792	CAMK2B,ITPKA,CDK5R1,BAIAP2
		17_Member	GO Biological Processes	GO:0061003	positive regulation of dendritic spine morphogenesis	-3.66457	-1.78792	CAMK2B,ITPKA,BAIAP2
		17_Member	GO Biological Processes	GO:0050767	regulation of neurogenesis	-3.32642	-1.51902	CAMK2B,ITPKA,LRP4,MT3,NAP1L1,SORL1,THY1,YWHAH,BAIAP2,HAPLN4
		17_Member	GO Biological Processes	GO:0010976	positive regulation of neuron projection development	-3.04119	-1.30751	CAMK2B,ITPKA,NTRK3,ENC1,BAIAP2,PACSIN1
		17_Member	GO Biological Processes	GO:0051962	positive regulation of nervous system development	-2.96416	-1.24403	CAMK2B,ITPKA,NAP1L1,BAIAP2,CLSTN1,LRRC4B,SLITRK4,HAPLN4
		17_Member	GO Biological Processes	GO:0050775	positive regulation of dendrite morphogenesis	-2.75828	-1.09486	CAMK2B,ITPKA,BAIAP2
		17_Member	GO Biological Processes	GO:0010770	positive regulation of cell morphogenesis	-2.68606	-1.03943	CAMK2B,ITPKA,BAIAP2
		17_Member	GO Biological Processes	GO:0060999	positive regulation of dendritic spine development	-2.58557	-0.956771	CAMK2B,ITPKA,BAIAP2
		17_Member	GO Biological Processes	GO:0060998	regulation of dendritic spine development	-2.12033	-0.613339	CAMK2B,ITPKA,BAIAP2
		18_Summary	KEGG Pathway	hsa04144	Endocytosis	-6.62945	-4.12808	ARF1,CLTB,DNM1,SMAD2,PRKCZ,PSD,IQSEC2,PSD3,PIP5K1C,GIT1,AGAP2,AGAP3,SSX2IP
		18_Member	KEGG Pathway	hsa04144	Endocytosis	-6.62945	-4.12808	ARF1,CLTB,DNM1,SMAD2,PRKCZ,PSD,IQSEC2,PSD3,PIP5K1C,GIT1,AGAP2,AGAP3
		18_Member	GO Biological Processes	GO:0032012	regulation of ARF protein signal transduction	-4.88842	-2.77748	PSD,IQSEC2,PSD3,GIT1
		18_Member	GO Biological Processes	GO:0046578	regulation of Ras protein signal transduction	-2.01449	-0.53312	PSD,IQSEC2,PSD3,GIT1,SSX2IP
		19_Summary	GO Biological Processes	GO:0019725	cellular homeostasis	-6.49136	-4.0257	ALDOA,ARF1,ATP1A1,ATP2B1,ATP6V0B,ATP6V0A1,FTL,DNAJB2,MAP1A,MT3,PRNP,PTPRN,TMBIM6,TYRO3,IRS2,ATP6V0D1,GIT1,SLC22A17,SLC12A5,CAMK2A,KCNQ2,SCN3A,KCNAB2,SARAF,SCN3B,SLC17A7,JPH3,GABRD
		19_Member	GO Biological Processes	GO:0019725	cellular homeostasis	-6.49136	-4.0257	ALDOA,ARF1,ATP1A1,ATP2B1,ATP6V0B,ATP6V0A1,FTL,DNAJB2,MAP1A,MT3,PRNP,PTPRN,TMBIM6,TYRO3,IRS2,ATP6V0D1,GIT1,SLC22A17,SLC12A5
		19_Member	GO Biological Processes	GO:0006812	monoatomic cation transport	-4.33762	-2.3256	ATP1A1,ATP2B1,ATP6V0B,ATP6V0A1,CAMK2A,FTL,KCNQ2,MT3,SCN3A,KCNAB2,ATP6V0D1,SLC22A17,SARAF,SCN3B,SLC17A7,JPH3,SLC12A5
		19_Member	GO Biological Processes	GO:0030003	intracellular monoatomic cation homeostasis	-4.32999	-2.32198	ARF1,ATP1A1,ATP2B1,ATP6V0B,ATP6V0A1,FTL,MT3,PRNP,TMBIM6,ATP6V0D1,SLC22A17,SLC12A5
		19_Member	GO Biological Processes	GO:0055082	intracellular chemical homeostasis	-4.29381	-2.29369	ARF1,ATP1A1,ATP2B1,ATP6V0B,ATP6V0A1,FTL,MT3,PRNP,PTPRN,TMBIM6,IRS2,ATP6V0D1,SLC22A17,SLC12A5
		19_Member	GO Biological Processes	GO:0006873	intracellular monoatomic ion homeostasis	-4.24192	-2.25906	ARF1,ATP1A1,ATP2B1,ATP6V0B,ATP6V0A1,FTL,MT3,PRNP,TMBIM6,ATP6V0D1,SLC22A17,SLC12A5
		19_Member	GO Biological Processes	GO:0030001	metal ion transport	-3.69849	-1.80534	ATP1A1,ATP2B1,CAMK2A,FTL,KCNQ2,MT3,SCN3A,KCNAB2,SLC22A17,SARAF,SCN3B,SLC17A7,JPH3,SLC12A5
		19_Member	GO Biological Processes	GO:0055080	monoatomic cation homeostasis	-3.68612	-1.79904	ARF1,ATP1A1,ATP2B1,ATP6V0B,ATP6V0A1,FTL,MT3,PRNP,TMBIM6,ATP6V0D1,SLC22A17,SLC12A5
		19_Member	GO Biological Processes	GO:0098771	inorganic ion homeostasis	-3.61514	-1.74939	ARF1,ATP1A1,ATP2B1,FTL,MT3,PRNP,TMBIM6,ATP6V0D1,SLC22A17,SLC17A7,SLC12A5
		19_Member	GO Biological Processes	GO:0050801	monoatomic ion homeostasis	-3.61442	-1.74939	ARF1,ATP1A1,ATP2B1,ATP6V0B,ATP6V0A1,FTL,MT3,PRNP,TMBIM6,ATP6V0D1,SLC22A17,SLC12A5
		19_Member	GO Biological Processes	GO:0098662	inorganic cation transmembrane transport	-3.20221	-1.43208	ATP1A1,ATP2B1,ATP6V0B,ATP6V0A1,KCNQ2,SCN3A,KCNAB2,ATP6V0D1,SLC22A17,SCN3B,SLC17A7,JPH3,SLC12A5
		19_Member	GO Biological Processes	GO:0098660	inorganic ion transmembrane transport	-3.12808	-1.36932	ATP1A1,ATP2B1,ATP6V0B,ATP6V0A1,GABRD,KCNQ2,SCN3A,KCNAB2,ATP6V0D1,SLC22A17,SCN3B,SLC17A7,JPH3,SLC12A5
		19_Member	GO Biological Processes	GO:0098655	monoatomic cation transmembrane transport	-3.10954	-1.35191	ATP1A1,ATP2B1,ATP6V0B,ATP6V0A1,KCNQ2,SCN3A,KCNAB2,ATP6V0D1,SLC22A17,SCN3B,SLC17A7,JPH3,SLC12A5
		19_Member	GO Biological Processes	GO:0071805	potassium ion transmembrane transport	-2.19828	-0.670534	ATP1A1,KCNQ2,KCNAB2,SLC17A7,SLC12A5
		19_Member	GO Biological Processes	GO:0006813	potassium ion transport	-2.08317	-0.585385	ATP1A1,KCNQ2,KCNAB2,SLC17A7,SLC12A5
		20_Summary	Reactome Gene Sets	R-HSA-9006925	Intracellular signaling by second messengers	-6.46186	-4.00748	CALM1,CALM3,CAMK2A,CAMK2B,PPP2R1A,PRKAR1B,UBA52,UBB,PIP4K2B,IRS2,PIP5K1C,CBX6,CAMKK1,ARF1,PLEKHA6,PLD3,MBOAT7,LPCAT4,ITPKA,TPI1,ALDOA,CKB,GUK1,AK5
		20_Member	Reactome Gene Sets	R-HSA-9006925	Intracellular signaling by second messengers	-6.46186	-4.00748	CALM1,CALM3,CAMK2A,CAMK2B,PPP2R1A,PRKAR1B,UBA52,UBB,PIP4K2B,IRS2,PIP5K1C,CBX6,CAMKK1
		20_Member	Reactome Gene Sets	R-HSA-1660499	Synthesis of PIPs at the plasma membrane	-3.27525	-1.48266	ARF1,PIP4K2B,PLEKHA6,PIP5K1C
		20_Member	Reactome Gene Sets	R-HSA-1483257	Phospholipid metabolism	-3.10361	-1.35028	ARF1,PIP4K2B,PLEKHA6,PIP5K1C,PLD3,MBOAT7,LPCAT4
		20_Member	KEGG Pathway	hsa00562	Inositol phosphate metabolism	-2.75252	-1.0909	ITPKA,TPI1,PIP4K2B,PIP5K1C
		20_Member	Reactome Gene Sets	R-HSA-1483255	PI Metabolism	-2.52989	-0.914202	ARF1,PIP4K2B,PLEKHA6,PIP5K1C
		20_Member	Reactome Gene Sets	R-HSA-1257604	PIP3 activates AKT signaling	-2.52428	-0.913907	PPP2R1A,UBA52,UBB,PIP4K2B,IRS2,PIP5K1C,CBX6
		20_Member	GO Biological Processes	GO:0090407	organophosphate biosynthetic process	-2.26886	-0.727212	ALDOA,CKB,GUK1,ITPKA,TPI1,PIP4K2B,PIP5K1C,AK5,MBOAT7,LPCAT4
		20_Member	Reactome Gene Sets	R-HSA-6811558	PI5P, PP2A and IER3 Regulate PI3K/AKT Signaling	-2.171	-0.64866	PPP2R1A,PIP4K2B,IRS2,PIP5K1C
		20_Member	Reactome Gene Sets	R-HSA-199418	Negative regulation of the PI3K/AKT network	-2.07479	-0.5808	PPP2R1A,PIP4K2B,IRS2,PIP5K1C
