# Supplementary material for: Neuronal cell cycle reentry events in the aging brain are more prevalent in neurodegeneration and lead to cellular senescence
Source: PLoS Biol. 2024 Apr 23;22(4):e3002559. doi: 10.1371/journal.pbio.3002559 (PMC11037540; doi:10.1371/journal.pbio.3002559)
Supplement: S1 Data files — (ZIP) [file pbio.3002559.s034.zip › Data_S10_Fig.xlsx]

## Sheet: Figure S10A
Figure S10A
Scripts: inferCNV.code.R
Symbol (392)	Group		Symbol (1,798)	Group
AASDHPPT	UpRegulatedGeneInLS		NOC2L	GainCNVInLS
ACTB	UpRegulatedGeneInLS		HES4	GainCNVInLS
ACTG1	UpRegulatedGeneInLS		AGRN	GainCNVInLS
AES	UpRegulatedGeneInLS		C1orf159	GainCNVInLS
AKAP11	UpRegulatedGeneInLS		SDF4	GainCNVInLS
ALDOA	UpRegulatedGeneInLS		UBE2J2	GainCNVInLS
ANXA6	UpRegulatedGeneInLS		SCNN1D	GainCNVInLS
AP1S1	UpRegulatedGeneInLS		ACAP3	GainCNVInLS
AP2S1	UpRegulatedGeneInLS		INTS11	GainCNVInLS
APLP1	UpRegulatedGeneInLS		DVL1	GainCNVInLS
APLP2	UpRegulatedGeneInLS		AURKAIP1	GainCNVInLS
ARF1	UpRegulatedGeneInLS		CCNL2	GainCNVInLS
ARF5	UpRegulatedGeneInLS		MRPL20	GainCNVInLS
ARHGDIG	UpRegulatedGeneInLS		ATAD3B	GainCNVInLS
ARL6IP5	UpRegulatedGeneInLS		ATAD3A	GainCNVInLS
ARL8B	UpRegulatedGeneInLS		SSU72	GainCNVInLS
ARPP19	UpRegulatedGeneInLS		MIB2	GainCNVInLS
ATP1A1	UpRegulatedGeneInLS		CDK11B	GainCNVInLS
ATP1A3	UpRegulatedGeneInLS		SLC35E2B	GainCNVInLS
ATP1B1	UpRegulatedGeneInLS		SLC35E2A	GainCNVInLS
ATP2A2	UpRegulatedGeneInLS		NADK	GainCNVInLS
ATP5B	UpRegulatedGeneInLS		GNB1	GainCNVInLS
ATP5G3	UpRegulatedGeneInLS		CFAP74	GainCNVInLS
ATP5J	UpRegulatedGeneInLS		GABRD	GainCNVInLS
ATP6AP1	UpRegulatedGeneInLS		PRKCZ	GainCNVInLS
ATP6AP2	UpRegulatedGeneInLS		SKI	GainCNVInLS
ATP6V0B	UpRegulatedGeneInLS		MORN1	GainCNVInLS
ATP6V0D1	UpRegulatedGeneInLS		RER1	GainCNVInLS
ATP6V0E2	UpRegulatedGeneInLS		PLCH2	GainCNVInLS
ATP6V1A	UpRegulatedGeneInLS		TNFRSF14	GainCNVInLS
ATP6V1B2	UpRegulatedGeneInLS		TPRG1L	GainCNVInLS
ATP6V1D	UpRegulatedGeneInLS		LRRC47	GainCNVInLS
ATP6V1E1	UpRegulatedGeneInLS		CEP104	GainCNVInLS
ATP6V1F	UpRegulatedGeneInLS		DFFB	GainCNVInLS
ATP6V1G1	UpRegulatedGeneInLS		AJAP1	GainCNVInLS
ATPIF1	UpRegulatedGeneInLS		NPHP4	GainCNVInLS
ATXN7L3B	UpRegulatedGeneInLS		KCNAB2	GainCNVInLS
B4GAT1	UpRegulatedGeneInLS		CHD5	GainCNVInLS
BASP1	UpRegulatedGeneInLS		RPL22	GainCNVInLS
BEX1	UpRegulatedGeneInLS		ICMT	GainCNVInLS
BEX2	UpRegulatedGeneInLS		ACOT7	GainCNVInLS
BEX3	UpRegulatedGeneInLS		TNFRSF25	GainCNVInLS
BEX4	UpRegulatedGeneInLS		PLEKHG5	GainCNVInLS
BEX5	UpRegulatedGeneInLS		NOL9	GainCNVInLS
BNIP3	UpRegulatedGeneInLS		KLHL21	GainCNVInLS
BRK1	UpRegulatedGeneInLS		DNAJC11	GainCNVInLS
C14orf2	UpRegulatedGeneInLS		CAMTA1	GainCNVInLS
C1orf115	UpRegulatedGeneInLS		PER3	GainCNVInLS
C9orf16	UpRegulatedGeneInLS		PARK7	GainCNVInLS
CADM3	UpRegulatedGeneInLS		ERRFI1	GainCNVInLS
CALM1	UpRegulatedGeneInLS		SLC45A1	GainCNVInLS
CALM2	UpRegulatedGeneInLS		RERE	GainCNVInLS
CALM3	UpRegulatedGeneInLS		ENO1	GainCNVInLS
CAMK2A	UpRegulatedGeneInLS		CLSTN1	GainCNVInLS
CAMK2N1	UpRegulatedGeneInLS		CTNNBIP1	GainCNVInLS
CANX	UpRegulatedGeneInLS		UBE4B	GainCNVInLS
CAPNS1	UpRegulatedGeneInLS		KIF1B	GainCNVInLS
CBX6	UpRegulatedGeneInLS		PGD	GainCNVInLS
CCDC85B	UpRegulatedGeneInLS		PEX14	GainCNVInLS
CCK	UpRegulatedGeneInLS		SRM	GainCNVInLS
CCNI	UpRegulatedGeneInLS		EXOSC10	GainCNVInLS
CD99L2	UpRegulatedGeneInLS		MTOR	GainCNVInLS
CDIP1	UpRegulatedGeneInLS		FBXO2	GainCNVInLS
CDK5R1	UpRegulatedGeneInLS		FBXO44	GainCNVInLS
CEND1	UpRegulatedGeneInLS		MTHFR	GainCNVInLS
CFL1	UpRegulatedGeneInLS		KIAA2013	GainCNVInLS
CHCHD10	UpRegulatedGeneInLS		MFN2	GainCNVInLS
CHCHD2	UpRegulatedGeneInLS		VPS13D	GainCNVInLS
CHGA	UpRegulatedGeneInLS		PRDM2	GainCNVInLS
CHN1	UpRegulatedGeneInLS		KAZN	GainCNVInLS
CKB	UpRegulatedGeneInLS		EFHD2	GainCNVInLS
CLIP3	UpRegulatedGeneInLS		DNAJC16	GainCNVInLS
CLSTN1	UpRegulatedGeneInLS		DDI2	GainCNVInLS
CLTC	UpRegulatedGeneInLS		PLEKHM2	GainCNVInLS
CLU	UpRegulatedGeneInLS		UQCRHL	GainCNVInLS
CMAS	UpRegulatedGeneInLS		SPEN	GainCNVInLS
COX4I1	UpRegulatedGeneInLS		FBXO42	GainCNVInLS
COX5B	UpRegulatedGeneInLS		NBPF1	GainCNVInLS
COX6B1	UpRegulatedGeneInLS		CROCC	GainCNVInLS
COX6C	UpRegulatedGeneInLS		ATP13A2	GainCNVInLS
COX7A2	UpRegulatedGeneInLS		SDHB	GainCNVInLS
COX7C	UpRegulatedGeneInLS		RCC2	GainCNVInLS
CPE	UpRegulatedGeneInLS		ARHGEF10L	GainCNVInLS
CPLX1	UpRegulatedGeneInLS		IGSF21	GainCNVInLS
CPLX2	UpRegulatedGeneInLS		UBR4	GainCNVInLS
CREG2	UpRegulatedGeneInLS		EMC1	GainCNVInLS
CTSB	UpRegulatedGeneInLS		CAPZB	GainCNVInLS
CTXN1	UpRegulatedGeneInLS		NBL1	GainCNVInLS
CYCS	UpRegulatedGeneInLS		OTUD3	GainCNVInLS
CYFIP2	UpRegulatedGeneInLS		CAMK2N1	GainCNVInLS
DHCR24	UpRegulatedGeneInLS		PINK1	GainCNVInLS
DIRAS1	UpRegulatedGeneInLS		KIF17	GainCNVInLS
DIRAS2	UpRegulatedGeneInLS		HP1BP3	GainCNVInLS
DKK3	UpRegulatedGeneInLS		EIF4G3	GainCNVInLS
DMTN	UpRegulatedGeneInLS		ECE1	GainCNVInLS
DNAJA1	UpRegulatedGeneInLS		RAP1GAP	GainCNVInLS
DNAJB6	UpRegulatedGeneInLS		USP48	GainCNVInLS
DNAJC5	UpRegulatedGeneInLS		CDC42	GainCNVInLS
DNM1	UpRegulatedGeneInLS		EPHB2	GainCNVInLS
DPYSL2	UpRegulatedGeneInLS		KDM1A	GainCNVInLS
DSTN	UpRegulatedGeneInLS		LUZP1	GainCNVInLS
DYNC1H1	UpRegulatedGeneInLS		HNRNPR	GainCNVInLS
DYNLL1	UpRegulatedGeneInLS		RPL11	GainCNVInLS
DYNLL2	UpRegulatedGeneInLS		PITHD1	GainCNVInLS
DYNLRB1	UpRegulatedGeneInLS		LYPLA2	GainCNVInLS
DYNLT3	UpRegulatedGeneInLS		SRSF10	GainCNVInLS
EEF1A1	UpRegulatedGeneInLS		STPG1	GainCNVInLS
EEF1A2	UpRegulatedGeneInLS		NIPAL3	GainCNVInLS
EEF2	UpRegulatedGeneInLS		SRRM1	GainCNVInLS
EID1	UpRegulatedGeneInLS		SYF2	GainCNVInLS
EIF1	UpRegulatedGeneInLS		RSRP1	GainCNVInLS
EIF1AX	UpRegulatedGeneInLS		TMEM50A	GainCNVInLS
EIF1B	UpRegulatedGeneInLS		MACO1	GainCNVInLS
EIF4A2	UpRegulatedGeneInLS		MAN1C1	GainCNVInLS
EIF4G2	UpRegulatedGeneInLS		MTFR1L	GainCNVInLS
EIF5A	UpRegulatedGeneInLS		STMN1	GainCNVInLS
ENC1	UpRegulatedGeneInLS		EXTL1	GainCNVInLS
ENO1	UpRegulatedGeneInLS		PDIK1L	GainCNVInLS
ENO2	UpRegulatedGeneInLS		SH3BGRL3	GainCNVInLS
EPDR1	UpRegulatedGeneInLS		DHDDS	GainCNVInLS
FAIM2	UpRegulatedGeneInLS		HMGN2	GainCNVInLS
FAM127A	UpRegulatedGeneInLS		ARID1A	GainCNVInLS
FAM217B	UpRegulatedGeneInLS		ZDHHC18	GainCNVInLS
FBXL16	UpRegulatedGeneInLS		NUDC	GainCNVInLS
FBXO2	UpRegulatedGeneInLS		SLC9A1	GainCNVInLS
FEM1B	UpRegulatedGeneInLS		WDTC1	GainCNVInLS
FKBP8	UpRegulatedGeneInLS		TMEM222	GainCNVInLS
FP236383.3	UpRegulatedGeneInLS		WASF2	GainCNVInLS
FTH1	UpRegulatedGeneInLS		AHDC1	GainCNVInLS
FTL	UpRegulatedGeneInLS		IFI6	GainCNVInLS
G3BP2	UpRegulatedGeneInLS		FAM76A	GainCNVInLS
GABARAPL1	UpRegulatedGeneInLS		STX12	GainCNVInLS
GABARAPL2	UpRegulatedGeneInLS		EYA3	GainCNVInLS
GABRA1	UpRegulatedGeneInLS		DNAJC8	GainCNVInLS
GAP43	UpRegulatedGeneInLS		ATP5IF1	GainCNVInLS
GAPDH	UpRegulatedGeneInLS		PHACTR4	GainCNVInLS
GDI1	UpRegulatedGeneInLS		RCC1	GainCNVInLS
GHITM	UpRegulatedGeneInLS		TRNAU1AP	GainCNVInLS
GNAS	UpRegulatedGeneInLS		GMEB1	GainCNVInLS
GNB1	UpRegulatedGeneInLS		YTHDF2	GainCNVInLS
GNG3	UpRegulatedGeneInLS		OPRD1	GainCNVInLS
GOT1	UpRegulatedGeneInLS		EPB41	GainCNVInLS
GPS2	UpRegulatedGeneInLS		SRSF4	GainCNVInLS
GPX4	UpRegulatedGeneInLS		MECR	GainCNVInLS
GRINA	UpRegulatedGeneInLS		PTPRU	GainCNVInLS
GUK1	UpRegulatedGeneInLS		SDC3	GainCNVInLS
HAPLN4	UpRegulatedGeneInLS		PUM1	GainCNVInLS
HINT1	UpRegulatedGeneInLS		SNRNP40	GainCNVInLS
HMP19	UpRegulatedGeneInLS		ZCCHC17	GainCNVInLS
HPCAL4	UpRegulatedGeneInLS		FABP3	GainCNVInLS
HSP90AA1	UpRegulatedGeneInLS		PEF1	GainCNVInLS
HSP90AB1	UpRegulatedGeneInLS		COL16A1	GainCNVInLS
HSPA8	UpRegulatedGeneInLS		ADGRB2	GainCNVInLS
HSPH1	UpRegulatedGeneInLS		KHDRBS1	GainCNVInLS
IDS	UpRegulatedGeneInLS		TMEM39B	GainCNVInLS
IFI6	UpRegulatedGeneInLS		KPNA6	GainCNVInLS
INA	UpRegulatedGeneInLS		TXLNA	GainCNVInLS
INPP5F	UpRegulatedGeneInLS		EIF3I	GainCNVInLS
ISCU	UpRegulatedGeneInLS		MARCKSL1	GainCNVInLS
ITM2B	UpRegulatedGeneInLS		BSDC1	GainCNVInLS
ITM2C	UpRegulatedGeneInLS		ZBTB8OS	GainCNVInLS
KCNA2	UpRegulatedGeneInLS		RBBP4	GainCNVInLS
KCNAB2	UpRegulatedGeneInLS		SYNC	GainCNVInLS
KIF1A	UpRegulatedGeneInLS		ENSA	GainCNVInLS
KIF3C	UpRegulatedGeneInLS		GOLPH3L	GainCNVInLS
KIF5A	UpRegulatedGeneInLS		ARNT	GainCNVInLS
KLC1	UpRegulatedGeneInLS		SETDB1	GainCNVInLS
LDHA	UpRegulatedGeneInLS		C1orf56	GainCNVInLS
LDHB	UpRegulatedGeneInLS		CDC42SE1	GainCNVInLS
LGALS1	UpRegulatedGeneInLS		MLLT11	GainCNVInLS
LINC00657	UpRegulatedGeneInLS		GABPB2	GainCNVInLS
LMO4	UpRegulatedGeneInLS		SEMA6C	GainCNVInLS
LYNX1	UpRegulatedGeneInLS		VPS72	GainCNVInLS
MAP1A	UpRegulatedGeneInLS		PIP5K1A	GainCNVInLS
MAP1B	UpRegulatedGeneInLS		PSMD4	GainCNVInLS
MAP1LC3A	UpRegulatedGeneInLS		PI4KB	GainCNVInLS
MAP1LC3B	UpRegulatedGeneInLS		PSMB4	GainCNVInLS
MAP4	UpRegulatedGeneInLS		POGZ	GainCNVInLS
MAPK1	UpRegulatedGeneInLS		SNX27	GainCNVInLS
MARCKS	UpRegulatedGeneInLS		CELF3	GainCNVInLS
MDH1	UpRegulatedGeneInLS		THEM4	GainCNVInLS
MLLT11	UpRegulatedGeneInLS		FLG-AS1	GainCNVInLS
MORF4L1	UpRegulatedGeneInLS		S100A6	GainCNVInLS
MRFAP1	UpRegulatedGeneInLS		CHTOP	GainCNVInLS
MT3	UpRegulatedGeneInLS		ILF2	GainCNVInLS
MTCH1	UpRegulatedGeneInLS		INTS3	GainCNVInLS
MTPN	UpRegulatedGeneInLS		GATAD2B	GainCNVInLS
MTURN	UpRegulatedGeneInLS		DENND4B	GainCNVInLS
MYL12B	UpRegulatedGeneInLS		JTB	GainCNVInLS
NAP1L2	UpRegulatedGeneInLS		RPS27	GainCNVInLS
NAP1L3	UpRegulatedGeneInLS		TPM3	GainCNVInLS
NAP1L5	UpRegulatedGeneInLS		C1orf43	GainCNVInLS
NAPB	UpRegulatedGeneInLS		UBAP2L	GainCNVInLS
NAT8L	UpRegulatedGeneInLS		HAX1	GainCNVInLS
NCDN	UpRegulatedGeneInLS		ATP8B2	GainCNVInLS
NDFIP1	UpRegulatedGeneInLS		UBE2Q1	GainCNVInLS
NDRG4	UpRegulatedGeneInLS		CHRNB2	GainCNVInLS
NDUFA1	UpRegulatedGeneInLS		ADAR	GainCNVInLS
NDUFA4	UpRegulatedGeneInLS		KCNN3	GainCNVInLS
NDUFS5	UpRegulatedGeneInLS		PYGO2	GainCNVInLS
NEFH	UpRegulatedGeneInLS		ADAM15	GainCNVInLS
NEFL	UpRegulatedGeneInLS		DPM3	GainCNVInLS
NEFM	UpRegulatedGeneInLS		TRIM46	GainCNVInLS
NFE2L1	UpRegulatedGeneInLS		GBA	GainCNVInLS
NGFRAP1	UpRegulatedGeneInLS		FAM189B	GainCNVInLS
NLRP1	UpRegulatedGeneInLS		SCAMP3	GainCNVInLS
NORAD	UpRegulatedGeneInLS		FDPS	GainCNVInLS
NPTN	UpRegulatedGeneInLS		RUSC1	GainCNVInLS
NPTXR	UpRegulatedGeneInLS		ASH1L	GainCNVInLS
NRGN	UpRegulatedGeneInLS		YY1AP1	GainCNVInLS
NRN1	UpRegulatedGeneInLS		DAP3	GainCNVInLS
NSF	UpRegulatedGeneInLS		GON4L	GainCNVInLS
NUAK1	UpRegulatedGeneInLS		SYT11	GainCNVInLS
NUCKS1	UpRegulatedGeneInLS		KHDC4	GainCNVInLS
NUDT3	UpRegulatedGeneInLS		ARHGEF2	GainCNVInLS
NUDT4	UpRegulatedGeneInLS		SSR2	GainCNVInLS
OLFM1	UpRegulatedGeneInLS		UBQLN4	GainCNVInLS
OTUB1	UpRegulatedGeneInLS		LMNA	GainCNVInLS
PAFAH1B2	UpRegulatedGeneInLS		SEMA4A	GainCNVInLS
PCDH9-AS1	UpRegulatedGeneInLS		SMG5	GainCNVInLS
PCMT1	UpRegulatedGeneInLS		CCT3	GainCNVInLS
PCP4	UpRegulatedGeneInLS		MEF2D	GainCNVInLS
PCSK1N	UpRegulatedGeneInLS		HAPLN2	GainCNVInLS
PDP1	UpRegulatedGeneInLS		BCAN	GainCNVInLS
PEA15	UpRegulatedGeneInLS		HDGF	GainCNVInLS
PEBP1	UpRegulatedGeneInLS		PRCC	GainCNVInLS
PEG10	UpRegulatedGeneInLS		ARHGEF11	GainCNVInLS
PGAM1	UpRegulatedGeneInLS		CADM3	GainCNVInLS
PGK1	UpRegulatedGeneInLS		KCNJ9	GainCNVInLS
PGM2L1	UpRegulatedGeneInLS		IGSF8	GainCNVInLS
PGRMC1	UpRegulatedGeneInLS		PEA15	GainCNVInLS
PIN1	UpRegulatedGeneInLS		DCAF8	GainCNVInLS
PINK1	UpRegulatedGeneInLS		COPA	GainCNVInLS
PITHD1	UpRegulatedGeneInLS		NCSTN	GainCNVInLS
PJA2	UpRegulatedGeneInLS		PFDN2	GainCNVInLS
PKM	UpRegulatedGeneInLS		NIT1	GainCNVInLS
PLD3	UpRegulatedGeneInLS		UFC1	GainCNVInLS
PLEKHB2	UpRegulatedGeneInLS		NDUFS2	GainCNVInLS
PNMA2	UpRegulatedGeneInLS		SDHC	GainCNVInLS
PPIA	UpRegulatedGeneInLS		ATF6	GainCNVInLS
PPP2CB	UpRegulatedGeneInLS		NOS1AP	GainCNVInLS
PPP2R1A	UpRegulatedGeneInLS		UHMK1	GainCNVInLS
PPP3CB	UpRegulatedGeneInLS		UAP1	GainCNVInLS
PRDX1	UpRegulatedGeneInLS		RGS4	GainCNVInLS
PRDX5	UpRegulatedGeneInLS		PBX1	GainCNVInLS
PREPL	UpRegulatedGeneInLS		MGST3	GainCNVInLS
PRKAR1A	UpRegulatedGeneInLS		TMCO1	GainCNVInLS
PRKAR1B	UpRegulatedGeneInLS		UCK2	GainCNVInLS
PRNP	UpRegulatedGeneInLS		GNL1	GainCNVInLS
PSAP	UpRegulatedGeneInLS		PRR3	GainCNVInLS
PTMA	UpRegulatedGeneInLS		ABCF1	GainCNVInLS
PTMS	UpRegulatedGeneInLS		PPP1R10	GainCNVInLS
PTPRN	UpRegulatedGeneInLS		ATAT1	GainCNVInLS
RAB3A	UpRegulatedGeneInLS		C6orf136	GainCNVInLS
RAB3C	UpRegulatedGeneInLS		TUBB	GainCNVInLS
RAB6B	UpRegulatedGeneInLS		FLOT1	GainCNVInLS
RABAC1	UpRegulatedGeneInLS		VARS2	GainCNVInLS
RAC1	UpRegulatedGeneInLS		CCHCR1	GainCNVInLS
RAN	UpRegulatedGeneInLS		PRRC2A	GainCNVInLS
REEP5	UpRegulatedGeneInLS		BAG6	GainCNVInLS
RGS4	UpRegulatedGeneInLS		HSPA1A	GainCNVInLS
RHBDD2	UpRegulatedGeneInLS		HSPA1B	GainCNVInLS
RHEB	UpRegulatedGeneInLS		EHMT2	GainCNVInLS
RNF11	UpRegulatedGeneInLS		STK19	GainCNVInLS
RNF187	UpRegulatedGeneInLS		TNXB	GainCNVInLS
RPL13	UpRegulatedGeneInLS		ATF6B	GainCNVInLS
RPL15	UpRegulatedGeneInLS		PRRT1	GainCNVInLS
RPL28	UpRegulatedGeneInLS		AGPAT1	GainCNVInLS
RPL41	UpRegulatedGeneInLS		PBX2	GainCNVInLS
RPLP1	UpRegulatedGeneInLS		BRD2	GainCNVInLS
RPS14	UpRegulatedGeneInLS		RXRB	GainCNVInLS
RPS15	UpRegulatedGeneInLS		RING1	GainCNVInLS
RTN1	UpRegulatedGeneInLS		VPS52	GainCNVInLS
RTN3	UpRegulatedGeneInLS		RPS18	GainCNVInLS
RTN4	UpRegulatedGeneInLS		WDR46	GainCNVInLS
SAP18	UpRegulatedGeneInLS		PFDN6	GainCNVInLS
SARAF	UpRegulatedGeneInLS		TAPBP	GainCNVInLS
SCG5	UpRegulatedGeneInLS		PHF1	GainCNVInLS
SCN1B	UpRegulatedGeneInLS		CUTA	GainCNVInLS
SCOC	UpRegulatedGeneInLS		SYNGAP1	GainCNVInLS
SDCBP	UpRegulatedGeneInLS		UQCC2	GainCNVInLS
SEC62	UpRegulatedGeneInLS		LEMD2	GainCNVInLS
SELENOW	UpRegulatedGeneInLS		SMIM29	GainCNVInLS
SEPW1	UpRegulatedGeneInLS		NUDT3	GainCNVInLS
SERF2	UpRegulatedGeneInLS		PACSIN1	GainCNVInLS
SERINC1	UpRegulatedGeneInLS		SNRPC	GainCNVInLS
SERINC3	UpRegulatedGeneInLS		UHRF1BP1	GainCNVInLS
SEZ6L2	UpRegulatedGeneInLS		TAF11	GainCNVInLS
SH3BGRL3	UpRegulatedGeneInLS		ANKS1A	GainCNVInLS
SKP1	UpRegulatedGeneInLS		ZNF76	GainCNVInLS
SLC12A5	UpRegulatedGeneInLS		PPARD	GainCNVInLS
SLC17A7	UpRegulatedGeneInLS		RPL10A	GainCNVInLS
SLC22A17	UpRegulatedGeneInLS		FKBP5	GainCNVInLS
SLC25A3	UpRegulatedGeneInLS		LHFPL5	GainCNVInLS
SLC25A4	UpRegulatedGeneInLS		SRPK1	GainCNVInLS
SLC25A6	UpRegulatedGeneInLS		SLC26A8	GainCNVInLS
SLC9A6	UpRegulatedGeneInLS		PDGFA	GainCNVInLS
SNAP25	UpRegulatedGeneInLS		PRKAR1B	GainCNVInLS
SNCA	UpRegulatedGeneInLS		DNAAF5	GainCNVInLS
SNCB	UpRegulatedGeneInLS		SUN1	GainCNVInLS
SNCG	UpRegulatedGeneInLS		ADAP1	GainCNVInLS
SNN	UpRegulatedGeneInLS		COX19	GainCNVInLS
SNU13	UpRegulatedGeneInLS		C7orf50	GainCNVInLS
SNX10	UpRegulatedGeneInLS		MICALL2	GainCNVInLS
SNX3	UpRegulatedGeneInLS		INTS1	GainCNVInLS
SOD1	UpRegulatedGeneInLS		MAFK	GainCNVInLS
SOD2	UpRegulatedGeneInLS		PSMG3	GainCNVInLS
SPARCL1	UpRegulatedGeneInLS		MAD1L1	GainCNVInLS
SPOCK2	UpRegulatedGeneInLS		SNX8	GainCNVInLS
SPRYD3	UpRegulatedGeneInLS		EIF3B	GainCNVInLS
SRP14	UpRegulatedGeneInLS		CHST12	GainCNVInLS
STMN1	UpRegulatedGeneInLS		BRAT1	GainCNVInLS
STMN2	UpRegulatedGeneInLS		IQCE	GainCNVInLS
STMN3	UpRegulatedGeneInLS		TTYH3	GainCNVInLS
STX1B	UpRegulatedGeneInLS		GNA12	GainCNVInLS
STXBP1	UpRegulatedGeneInLS		SDK1	GainCNVInLS
SUB1	UpRegulatedGeneInLS		FOXK1	GainCNVInLS
SULT4A1	UpRegulatedGeneInLS		AP5Z1	GainCNVInLS
SUMO3	UpRegulatedGeneInLS		RBAK-RBAKDN	GainCNVInLS
SV2A	UpRegulatedGeneInLS		WIPI2	GainCNVInLS
SYN1	UpRegulatedGeneInLS		LZTS1	GainCNVInLS
SYNGR1	UpRegulatedGeneInLS		GFRA2	GainCNVInLS
SYP	UpRegulatedGeneInLS		XPO7	GainCNVInLS
SYT11	UpRegulatedGeneInLS		NPM2	GainCNVInLS
SYT13	UpRegulatedGeneInLS		FGF17	GainCNVInLS
SYT2	UpRegulatedGeneInLS		DMTN	GainCNVInLS
SYT4	UpRegulatedGeneInLS		HR	GainCNVInLS
TAGLN3	UpRegulatedGeneInLS		LGI3	GainCNVInLS
TCEAL2	UpRegulatedGeneInLS		PHYHIP	GainCNVInLS
TCEB2	UpRegulatedGeneInLS		SLC39A14	GainCNVInLS
TERF2IP	UpRegulatedGeneInLS		PPP3CC	GainCNVInLS
THY1	UpRegulatedGeneInLS		CCAR2	GainCNVInLS
TMA7	UpRegulatedGeneInLS		BIN3	GainCNVInLS
TMEM130	UpRegulatedGeneInLS		EGR3	GainCNVInLS
TMEM14A	UpRegulatedGeneInLS		RHOBTB2	GainCNVInLS
TMEM160	UpRegulatedGeneInLS		CHMP7	GainCNVInLS
TMEM30A	UpRegulatedGeneInLS		ENTPD4	GainCNVInLS
TMEM59L	UpRegulatedGeneInLS		SLC25A37	GainCNVInLS
TMOD2	UpRegulatedGeneInLS		NEFM	GainCNVInLS
TMSB10	UpRegulatedGeneInLS		NEFL	GainCNVInLS
TMSB4X	UpRegulatedGeneInLS		PPP2R2A	GainCNVInLS
TMX4	UpRegulatedGeneInLS		BNIP3L	GainCNVInLS
TOLLIP	UpRegulatedGeneInLS		PNMA2	GainCNVInLS
TOMM20	UpRegulatedGeneInLS		DPYSL2	GainCNVInLS
TPI1	UpRegulatedGeneInLS		STMN4	GainCNVInLS
TPPP	UpRegulatedGeneInLS		PTK2B	GainCNVInLS
TPRG1L	UpRegulatedGeneInLS		CLU	GainCNVInLS
TPT1	UpRegulatedGeneInLS		CCDC25	GainCNVInLS
TRMT112	UpRegulatedGeneInLS		ELP3	GainCNVInLS
TSPAN7	UpRegulatedGeneInLS		FBXO16	GainCNVInLS
TSPYL1	UpRegulatedGeneInLS		FZD3	GainCNVInLS
TSPYL4	UpRegulatedGeneInLS		EXTL3	GainCNVInLS
TUBA1A	UpRegulatedGeneInLS		INTS9	GainCNVInLS
TUBA1B	UpRegulatedGeneInLS		HMBOX1	GainCNVInLS
TUBA4A	UpRegulatedGeneInLS		KIF13B	GainCNVInLS
TUBB	UpRegulatedGeneInLS		SARAF	GainCNVInLS
TUBB2A	UpRegulatedGeneInLS		LEPROTL1	GainCNVInLS
TUBB4A	UpRegulatedGeneInLS		DCTN6	GainCNVInLS
TUBB4B	UpRegulatedGeneInLS		GTF2E2	GainCNVInLS
UBA52	UpRegulatedGeneInLS		GSR	GainCNVInLS
UBB	UpRegulatedGeneInLS		PPP2CB	GainCNVInLS
UBC	UpRegulatedGeneInLS		SH2D3C	GainCNVInLS
UBE2N	UpRegulatedGeneInLS		CDK9	GainCNVInLS
UBE2V2	UpRegulatedGeneInLS		FPGS	GainCNVInLS
UCHL1	UpRegulatedGeneInLS		AK1	GainCNVInLS
UHMK1	UpRegulatedGeneInLS		DPM2	GainCNVInLS
UQCR10	UpRegulatedGeneInLS		FAM102A	GainCNVInLS
UQCRB	UpRegulatedGeneInLS		SLC25A25	GainCNVInLS
UQCRH	UpRegulatedGeneInLS		PTGES2	GainCNVInLS
UQCRHL	UpRegulatedGeneInLS		CIZ1	GainCNVInLS
UQCRQ	UpRegulatedGeneInLS		DNM1	GainCNVInLS
USP11	UpRegulatedGeneInLS		GOLGA2	GainCNVInLS
USP22	UpRegulatedGeneInLS		COQ4	GainCNVInLS
VAMP1	UpRegulatedGeneInLS		SLC27A4	GainCNVInLS
VAMP2	UpRegulatedGeneInLS		URM1	GainCNVInLS
VDAC1	UpRegulatedGeneInLS		CERCAM	GainCNVInLS
VGF	UpRegulatedGeneInLS		ODF2	GainCNVInLS
VPS35	UpRegulatedGeneInLS		GLE1	GainCNVInLS
VSNL1	UpRegulatedGeneInLS		SPTAN1	GainCNVInLS
VSTM2L	UpRegulatedGeneInLS		SET	GainCNVInLS
WBP2	UpRegulatedGeneInLS		ZER1	GainCNVInLS
WSB2	UpRegulatedGeneInLS		TBC1D13	GainCNVInLS
YPEL3	UpRegulatedGeneInLS		KYAT1	GainCNVInLS
YWHAB	UpRegulatedGeneInLS		LRRC8A	GainCNVInLS
YWHAE	UpRegulatedGeneInLS		SH3GLB2	GainCNVInLS
YWHAG	UpRegulatedGeneInLS		MIGA2	GainCNVInLS
YWHAH	UpRegulatedGeneInLS		PTPA	GainCNVInLS
YWHAQ	UpRegulatedGeneInLS		IER5L	GainCNVInLS
YWHAZ	UpRegulatedGeneInLS		ASB6	GainCNVInLS
ZBTB18	UpRegulatedGeneInLS		C9orf78	GainCNVInLS
ZFAND5	UpRegulatedGeneInLS		USP20	GainCNVInLS
ZMAT3	UpRegulatedGeneInLS		FNBP1	GainCNVInLS
			GPR107	GainCNVInLS
			NCS1	GainCNVInLS
			FUBP3	GainCNVInLS
			ABL1	GainCNVInLS
			NUP214	GainCNVInLS
			PLPP7	GainCNVInLS
			PRRC2B	GainCNVInLS
			POMT1	GainCNVInLS
			UCK1	GainCNVInLS
			RAPGEF1	GainCNVInLS
			MED27	GainCNVInLS
			NTNG2	GainCNVInLS
			SETX	GainCNVInLS
			TTF1	GainCNVInLS
			GTF3C4	GainCNVInLS
			TSC1	GainCNVInLS
			GTF3C5	GainCNVInLS
			RALGDS	GainCNVInLS
			RPL7A	GainCNVInLS
			SURF4	GainCNVInLS
			REXO4	GainCNVInLS
			ADAMTS13	GainCNVInLS
			SLC2A6	GainCNVInLS
			BRD3	GainCNVInLS
			WDR5	GainCNVInLS
			OLFM1	GainCNVInLS
			MRPS2	GainCNVInLS
			SOHLH1	GainCNVInLS
			KCNT1	GainCNVInLS
			CAMSAP1	GainCNVInLS
			UBAC1	GainCNVInLS
			GPSM1	GainCNVInLS
			SNAPC4	GainCNVInLS
			PMPCA	GainCNVInLS
			INPP5E	GainCNVInLS
			SEC16A	GainCNVInLS
			EGFL7	GainCNVInLS
			RABL6	GainCNVInLS
			AJM1	GainCNVInLS
			EDF1	GainCNVInLS
			FBXW5	GainCNVInLS
			PAXX	GainCNVInLS
			ABCA2	GainCNVInLS
			MAN1B1	GainCNVInLS
			DPP7	GainCNVInLS
			GRIN1	GainCNVInLS
			SSNA1	GainCNVInLS
			TPRN	GainCNVInLS
			RNF208	GainCNVInLS
			TUBB4B	GainCNVInLS
			NELFB	GainCNVInLS
			EXD3	GainCNVInLS
			NOXA1	GainCNVInLS
			NSMF	GainCNVInLS
			PNPLA7	GainCNVInLS
			MRPL41	GainCNVInLS
			DPH7	GainCNVInLS
			ARRDC1	GainCNVInLS
			EHMT1	GainCNVInLS
			CACNA1B	GainCNVInLS
			BET1L	GainCNVInLS
			RIC8A	GainCNVInLS
			SIRT3	GainCNVInLS
			PSMD13	GainCNVInLS
			B4GALNT4	GainCNVInLS
			PTDSS2	GainCNVInLS
			RNH1	GainCNVInLS
			HRAS	GainCNVInLS
			DEAF1	GainCNVInLS
			TALDO1	GainCNVInLS
			GATD1	GainCNVInLS
			CEND1	GainCNVInLS
			SLC25A22	GainCNVInLS
			PIDD1	GainCNVInLS
			RPLP2	GainCNVInLS
			PNPLA2	GainCNVInLS
			POLR2L	GainCNVInLS
			CHID1	GainCNVInLS
			AP2A2	GainCNVInLS
			TOLLIP	GainCNVInLS
			BRSK2	GainCNVInLS
			MOB2	GainCNVInLS
			DUSP8	GainCNVInLS
			CD81	GainCNVInLS
			KCNQ1	GainCNVInLS
			KCNQ1OT1	GainCNVInLS
			NAP1L4	GainCNVInLS
			OSBPL5	GainCNVInLS
			ZNF195	GainCNVInLS
			NUP98	GainCNVInLS
			PGAP2	GainCNVInLS
			STIM1	GainCNVInLS
			APBB1	GainCNVInLS
			TRIM3	GainCNVInLS
			ARFIP2	GainCNVInLS
			DNHD1	GainCNVInLS
			ILK	GainCNVInLS
			TPP1	GainCNVInLS
			SYT9	GainCNVInLS
			EIF3F	GainCNVInLS
			TUB	GainCNVInLS
			RIC3	GainCNVInLS
			C1QTNF4	GainCNVInLS
			MTCH2	GainCNVInLS
			FNBP4	GainCNVInLS
			NUP160	GainCNVInLS
			PTPRJ	GainCNVInLS
			SSRP1	GainCNVInLS
			RTN4RL2	GainCNVInLS
			YPEL4	GainCNVInLS
			ZDHHC5	GainCNVInLS
			MED19	GainCNVInLS
			CTNND1	GainCNVInLS
			DTX4	GainCNVInLS
			OSBP	GainCNVInLS
			STX3	GainCNVInLS
			PRPF19	GainCNVInLS
			TMEM132A	GainCNVInLS
			DDB1	GainCNVInLS
			CPSF7	GainCNVInLS
			SYT7	GainCNVInLS
			DAGLA	GainCNVInLS
			TMEM258	GainCNVInLS
			FADS3	GainCNVInLS
			FTH1	GainCNVInLS
			ASRGL1	GainCNVInLS
			B3GAT3	GainCNVInLS
			GANAB	GainCNVInLS
			UBXN1	GainCNVInLS
			GNG3	GainCNVInLS
			TTC9C	GainCNVInLS
			NXF1	GainCNVInLS
			STX5	GainCNVInLS
			SLC3A2	GainCNVInLS
			CHRM1	GainCNVInLS
			SLC22A10	GainCNVInLS
			ATL3	GainCNVInLS
			RTN3	GainCNVInLS
			MARK2	GainCNVInLS
			OTUB1	GainCNVInLS
			MACROD1	GainCNVInLS
			STIP1	GainCNVInLS
			FKBP2	GainCNVInLS
			BAD	GainCNVInLS
			GPR137	GainCNVInLS
			ESRRA	GainCNVInLS
			TRMT112	GainCNVInLS
			PRDX5	GainCNVInLS
			RPS6KA4	GainCNVInLS
			NRXN2	GainCNVInLS
			SF1	GainCNVInLS
			MAP4K2	GainCNVInLS
			MEN1	GainCNVInLS
			PPP2R5B	GainCNVInLS
			VPS51	GainCNVInLS
			TM7SF2	GainCNVInLS
			FAU	GainCNVInLS
			CAPN1	GainCNVInLS
			DPF2	GainCNVInLS
			FRMD8	GainCNVInLS
			NEAT1	GainCNVInLS
			MALAT1	GainCNVInLS
			SCYL1	GainCNVInLS
			LTBP3	GainCNVInLS
			FAM89B	GainCNVInLS
			RNASEH2C	GainCNVInLS
			CFL1	GainCNVInLS
			SNX32	GainCNVInLS
			FIBP	GainCNVInLS
			CCDC85B	GainCNVInLS
			C11orf68	GainCNVInLS
			DRAP1	GainCNVInLS
			SART1	GainCNVInLS
			BANF1	GainCNVInLS
			SF3B2	GainCNVInLS
			PACS1	GainCNVInLS
			KLC2	GainCNVInLS
			RAB1B	GainCNVInLS
			CNIH2	GainCNVInLS
			TMEM151A	GainCNVInLS
			RIN1	GainCNVInLS
			B4GAT1	GainCNVInLS
			PELI3	GainCNVInLS
			CTSF	GainCNVInLS
			CCS	GainCNVInLS
			RBM14-RBM4	GainCNVInLS
			RBM4	GainCNVInLS
			RBM4B	GainCNVInLS
			SPTBN2	GainCNVInLS
			C11orf80	GainCNVInLS
			PC	GainCNVInLS
			LRFN4	GainCNVInLS
			SYT12	GainCNVInLS
			IQSEC3	GainCNVInLS
			KDM5A	GainCNVInLS
			B4GALNT3	GainCNVInLS
			WNK1	GainCNVInLS
			RAD52	GainCNVInLS
			ERC1	GainCNVInLS
			FBXL14	GainCNVInLS
			ADIPOR2	GainCNVInLS
			LRTM2	GainCNVInLS
			DCP1B	GainCNVInLS
			CACNA1C	GainCNVInLS
			FKBP4	GainCNVInLS
			ITFG2	GainCNVInLS
			TSPAN9	GainCNVInLS
			PRMT8	GainCNVInLS
			PARP11	GainCNVInLS
			CCND2	GainCNVInLS
			TIGAR	GainCNVInLS
			C12orf4	GainCNVInLS
			GALNT8	GainCNVInLS
			KCNA1	GainCNVInLS
			VAMP1	GainCNVInLS
			MRPL51	GainCNVInLS
			GAPDH	GainCNVInLS
			IFFO1	GainCNVInLS
			CHD4	GainCNVInLS
			ING4	GainCNVInLS
			PIANP	GainCNVInLS
			COPS7A	GainCNVInLS
			MLF2	GainCNVInLS
			PTMS	GainCNVInLS
			GPR162	GainCNVInLS
			P3H3	GainCNVInLS
			USP5	GainCNVInLS
			TPI1	GainCNVInLS
			LRRC23	GainCNVInLS
			ENO2	GainCNVInLS
			ATN1	GainCNVInLS
			C12orf57	GainCNVInLS
			PHB2	GainCNVInLS
			LPCAT3	GainCNVInLS
			CLSTN3	GainCNVInLS
			PEX5	GainCNVInLS
			CD163L1	GainCNVInLS
			SLC2A3	GainCNVInLS
			NECAP1	GainCNVInLS
			FAM66C	GainCNVInLS
			LINC00937	GainCNVInLS
			RIMKLB	GainCNVInLS
			PHC1	GainCNVInLS
			M6PR	GainCNVInLS
			GABARAPL1	GainCNVInLS
			KLRD1	GainCNVInLS
			WNT10B	GainCNVInLS
			DDN	GainCNVInLS
			PRKAG1	GainCNVInLS
			KMT2D	GainCNVInLS
			LMBR1L	GainCNVInLS
			TUBA1B	GainCNVInLS
			TUBA1A	GainCNVInLS
			SPATS2	GainCNVInLS
			KCNH3	GainCNVInLS
			MCRS1	GainCNVInLS
			PRPF40B	GainCNVInLS
			FMNL3	GainCNVInLS
			TMBIM6	GainCNVInLS
			FAIM2	GainCNVInLS
			ASIC1	GainCNVInLS
			SMARCD1	GainCNVInLS
			CERS5	GainCNVInLS
			LIMA1	GainCNVInLS
			LARP4	GainCNVInLS
			DIP2B	GainCNVInLS
			ATF1	GainCNVInLS
			SLC11A2	GainCNVInLS
			LETMD1	GainCNVInLS
			CSRNP2	GainCNVInLS
			TFCP2	GainCNVInLS
			POU6F1	GainCNVInLS
			DAZAP2	GainCNVInLS
			SLC4A8	GainCNVInLS
			SCN8A	GainCNVInLS
			ACVR1B	GainCNVInLS
			EIF4B	GainCNVInLS
			SPRYD3	GainCNVInLS
			CSAD	GainCNVInLS
			PFDN5	GainCNVInLS
			AAAS	GainCNVInLS
			PRR13	GainCNVInLS
			PCBP2	GainCNVInLS
			MAP3K12	GainCNVInLS
			ATP5MC2	GainCNVInLS
			CALCOCO1	GainCNVInLS
			CBX5	GainCNVInLS
			HNRNPA1	GainCNVInLS
			COPZ1	GainCNVInLS
			PDE1B	GainCNVInLS
			TESPA1	GainCNVInLS
			ITGA7	GainCNVInLS
			CD63	GainCNVInLS
			DGKA	GainCNVInLS
			RAB5B	GainCNVInLS
			PA2G4	GainCNVInLS
			RPL41	GainCNVInLS
			ESYT1	GainCNVInLS
			MYL6B	GainCNVInLS
			MYL6	GainCNVInLS
			SMARCC2	GainCNVInLS
			RNF41	GainCNVInLS
			ANKRD52	GainCNVInLS
			CS	GainCNVInLS
			PAN2	GainCNVInLS
			STAT2	GainCNVInLS
			GLS2	GainCNVInLS
			BAZ2A	GainCNVInLS
			ATP5F1B	GainCNVInLS
			PTGES3	GainCNVInLS
			NACA	GainCNVInLS
			NAB2	GainCNVInLS
			STAT6	GainCNVInLS
			UNC79	GainCNVInLS
			DDX24	GainCNVInLS
			PPP4R4	GainCNVInLS
			DICER1	GainCNVInLS
			CLMN	GainCNVInLS
			GLRX5	GainCNVInLS
			C14orf132	GainCNVInLS
			ATG2B	GainCNVInLS
			GSKIP	GainCNVInLS
			PAPOLA	GainCNVInLS
			VRK1	GainCNVInLS
			BCL11B	GainCNVInLS
			SETD3	GainCNVInLS
			CCNK	GainCNVInLS
			CYP46A1	GainCNVInLS
			EML1	GainCNVInLS
			EVL	GainCNVInLS
			YY1	GainCNVInLS
			SLC25A29	GainCNVInLS
			WDR25	GainCNVInLS
			BEGAIN	GainCNVInLS
			MEG3	GainCNVInLS
			MEG8	GainCNVInLS
			PPP2R5C	GainCNVInLS
			DYNC1H1	GainCNVInLS
			HSP90AA1	GainCNVInLS
			WDR20	GainCNVInLS
			MOK	GainCNVInLS
			CINP	GainCNVInLS
			TECPR2	GainCNVInLS
			ANKRD9	GainCNVInLS
			RCOR1	GainCNVInLS
			TRAF3	GainCNVInLS
			CDC42BPB	GainCNVInLS
			EIF5	GainCNVInLS
			MARK3	GainCNVInLS
			CKB	GainCNVInLS
			BAG5	GainCNVInLS
			KLC1	GainCNVInLS
			ZFYVE21	GainCNVInLS
			PPP1R13B	GainCNVInLS
			TMEM179	GainCNVInLS
			INF2	GainCNVInLS
			SIVA1	GainCNVInLS
			AKT1	GainCNVInLS
			CEP170B	GainCNVInLS
			JAG2	GainCNVInLS
			NUDT14	GainCNVInLS
			BRF1	GainCNVInLS
			BTBD6	GainCNVInLS
			PACS2	GainCNVInLS
			MTA1	GainCNVInLS
			CRIP2	GainCNVInLS
			TUFM	GainCNVInLS
			SH2B1	GainCNVInLS
			NFATC2IP	GainCNVInLS
			SPNS1	GainCNVInLS
			MAZ	GainCNVInLS
			CDIPT	GainCNVInLS
			SEZ6L2	GainCNVInLS
			ASPHD1	GainCNVInLS
			KCTD13	GainCNVInLS
			TMEM219	GainCNVInLS
			TAOK2	GainCNVInLS
			INO80E	GainCNVInLS
			DOC2A	GainCNVInLS
			ALDOA	GainCNVInLS
			PPP4C	GainCNVInLS
			YPEL3	GainCNVInLS
			MAPK3	GainCNVInLS
			CORO1A	GainCNVInLS
			CD2BP2	GainCNVInLS
			TBC1D10B	GainCNVInLS
			ZNF771	GainCNVInLS
			ZNF785	GainCNVInLS
			PRR14	GainCNVInLS
			FBRS	GainCNVInLS
			PHKG2	GainCNVInLS
			RNF40	GainCNVInLS
			FBXL19	GainCNVInLS
			SETD1A	GainCNVInLS
			STX1B	GainCNVInLS
			KAT8	GainCNVInLS
			FUS	GainCNVInLS
			VPS35	GainCNVInLS
			C16orf87	GainCNVInLS
			GPT2	GainCNVInLS
			DNAJA2	GainCNVInLS
			NETO2	GainCNVInLS
			ITFG1	GainCNVInLS
			PHKB	GainCNVInLS
			LONP2	GainCNVInLS
			SIAH1	GainCNVInLS
			N4BP1	GainCNVInLS
			HEATR3	GainCNVInLS
			TENT4B	GainCNVInLS
			BRD7	GainCNVInLS
			CYLD	GainCNVInLS
			CHD9	GainCNVInLS
			RBL2	GainCNVInLS
			AKTIP	GainCNVInLS
			RPGRIP1L	GainCNVInLS
			FTO	GainCNVInLS
			GNAO1	GainCNVInLS
			AMFR	GainCNVInLS
			NUDT21	GainCNVInLS
			OGFOD1	GainCNVInLS
			BBS2	GainCNVInLS
			MT3	GainCNVInLS
			MT2A	GainCNVInLS
			NUP93	GainCNVInLS
			HERPUD1	GainCNVInLS
			RSPRY1	GainCNVInLS
			ARL2BP	GainCNVInLS
			CX3CL1	GainCNVInLS
			CIAPIN1	GainCNVInLS
			COQ9	GainCNVInLS
			POLR2C	GainCNVInLS
			KATNB1	GainCNVInLS
			KIFC3	GainCNVInLS
			CNGB1	GainCNVInLS
			USB1	GainCNVInLS
			CSNK2A2	GainCNVInLS
			NDRG4	GainCNVInLS
			CNOT1	GainCNVInLS
			SLC38A7	GainCNVInLS
			GOT2	GainCNVInLS
			CDH8	GainCNVInLS
			CDH11	GainCNVInLS
			CMTM4	GainCNVInLS
			DYNC1LI2	GainCNVInLS
			VPS53	GainCNVInLS
			GLOD4	GainCNVInLS
			NXN	GainCNVInLS
			ABR	GainCNVInLS
			YWHAE	GainCNVInLS
			CRK	GainCNVInLS
			PITPNA	GainCNVInLS
			SLC43A2	GainCNVInLS
			PRPF8	GainCNVInLS
			SERPINF1	GainCNVInLS
			RPA1	GainCNVInLS
			RTN4RL1	GainCNVInLS
			SMG6	GainCNVInLS
			SGSM2	GainCNVInLS
			MNT	GainCNVInLS
			METTL16	GainCNVInLS
			PAFAH1B1	GainCNVInLS
			CLUH	GainCNVInLS
			RAP1GAP2	GainCNVInLS
			ITGAE	GainCNVInLS
			NCBP3	GainCNVInLS
			CAMKK1	GainCNVInLS
			ZZEF1	GainCNVInLS
			CYB5D2	GainCNVInLS
			ANKFY1	GainCNVInLS
			UBE2G1	GainCNVInLS
			SPNS2	GainCNVInLS
			MYBBP1A	GainCNVInLS
			PELP1	GainCNVInLS
			ARRB2	GainCNVInLS
			PSMB6	GainCNVInLS
			MINK1	GainCNVInLS
			SLC25A11	GainCNVInLS
			RNF167	GainCNVInLS
			PFN1	GainCNVInLS
			SPAG7	GainCNVInLS
			CAMTA2	GainCNVInLS
			ZNF594	GainCNVInLS
			RABEP1	GainCNVInLS
			NUP88	GainCNVInLS
			RPAIN	GainCNVInLS
			C1QBP	GainCNVInLS
			NLRP1	GainCNVInLS
			PITPNM3	GainCNVInLS
			KIAA0753	GainCNVInLS
			MED31	GainCNVInLS
			ALOX12-AS1	GainCNVInLS
			DLG4	GainCNVInLS
			ACADVL	GainCNVInLS
			DVL2	GainCNVInLS
			EIF5A	GainCNVInLS
			GPS2	GainCNVInLS
			NLGN2	GainCNVInLS
			ZBTB4	GainCNVInLS
			POLR2A	GainCNVInLS
			EIF4A1	GainCNVInLS
			FXR2	GainCNVInLS
			SAT2	GainCNVInLS
			ATP1B2	GainCNVInLS
			EFNB3	GainCNVInLS
			KDM6B	GainCNVInLS
			NAA38	GainCNVInLS
			CHD3	GainCNVInLS
			PER1	GainCNVInLS
			VAMP2	GainCNVInLS
			CTC1	GainCNVInLS
			NDEL1	GainCNVInLS
			MYH10	GainCNVInLS
			STX8	GainCNVInLS
			CFAP52	GainCNVInLS
			USP43	GainCNVInLS
			GAS7	GainCNVInLS
			SHISA6	GainCNVInLS
			DNAH9	GainCNVInLS
			MAP2K4	GainCNVInLS
			STAC2	GainCNVInLS
			FBXL20	GainCNVInLS
			MED1	GainCNVInLS
			CDK12	GainCNVInLS
			NEUROD2	GainCNVInLS
			PPP1R1B	GainCNVInLS
			STARD3	GainCNVInLS
			PGAP3	GainCNVInLS
			MIEN1	GainCNVInLS
			GSDMB	GainCNVInLS
			PSMD3	GainCNVInLS
			MED24	GainCNVInLS
			THRA	GainCNVInLS
			NR1D1	GainCNVInLS
			MSL1	GainCNVInLS
			CASC3	GainCNVInLS
			RAPGEFL1	GainCNVInLS
			WIPF2	GainCNVInLS
			KRT10	GainCNVInLS
			KRT17	GainCNVInLS
			EIF1	GainCNVInLS
			P3H4	GainCNVInLS
			NT5C3B	GainCNVInLS
			ACLY	GainCNVInLS
			CNP	GainCNVInLS
			DNAJC7	GainCNVInLS
			KAT2A	GainCNVInLS
			STAT5B	GainCNVInLS
			STAT3	GainCNVInLS
			ATP6V0A1	GainCNVInLS
			COASY	GainCNVInLS
			RETREG3	GainCNVInLS
			TUBG2	GainCNVInLS
			CNTNAP1	GainCNVInLS
			EZH1	GainCNVInLS
			COA3	GainCNVInLS
			BECN1	GainCNVInLS
			PSME3	GainCNVInLS
			RUNDC1	GainCNVInLS
			RPL27	GainCNVInLS
			NBR1	GainCNVInLS
			DHX8	GainCNVInLS
			DUSP3	GainCNVInLS
			MPP2	GainCNVInLS
			LSM12	GainCNVInLS
			HDAC5	GainCNVInLS
			TMUB2	GainCNVInLS
			ATXN7L3	GainCNVInLS
			UBTF	GainCNVInLS
			RUNDC3A	GainCNVInLS
			SLC25A39	GainCNVInLS
			FAM171A2	GainCNVInLS
			GPATCH8	GainCNVInLS
			ADAM11	GainCNVInLS
			EFTUD2	GainCNVInLS
			NMT1	GainCNVInLS
			DCAKD	GainCNVInLS
			HEXIM1	GainCNVInLS
			FMNL1	GainCNVInLS
			PLEKHM1	GainCNVInLS
			LINC02210-CRHR1	GainCNVInLS
			CRHR1	GainCNVInLS
			MAPT	GainCNVInLS
			KANSL1	GainCNVInLS
			ARL17B	GainCNVInLS
			LRRC37A2	GainCNVInLS
			ARL17A	GainCNVInLS
			NSF	GainCNVInLS
			WNT3	GainCNVInLS
			RPRML	GainCNVInLS
			CDC27	GainCNVInLS
			NPEPPS	GainCNVInLS
			KPNB1	GainCNVInLS
			TBKBP1	GainCNVInLS
			OSBPL7	GainCNVInLS
			SCRN2	GainCNVInLS
			CDK5RAP3	GainCNVInLS
			NFE2L1	GainCNVInLS
			CBX1	GainCNVInLS
			CALCOCO2	GainCNVInLS
			ATP5MC1	GainCNVInLS
			GRB2	GainCNVInLS
			TMEM94	GainCNVInLS
			TSEN54	GainCNVInLS
			SAP30BP	GainCNVInLS
			UNK	GainCNVInLS
			WBP2	GainCNVInLS
			ACOX1	GainCNVInLS
			SRP68	GainCNVInLS
			EXOC7	GainCNVInLS
			RNF157	GainCNVInLS
			UBALD2	GainCNVInLS
			QRICH2	GainCNVInLS
			PRPSAP1	GainCNVInLS
			UBE2O	GainCNVInLS
			MXRA7	GainCNVInLS
			JMJD6	GainCNVInLS
			SRSF2	GainCNVInLS
			MFSD11	GainCNVInLS
			MGAT5B	GainCNVInLS
			SEC14L1	GainCNVInLS
			TNRC6C	GainCNVInLS
			AFMID	GainCNVInLS
			PGS1	GainCNVInLS
			CYTH1	GainCNVInLS
			USP36	GainCNVInLS
			TIMP2	GainCNVInLS
			RBFOX3	GainCNVInLS
			GAA	GainCNVInLS
			SLC26A11	GainCNVInLS
			RNF213	GainCNVInLS
			ENDOV	GainCNVInLS
			NPTX1	GainCNVInLS
			RPTOR	GainCNVInLS
			BAIAP2	GainCNVInLS
			AATK	GainCNVInLS
			SLC38A10	GainCNVInLS
			BAHCC1	GainCNVInLS
			ACTG1	GainCNVInLS
			NPLOC4	GainCNVInLS
			HGS	GainCNVInLS
			MCRIP1	GainCNVInLS
			P4HB	GainCNVInLS
			ARHGDIA	GainCNVInLS
			ANAPC11	GainCNVInLS
			PCYT2	GainCNVInLS
			SIRT7	GainCNVInLS
			ASPSCR1	GainCNVInLS
			RAC3	GainCNVInLS
			DCXR	GainCNVInLS
			RFNG	GainCNVInLS
			GPS1	GainCNVInLS
			DUS1L	GainCNVInLS
			FASN	GainCNVInLS
			CCDC57	GainCNVInLS
			CSNK1D	GainCNVInLS
			NARF	GainCNVInLS
			FOXK2	GainCNVInLS
			WDR45B	GainCNVInLS
			RAB40B	GainCNVInLS
			TBCD	GainCNVInLS
			MIER2	GainCNVInLS
			C2CD4C	GainCNVInLS
			SHC2	GainCNVInLS
			CDC34	GainCNVInLS
			BSG	GainCNVInLS
			HCN2	GainCNVInLS
			RNF126	GainCNVInLS
			FSTL3	GainCNVInLS
			PALM	GainCNVInLS
			PTBP1	GainCNVInLS
			PLPPR3	GainCNVInLS
			MED16	GainCNVInLS
			R3HDM4	GainCNVInLS
			ARID3A	GainCNVInLS
			WDR18	GainCNVInLS
			TMEM259	GainCNVInLS
			ABCA7	GainCNVInLS
			POLR2E	GainCNVInLS
			GPX4	GainCNVInLS
			STK11	GainCNVInLS
			CBARP	GainCNVInLS
			ATP5F1D	GainCNVInLS
			CIRBP	GainCNVInLS
			NDUFS7	GainCNVInLS
			GAMT	GainCNVInLS
			DAZAP1	GainCNVInLS
			RPS15	GainCNVInLS
			APC2	GainCNVInLS
			C19orf25	GainCNVInLS
			MBD3	GainCNVInLS
			REXO1	GainCNVInLS
			KLF16	GainCNVInLS
			ABHD17A	GainCNVInLS
			CSNK1G2	GainCNVInLS
			BTBD2	GainCNVInLS
			MKNK2	GainCNVInLS
			AP3D1	GainCNVInLS
			PLEKHJ1	GainCNVInLS
			LSM7	GainCNVInLS
			SPPL2B	GainCNVInLS
			TIMM13	GainCNVInLS
			GNG7	GainCNVInLS
			DIRAS1	GainCNVInLS
			SGTA	GainCNVInLS
			THOP1	GainCNVInLS
			TLE2	GainCNVInLS
			GNA11	GainCNVInLS
			NCLN	GainCNVInLS
			CELF5	GainCNVInLS
			NFIC	GainCNVInLS
			DOHH	GainCNVInLS
			FZR1	GainCNVInLS
			MFSD12	GainCNVInLS
			PIP5K1C	GainCNVInLS
			MATK	GainCNVInLS
			ZFR2	GainCNVInLS
			ATCAY	GainCNVInLS
			DAPK3	GainCNVInLS
			EEF2	GainCNVInLS
			PIAS4	GainCNVInLS
			ZBTB7A	GainCNVInLS
			MAP2K2	GainCNVInLS
			SIRT6	GainCNVInLS
			ANKRD24	GainCNVInLS
			FSD1	GainCNVInLS
			SH3GL1	GainCNVInLS
			UBXN6	GainCNVInLS
			HDGFL2	GainCNVInLS
			SEMA6B	GainCNVInLS
			TNFAIP8L1	GainCNVInLS
			MYDGF	GainCNVInLS
			DPP9	GainCNVInLS
			KDM4B	GainCNVInLS
			PTPRS	GainCNVInLS
			SAFB2	GainCNVInLS
			SAFB	GainCNVInLS
			RPL36	GainCNVInLS
			LONP1	GainCNVInLS
			RANBP3	GainCNVInLS
			RFX2	GainCNVInLS
			MLLT1	GainCNVInLS
			GTF2F1	GainCNVInLS
			KHSRP	GainCNVInLS
			SLC25A23	GainCNVInLS
			TUBB4A	GainCNVInLS
			INSR	GainCNVInLS
			ZNF358	GainCNVInLS
			PNPLA6	GainCNVInLS
			CAMSAP3	GainCNVInLS
			EVI5L	GainCNVInLS
			PRR36	GainCNVInLS
			MAP2K7	GainCNVInLS
			TGFBR3L	GainCNVInLS
			CTXN1	GainCNVInLS
			TIMM44	GainCNVInLS
			ELAVL1	GainCNVInLS
			CERS4	GainCNVInLS
			RPS28	GainCNVInLS
			RAB11B	GainCNVInLS
			HNRNPM	GainCNVInLS
			ADAMTS10	GainCNVInLS
			ZNF562	GainCNVInLS
			ZNF846	GainCNVInLS
			UBL5	GainCNVInLS
			PIN1	GainCNVInLS
			OLFM2	GainCNVInLS
			COL5A3	GainCNVInLS
			P2RY11	GainCNVInLS
			DNMT1	GainCNVInLS
			MRPL4	GainCNVInLS
			ICAM5	GainCNVInLS
			ZGLP1	GainCNVInLS
			TYK2	GainCNVInLS
			CDC37	GainCNVInLS
			PDE4A	GainCNVInLS
			KEAP1	GainCNVInLS
			ATG4D	GainCNVInLS
			CDKN2D	GainCNVInLS
			SLC44A2	GainCNVInLS
			ILF3	GainCNVInLS
			QTRT1	GainCNVInLS
			DNM2	GainCNVInLS
			CARM1	GainCNVInLS
			YIPF2	GainCNVInLS
			SMARCA4	GainCNVInLS
			PLPPR2	GainCNVInLS
			PRKCSH	GainCNVInLS
			ELAVL3	GainCNVInLS
			ECSIT	GainCNVInLS
			ELOF1	GainCNVInLS
			ZNF439	GainCNVInLS
			ZNF44	GainCNVInLS
			ZNF791	GainCNVInLS
			DHPS	GainCNVInLS
			TNPO2	GainCNVInLS
			TRIR	GainCNVInLS
			HOOK2	GainCNVInLS
			MAST1	GainCNVInLS
			FARSA	GainCNVInLS
			CALR	GainCNVInLS
			RAD23A	GainCNVInLS
			GADD45GIP1	GainCNVInLS
			NFIX	GainCNVInLS
			TRMT1	GainCNVInLS
			NACC1	GainCNVInLS
			STX10	GainCNVInLS
			CACNA1A	GainCNVInLS
			MRI1	GainCNVInLS
			C19orf53	GainCNVInLS
			CC2D1A	GainCNVInLS
			RFX1	GainCNVInLS
			PRKACA	GainCNVInLS
			ADGRL1	GainCNVInLS
			PKN1	GainCNVInLS
			GIPC1	GainCNVInLS
			DNAJB1	GainCNVInLS
			TECR	GainCNVInLS
			NDUFB7	GainCNVInLS
			BRD4	GainCNVInLS
			AKAP8	GainCNVInLS
			AKAP8L	GainCNVInLS
			TPM4	GainCNVInLS
			FAM32A	GainCNVInLS
			AP1M1	GainCNVInLS
			EPS15L1	GainCNVInLS
			TMEM38A	GainCNVInLS
			SIN3B	GainCNVInLS
			MYO9B	GainCNVInLS
			NR2F6	GainCNVInLS
			ABHD8	GainCNVInLS
			MRPL34	GainCNVInLS
			DDA1	GainCNVInLS
			ANO8	GainCNVInLS
			SLC27A1	GainCNVInLS
			COLGALT1	GainCNVInLS
			UNC13A	GainCNVInLS
			MAP1S	GainCNVInLS
			FCHO1	GainCNVInLS
			CCDC124	GainCNVInLS
			KCNN1	GainCNVInLS
			MAST3	GainCNVInLS
			RAB3A	GainCNVInLS
			JUND	GainCNVInLS
			LSM4	GainCNVInLS
			PGPEP1	GainCNVInLS
			SSBP4	GainCNVInLS
			FKBP8	GainCNVInLS
			KXD1	GainCNVInLS
			UBA52	GainCNVInLS
			CRLF1	GainCNVInLS
			REX1BD	GainCNVInLS
			TMEM59L	GainCNVInLS
			CRTC1	GainCNVInLS
			UPF1	GainCNVInLS
			COPE	GainCNVInLS
			SUGP2	GainCNVInLS
			SLC25A42	GainCNVInLS
			TMEM161A	GainCNVInLS
			NCAN	GainCNVInLS
			HAPLN4	GainCNVInLS
			SUGP1	GainCNVInLS
			MAU2	GainCNVInLS
			YJEFN3	GainCNVInLS
			ATP13A1	GainCNVInLS
			ZNF253	GainCNVInLS
			ZNF90	GainCNVInLS
			ZNF737	GainCNVInLS
			ZNF714	GainCNVInLS
			ZNF431	GainCNVInLS
			ZNF708	GainCNVInLS
			ZNF493	GainCNVInLS
			ZNF429	GainCNVInLS
			ZNF100	GainCNVInLS
			ZNF43	GainCNVInLS
			ZNF208	GainCNVInLS
			ZNF91	GainCNVInLS
			ZNF675	GainCNVInLS
			ZNF254	GainCNVInLS
			LINC00662	GainCNVInLS
			UQCRFS1	GainCNVInLS
			VSTM2B	GainCNVInLS
			C19orf12	GainCNVInLS
			URI1	GainCNVInLS
			TSHZ3	GainCNVInLS
			ZNF507	GainCNVInLS
			DPY19L3	GainCNVInLS
			PDCD5	GainCNVInLS
			ANKRD27	GainCNVInLS
			CEP89	GainCNVInLS
			LRP3	GainCNVInLS
			CEBPG	GainCNVInLS
			PEPD	GainCNVInLS
			LSM14A	GainCNVInLS
			GPI	GainCNVInLS
			UBA2	GainCNVInLS
			SCGB2B2	GainCNVInLS
			ZNF302	GainCNVInLS
			GRAMD1A	GainCNVInLS
			SCN1B	GainCNVInLS
			LGI4	GainCNVInLS
			FXYD1	GainCNVInLS
			FXYD7	GainCNVInLS
			USF2	GainCNVInLS
			TMEM147	GainCNVInLS
			COX6B1	GainCNVInLS
			KMT2B	GainCNVInLS
			ARHGAP33	GainCNVInLS
			APLP1	GainCNVInLS
			ALKBH6	GainCNVInLS
			CLIP3	GainCNVInLS
			TBCB	GainCNVInLS
			CAPNS1	GainCNVInLS
			ZNF565	GainCNVInLS
			ZNF146	GainCNVInLS
			ZFP14	GainCNVInLS
			ZFP82	GainCNVInLS
			ZNF566	GainCNVInLS
			ZNF529	GainCNVInLS
			ZNF382	GainCNVInLS
			ZNF461	GainCNVInLS
			ZNF345	GainCNVInLS
			ZNF568	GainCNVInLS
			ZNF420	GainCNVInLS
			ZNF793	GainCNVInLS
			ZNF540	GainCNVInLS
			ZFP30	GainCNVInLS
			ZNF573	GainCNVInLS
			SIPA1L3	GainCNVInLS
			DPF1	GainCNVInLS
			YIF1B	GainCNVInLS
			PSMD8	GainCNVInLS
			FAM98C	GainCNVInLS
			RYR1	GainCNVInLS
			EIF3K	GainCNVInLS
			ACTN4	GainCNVInLS
			ECH1	GainCNVInLS
			HNRNPL	GainCNVInLS
			SIRT2	GainCNVInLS
			FBXO27	GainCNVInLS
			LRFN1	GainCNVInLS
			SAMD4B	GainCNVInLS
			MED29	GainCNVInLS
			RPS16	GainCNVInLS
			SUPT5H	GainCNVInLS
			TIMM50	GainCNVInLS
			DYRK1B	GainCNVInLS
			PSMC4	GainCNVInLS
			ZNF780B	GainCNVInLS
			MAP3K10	GainCNVInLS
			TTC9B	GainCNVInLS
			AKT2	GainCNVInLS
			PLD3	GainCNVInLS
			SPTBN4	GainCNVInLS
			LTBP4	GainCNVInLS
			NUMBL	GainCNVInLS
			HNRNPUL1	GainCNVInLS
			RPS19	GainCNVInLS
			RABAC1	GainCNVInLS
			ATP1A3	GainCNVInLS
			GRIK5	GainCNVInLS
			POU2F2	GainCNVInLS
			DEDD2	GainCNVInLS
			GSK3A	GainCNVInLS
			CIC	GainCNVInLS
			PAFAH1B3	GainCNVInLS
			TMEM145	GainCNVInLS
			MEGF8	GainCNVInLS
			LIPE-AS1	GainCNVInLS
			ZNF428	GainCNVInLS
			CADM4	GainCNVInLS
			SMG9	GainCNVInLS
			ZNF283	GainCNVInLS
			ZNF155	GainCNVInLS
			ZNF224	GainCNVInLS
			ZNF235	GainCNVInLS
			CEACAM19	GainCNVInLS
			TOMM40	GainCNVInLS
			APOE	GainCNVInLS
			CLPTM1	GainCNVInLS
			CLASRP	GainCNVInLS
			MARK4	GainCNVInLS
			ERCC1	GainCNVInLS
			RTN2	GainCNVInLS
			EML2	GainCNVInLS
			SNRPD2	GainCNVInLS
			DMPK	GainCNVInLS
			SYMPK	GainCNVInLS
			MYPOP	GainCNVInLS
			NOVA2	GainCNVInLS
			IGFL4	GainCNVInLS
			PPP5C	GainCNVInLS
			PNMA8A	GainCNVInLS
			CALM3	GainCNVInLS
			DACT3	GainCNVInLS
			STRN4	GainCNVInLS
			AP2S1	GainCNVInLS
			ARHGAP35	GainCNVInLS
			TMEM160	GainCNVInLS
			ZC3H4	GainCNVInLS
			SAE1	GainCNVInLS
			INAFM1	GainCNVInLS
			DHX34	GainCNVInLS
			MEIS3	GainCNVInLS
			SLC8A2	GainCNVInLS
			NAPA	GainCNVInLS
			SELENOW	GainCNVInLS
			PLA2G4C	GainCNVInLS
			KDELR1	GainCNVInLS
			LMTK3	GainCNVInLS
			RPL18	GainCNVInLS
			SPHK2	GainCNVInLS
			DBP	GainCNVInLS
			CA11	GainCNVInLS
			BCAT2	GainCNVInLS
			PPP1R15A	GainCNVInLS
			NUCB1	GainCNVInLS
			FTL	GainCNVInLS
			GYS1	GainCNVInLS
			SNRNP70	GainCNVInLS
			LIN7B	GainCNVInLS
			PPFIA3	GainCNVInLS
			SLC17A7	GainCNVInLS
			PIH1D1	GainCNVInLS
			RPL13A	GainCNVInLS
			RPS11	GainCNVInLS
			PRR12	GainCNVInLS
			SCAF1	GainCNVInLS
			PRMT1	GainCNVInLS
			CPT1C	GainCNVInLS
			AP2A1	GainCNVInLS
			MED25	GainCNVInLS
			PTOV1	GainCNVInLS
			TBC1D17	GainCNVInLS
			VRK3	GainCNVInLS
			MYH14	GainCNVInLS
			KCNC3	GainCNVInLS
			NR1H2	GainCNVInLS
			EMC10	GainCNVInLS
			LRRC4B	GainCNVInLS
			SYT3	GainCNVInLS
			SHANK1	GainCNVInLS
			IGLON5	GainCNVInLS
			ZNF577	GainCNVInLS
			ZNF432	GainCNVInLS
			PPP2R1A	GainCNVInLS
			ZNF83	GainCNVInLS
			ZNF611	GainCNVInLS
			ZNF160	GainCNVInLS
			ZNF331	GainCNVInLS
			MYADM	GainCNVInLS
			PRKCG	GainCNVInLS
			CACNG7	GainCNVInLS
			CACNG8	GainCNVInLS
			NDUFA3	GainCNVInLS
			PRPF31	GainCNVInLS
			CNOT3	GainCNVInLS
			MBOAT7	GainCNVInLS
			RPS9	GainCNVInLS
			TTYH1	GainCNVInLS
			LENG8	GainCNVInLS
			PPP1R12C	GainCNVInLS
			SYT5	GainCNVInLS
			PPP6R1	GainCNVInLS
			HSPBP1	GainCNVInLS
			BRSK1	GainCNVInLS
			RPL28	GainCNVInLS
			SHISA7	GainCNVInLS
			ISOC2	GainCNVInLS
			NAT14	GainCNVInLS
			CCDC106	GainCNVInLS
			U2AF2	GainCNVInLS
			EPN1	GainCNVInLS
			ZNF444	GainCNVInLS
			ZSCAN5A	GainCNVInLS
			ZNF583	GainCNVInLS
			ZNF667	GainCNVInLS
			ZNF667-AS1	GainCNVInLS
			ZNF471	GainCNVInLS
			ZNF264	GainCNVInLS
			ZNF549	GainCNVInLS
			ZNF586	GainCNVInLS
			ZNF814	GainCNVInLS
			ZNF587	GainCNVInLS
			ZNF135	GainCNVInLS
			ZSCAN18	GainCNVInLS
			ZNF544	GainCNVInLS
			RPS5	GainCNVInLS
			TRIM28	GainCNVInLS
			CHMP2A	GainCNVInLS
			UBE2M	GainCNVInLS
			MZF1	GainCNVInLS
			ZNF341	GainCNVInLS
			CHMP4B	GainCNVInLS
			RALY	GainCNVInLS
			EIF2S2	GainCNVInLS
			ITCH	GainCNVInLS
			DYNLRB1	GainCNVInLS
			MAP1LC3A	GainCNVInLS
			PIGU	GainCNVInLS
			NCOA6	GainCNVInLS
			GGT7	GainCNVInLS
			ACSS2	GainCNVInLS
			GSS	GainCNVInLS
			TRPC4AP	GainCNVInLS
			MMP24	GainCNVInLS
			UQCC1	GainCNVInLS
			CEP250	GainCNVInLS
			ERGIC3	GainCNVInLS
			CPNE1	GainCNVInLS
			RBM39	GainCNVInLS
			PHF20	GainCNVInLS
			SCAND1	GainCNVInLS
			NORAD	GainCNVInLS
			EPB41L1	GainCNVInLS
			DLGAP4	GainCNVInLS
			NDRG3	GainCNVInLS
			SOGA1	GainCNVInLS
			RBL1	GainCNVInLS
			MROH8	GainCNVInLS
			RPN2	GainCNVInLS
			MANBAL	GainCNVInLS
			SRC	GainCNVInLS
			BLCAP	GainCNVInLS
			NNAT	GainCNVInLS
			CTNNBL1	GainCNVInLS
			VSTM2L	GainCNVInLS
			TTI1	GainCNVInLS
			RPRD1B	GainCNVInLS
			RALGAPB	GainCNVInLS
			PPP1R16B	GainCNVInLS
			DHX35	GainCNVInLS
			TOP1	GainCNVInLS
			PLCG1	GainCNVInLS
			ZHX3	GainCNVInLS
			CHD6	GainCNVInLS
			PTPRT	GainCNVInLS
			SRSF6	GainCNVInLS
			IFT52	GainCNVInLS
			TOX2	GainCNVInLS
			GDAP1L1	GainCNVInLS
			SERINC3	GainCNVInLS
			PKIG	GainCNVInLS
			RIMS4	GainCNVInLS
			YWHAB	GainCNVInLS
			TOMM34	GainCNVInLS
			STK4	GainCNVInLS
			KCNS1	GainCNVInLS
			PIGT	GainCNVInLS
			DNTTIP1	GainCNVInLS
			ACOT8	GainCNVInLS
			CTSA	GainCNVInLS
			ZNF335	GainCNVInLS
			SLC12A5	GainCNVInLS
			NCOA5	GainCNVInLS
			CDH22	GainCNVInLS
			SLC35C2	GainCNVInLS
			ELMO2	GainCNVInLS
			SLC13A3	GainCNVInLS
			ZMYND8	GainCNVInLS
			NCOA3	GainCNVInLS
			PREX1	GainCNVInLS
			ARFGEF2	GainCNVInLS
			CSE1L	GainCNVInLS
			STAU1	GainCNVInLS
			DDX27	GainCNVInLS
			ZNFX1	GainCNVInLS
			KCNB1	GainCNVInLS
			B4GALT5	GainCNVInLS
			SLC9A8	GainCNVInLS
			SPATA2	GainCNVInLS
			RNF114	GainCNVInLS
			CEBPB	GainCNVInLS
			PTPN1	GainCNVInLS
			BCAS4	GainCNVInLS
			ADNP	GainCNVInLS
			DPM1	GainCNVInLS
			ATP9A	GainCNVInLS
			ZFP64	GainCNVInLS
			TSHZ2	GainCNVInLS
			PFDN4	GainCNVInLS
			DOK5	GainCNVInLS
			CBLN4	GainCNVInLS
			RAE1	GainCNVInLS
			PMEPA1	GainCNVInLS
			RAB22A	GainCNVInLS
			VAPB	GainCNVInLS
			NPEPL1	GainCNVInLS
			GNAS	GainCNVInLS
			NELFCD	GainCNVInLS
			ATP5F1E	GainCNVInLS
			ZNF831	GainCNVInLS
			PHACTR3	GainCNVInLS
			SYCP2	GainCNVInLS
			FAM217B	GainCNVInLS
			MIR646HG	GainCNVInLS
			CDH4	GainCNVInLS
			TAF4	GainCNVInLS
			LSM14B	GainCNVInLS
			PSMA7	GainCNVInLS
			SS18L1	GainCNVInLS
			MTG2	GainCNVInLS
			HRH3	GainCNVInLS
			OSBPL2	GainCNVInLS
			ADRM1	GainCNVInLS
			LAMA5	GainCNVInLS
			OGFR	GainCNVInLS
			DIDO1	GainCNVInLS
			GID8	GainCNVInLS
			YTHDF1	GainCNVInLS
			ARFGAP1	GainCNVInLS
			CHRNA4	GainCNVInLS
			KCNQ2	GainCNVInLS
			EEF1A2	GainCNVInLS
			PPDPF	GainCNVInLS
			STMN3	GainCNVInLS
			ARFRP1	GainCNVInLS
			ZBTB46	GainCNVInLS
			TPD52L2	GainCNVInLS
			DNAJC5	GainCNVInLS
			ZNF512B	GainCNVInLS
			PRPF6	GainCNVInLS
			TCEA2	GainCNVInLS
			PCMTD2	GainCNVInLS
			ATP6V1E1	GainCNVInLS
			BCL2L13	GainCNVInLS
			BID	GainCNVInLS
			MICAL3	GainCNVInLS
			PEX26	GainCNVInLS
			TMEM191B	GainCNVInLS
			DGCR5	GainCNVInLS
			DGCR2	GainCNVInLS
			HIRA	GainCNVInLS
			TXNRD2	GainCNVInLS
			COMT	GainCNVInLS
			TANGO2	GainCNVInLS
			DGCR8	GainCNVInLS
			TRMT2A	GainCNVInLS
			RANBP1	GainCNVInLS
			ZDHHC8	GainCNVInLS
			RTN4R	GainCNVInLS
			DGCR6L	GainCNVInLS
			KLHL22	GainCNVInLS
			MED15	GainCNVInLS
			PI4KA	GainCNVInLS
			SNAP29	GainCNVInLS
			CRKL	GainCNVInLS
			LZTR1	GainCNVInLS
			THAP7	GainCNVInLS
			P2RX6	GainCNVInLS
			HIC2	GainCNVInLS
			UBE2L3	GainCNVInLS
			PPIL2	GainCNVInLS
			YPEL1	GainCNVInLS
			MAPK1	GainCNVInLS
			PPM1F	GainCNVInLS
			TOP3B	GainCNVInLS
			ZNF280B	GainCNVInLS
			GNAZ	GainCNVInLS
			BCR	GainCNVInLS
			CHCHD10	GainCNVInLS
			SMARCB1	GainCNVInLS
			DDT	GainCNVInLS
			CABIN1	GainCNVInLS
			SNRPD3	GainCNVInLS
			SGSM1	GainCNVInLS
			KIAA1671	GainCNVInLS
			GRK3	GainCNVInLS
			SEZ6L	GainCNVInLS
			ASPHD2	GainCNVInLS
			HPS4	GainCNVInLS
			TPST2	GainCNVInLS
			MIAT	GainCNVInLS
			MIATNB	GainCNVInLS
			PITPNB	GainCNVInLS
			TTC28	GainCNVInLS
			CCDC117	GainCNVInLS
			ZNRF3	GainCNVInLS
			RHBDD3	GainCNVInLS
			EWSR1	GainCNVInLS
			GAS2L1	GainCNVInLS
			RASL10A	GainCNVInLS
			AP1B1	GainCNVInLS
			RFPL1S	GainCNVInLS
			NEFH	GainCNVInLS
			NF2	GainCNVInLS
			UQCR10	GainCNVInLS
			ASCC2	GainCNVInLS
			MTMR3	GainCNVInLS
			DUSP18	GainCNVInLS
			OSBP2	GainCNVInLS
			RNF185	GainCNVInLS
			DRG1	GainCNVInLS
			EIF4ENIF1	GainCNVInLS
			SFI1	GainCNVInLS
			PISD	GainCNVInLS
			PRR14L	GainCNVInLS
			DEPDC5	GainCNVInLS
			YWHAH	GainCNVInLS
			RFPL2	GainCNVInLS
			SLC5A4-AS1	GainCNVInLS
			RTCB	GainCNVInLS
			FBXO7	GainCNVInLS
			SYN3	GainCNVInLS
			TIMP3	GainCNVInLS
			LARGE1	GainCNVInLS
			HMGXB4	GainCNVInLS
			TOM1	GainCNVInLS
			RASD2	GainCNVInLS
			RBFOX2	GainCNVInLS
			APOL2	GainCNVInLS
			MYH9	GainCNVInLS
			TXN2	GainCNVInLS
			CACNG2	GainCNVInLS
			KCTD17	GainCNVInLS
			ELFN2	GainCNVInLS
			GGA1	GainCNVInLS
			LGALS1	GainCNVInLS
			GCAT	GainCNVInLS
			ANKRD54	GainCNVInLS
			EIF3L	GainCNVInLS
			POLR2F	GainCNVInLS
			PICK1	GainCNVInLS
			BAIAP2L2	GainCNVInLS
			TMEM184B	GainCNVInLS
			CSNK1E	GainCNVInLS
			TPTEP2-CSNK1E	GainCNVInLS
			KCNJ4	GainCNVInLS
			DDX17	GainCNVInLS
			FAM227A	GainCNVInLS
			CBY1	GainCNVInLS
			TOMM22	GainCNVInLS
			JOSD1	GainCNVInLS
			GTPBP1	GainCNVInLS
			SUN2	GainCNVInLS
			NPTXR	GainCNVInLS
			CBX6	GainCNVInLS
			CBX7	GainCNVInLS
			RPL3	GainCNVInLS
			SYNGR1	GainCNVInLS
			TAB1	GainCNVInLS
			MGAT3	GainCNVInLS
			ATF4	GainCNVInLS
			RPS19BP1	GainCNVInLS
			CACNA1I	GainCNVInLS
			TNRC6B	GainCNVInLS
			SGSM3	GainCNVInLS
			MRTFA	GainCNVInLS
			SLC25A17	GainCNVInLS
			ST13	GainCNVInLS
			XPNPEP3	GainCNVInLS
			RBX1	GainCNVInLS
			EP300	GainCNVInLS
			L3MBTL2	GainCNVInLS
			RANGAP1	GainCNVInLS
			ZC3H7B	GainCNVInLS
			TEF	GainCNVInLS
			TOB2	GainCNVInLS
			ACO2	GainCNVInLS
			POLR3H	GainCNVInLS
			PMM1	GainCNVInLS
			DESI1	GainCNVInLS
			XRCC6	GainCNVInLS
			SNU13	GainCNVInLS
			SREBF2	GainCNVInLS
			WBP2NL	GainCNVInLS
			SMDT1	GainCNVInLS
			TCF20	GainCNVInLS
			RRP7A	GainCNVInLS
			CYB5R3	GainCNVInLS
			ARFGAP3	GainCNVInLS
			PACSIN2	GainCNVInLS
			TTLL1	GainCNVInLS
			TTLL12	GainCNVInLS
			MPPED1	GainCNVInLS
			EFCAB6	GainCNVInLS
			SULT4A1	GainCNVInLS
			PARVB	GainCNVInLS
			NUP50-DT	GainCNVInLS
			NUP50	GainCNVInLS
			KIAA0930	GainCNVInLS
			FAM118A	GainCNVInLS
			ATXN10	GainCNVInLS
			MIRLET7BHG	GainCNVInLS
			TRMU	GainCNVInLS
			GRAMD4	GainCNVInLS
			CERK	GainCNVInLS
			TBC1D22A	GainCNVInLS
			BRD1	GainCNVInLS
			PIM3	GainCNVInLS
			PANX2	GainCNVInLS
			TRABD	GainCNVInLS
			SELENOO	GainCNVInLS
			TUBGCP6	GainCNVInLS
			HDAC10	GainCNVInLS
			MAPK12	GainCNVInLS
			MAPK11	GainCNVInLS
			PLXNB2	GainCNVInLS
			DENND6B	GainCNVInLS
			PPP6R2	GainCNVInLS
			SBF1	GainCNVInLS
			LMF2	GainCNVInLS
			NCAPH2	GainCNVInLS
			MAPK8IP2	GainCNVInLS
			ARSA	GainCNVInLS
			SHANK3	GainCNVInLS
			RABL2B	GainCNVInLS

## Sheet: Figure S10B
Figure S10B
EnrichR results
term	p-value	q-value
Regulation Of PLK1 Activity At G2/M Transition R-HSA-2565942	4.57e-09	3.41e-06
Infectious Disease R-HSA-5663205	8.8e-09	3.41e-06
Loss Of Nlp From Mitotic Centrosomes R-HSA-380259	1.36e-08	3.51e-06
AURKA Activation By TPX2 R-HSA-8854518	1.92e-08	3.71e-06
Recruitment Of NuMA To Mitotic Centrosomes R-HSA-380320	4.45e-08	6.33e-06
Centrosome Maturation R-HSA-380287	4.91e-08	6.33e-06
Innate Immune System R-HSA-168249	1.57e-07	1.73e-05
Anchoring Of Basal Body To Plasma Membrane R-HSA-5620912	2.03e-07	1.96e-05
G2/M Transition R-HSA-69275	2.73e-07	2.14e-05
Mitotic G2-G2/M Phases R-HSA-453274	3.02e-07	2.14e-05
Post-chaperonin Tubulin Folding Pathway R-HSA-389977	3.04e-07	2.14e-05
Disease R-HSA-1643685	3.83e-07	2.47e-05
Transmission Across Chemical Synapses R-HSA-112315	5.35e-07	3.19e-05
Formation Of Tubulin Folding Intermediates By CCT/TriC R-HSA-389960	5.86e-07	3.24e-05
Uptake And Actions Of Bacterial Toxins R-HSA-5339562	1.04e-06	5.38e-05
Neuronal System R-HSA-112316	1.2e-06	5.82e-05
Sealing Of Nuclear Envelope (NE) By ESCRT-III R-HSA-9668328	1.48e-06	6.72e-05
Chaperonin-mediated Protein Folding R-HSA-390466	1.79e-06	7.56e-05
Neutrophil Degranulation R-HSA-6798695	1.86e-06	7.56e-05
Cooperation Of Prefoldin And TriC/CCT In Actin And Tubulin Folding R-HSA-389958	2.04e-06	7.9e-05
Spry Regulation Of FGF Signaling R-HSA-1295596	2.74e-06	9.75e-05
Protein Folding R-HSA-391251	2.77e-06	9.75e-05
Mitotic Prometaphase R-HSA-68877	3.16e-06	0.000102
Cilium Assembly R-HSA-5617833	3.16e-06	0.000102
Immune System R-HSA-168256	3.98e-06	0.000123
Integration Of Energy Metabolism R-HSA-163685	5.05e-06	0.00015
M Phase R-HSA-68886	6.1e-06	0.000165
Carboxyterminal Post-Translational Modifications Of Tubulin R-HSA-8955332	6.18e-06	0.000165
Negative Regulation Of MAPK Pathway R-HSA-5675221	6.18e-06	0.000165
Nuclear Envelope (NE) Reassembly R-HSA-2995410	8.57e-06	0.000221
Mitotic Anaphase R-HSA-68882	1.88e-05	0.000469
Mitotic Metaphase And Anaphase R-HSA-2555396	1.94e-05	0.00047
Opioid Signaling R-HSA-111885	2.16e-05	0.000505
Eukaryotic Translation Elongation R-HSA-156842	2.45e-05	0.000558
Recycling Pathway Of L1 R-HSA-437239	2.91e-05	0.000622
Prefoldin Mediated Transfer Of Substrate To CCT/TriC R-HSA-389957	2.91e-05	0.000622
Neurotoxicity Of Clostridium Toxins R-HSA-168799	2.97e-05	0.000622
Negative Regulation Of FGFR3 Signaling R-HSA-5654732	3.36e-05	0.000684
Negative Regulation Of FGFR4 Signaling R-HSA-5654733	4.4e-05	0.000858
Selective Autophagy R-HSA-9663891	4.43e-05	0.000858
Glucagon Signaling In Metabolic Regulation R-HSA-163359	5.01e-05	0.000946
Negative Regulation Of FGFR1 Signaling R-HSA-5654726	5.67e-05	0.00105
Vesicle-mediated Transport R-HSA-5653656	5.89e-05	0.00105
RHO GTPase Effectors R-HSA-195258	5.96e-05	0.00105
Negative Regulation Of FGFR2 Signaling R-HSA-5654727	6.4e-05	0.0011
ERKs Are Inactivated R-HSA-202670	6.99e-05	0.00112
SARS-CoV-2 Targets Host Intracellular Signaling And Regulatory Pathways R-HSA-9755779	6.99e-05	0.00112
Chk1/Chk2(Cds1) Mediated Inactivation Of Cyclin B:Cdk1 Complex R-HSA-75035	6.99e-05	0.00112
Organelle Biogenesis And Maintenance R-HSA-1852241	7.06e-05	0.00112
Cell Cycle R-HSA-1640170	7.81e-05	0.00121
Glycolysis R-HSA-70171	8.04e-05	0.00122
Macroautophagy R-HSA-1632852	9.26e-05	0.00135
Signaling By NTRK1 (TRKA) R-HSA-187037	9.26e-05	0.00135
Extra-nuclear Estrogen Signaling R-HSA-9009391	0.000105	0.00151
Activation Of BAD And Translocation To Mitochondria R-HSA-111447	0.00011	0.00153
Signaling By FGFR3 R-HSA-5654741	0.000111	0.00153
Signaling By FGFR4 R-HSA-5654743	0.000122	0.00166
Membrane Trafficking R-HSA-199991	0.000124	0.00166
Axon Guidance R-HSA-422475	0.000127	0.00167
Regulation Of Insulin Secretion R-HSA-422356	0.000136	0.00174
Cell Cycle Mitotic R-HSA-69278	0.000137	0.00174
Glucagon-like Peptide-1 (GLP1) Regulates Insulin Secretion R-HSA-381676	0.000148	0.00182
Vasopressin Regulates Renal Water Homeostasis Via Aquaporins R-HSA-432040	0.000148	0.00182
GPER1 Signaling R-HSA-9634597	0.000163	0.00197
TP53 Regulates Metabolic Genes R-HSA-5628897	0.000172	0.00202
Neurotransmitter Receptors And Postsynaptic Signal Transmission R-HSA-112314	0.000172	0.00202
Autophagy R-HSA-9612973	0.000175	0.00202
Platelet Homeostasis R-HSA-418346	0.000193	0.0022
Nervous System Development R-HSA-9675108	0.0002	0.00225
Signaling By NTRKs R-HSA-166520	0.000207	0.00226
Metabolism R-HSA-1430728	0.000208	0.00226
rRNA Processing In Nucleus And Cytosol R-HSA-8868773	0.000217	0.00234
Peptide Chain Elongation R-HSA-156902	0.000228	0.00235
GABA Synthesis Release Reuptake And Degradation R-HSA-888590	0.00023	0.00235
Prostacyclin Signaling Thru Prostacyclin Receptor R-HSA-392851	0.00023	0.00235
G Alpha (Z) Signaling Events R-HSA-418597	0.000231	0.00235
Glucose Metabolism R-HSA-70326	0.000268	0.00269
Signaling By FGFR1 R-HSA-5654736	0.000271	0.00269
Eukaryotic Translation Termination R-HSA-72764	0.000282	0.00277
Aquaporin-mediated Transport R-HSA-445717	0.000294	0.0028
Neurotransmitter Release Cycle R-HSA-112310	0.000294	0.0028
rRNA Processing R-HSA-72312	0.000298	0.00281
Translocation Of SLC2A4 (GLUT4) To Plasma Membrane R-HSA-1445148	0.000317	0.00296
Signal Transduction R-HSA-162582	0.000346	0.00319
ERK/MAPK Targets R-HSA-198753	0.000361	0.00321
PINK1-PRKN Mediated Mitophagy R-HSA-5205685	0.000361	0.00321
Response Of Mtb To Phagocytosis R-HSA-9637690	0.000361	0.00321
Toxicity Of Botulinum Toxin Type D (botD) R-HSA-5250955	0.000401	0.00349
Toxicity Of Botulinum Toxin Type F (botF) R-HSA-5250981	0.000401	0.00349
Glutamate Neurotransmitter Release Cycle R-HSA-210500	0.000413	0.00355
Intrinsic Pathway For Apoptosis R-HSA-109606	0.000424	0.00361
L1CAM Interactions R-HSA-373760	0.000439	0.00369
DARPP-32 Events R-HSA-180024	0.00047	0.00387
Aggrephagy R-HSA-9646399	0.00047	0.00387
Iron Uptake And Transport R-HSA-917937	0.000555	0.00452
Infection With Mycobacterium Tuberculosis R-HSA-9635486	0.000598	0.00478
Uptake And Function Of Diphtheria Toxin R-HSA-5336415	0.000599	0.00478
SARS-CoV Infections R-HSA-9679506	0.000623	0.00492
MAP Kinase Activation R-HSA-450294	0.00067	0.00524
Mitophagy R-HSA-5205647	0.000746	0.00578
Nonsense Mediated Decay (NMD) Enhanced By Exon Junction Complex (EJC) R-HSA-975957	0.000771	0.00591
PP2A-mediated Dephosphorylation Of Key Metabolic Factors R-HSA-163767	0.000836	0.00634
Cellular Responses To Stimuli R-HSA-8953897	0.000885	0.0066
Signaling By Rho GTPases R-HSA-194315	0.000887	0.0066
G Alpha (I) Signaling Events R-HSA-418594	0.000909	0.00663
Activation Of BH3-only Proteins R-HSA-114452	0.000916	0.00663
MAPK Targets/ Nuclear Events Mediated By MAP Kinases R-HSA-450282	0.000916	0.00663
Interleukin-17 Signaling R-HSA-448424	0.001	0.00719
Major Pathway Of rRNA Processing In Nucleolus And Cytosol R-HSA-6791226	0.00104	0.00739
Signaling By Rho GTPases Miro GTPases And RHOBTB3 R-HSA-9716542	0.0011	0.0076
Gluconeogenesis R-HSA-70263	0.00111	0.0076
RAF Activation R-HSA-5673000	0.00111	0.0076
Thrombin Signaling Thru Proteinase Activated Receptors (PARs) R-HSA-456926	0.00111	0.0076
Signaling By FGFR2 R-HSA-5654738	0.00118	0.00799
Glucagon-type Ligand Receptors R-HSA-420092	0.00121	0.00817
Signaling By Receptor Tyrosine Kinases R-HSA-9006934	0.00134	0.00895
Regulation Of TP53 Degradation R-HSA-6804757	0.00157	0.0104
Regulation Of TP53 Expression And Degradation R-HSA-6806003	0.0017	0.0111
MASTL Facilitates Mitotic Progression R-HSA-2465910	0.00177	0.0115
RAF/MAP Kinase Cascade R-HSA-5673001	0.00182	0.0117
Cell Cycle Checkpoints R-HSA-69620	0.00182	0.0117
Influenza Viral RNA Transcription And Replication R-HSA-168273	0.00189	0.012
Metabolism Of Proteins R-HSA-392499	0.00193	0.0121
Transport Of Small Molecules R-HSA-382551	0.00193	0.0121
Transcriptional Regulation By TP53 R-HSA-3700989	0.00202	0.0125
MAPK1/MAPK3 Signaling R-HSA-5684996	0.00206	0.0127
Toll Like Receptor 4 (TLR4) Cascade R-HSA-166016	0.00208	0.0127
Programmed Cell Death R-HSA-5357801	0.00223	0.0134
Translation R-HSA-72766	0.00224	0.0134
Signaling By FGFR R-HSA-190236	0.00227	0.0135
Binding And Uptake Of Ligands By Scavenger Receptors R-HSA-2173782	0.00229	0.0135
Cellular Responses To Stress R-HSA-2262752	0.00232	0.0136
Fcgamma Receptor (FCGR) Dependent Phagocytosis R-HSA-2029480	0.00236	0.0138
Metabolism Of Carbohydrates R-HSA-71387	0.00242	0.014
Frs2-mediated Activation R-HSA-170968	0.00257	0.0146
Regulation Of Glycolysis By Fructose 2 6-Bisphosphate Metabolism R-HSA-9634600	0.00257	0.0146
Selenocysteine Synthesis R-HSA-2408557	0.00268	0.015
Viral mRNA Translation R-HSA-192823	0.00268	0.015
Signaling By WNT R-HSA-195721	0.00288	0.016
Nonsense Mediated Decay (NMD) Independent Of Exon Junction Complex (EJC) R-HSA-975956	0.0029	0.016
Inhibition Of Replication Initiation Of Damaged DNA By RB1/E2F1 R-HSA-113501	0.00303	0.0166
Cellular Response To Starvation R-HSA-9711097	0.00305	0.0166
MyD88 Cascade Initiated On Plasma Membrane R-HSA-975871	0.00338	0.0182
Cyclin D Associated Events In G1 R-HSA-69231	0.00338	0.0182
Influenza Infection R-HSA-168255	0.00341	0.0182
Potential Therapeutics For SARS R-HSA-9679191	0.00351	0.0183
APC Truncation Mutants Have Impaired AXIN Binding R-HSA-5467337	0.00352	0.0183
Prolonged ERK Activation Events R-HSA-169893	0.00352	0.0183
Retrograde Neurotrophin Signaling R-HSA-177504	0.00352	0.0183
Intracellular Signaling By Second Messengers R-HSA-9006925	0.00359	0.0185
Formation Of A Pool Of Free 40S Subunits R-HSA-72689	0.00364	0.0185
Response Of EIF2AK4 (GCN2) To Amino Acid Deficiency R-HSA-9633012	0.00364	0.0185
Toll-like Receptor Cascades R-HSA-168898	0.0039	0.0197
CTNNB1 S33 Mutants Not Phosphorylated R-HSA-5358747	0.00404	0.0202
TRAF6 Mediated Induction Of NFkB And MAP Kinases Upon TLR7/8 Or 9 Activation R-HSA-975138	0.00405	0.0202
MyD88 Dependent Cascade Initiated On Endosome R-HSA-975155	0.0042	0.0208
Toll Like Receptor 3 (TLR3) Cascade R-HSA-168164	0.00434	0.0213
Toll Like Receptor 7/8 (TLR7/8) Cascade R-HSA-168181	0.00434	0.0213
MAPK Family Signaling Cascades R-HSA-5683057	0.00442	0.0215
MHC Class II Antigen Presentation R-HSA-2132295	0.0045	0.0217
PKA Activation In Glucagon Signaling R-HSA-164378	0.0046	0.022
VLDLR Internalisation And Degradation R-HSA-8866427	0.0046	0.022
PI5P PP2A And IER3 Regulate PI3K/AKT Signaling R-HSA-6811558	0.00481	0.0227
Toll Like Receptor 9 (TLR9) Cascade R-HSA-168138	0.00481	0.0227
MyD88-independent TLR4 Cascade R-HSA-166166	0.00497	0.0233
L13a-mediated Translational Silencing Of Ceruloplasmin Expression R-HSA-156827	0.00514	0.0234
SRP-dependent Cotranslational Protein Targeting To Membrane R-HSA-1799339	0.00514	0.0234
Leishmania Infection R-HSA-9658195	0.00518	0.0234
Acetylcholine Neurotransmitter Release Cycle R-HSA-264642	0.00519	0.0234
Beta-catenin Phosphorylation Cascade R-HSA-196299	0.00519	0.0234
Platelet Sensitization By LDL R-HSA-432142	0.00519	0.0234
Trafficking Of GluR2-containing AMPA Receptors R-HSA-416993	0.00519	0.0234
Golgi Associated Vesicle Biogenesis R-HSA-432722	0.00527	0.0236
GTP Hydrolysis And Joining Of 60S Ribosomal Subunit R-HSA-72706	0.00531	0.0236
Apoptosis R-HSA-109581	0.00579	0.0251
Constitutive Signaling By Ligand-Responsive EGFR Cancer Variants R-HSA-1236382	0.00581	0.0251
G Beta:Gamma Signaling Thru BTK R-HSA-8964315	0.00581	0.0251
Norepinephrine Neurotransmitter Release Cycle R-HSA-181430	0.00581	0.0251
Serotonin Neurotransmitter Release Cycle R-HSA-181429	0.00581	0.0251
MyD88:MAL(TIRAP) Cascade Initiated On Plasma Membrane R-HSA-166058	0.00584	0.0251
Diseases Of Signal Transduction By Growth Factor Receptors And Second Messengers R-HSA-5663202	0.006	0.0256
Negative Regulation Of PI3K/AKT Network R-HSA-199418	0.00602	0.0256
Selenoamino Acid Metabolism R-HSA-2408522	0.00621	0.0263
Scavenging By Class A Receptors R-HSA-3000480	0.00647	0.0272
Cap-dependent Translation Initiation R-HSA-72737	0.0066	0.0275
Signaling By Nuclear Receptors R-HSA-9006931	0.00661	0.0275
Nuclear Events (Kinase And Transcription Factor Activation) R-HSA-198725	0.00703	0.0289
Post NMDA Receptor Activation Events R-HSA-438064	0.00703	0.0289
Chaperone Mediated Autophagy R-HSA-9613829	0.00716	0.0289
G Beta:Gamma Signaling Thru CDC42 R-HSA-8964616	0.00716	0.0289
G Beta:Gamma Signaling Thru PLC Beta R-HSA-418217	0.00716	0.0289
Signaling By Hippo R-HSA-2028269	0.00716	0.0289
RHO GTPases Activate Formins R-HSA-5663220	0.00722	0.0289
ESR-mediated Signaling R-HSA-8939211	0.00726	0.029
RHO GTPases Activate PKNs R-HSA-5625740	0.00736	0.029
Regulation Of Actin Dynamics For Phagocytic Cup Formation R-HSA-2029482	0.00736	0.029
PIP3 Activates AKT Signaling R-HSA-1257604	0.00762	0.03
CTLA4 Inhibitory Signaling R-HSA-389513	0.00788	0.0305
Deregulated CDK5 Triggers Neurodegenerative Pathways In Alzheimers Disease Models R-HSA-8862803	0.00788	0.0305
Presynaptic Function Of Kainate Receptors R-HSA-500657	0.00788	0.0305
SARS-CoV-2-host Interactions R-HSA-9705683	0.00861	0.0329
ADP Signaling Thru P2Y Purinoceptor 12 R-HSA-392170	0.00863	0.0329
E2F Mediated Regulation Of DNA Replication R-HSA-113510	0.00863	0.0329
Signaling By Interleukins R-HSA-449147	0.00878	0.0332
Developmental Biology R-HSA-1266738	0.0088	0.0332
Sensory Processing Of Sound By Inner Hair Cells Of Cochlea R-HSA-9662360	0.00911	0.0342
Dopamine Neurotransmitter Release Cycle R-HSA-212676	0.00942	0.0349
RAF-independent MAPK1/3 Activation R-HSA-112409	0.00942	0.0349
RHOBTB2 GTPase Cycle R-HSA-9013418	0.00942	0.0349
SARS-CoV-2 Infection R-HSA-9694516	0.00982	0.0362
ADORA2B Mediated Anti-Inflammatory Cytokine Production R-HSA-9660821	0.01	0.0367
Defective Intrinsic Pathway For Apoptosis R-HSA-9734009	0.0102	0.0367
Estrogen-dependent Nuclear Events Downstream Of ESR-membrane Signaling R-HSA-9634638	0.0102	0.0367
G-protein Activation R-HSA-202040	0.0102	0.0367
Signaling By EGFR In Cancer R-HSA-1643713	0.0102	0.0367
Thromboxane Signaling Thru TP Receptor R-HSA-428930	0.0102	0.0367
trans-Golgi Network Vesicle Budding R-HSA-199992	0.0107	0.038
G Beta:Gamma Signaling Thru PI3Kgamma R-HSA-392451	0.0111	0.039
ADP Signaling Thru P2Y Purinoceptor 1 R-HSA-418592	0.0111	0.039
Cyclin A/B1/B2 Associated Events During G2/M Transition R-HSA-69273	0.0111	0.039
Hemostasis R-HSA-109582	0.0118	0.0415
Activation Of NMDA Receptors And Postsynaptic Events R-HSA-442755	0.0119	0.0416
Sensory Processing Of Sound R-HSA-9659379	0.0124	0.0429
CREB1 Phosphorylation Thru NMDA Receptor-Mediated Activation Of RAS Signaling R-HSA-442742	0.0128	0.0444
Beta-catenin Independent WNT Signaling R-HSA-3858494	0.0132	0.0452
Clathrin-mediated Endocytosis R-HSA-8856828	0.0132	0.0452
G2/M DNA Damage Checkpoint R-HSA-69473	0.0133	0.0453
Adrenaline noradrenaline Inhibits Insulin Secretion R-HSA-400042	0.0138	0.0468
Disassembly Of Destruction Complex And Recruitment Of AXIN To Membrane R-HSA-4641262	0.0147	0.0488
Regulation Of Necroptotic Cell Death R-HSA-5675482	0.0147	0.0488
HSF1 Activation R-HSA-3371511	0.0147	0.0488
Activation Of Kainate Receptors Upon Glutamate Binding R-HSA-451326	0.0147	0.0488
Activation Of G Protein Gated Potassium Channels R-HSA-1296041	0.0147	0.0488
Downregulation Of ERBB2 Signaling R-HSA-8863795	0.0147	0.0488
G2/M Checkpoints R-HSA-69481	0.0151	0.0499
Downregulation Of SMAD2/3:SMAD4 Transcriptional Activity R-HSA-2173795	0.0167	0.0542
Glutamate Binding Activation Of AMPA Receptors And Synaptic Plasticity R-HSA-399721	0.0167	0.0542
RIPK1-mediated Regulated Necrosis R-HSA-5213460	0.0167	0.0542
Degradation Of Beta-Catenin By Destruction Complex R-HSA-195253	0.0167	0.0542
G Alpha (S) Signaling Events R-HSA-418555	0.0169	0.0545
G-protein Beta:Gamma Signaling R-HSA-397795	0.0178	0.0571
Signaling To ERKs R-HSA-187687	0.0189	0.0593
Signaling By High-Kinase Activity BRAF Mutants R-HSA-6802948	0.0189	0.0593
Oncogene Induced Senescence R-HSA-2559585	0.0189	0.0593
Signal Amplification R-HSA-392518	0.0189	0.0593
Signaling By WNT In Cancer R-HSA-4791275	0.0189	0.0593
Adaptive Immune System R-HSA-1280218	0.0194	0.0608
EPH-Ephrin Signaling R-HSA-2682334	0.0207	0.0645
Ca-dependent Events R-HSA-111996	0.0211	0.0645
Inwardly Rectifying K+ Channels R-HSA-1296065	0.0211	0.0645
Plasma Lipoprotein Clearance R-HSA-8964043	0.0211	0.0645
RHOBTB GTPase Cycle R-HSA-9706574	0.0211	0.0645
Regulation Of TNFR1 Signaling R-HSA-5357905	0.0211	0.0645
Class B/2 (Secretin Family Receptors) R-HSA-373080	0.0213	0.0648
Anti-inflammatory Response Favoring Leishmania Infection R-HSA-9662851	0.0216	0.0657
Oxidative Stress Induced Senescence R-HSA-2559580	0.0219	0.0659
Unattached Kinetochores Signal Amplification Via A MAD2 Inhibitory Signal R-HSA-141444	0.0219	0.0659
RHO GTPases Activate WASPs And WAVEs R-HSA-5663213	0.0222	0.0664
SMAD2/SMAD3:SMAD4 Heterotrimer Regulates Transcription R-HSA-2173796	0.0222	0.0664
Regulation Of Expression Of SLITs And ROBOs R-HSA-9010553	0.0225	0.067
Cooperation Of PDCL (PhLP1) And TRiC/CCT In G-protein Beta Folding R-HSA-6814122	0.0234	0.0691
MAP2K And MAPK Activation R-HSA-5674135	0.0234	0.0691
Separation Of Sister Chromatids R-HSA-2467813	0.0238	0.0702
EML4 And NUDC In Mitotic Spindle Formation R-HSA-9648025	0.0244	0.0715
HSP90 Chaperone Cycle For Steroid Hormone Receptors (SHR) In Presence Of Ligand R-HSA-3371497	0.0246	0.0715
Signaling By RAF1 Mutants R-HSA-9656223	0.0246	0.0715
Hedgehog Off State R-HSA-5610787	0.0251	0.0727
Cellular Response To Heat Stress R-HSA-3371556	0.0257	0.0743
Ovarian Tumor Domain Proteases R-HSA-5689896	0.0258	0.0743
Metabolism Of RNA R-HSA-8953854	0.0274	0.0786
Potassium Channels R-HSA-1296071	0.0278	0.0794
Paradoxical Activation Of RAF Signaling By Kinase Inactive BRAF R-HSA-6802955	0.0283	0.0803
Sensory Perception Of Sweet Bitter And Umami (Glutamate) Taste R-HSA-9717207	0.0283	0.0803
Cargo Recognition For Clathrin-Mediated Endocytosis R-HSA-8856825	0.0292	0.0825
Activation Of GABAB Receptors R-HSA-991365	0.0296	0.0834
Metabolism Of Amino Acids And Derivatives R-HSA-71291	0.0298	0.0835
Resolution Of Sister Chromatid Cohesion R-HSA-2500257	0.0307	0.0857
Post-translational Protein Modification R-HSA-597592	0.0311	0.0865
vRNP Assembly R-HSA-192905	0.0316	0.087
Estrogen-stimulated Signaling Thru PRKCZ R-HSA-9634635	0.0316	0.087
Biosynthesis Of E-series 18(S)-resolvins R-HSA-9018896	0.0316	0.087
TNF Signaling R-HSA-75893	0.0323	0.0886
Mitotic Spindle Checkpoint R-HSA-69618	0.0337	0.0921
Golgi-to-ER Retrograde Transport R-HSA-8856688	0.0352	0.0957
Mitotic Prophase R-HSA-68875	0.0352	0.0957
PLC Beta Mediated Events R-HSA-112043	0.0364	0.0982
Sensory Perception Of Taste R-HSA-9717189	0.0364	0.0982
Cytokine Signaling In Immune System R-HSA-1280215	0.0366	0.0983
Synthesis Of 15-Eicosatetraenoic Acid Derivatives R-HSA-2142770	0.0378	0.0995
Suppression Of Apoptosis R-HSA-9635465	0.0378	0.0995
Scavenging By Class F Receptors R-HSA-3000484	0.0378	0.0995
NADE Modulates Death Signaling R-HSA-205025	0.0378	0.0995
Negative Feedback Regulation Of MAPK Pathway R-HSA-5674499	0.0378	0.0995
Biosynthesis Of EPA-derived SPMs R-HSA-9018679	0.0378	0.0995
EPH-ephrin Mediated Repulsion Of Cells R-HSA-3928665	0.0393	0.103
Signaling By ERBB2 R-HSA-1227986	0.0393	0.103
Transcriptional Activity Of SMAD2/SMAD3:SMAD4 Heterotrimer R-HSA-2173793	0.0423	0.11
G-protein Mediated Events R-HSA-112040	0.0438	0.11
Terminal Pathway Of Complement R-HSA-166665	0.044	0.11
Synthesis Of 12-Eicosatetraenoic Acid Derivatives R-HSA-2142712	0.044	0.11
Signaling By MAPK Mutants R-HSA-9652817	0.044	0.11
RSK Activation R-HSA-444257	0.044	0.11
Nectin/Necl Trans Heterodimerization R-HSA-420597	0.044	0.11
Nef Mediated CD8 Down-regulation R-HSA-182218	0.044	0.11
Loss Of MECP2 Binding Ability To NCoR/SMRT Complex R-HSA-9022537	0.044	0.11
FLT3 Signaling By CBL Mutants R-HSA-9706377	0.044	0.11
Cation-coupled Chloride Cotransporters R-HSA-426117	0.044	0.11
ARMS-mediated Activation R-HSA-170984	0.044	0.11
Modulation By Mtb Of Host Immune System R-HSA-9637628	0.044	0.11
Signaling By ROBO Receptors R-HSA-376176	0.0455	0.113
GPCR Downstream Signaling R-HSA-388396	0.0456	0.113
G Alpha (Q) Signaling Events R-HSA-416476	0.0475	0.118
Signaling By ALK Fusions And Activated Point Mutants R-HSA-9725370	0.0484	0.12

## Sheet: Figure S10C
Figure S10C
Scripts: inferCNV.code.R
Symbol (375)	Group				Symbol (911)	Group
AC006148.1	DownRegulatedGeneInLS				PATJ	LostCNVInLS
AC008415.1	DownRegulatedGeneInLS				USP1	LostCNVInLS
AC011287.1	DownRegulatedGeneInLS				DOCK7	LostCNVInLS
AC016831.7	DownRegulatedGeneInLS				ATG4C	LostCNVInLS
AC019211.1	DownRegulatedGeneInLS				ITGB3BP	LostCNVInLS
AC067956.1	DownRegulatedGeneInLS				EFCAB7	LostCNVInLS
AC073050.1	DownRegulatedGeneInLS				PGM1	LostCNVInLS
AC090568.2	DownRegulatedGeneInLS				CACHD1	LostCNVInLS
AC092691.1	DownRegulatedGeneInLS				RAVER2	LostCNVInLS
AC109466.1	DownRegulatedGeneInLS				JAK1	LostCNVInLS
ADGRB3	DownRegulatedGeneInLS				AK4	LostCNVInLS
ADGRL2	DownRegulatedGeneInLS				DNAJC6	LostCNVInLS
ADGRL3	DownRegulatedGeneInLS				LEPR	LostCNVInLS
ADK	DownRegulatedGeneInLS				PDE4B	LostCNVInLS
AFF3	DownRegulatedGeneInLS				SGIP1	LostCNVInLS
AGBL4	DownRegulatedGeneInLS				MIER1	LostCNVInLS
AHI1	DownRegulatedGeneInLS				SLC35D1	LostCNVInLS
AKT3	DownRegulatedGeneInLS				IL12RB2	LostCNVInLS
AL117329.1	DownRegulatedGeneInLS				SERBP1	LostCNVInLS
ANK3	DownRegulatedGeneInLS				WLS	LostCNVInLS
ANKRD30BL	DownRegulatedGeneInLS				LRRC7	LostCNVInLS
ANKRD36	DownRegulatedGeneInLS				LRRC40	LostCNVInLS
ANKRD36C	DownRegulatedGeneInLS				SRSF11	LostCNVInLS
ANKS1B	DownRegulatedGeneInLS				ANKRD13C	LostCNVInLS
AQP4-AS1	DownRegulatedGeneInLS				ZRANB2	LostCNVInLS
ARID1B	DownRegulatedGeneInLS				NEGR1	LostCNVInLS
ARL15	DownRegulatedGeneInLS				ERICH3	LostCNVInLS
ARPP21	DownRegulatedGeneInLS				TYW3	LostCNVInLS
ASCC3	DownRegulatedGeneInLS				SLC44A5	LostCNVInLS
ASIC2	DownRegulatedGeneInLS				ACADM	LostCNVInLS
ATP8A2	DownRegulatedGeneInLS				MSH4	LostCNVInLS
ATP9B	DownRegulatedGeneInLS				ST6GALNAC3	LostCNVInLS
ATRNL1	DownRegulatedGeneInLS				ST6GALNAC5	LostCNVInLS
ATXN1	DownRegulatedGeneInLS				PIGK	LostCNVInLS
AUTS2	DownRegulatedGeneInLS				AK5	LostCNVInLS
BMPER	DownRegulatedGeneInLS				ZZZ3	LostCNVInLS
BRINP3	DownRegulatedGeneInLS				USP33	LostCNVInLS
BTBD9	DownRegulatedGeneInLS				MIGA1	LostCNVInLS
CACNA1A	DownRegulatedGeneInLS				FUBP1	LostCNVInLS
CACNA1B	DownRegulatedGeneInLS				GIPC2	LostCNVInLS
CACNA1C	DownRegulatedGeneInLS				ADGRL2	LostCNVInLS
CACNA1D	DownRegulatedGeneInLS				LINC01725	LostCNVInLS
CACNA2D3	DownRegulatedGeneInLS				TTLL7	LostCNVInLS
CACNB2	DownRegulatedGeneInLS				PRKACB	LostCNVInLS
CADM2	DownRegulatedGeneInLS				SSX2IP	LostCNVInLS
CADPS	DownRegulatedGeneInLS				C1orf52	LostCNVInLS
CADPS2	DownRegulatedGeneInLS				DDAH1	LostCNVInLS
CARMIL1	DownRegulatedGeneInLS				ZNHIT6	LostCNVInLS
CBLN2	DownRegulatedGeneInLS				COL24A1	LostCNVInLS
CCDC30	DownRegulatedGeneInLS				ODF2L	LostCNVInLS
CCSER1	DownRegulatedGeneInLS				SH3GLB1	LostCNVInLS
CDH10	DownRegulatedGeneInLS				SELENOF	LostCNVInLS
CDH12	DownRegulatedGeneInLS				HS2ST1	LostCNVInLS
CDH18	DownRegulatedGeneInLS				LMO4	LostCNVInLS
CDH8	DownRegulatedGeneInLS				PKN2-AS1	LostCNVInLS
CDH9	DownRegulatedGeneInLS				PKN2	LostCNVInLS
CDKAL1	DownRegulatedGeneInLS				GTF2B	LostCNVInLS
CELF2	DownRegulatedGeneInLS				LRRC8B	LostCNVInLS
CEP112	DownRegulatedGeneInLS				LRRC8D	LostCNVInLS
CHRM3	DownRegulatedGeneInLS				SLC35F3	LostCNVInLS
CHSY3	DownRegulatedGeneInLS				COA6	LostCNVInLS
CNTN3	DownRegulatedGeneInLS				TARBP1	LostCNVInLS
CNTN4	DownRegulatedGeneInLS				IRF2BP2	LostCNVInLS
CNTN5	DownRegulatedGeneInLS				TOMM20	LostCNVInLS
CNTNAP2	DownRegulatedGeneInLS				ARID4B	LostCNVInLS
CNTNAP5	DownRegulatedGeneInLS				TBCE	LostCNVInLS
COP1	DownRegulatedGeneInLS				B3GALNT2	LostCNVInLS
CPNE4	DownRegulatedGeneInLS				LYST	LostCNVInLS
CSMD1	DownRegulatedGeneInLS				GPR137B	LostCNVInLS
CSMD2	DownRegulatedGeneInLS				ERO1B	LostCNVInLS
CSMD3	DownRegulatedGeneInLS				LGALS8	LostCNVInLS
CTDSPL	DownRegulatedGeneInLS				HEATR1	LostCNVInLS
CTNNA2	DownRegulatedGeneInLS				ACTN2	LostCNVInLS
CTNND2	DownRegulatedGeneInLS				MTR	LostCNVInLS
CUX2	DownRegulatedGeneInLS				RYR2	LostCNVInLS
DAB1	DownRegulatedGeneInLS				CHRM3	LostCNVInLS
DANT2	DownRegulatedGeneInLS				CHRM3-AS2	LostCNVInLS
DCC	DownRegulatedGeneInLS				FMN2	LostCNVInLS
DENND1A	DownRegulatedGeneInLS				GREM2	LostCNVInLS
DENND4A	DownRegulatedGeneInLS				RGS7	LostCNVInLS
DGKB	DownRegulatedGeneInLS				OPN3	LostCNVInLS
DGKI	DownRegulatedGeneInLS				PLD5	LostCNVInLS
DIAPH2	DownRegulatedGeneInLS				CEP170	LostCNVInLS
DIRC3	DownRegulatedGeneInLS				SDCCAG8	LostCNVInLS
DLG1	DownRegulatedGeneInLS				AKT3	LostCNVInLS
DLG2	DownRegulatedGeneInLS				ZBTB18	LostCNVInLS
DLGAP1	DownRegulatedGeneInLS				DESI2	LostCNVInLS
DLGAP2	DownRegulatedGeneInLS				COX20	LostCNVInLS
DMD	DownRegulatedGeneInLS				HNRNPU	LostCNVInLS
DNAH6	DownRegulatedGeneInLS				EFCAB2	LostCNVInLS
DNAJC1	DownRegulatedGeneInLS				KIF26B	LostCNVInLS
DOCK3	DownRegulatedGeneInLS				SMYD3	LostCNVInLS
DPP10	DownRegulatedGeneInLS				CNST	LostCNVInLS
DPYD	DownRegulatedGeneInLS				SCCPDH	LostCNVInLS
DSCAM	DownRegulatedGeneInLS				AHCTF1	LostCNVInLS
EFNA5	DownRegulatedGeneInLS				ZNF124	LostCNVInLS
EML6	DownRegulatedGeneInLS				ZNF496	LostCNVInLS
ENOX1	DownRegulatedGeneInLS				OR2L13	LostCNVInLS
EPB41L2	DownRegulatedGeneInLS				LYPD8	LostCNVInLS
EPHA6	DownRegulatedGeneInLS				SH3BP5L	LostCNVInLS
ERC1	DownRegulatedGeneInLS				ZNF692	LostCNVInLS
ERC2	DownRegulatedGeneInLS				SLC35F5	LostCNVInLS
EXOC4	DownRegulatedGeneInLS				ACTR3	LostCNVInLS
EXOC6B	DownRegulatedGeneInLS				DPP10	LostCNVInLS
EXT1	DownRegulatedGeneInLS				DDX18	LostCNVInLS
FAF1	DownRegulatedGeneInLS				CCDC93	LostCNVInLS
FAM155A	DownRegulatedGeneInLS				INSIG2	LostCNVInLS
FAM172A	DownRegulatedGeneInLS				CFAP221	LostCNVInLS
FAM19A1	DownRegulatedGeneInLS				PTPN4	LostCNVInLS
FAM19A2	DownRegulatedGeneInLS				EPB41L5	LostCNVInLS
FARS2	DownRegulatedGeneInLS				CLASP1	LostCNVInLS
FBXL17	DownRegulatedGeneInLS				NIFK-AS1	LostCNVInLS
FER	DownRegulatedGeneInLS				TSN	LostCNVInLS
FGF12	DownRegulatedGeneInLS				CNTNAP5	LostCNVInLS
FGF14	DownRegulatedGeneInLS				BIN1	LostCNVInLS
FHIT	DownRegulatedGeneInLS				ERCC3	LostCNVInLS
FLRT2	DownRegulatedGeneInLS				MAP3K2	LostCNVInLS
FMN1	DownRegulatedGeneInLS				IWS1	LostCNVInLS
FMN2	DownRegulatedGeneInLS				WDR33	LostCNVInLS
FMNL2	DownRegulatedGeneInLS				SAP130	LostCNVInLS
FOCAD	DownRegulatedGeneInLS				UGGT1	LostCNVInLS
FOXP2	DownRegulatedGeneInLS				HS6ST1	LostCNVInLS
FRMD4A	DownRegulatedGeneInLS				SMPD4	LostCNVInLS
FRMD5	DownRegulatedGeneInLS				MZT2B	LostCNVInLS
FRMPD4	DownRegulatedGeneInLS				CCDC115	LostCNVInLS
FSTL4	DownRegulatedGeneInLS				IMP4	LostCNVInLS
FTX	DownRegulatedGeneInLS				PTPN18	LostCNVInLS
GAB1	DownRegulatedGeneInLS				AMER3	LostCNVInLS
GABRB1	DownRegulatedGeneInLS				ARHGEF4	LostCNVInLS
GABRG3	DownRegulatedGeneInLS				FAM168B	LostCNVInLS
GALNT13	DownRegulatedGeneInLS				PLEKHB2	LostCNVInLS
GALNTL6	DownRegulatedGeneInLS				MZT2A	LostCNVInLS
GMDS	DownRegulatedGeneInLS				ANKRD30BL	LostCNVInLS
GPATCH8	DownRegulatedGeneInLS				NCKAP5	LostCNVInLS
GPC5	DownRegulatedGeneInLS				MGAT5	LostCNVInLS
GPC6	DownRegulatedGeneInLS				TMEM163	LostCNVInLS
GPHN	DownRegulatedGeneInLS				CCNT2-AS1	LostCNVInLS
GRIA4	DownRegulatedGeneInLS				CCNT2	LostCNVInLS
GRID1	DownRegulatedGeneInLS				RAB3GAP1	LostCNVInLS
GRID2	DownRegulatedGeneInLS				ZRANB3	LostCNVInLS
GRIK2	DownRegulatedGeneInLS				R3HDM1	LostCNVInLS
GRIP1	DownRegulatedGeneInLS				UBXN4	LostCNVInLS
GRM1	DownRegulatedGeneInLS				SPOPL	LostCNVInLS
GRM5	DownRegulatedGeneInLS				LRP1B	LostCNVInLS
GRM7	DownRegulatedGeneInLS				ARHGAP15	LostCNVInLS
HDAC8	DownRegulatedGeneInLS				GTDC1	LostCNVInLS
HDAC9	DownRegulatedGeneInLS				ZEB2	LostCNVInLS
HECW1	DownRegulatedGeneInLS				TEX41	LostCNVInLS
HECW2	DownRegulatedGeneInLS				ACVR2A	LostCNVInLS
HIVEP3	DownRegulatedGeneInLS				ORC4	LostCNVInLS
HS3ST4	DownRegulatedGeneInLS				MBD5	LostCNVInLS
HS6ST3	DownRegulatedGeneInLS				EPC2	LostCNVInLS
HTR1E	DownRegulatedGeneInLS				KIF5C	LostCNVInLS
HYDIN	DownRegulatedGeneInLS				MMADHC	LostCNVInLS
IL1RAPL1	DownRegulatedGeneInLS				RIF1	LostCNVInLS
IL1RAPL2	DownRegulatedGeneInLS				ARL5A	LostCNVInLS
IMMP2L	DownRegulatedGeneInLS				CACNB4	LostCNVInLS
INPP4B	DownRegulatedGeneInLS				STAM2	LostCNVInLS
IQCJ-SCHIP1	DownRegulatedGeneInLS				FMNL2	LostCNVInLS
ITPR2	DownRegulatedGeneInLS				PRPF40A	LostCNVInLS
JAKMIP2	DownRegulatedGeneInLS				ARL6IP6	LostCNVInLS
JMJD1C	DownRegulatedGeneInLS				GALNT13	LostCNVInLS
KALRN	DownRegulatedGeneInLS				KCNJ3	LostCNVInLS
KAZN	DownRegulatedGeneInLS				GPD2	LostCNVInLS
KCNB2	DownRegulatedGeneInLS				ACVR1C	LostCNVInLS
KCND2	DownRegulatedGeneInLS				ACVR1	LostCNVInLS
KCNH1	DownRegulatedGeneInLS				UPP2	LostCNVInLS
KCNH7	DownRegulatedGeneInLS				CCDC148	LostCNVInLS
KCNIP4	DownRegulatedGeneInLS				PKP4	LostCNVInLS
KCNMA1	DownRegulatedGeneInLS				WDSUB1	LostCNVInLS
KCNQ5	DownRegulatedGeneInLS				BAZ2B	LostCNVInLS
KCTD8	DownRegulatedGeneInLS				PLA2R1	LostCNVInLS
KHDRBS2	DownRegulatedGeneInLS				RBMS1	LostCNVInLS
KHDRBS3	DownRegulatedGeneInLS				TANK	LostCNVInLS
KIAA0825	DownRegulatedGeneInLS				PSMD14	LostCNVInLS
KIAA1217	DownRegulatedGeneInLS				SLC4A10	LostCNVInLS
KIF13A	DownRegulatedGeneInLS				FAP	LostCNVInLS
KIRREL3	DownRegulatedGeneInLS				GCA	LostCNVInLS
KSR2	DownRegulatedGeneInLS				KCNH7	LostCNVInLS
LAMA2	DownRegulatedGeneInLS				FIGN	LostCNVInLS
LARGE1	DownRegulatedGeneInLS				GRB14	LostCNVInLS
LDB2	DownRegulatedGeneInLS				COBLL1	LostCNVInLS
LIMCH1	DownRegulatedGeneInLS				SLC38A11	LostCNVInLS
LINC00882	DownRegulatedGeneInLS				SCN3A	LostCNVInLS
LINC01122	DownRegulatedGeneInLS				SCN2A	LostCNVInLS
LINC01250	DownRegulatedGeneInLS				CSRNP3	LostCNVInLS
LINC01378	DownRegulatedGeneInLS				TTC21B	LostCNVInLS
LINGO2	DownRegulatedGeneInLS				SCN1A	LostCNVInLS
LRBA	DownRegulatedGeneInLS				SCN9A	LostCNVInLS
LRFN5	DownRegulatedGeneInLS				STK39	LostCNVInLS
LRP1B	DownRegulatedGeneInLS				CERS6	LostCNVInLS
LRP4	DownRegulatedGeneInLS				FASTKD1	LostCNVInLS
LRRC4C	DownRegulatedGeneInLS				PPIG	LostCNVInLS
LRRC7	DownRegulatedGeneInLS				KLHL23	LostCNVInLS
LRRTM3	DownRegulatedGeneInLS				SSB	LostCNVInLS
LRRTM4	DownRegulatedGeneInLS				UBR3	LostCNVInLS
LSAMP	DownRegulatedGeneInLS				GORASP2	LostCNVInLS
MACROD2	DownRegulatedGeneInLS				TLK1	LostCNVInLS
MAGI1	DownRegulatedGeneInLS				METTL8	LostCNVInLS
MAGI2	DownRegulatedGeneInLS				DCAF17	LostCNVInLS
MAGI3	DownRegulatedGeneInLS				TKT	LostCNVInLS
MALAT1	DownRegulatedGeneInLS				DCP1A	LostCNVInLS
MAP7	DownRegulatedGeneInLS				CACNA1D	LostCNVInLS
MAPK10	DownRegulatedGeneInLS				CACNA2D3	LostCNVInLS
MARCH1	DownRegulatedGeneInLS				LRTM1	LostCNVInLS
MAST4	DownRegulatedGeneInLS				ERC2	LostCNVInLS
MBD5	DownRegulatedGeneInLS				CCDC66	LostCNVInLS
MCF2L2	DownRegulatedGeneInLS				ARHGEF3	LostCNVInLS
MCTP1	DownRegulatedGeneInLS				APPL1	LostCNVInLS
MDGA2	DownRegulatedGeneInLS				PDE12	LostCNVInLS
MED12L	DownRegulatedGeneInLS				ARF4	LostCNVInLS
MED13L	DownRegulatedGeneInLS				DENND6A	LostCNVInLS
MEF2C-AS1	DownRegulatedGeneInLS				SLMAP	LostCNVInLS
MGAT4C	DownRegulatedGeneInLS				FLNB	LostCNVInLS
MICAL3	DownRegulatedGeneInLS				ABHD6	LostCNVInLS
MIPOL1	DownRegulatedGeneInLS				RPP14	LostCNVInLS
MIR137HG	DownRegulatedGeneInLS				PXK	LostCNVInLS
MIR99AHG	DownRegulatedGeneInLS				PDHB	LostCNVInLS
MLIP	DownRegulatedGeneInLS				FAM107A	LostCNVInLS
MLLT10	DownRegulatedGeneInLS				FHIT	LostCNVInLS
MLLT3	DownRegulatedGeneInLS				PTPRG	LostCNVInLS
MMP16	DownRegulatedGeneInLS				C3orf14	LostCNVInLS
MNAT1	DownRegulatedGeneInLS				CADPS	LostCNVInLS
MPDZ	DownRegulatedGeneInLS				SYNPR	LostCNVInLS
MSRA	DownRegulatedGeneInLS				THOC7	LostCNVInLS
MTUS2	DownRegulatedGeneInLS				ATXN7	LostCNVInLS
MYO1D	DownRegulatedGeneInLS				PSMD6	LostCNVInLS
MYRIP	DownRegulatedGeneInLS				PRICKLE2	LostCNVInLS
N4BP2L2	DownRegulatedGeneInLS				ADAMTS9-AS2	LostCNVInLS
NALCN	DownRegulatedGeneInLS				MAGI1	LostCNVInLS
NAV2	DownRegulatedGeneInLS				SLC25A26	LostCNVInLS
NAV3	DownRegulatedGeneInLS				LRIG1	LostCNVInLS
NBEA	DownRegulatedGeneInLS				TAFA1	LostCNVInLS
NCAM2	DownRegulatedGeneInLS				TMF1	LostCNVInLS
NDST3	DownRegulatedGeneInLS				UBA3	LostCNVInLS
NEGR1	DownRegulatedGeneInLS				ARL6IP5	LostCNVInLS
NELL1	DownRegulatedGeneInLS				FOXP1	LostCNVInLS
NIN	DownRegulatedGeneInLS				EIF4E3	LostCNVInLS
NKAIN2	DownRegulatedGeneInLS				RYBP	LostCNVInLS
NKTR	DownRegulatedGeneInLS				GXYLT2	LostCNVInLS
NLGN1	DownRegulatedGeneInLS				PPP4R2	LostCNVInLS
NR3C2	DownRegulatedGeneInLS				PDZRN3	LostCNVInLS
NRG1	DownRegulatedGeneInLS				CNTN3	LostCNVInLS
NRG3	DownRegulatedGeneInLS				ZNF717	LostCNVInLS
NRXN1	DownRegulatedGeneInLS				ROBO2	LostCNVInLS
NRXN3	DownRegulatedGeneInLS				ROBO1	LostCNVInLS
OLFM3	DownRegulatedGeneInLS				GBE1	LostCNVInLS
OPCML	DownRegulatedGeneInLS				CADM2	LostCNVInLS
OSBPL6	DownRegulatedGeneInLS				CHMP2B	LostCNVInLS
OTUD7A	DownRegulatedGeneInLS				CGGBP1	LostCNVInLS
PACRG	DownRegulatedGeneInLS				ZNF654	LostCNVInLS
PARP8	DownRegulatedGeneInLS				C3orf38	LostCNVInLS
PCDH11X	DownRegulatedGeneInLS				EPHA3	LostCNVInLS
PCDH9	DownRegulatedGeneInLS				PROS1	LostCNVInLS
PDE10A	DownRegulatedGeneInLS				ARL13B	LostCNVInLS
PDE1A	DownRegulatedGeneInLS				NSUN3	LostCNVInLS
PDE4D	DownRegulatedGeneInLS				MTRNR2L12	LostCNVInLS
PDE4DIP	DownRegulatedGeneInLS				EPHA6	LostCNVInLS
PDZD2	DownRegulatedGeneInLS				ARL6	LostCNVInLS
PDZRN3	DownRegulatedGeneInLS				CRYBG3	LostCNVInLS
PDZRN4	DownRegulatedGeneInLS				CLDND1	LostCNVInLS
PHACTR1	DownRegulatedGeneInLS				CPOX	LostCNVInLS
PLCB1	DownRegulatedGeneInLS				ST3GAL6	LostCNVInLS
PLEKHA5	DownRegulatedGeneInLS				TAPT1	LostCNVInLS
PLXDC2	DownRegulatedGeneInLS				TAPT1-AS1	LostCNVInLS
PNISR	DownRegulatedGeneInLS				LDB2	LostCNVInLS
POU6F2	DownRegulatedGeneInLS				QDPR	LostCNVInLS
PPFIA2	DownRegulatedGeneInLS				MED28	LostCNVInLS
PPP2R2B	DownRegulatedGeneInLS				FAM184B	LostCNVInLS
PRKD1	DownRegulatedGeneInLS				DCAF16	LostCNVInLS
PRKG1	DownRegulatedGeneInLS				LCORL	LostCNVInLS
PRKN	DownRegulatedGeneInLS				SLIT2	LostCNVInLS
PTK2	DownRegulatedGeneInLS				PACRGL	LostCNVInLS
PTPRD	DownRegulatedGeneInLS				KCNIP4	LostCNVInLS
PTPRG	DownRegulatedGeneInLS				PPARGC1A	LostCNVInLS
PTPRK	DownRegulatedGeneInLS				DHX15	LostCNVInLS
PTPRO	DownRegulatedGeneInLS				CCDC149	LostCNVInLS
PTPRR	DownRegulatedGeneInLS				ANAPC4	LostCNVInLS
PTPRT	DownRegulatedGeneInLS				SEL1L3	LostCNVInLS
R3HDM1	DownRegulatedGeneInLS				RBPJ	LostCNVInLS
R3HDM2	DownRegulatedGeneInLS				TBC1D19	LostCNVInLS
RALYL	DownRegulatedGeneInLS				STIM2	LostCNVInLS
RAPGEF4	DownRegulatedGeneInLS				PCDH7	LostCNVInLS
RASAL2	DownRegulatedGeneInLS				ARAP2	LostCNVInLS
RBFOX1	DownRegulatedGeneInLS				NWD2	LostCNVInLS
RBM6	DownRegulatedGeneInLS				TBC1D1	LostCNVInLS
RFX3	DownRegulatedGeneInLS				KLHL5	LostCNVInLS
RGS6	DownRegulatedGeneInLS				WDR19	LostCNVInLS
RGS7	DownRegulatedGeneInLS				RFC1	LostCNVInLS
RIMS1	DownRegulatedGeneInLS				SMIM14	LostCNVInLS
RIMS2	DownRegulatedGeneInLS				UBE2K	LostCNVInLS
RNPC3	DownRegulatedGeneInLS				PDS5A	LostCNVInLS
ROBO1	DownRegulatedGeneInLS				N4BP2	LostCNVInLS
ROBO2	DownRegulatedGeneInLS				APBB2	LostCNVInLS
RORA	DownRegulatedGeneInLS				UCHL1	LostCNVInLS
RPS6KC1	DownRegulatedGeneInLS				LIMCH1	LostCNVInLS
RYR2	DownRegulatedGeneInLS				TMEM33	LostCNVInLS
SAMD12	DownRegulatedGeneInLS				SLC30A9	LostCNVInLS
SBF2	DownRegulatedGeneInLS				ATP8A1	LostCNVInLS
SCAI	DownRegulatedGeneInLS				KCTD8	LostCNVInLS
SCAPER	DownRegulatedGeneInLS				GUF1	LostCNVInLS
SCMH1	DownRegulatedGeneInLS				GNPDA2	LostCNVInLS
SCN3A	DownRegulatedGeneInLS				GABRG1	LostCNVInLS
SDK1	DownRegulatedGeneInLS				GABRA2	LostCNVInLS
SETBP1	DownRegulatedGeneInLS				GABRA4	LostCNVInLS
SGCD	DownRegulatedGeneInLS				GABRB1	LostCNVInLS
SGCZ	DownRegulatedGeneInLS				ATP10D	LostCNVInLS
SHISA9	DownRegulatedGeneInLS				NFXL1	LostCNVInLS
SIPA1L1	DownRegulatedGeneInLS				SLAIN2	LostCNVInLS
SLC22A10	DownRegulatedGeneInLS				FRYL	LostCNVInLS
SLC35F3	DownRegulatedGeneInLS				OCIAD1	LostCNVInLS
SLC44A5	DownRegulatedGeneInLS				DCUN1D4	LostCNVInLS
SLIT2	DownRegulatedGeneInLS				SGCB	LostCNVInLS
SMYD3	DownRegulatedGeneInLS				USP46	LostCNVInLS
SNTG1	DownRegulatedGeneInLS				SCFD2	LostCNVInLS
SORBS2	DownRegulatedGeneInLS				LNX1	LostCNVInLS
SORCS1	DownRegulatedGeneInLS				ICE1	LostCNVInLS
SOX5	DownRegulatedGeneInLS				MED10	LostCNVInLS
SPIDR	DownRegulatedGeneInLS				UBE2QL1	LostCNVInLS
SRRM3	DownRegulatedGeneInLS				NSUN2	LostCNVInLS
SSH2	DownRegulatedGeneInLS				SRD5A1	LostCNVInLS
ST6GALNAC5	DownRegulatedGeneInLS				TENT4A	LostCNVInLS
ST7	DownRegulatedGeneInLS				LINC02196	LostCNVInLS
STAG1	DownRegulatedGeneInLS				ADCY2	LostCNVInLS
STXBP5-AS1	DownRegulatedGeneInLS				MTRR	LostCNVInLS
STXBP5L	DownRegulatedGeneInLS				SEMA5A	LostCNVInLS
SUPT3H	DownRegulatedGeneInLS				CCT5	LostCNVInLS
SYN3	DownRegulatedGeneInLS				ANKRD33B	LostCNVInLS
TANC2	DownRegulatedGeneInLS				CTNND2	LostCNVInLS
TARBP1	DownRegulatedGeneInLS				TRIO	LostCNVInLS
TBC1D5	DownRegulatedGeneInLS				ANKH	LostCNVInLS
TBCK	DownRegulatedGeneInLS				RETREG1	LostCNVInLS
TENM2	DownRegulatedGeneInLS				BASP1	LostCNVInLS
TENM4	DownRegulatedGeneInLS				BASP1-AS1	LostCNVInLS
TFDP2	DownRegulatedGeneInLS				LINC02217	LostCNVInLS
THRB	DownRegulatedGeneInLS				LINC02223	LostCNVInLS
TJP1	DownRegulatedGeneInLS				CDH18	LostCNVInLS
TMEFF2	DownRegulatedGeneInLS				LINC02241	LostCNVInLS
TMEM108	DownRegulatedGeneInLS				CDH12	LostCNVInLS
TMEM117	DownRegulatedGeneInLS				CDH10	LostCNVInLS
TMEM132D	DownRegulatedGeneInLS				CDH9	LostCNVInLS
TMEM161B-AS1	DownRegulatedGeneInLS				CDH6	LostCNVInLS
TMEM178B	DownRegulatedGeneInLS				DROSHA	LostCNVInLS
TMEM232	DownRegulatedGeneInLS				C5orf22	LostCNVInLS
TNRC6A	DownRegulatedGeneInLS				PDZD2	LostCNVInLS
TOX	DownRegulatedGeneInLS				GOLPH3	LostCNVInLS
TRIM9	DownRegulatedGeneInLS				MTMR12	LostCNVInLS
TRPM3	DownRegulatedGeneInLS				ZFR	LostCNVInLS
TSHZ2	DownRegulatedGeneInLS				SUB1	LostCNVInLS
TTC28	DownRegulatedGeneInLS				C1QTNF3-AMACR	LostCNVInLS
TTN-AS1	DownRegulatedGeneInLS				BRIX1	LostCNVInLS
TTTY14	DownRegulatedGeneInLS				DNAJC21	LostCNVInLS
UBE2E2	DownRegulatedGeneInLS				SPEF2	LostCNVInLS
UBR5	DownRegulatedGeneInLS				LMBRD2	LostCNVInLS
UGGT2	DownRegulatedGeneInLS				SKP2	LostCNVInLS
UNC13C	DownRegulatedGeneInLS				NADK2	LostCNVInLS
UNC5C	DownRegulatedGeneInLS				NIPBL	LostCNVInLS
UNC5D	DownRegulatedGeneInLS				CPLANE1	LostCNVInLS
UNC79	DownRegulatedGeneInLS				NUP155	LostCNVInLS
VPS13B	DownRegulatedGeneInLS				WDR70	LostCNVInLS
VTI1A	DownRegulatedGeneInLS				LIFR	LostCNVInLS
VWA8	DownRegulatedGeneInLS				RICTOR	LostCNVInLS
WDPCP	DownRegulatedGeneInLS				TTC33	LostCNVInLS
WDR70	DownRegulatedGeneInLS				PRKAA1	LostCNVInLS
WWOX	DownRegulatedGeneInLS				RPL37	LostCNVInLS
XIST	DownRegulatedGeneInLS				PLCXD3	LostCNVInLS
XKR4	DownRegulatedGeneInLS				OXCT1	LostCNVInLS
XKR6	DownRegulatedGeneInLS				GHR	LostCNVInLS
ZCCHC7	DownRegulatedGeneInLS				ZNF131	LostCNVInLS
ZFAND3	DownRegulatedGeneInLS				NIM1K	LostCNVInLS
ZFPM2	DownRegulatedGeneInLS				HMGCS1	LostCNVInLS
ZMAT4	DownRegulatedGeneInLS				TMEM267	LostCNVInLS
ZNF385B	DownRegulatedGeneInLS				PAIP1	LostCNVInLS
ZNF804A	DownRegulatedGeneInLS				NNT-AS1	LostCNVInLS
ZNF804B	DownRegulatedGeneInLS				NNT	LostCNVInLS
					MRPS30-DT	LostCNVInLS
					MRPS30	LostCNVInLS
					HCN1	LostCNVInLS
					EMB	LostCNVInLS
					PARP8	LostCNVInLS
					MOCS2	LostCNVInLS
					CCNH	LostCNVInLS
					TMEM161B	LostCNVInLS
					LINC00461	LostCNVInLS
					MEF2C	LostCNVInLS
					MEF2C-AS1	LostCNVInLS
					MBLAC2	LostCNVInLS
					POLR3G	LostCNVInLS
					ADGRV1	LostCNVInLS
					ARRDC3	LostCNVInLS
					NR2F1-AS1	LostCNVInLS
					NR2F1	LostCNVInLS
					FAM172A	LostCNVInLS
					KIAA0825	LostCNVInLS
					SLF1	LostCNVInLS
					MCTP1	LostCNVInLS
					TTC37	LostCNVInLS
					RHOBTB3	LostCNVInLS
					GLRX	LostCNVInLS
					ELL2	LostCNVInLS
					PCSK1	LostCNVInLS
					CAST	LostCNVInLS
					ERAP1	LostCNVInLS
					LNPEP	LostCNVInLS
					LIX1-AS1	LostCNVInLS
					RGMB	LostCNVInLS
					CHD1	LostCNVInLS
					FAM174A	LostCNVInLS
					PAM	LostCNVInLS
					PPIP5K2	LostCNVInLS
					EFNA5	LostCNVInLS
					FBXL17	LostCNVInLS
					FER	LostCNVInLS
					PJA2	LostCNVInLS
					MAN2A1	LostCNVInLS
					TMEM232	LostCNVInLS
					SLC25A46	LostCNVInLS
					WDR36	LostCNVInLS
					CAMK4	LostCNVInLS
					STARD4	LostCNVInLS
					TRAM2	LostCNVInLS
					TMEM14A	LostCNVInLS
					GSTA4	LostCNVInLS
					FBXO9	LostCNVInLS
					ELOVL5	LostCNVInLS
					GCLC	LostCNVInLS
					MLIP	LostCNVInLS
					HMGCLL1	LostCNVInLS
					COL21A1	LostCNVInLS
					DST	LostCNVInLS
					BEND6	LostCNVInLS
					KIAA1586	LostCNVInLS
					ZNF451	LostCNVInLS
					RAB23	LostCNVInLS
					PRIM2	LostCNVInLS
					KHDRBS2	LostCNVInLS
					PTP4A1	LostCNVInLS
					PHF3	LostCNVInLS
					EYS	LostCNVInLS
					ADGRB3	LostCNVInLS
					LMBRD1	LostCNVInLS
					COL19A1	LostCNVInLS
					FAM135A	LostCNVInLS
					SMAP1	LostCNVInLS
					B3GAT2	LostCNVInLS
					OGFRL1	LostCNVInLS
					RIMS1	LostCNVInLS
					KCNQ5	LostCNVInLS
					KHDC1	LostCNVInLS
					OOEP	LostCNVInLS
					MTO1	LostCNVInLS
					EEF1A1	LostCNVInLS
					SLC17A5	LostCNVInLS
					COL12A1	LostCNVInLS
					COX7A2	LostCNVInLS
					TMEM30A	LostCNVInLS
					SENP6	LostCNVInLS
					MYO6	LostCNVInLS
					IRAK1BP1	LostCNVInLS
					PHIP	LostCNVInLS
					HMGN3	LostCNVInLS
					LCA5	LostCNVInLS
					SH3BGRL2	LostCNVInLS
					ELOVL4	LostCNVInLS
					BCKDHB	LostCNVInLS
					IBTK	LostCNVInLS
					TPBG	LostCNVInLS
					UBE3D	LostCNVInLS
					PGM3	LostCNVInLS
					ME1	LostCNVInLS
					SNAP91	LostCNVInLS
					CYB5R4	LostCNVInLS
					MRAP2	LostCNVInLS
					CEP162	LostCNVInLS
					SNX14	LostCNVInLS
					HTR1E	LostCNVInLS
					ZNF292	LostCNVInLS
					SMIM8	LostCNVInLS
					SLC35A1	LostCNVInLS
					RARS2	LostCNVInLS
					ORC3	LostCNVInLS
					AKIRIN2	LostCNVInLS
					CNR1	LostCNVInLS
					RNGTT	LostCNVInLS
					PNRC1	LostCNVInLS
					SRSF12	LostCNVInLS
					PM20D2	LostCNVInLS
					NKAIN2	LostCNVInLS
					RNF217	LostCNVInLS
					TPD52L1	LostCNVInLS
					HDDC2	LostCNVInLS
					NCOA7	LostCNVInLS
					HINT3	LostCNVInLS
					TRMT11	LostCNVInLS
					RNF146	LostCNVInLS
					ECHDC1	LostCNVInLS
					THEMIS	LostCNVInLS
					PTPRK	LostCNVInLS
					LAMA2	LostCNVInLS
					ARHGAP18	LostCNVInLS
					L3MBTL3	LostCNVInLS
					EPB41L2	LostCNVInLS
					AKAP7	LostCNVInLS
					MED23	LostCNVInLS
					MOXD1	LostCNVInLS
					STX7	LostCNVInLS
					SLC18B1	LostCNVInLS
					RPS12	LostCNVInLS
					TBPL1	LostCNVInLS
					SGK1	LostCNVInLS
					HBS1L	LostCNVInLS
					AHI1	LostCNVInLS
					PDE7B	LostCNVInLS
					BCLAF1	LostCNVInLS
					MAP7	LostCNVInLS
					MAP3K5	LostCNVInLS
					IFNGR1	LostCNVInLS
					ARFGEF3	LostCNVInLS
					CCDC28A	LostCNVInLS
					REPS1	LostCNVInLS
					HECA	LostCNVInLS
					VTA1	LostCNVInLS
					HIVEP2	LostCNVInLS
					AIG1	LostCNVInLS
					PEX3	LostCNVInLS
					PHACTR2	LostCNVInLS
					PLAGL1	LostCNVInLS
					UTRN	LostCNVInLS
					EPM2A	LostCNVInLS
					SHPRH	LostCNVInLS
					GRM1	LostCNVInLS
					STXBP5-AS1	LostCNVInLS
					STXBP5	LostCNVInLS
					SAMD5	LostCNVInLS
					SASH1	LostCNVInLS
					UST	LostCNVInLS
					TAB2	LostCNVInLS
					PPIL4	LostCNVInLS
					GINM1	LostCNVInLS
					LATS1	LostCNVInLS
					PCMT1	LostCNVInLS
					LRP11	LostCNVInLS
					PPP1R14C	LostCNVInLS
					PLEKHG1	LostCNVInLS
					MTHFD1L	LostCNVInLS
					AKAP12	LostCNVInLS
					RMND1	LostCNVInLS
					SYNE1	LostCNVInLS
					RGS17	LostCNVInLS
					OPRM1	LostCNVInLS
					IPCEF1	LostCNVInLS
					CNKSR3	LostCNVInLS
					SCAF8	LostCNVInLS
					TIAM2	LostCNVInLS
					TFB1M	LostCNVInLS
					ARID1B	LostCNVInLS
					TMEM242	LostCNVInLS
					ZDHHC14	LostCNVInLS
					SNX9	LostCNVInLS
					SYNJ2	LostCNVInLS
					SERAC1	LostCNVInLS
					GTF2H5	LostCNVInLS
					TULP4	LostCNVInLS
					TMEM181	LostCNVInLS
					DYNLT1	LostCNVInLS
					RSPH3	LostCNVInLS
					SOD2	LostCNVInLS
					WTAP	LostCNVInLS
					TCP1	LostCNVInLS
					MRPL18	LostCNVInLS
					IGF2R	LostCNVInLS
					MAP3K4	LostCNVInLS
					AGPAT4	LostCNVInLS
					PRKN	LostCNVInLS
					PACRG	LostCNVInLS
					QKI	LostCNVInLS
					PDE10A	LostCNVInLS
					SFT2D1	LostCNVInLS
					MPC1	LostCNVInLS
					RPS6KA2	LostCNVInLS
					AFDN	LostCNVInLS
					WDR27	LostCNVInLS
					PHF10	LostCNVInLS
					FAM120B	LostCNVInLS
					PSMB1	LostCNVInLS
					FBXO25	LostCNVInLS
					TDRP	LostCNVInLS
					ERICH1	LostCNVInLS
					DLGAP2	LostCNVInLS
					KBTBD11	LostCNVInLS
					MYOM2	LostCNVInLS
					CSMD1	LostCNVInLS
					MCPH1	LostCNVInLS
					MCPH1-AS1	LostCNVInLS
					AGPAT5	LostCNVInLS
					FAM85B	LostCNVInLS
					PRAG1	LostCNVInLS
					MFHAS1	LostCNVInLS
					TNKS	LostCNVInLS
					MSRA	LostCNVInLS
					XKR6	LostCNVInLS
					WASHC1	LostCNVInLS
					CBWD1	LostCNVInLS
					SMARCA2	LostCNVInLS
					VLDLR-AS1	LostCNVInLS
					KCNV2	LostCNVInLS
					PUM3	LostCNVInLS
					RFX3	LostCNVInLS
					GLIS3	LostCNVInLS
					SLC1A1	LostCNVInLS
					SPATA6L	LostCNVInLS
					CDC37L1	LostCNVInLS
					AK3	LostCNVInLS
					RCL1	LostCNVInLS
					JAK2	LostCNVInLS
					PLGRKT	LostCNVInLS
					RIC1	LostCNVInLS
					ERMP1	LostCNVInLS
					KIAA2026	LostCNVInLS
					RANBP6	LostCNVInLS
					UHRF2	LostCNVInLS
					GLDC	LostCNVInLS
					KDM4C	LostCNVInLS
					PTPRD	LostCNVInLS
					LURAP1L	LostCNVInLS
					MPDZ	LostCNVInLS
					NFIB	LostCNVInLS
					ZDHHC21	LostCNVInLS
					FREM1	LostCNVInLS
					TTC39B	LostCNVInLS
					SNAPC3	LostCNVInLS
					PSIP1	LostCNVInLS
					CCDC171	LostCNVInLS
					CNTLN	LostCNVInLS
					SH3GL2	LostCNVInLS
					ADAMTSL1	LostCNVInLS
					RRAGA	LostCNVInLS
					DENND4C	LostCNVInLS
					RPS6	LostCNVInLS
					ACER2	LostCNVInLS
					SLC24A2	LostCNVInLS
					MLLT3	LostCNVInLS
					FOCAD	LostCNVInLS
					KLHL9	LostCNVInLS
					ZMYND11	LostCNVInLS
					DIP2C	LostCNVInLS
					LARP4B	LostCNVInLS
					GTPBP4	LostCNVInLS
					IDI1	LostCNVInLS
					WDR37	LostCNVInLS
					ADARB2	LostCNVInLS
					PFKP	LostCNVInLS
					PITRM1	LostCNVInLS
					KLF6	LostCNVInLS
					GDI2	LostCNVInLS
					ANKRD16	LostCNVInLS
					FBH1	LostCNVInLS
					RBM17	LostCNVInLS
					PFKFB3	LostCNVInLS
					SFMBT2	LostCNVInLS
					KIN	LostCNVInLS
					ATP5F1C	LostCNVInLS
					TAF3	LostCNVInLS
					CELF2	LostCNVInLS
					CELF2-AS2	LostCNVInLS
					UPF2	LostCNVInLS
					DHTKD1	LostCNVInLS
					SEC61A2	LostCNVInLS
					NUDT5	LostCNVInLS
					CDC123	LostCNVInLS
					CAMK1D	LostCNVInLS
					CCDC3	LostCNVInLS
					OPTN	LostCNVInLS
					FRMD4A	LostCNVInLS
					RPP38	LostCNVInLS
					NMT2	LostCNVInLS
					FAM171A1	LostCNVInLS
					ITGA8	LostCNVInLS
					MINDY3	LostCNVInLS
					RSU1	LostCNVInLS
					STAM	LostCNVInLS
					CACNB2	LostCNVInLS
					NSUN6	LostCNVInLS
					ARL5B	LostCNVInLS
					MALRD1	LostCNVInLS
					PLXDC2	LostCNVInLS
					NEBL	LostCNVInLS
					MLLT10	LostCNVInLS
					DNAJC1	LostCNVInLS
					BMI1	LostCNVInLS
					PIP4K2A	LostCNVInLS
					MSRB2	LostCNVInLS
					KIAA1217	LostCNVInLS
					ARHGAP21	LostCNVInLS
					PRTFDC1	LostCNVInLS
					GPR158	LostCNVInLS
					ABI1	LostCNVInLS
					ANKRD26	LostCNVInLS
					YME1L1	LostCNVInLS
					ACBD5	LostCNVInLS
					RAB18	LostCNVInLS
					MKX	LostCNVInLS
					MPP7	LostCNVInLS
					WAC-AS1	LostCNVInLS
					WAC	LostCNVInLS
					JCAD	LostCNVInLS
					MTPAP	LostCNVInLS
					ZNF438	LostCNVInLS
					ZEB1	LostCNVInLS
					ARHGAP12	LostCNVInLS
					KIF5B	LostCNVInLS
					EPC1	LostCNVInLS
					CCDC7	LostCNVInLS
					ITGB1	LostCNVInLS
					NRP1	LostCNVInLS
					ALG8	LostCNVInLS
					GAB2	LostCNVInLS
					NARS2	LostCNVInLS
					TENM4	LostCNVInLS
					PRCP	LostCNVInLS
					RAB30	LostCNVInLS
					PCF11	LostCNVInLS
					ANKRD42	LostCNVInLS
					CCDC90B	LostCNVInLS
					DLG2	LostCNVInLS
					TMEM126B	LostCNVInLS
					CREBZF	LostCNVInLS
					SYTL2	LostCNVInLS
					PICALM	LostCNVInLS
					EED	LostCNVInLS
					ME3	LostCNVInLS
					PRSS23	LostCNVInLS
					TMEM135	LostCNVInLS
					GRM5	LostCNVInLS
					NAALAD2	LostCNVInLS
					CHORDC1	LostCNVInLS
					FAT3	LostCNVInLS
					SLC36A4	LostCNVInLS
					CEP295	LostCNVInLS
					TAF1D	LostCNVInLS
					MRE11	LostCNVInLS
					ANKRD49	LostCNVInLS
					CWC15	LostCNVInLS
					SRSF8	LostCNVInLS
					ENDOD1	LostCNVInLS
					SESN3	LostCNVInLS
					FAM76B	LostCNVInLS
					CEP57	LostCNVInLS
					MTMR2	LostCNVInLS
					MAML2	LostCNVInLS
					CCDC82	LostCNVInLS
					CNTN5	LostCNVInLS
					TRPC6	LostCNVInLS
					CEP126	LostCNVInLS
					BIRC2	LostCNVInLS
					DCUN1D5	LostCNVInLS
					DYNC2H1	LostCNVInLS
					LINC02552	LostCNVInLS
					GRIA4	LostCNVInLS
					MSANTD4	LostCNVInLS
					KBTBD3	LostCNVInLS
					AASDHPPT	LostCNVInLS
					PCDH9-AS1	LostCNVInLS
					PCDH9-AS2	LostCNVInLS
					KLHL1	LostCNVInLS
					DACH1	LostCNVInLS
					MZT1	LostCNVInLS
					DIS3	LostCNVInLS
					PIBF1	LostCNVInLS
					KLF12	LostCNVInLS
					TBC1D4	LostCNVInLS
					COMMD6	LostCNVInLS
					UCHL3	LostCNVInLS
					LMO7	LostCNVInLS
					FBXL3	LostCNVInLS
					MYCBP2	LostCNVInLS
					SLAIN1	LostCNVInLS
					RBM26	LostCNVInLS
					NDFIP2	LostCNVInLS
					SPRY2	LostCNVInLS
					SLITRK1	LostCNVInLS
					MIR4500HG	LostCNVInLS
					SLITRK5	LostCNVInLS
					GPC5	LostCNVInLS
					GPC6	LostCNVInLS
					GPR180	LostCNVInLS
					DZIP1	LostCNVInLS
					DNAJC3	LostCNVInLS
					UGGT2	LostCNVInLS
					HS6ST3	LostCNVInLS
					MBNL2	LostCNVInLS
					RAP2A	LostCNVInLS
					IPO5	LostCNVInLS
					FARP1	LostCNVInLS
					STK24	LostCNVInLS
					DOCK9	LostCNVInLS
					UBAC2	LostCNVInLS
					TM9SF2	LostCNVInLS
					CLYBL	LostCNVInLS
					PCCA	LostCNVInLS
					NALCN	LostCNVInLS
					FGF14	LostCNVInLS
					TPP2	LostCNVInLS
					EFNB2	LostCNVInLS
					ARGLU1	LostCNVInLS
					LIG4	LostCNVInLS
					ABHD13	LostCNVInLS
					TNFSF13B	LostCNVInLS
					MYO16	LostCNVInLS
					IRS2	LostCNVInLS
					COL4A2	LostCNVInLS
					CARS2	LostCNVInLS
					ANKRD10	LostCNVInLS
					ARHGEF7	LostCNVInLS
					TUBGCP3	LostCNVInLS
					ATP11A	LostCNVInLS
					MCF2L	LostCNVInLS
					PCID2	LostCNVInLS
					CUL4A	LostCNVInLS
					LAMP1	LostCNVInLS
					DCUN1D2	LostCNVInLS
					TMCO3	LostCNVInLS
					TFDP1	LostCNVInLS
					GAS6	LostCNVInLS
					RASA3	LostCNVInLS
					CDC16	LostCNVInLS
					UPF3A	LostCNVInLS
					KCTD1	LostCNVInLS
					AQP4-AS1	LostCNVInLS
					CDH2	LostCNVInLS
					B4GALT6	LostCNVInLS
					TRAPPC8	LostCNVInLS
					RNF138	LostCNVInLS
					GAREM1	LostCNVInLS
					CCDC178	LostCNVInLS
					ASXL3	LostCNVInLS
					NOL4	LostCNVInLS
					DTNA	LostCNVInLS
					MAPRE2	LostCNVInLS
					ZNF397	LostCNVInLS
					ZSCAN30	LostCNVInLS
					ZNF24	LostCNVInLS
					GALNT1	LostCNVInLS
					RPRD1A	LostCNVInLS
					SLC39A6	LostCNVInLS
					ELP2	LostCNVInLS
					FHOD3	LostCNVInLS
					TPGS2	LostCNVInLS
					KIAA1328	LostCNVInLS
					CELF4	LostCNVInLS
					LINC01902	LostCNVInLS
					PIK3C3	LostCNVInLS
					RIT2	LostCNVInLS
					SYT4	LostCNVInLS
					SETBP1	LostCNVInLS
					EPG5	LostCNVInLS
					ATP5F1A	LostCNVInLS
					C18orf25	LostCNVInLS
					RNF165	LostCNVInLS
					ST8SIA5	LostCNVInLS
					PIAS2	LostCNVInLS
					KATNAL2	LostCNVInLS
					SMAD2	LostCNVInLS
					ZBTB7C	LostCNVInLS
					CTIF	LostCNVInLS
					DYM	LostCNVInLS
					MBD1	LostCNVInLS
					CXXC1	LostCNVInLS
					MAPK4	LostCNVInLS
					ME2	LostCNVInLS
					SMAD4	LostCNVInLS
					DCC	LostCNVInLS
					MBD2	LostCNVInLS
					POLI	LostCNVInLS
					RAB27B	LostCNVInLS
					TCF4	LostCNVInLS
					TXNL1	LostCNVInLS
					WDR7	LostCNVInLS
					ST8SIA3	LostCNVInLS
					ONECUT2	LostCNVInLS
					FECH	LostCNVInLS
					ATP8B1	LostCNVInLS
					NEDD4L	LostCNVInLS
					MALT1	LostCNVInLS
					ZNF532	LostCNVInLS
					LMAN1	LostCNVInLS
					CCBE1	LostCNVInLS
					CDH20	LostCNVInLS
					PIGN	LostCNVInLS
					ZCCHC2	LostCNVInLS
					PHLPP1	LostCNVInLS
					BCL2	LostCNVInLS
					KDSR	LostCNVInLS
					VPS4B	LostCNVInLS
					CDH7	LostCNVInLS
					TMX3	LostCNVInLS
					CCDC102B	LostCNVInLS
					DOK6	LostCNVInLS
					RTTN	LostCNVInLS
					SOCS6	LostCNVInLS
					CBLN2	LostCNVInLS
					NETO1	LostCNVInLS
					CNDP2	LostCNVInLS
					ZNF407	LostCNVInLS
					TSHZ1	LostCNVInLS
					ZNF516	LostCNVInLS
					ZNF236	LostCNVInLS
					MBP	LostCNVInLS
					ATP9B	LostCNVInLS
					TXNL4A	LostCNVInLS
					ADNP2	LostCNVInLS

## Sheet: Figure S10D
Figure S10D
EnrichR results
term	p-value	q-value
Regulation Of Commissural Axon Pathfinding By SLIT And ROBO R-HSA-428542	9.92e-08	2.3e-05
Neuronal System R-HSA-112316	1.66e-07	2.3e-05
Adherens Junctions Interactions R-HSA-418990	4.48e-07	4.15e-05
Protein-protein Interactions At Synapses R-HSA-6794362	8.16e-06	0.000567
Cell-cell Junction Organization R-HSA-421270	1.96e-05	0.00109
Cell Junction Organization R-HSA-446728	0.000103	0.00477
Nervous System Development R-HSA-9675108	0.000177	0.00702
Neurexins And Neuroligins R-HSA-6794361	0.000255	0.00886
Cell-Cell Communication R-HSA-1500931	0.000487	0.013
Axon Guidance R-HSA-422475	0.000506	0.013
HS-GAG Biosynthesis R-HSA-2022928	0.000559	0.013
Inactivation Of CDC42 And RAC1 R-HSA-428543	0.000596	0.013
Cardiac Conduction R-HSA-5576891	0.000609	0.013
Phase 0 - Rapid Depolarisation R-HSA-5576892	0.000678	0.0135
Role Of ABL In ROBO-SLIT Signaling R-HSA-428890	0.000792	0.0147
Presynaptic Depolarization And Calcium Channel Opening R-HSA-112308	0.00184	0.0301
Activation Of RAC1 R-HSA-428540	0.00184	0.0301
Defective EXT1 Causes Exostoses 1 TRPS2 And CHDS R-HSA-3656253	0.00217	0.0321
Transmission Across Chemical Synapses R-HSA-112315	0.00219	0.0321
Netrin-1 Signaling R-HSA-373752	0.00236	0.0327
Heparan Sulfate/Heparin (HS-GAG) Metabolism R-HSA-1638091	0.00295	0.039
Muscle Contraction R-HSA-397014	0.00424	0.0536
Defective B4GALT7 Causes EDS Progeroid Type R-HSA-3560783	0.00515	0.0544
Defective B3GALT6 Causes EDSP2 And SEMDJL1 R-HSA-4420332	0.00515	0.0544
Defective B3GAT3 Causes JDSSDHD R-HSA-3560801	0.00515	0.0544
Signaling By ROBO Receptors R-HSA-376176	0.00555	0.0544
Synaptic Adhesion-Like Molecules R-HSA-8849932	0.00567	0.0544
HS-GAG Degradation R-HSA-2024096	0.00567	0.0544
Unblocking Of NMDA Receptors Glutamate Binding And Activation R-HSA-438066	0.00567	0.0544
Regulation Of Insulin Secretion R-HSA-422356	0.00839	0.0774
GAG Synthesis Requires Tetrasaccharide Linker Sequence R-HSA-1971475	0.00863	0.0774
Adrenaline noradrenaline Inhibits Insulin Secretion R-HSA-400042	0.00997	0.0866
Regulation Of TP53 Activity Thru Acetylation R-HSA-6804758	0.0107	0.0899
Regulation Of Expression Of SLITs And ROBOs R-HSA-9010553	0.0128	0.103
Developmental Biology R-HSA-1266738	0.013	0.103
Post-translational Modification: Synthesis Of GPI-anchored Proteins R-HSA-163125	0.0136	0.105
NCAM1 Interactions R-HSA-419037	0.017	0.124
Early SARS-CoV-2 Infection Events R-HSA-9772572	0.017	0.124
Integration Of Energy Metabolism R-HSA-163685	0.0193	0.131
Amine Ligand-Binding Receptors R-HSA-375280	0.0197	0.131
Class C/3 (Metabotropic Glutamate/Pheromone Receptors) R-HSA-420499	0.0197	0.131
Diseases Associated With Glycosaminoglycan Metabolism R-HSA-3560782	0.0197	0.131
Sensory Perception Of Sweet Bitter And Umami (Glutamate) Taste R-HSA-9717207	0.0207	0.134
Voltage Gated Potassium Channels R-HSA-1296072	0.0226	0.14
Retinoid Metabolism And Transport R-HSA-975634	0.0226	0.14
Metabolism Of Fat-Soluble Vitamins R-HSA-6806667	0.0267	0.155
Sensory Perception Of Taste R-HSA-9717189	0.0267	0.155
Muscarinic Acetylcholine Receptors R-HSA-390648	0.0267	0.155
Glycosaminoglycan Metabolism R-HSA-1630316	0.0273	0.155
EPH-ephrin Mediated Repulsion Of Cells R-HSA-3928665	0.0288	0.16
Chondroitin Sulfate/Dermatan Sulfate Metabolism R-HSA-1793185	0.0299	0.163
Protein Repair R-HSA-5676934	0.032	0.171
Phase 1 - Inactivation Of Fast Na+ Channels R-HSA-5576894	0.0372	0.195
NCAM Signaling For Neurite Out-Growth R-HSA-375165	0.038	0.196
ROBO Receptors Bind AKAP5 R-HSA-9010642	0.0424	0.203
RUNX2 Regulates Genes Involved In Cell Migration R-HSA-8941332	0.0424	0.203
Release Of Hh-Np From Secreting Cell R-HSA-5362798	0.0424	0.203
Netrin Mediated Repulsion Signals R-HSA-418886	0.0424	0.203
PI5P Regulates TP53 Acetylation R-HSA-6811555	0.0476	0.222
Sensory Perception R-HSA-9709957	0.0494	0.222
