# Supplementary material for: Neuronal cell cycle reentry events in the aging brain are more prevalent in neurodegeneration and lead to cellular senescence
Source: PLoS Biol. 2024 Apr 23;22(4):e3002559. doi: 10.1371/journal.pbio.3002559 (PMC11037540; doi:10.1371/journal.pbio.3002559)
Supplement: S1 Data files — (ZIP) [file pbio.3002559.s034.zip › Data_S11_Fig.xlsx]

## Sheet: Figure S11A
Figure S11A
Scripts: transcriptionFactorAnalysis.code.R
	L4/6	L4/5	L2/3	L5/6	ES	LS	L6	L5	Group	Pattern
ARNT(+)	0.00626756	0.0134157	0.00552889	0.0112639	0.0123939	0.0121637	0.00798623	0.0201534	C3	Inhibited
HIVEP1(+)	0.00624219	0.00946507	0.00360002	0.00729596	0.0072157	0.00632668	0.00494915	0.0151127	C3	Inhibited
BACH2(+)	0.0103244	0.0153208	0.00864358	0.0151711	0.0150755	0.00832469	0.0134605	0.118663	C3	Inhibited
ETV5(+)	0.0204297	0.0246784	0.0278678	0.0363097	0.022703	0.0216155	0.0153654	0.0513242	C3	Inhibited
FOXO3(+)	0.018301	0.0266308	0.020421	0.0220063	0.0191451	0.0232282	0.0168041	0.0201807	C3	Inhibited
RARB(+)	0.0289441	0.0907065	0.0214471	0.0274224	0.0240699	0.0224582	0.0107555	0.0667105	C3	Inhibited
ZFHX3(+)	0.0226173	0.0138146	0.0196475	0.105288	0.023504	0.015587	0.0195334	0.050887	C5	Inhibited
BCL11A(+)	0.0653223	0.0738282	0.0532379	0.0966393	0.0436499	0.0347553	0.0625401	0.10809	C5	Inhibited
FOXN3(+)	0.0742578	0.0855146	0.0608458	0.101445	0.0477362	0.0288174	0.0592454	0.107962	C5	Inhibited
ELF2(+)	0.0340465	0.0350062	0.0331291	0.0394243	0.0326262	0.0249229	0.0327435	0.035935	C5	Inhibited
TEAD1(+)	0.0535312	0.0572276	0.0376348	0.0765739	0.0320501	0.018422	0.0551679	0.0566578	C5	Inhibited
USP39(+)	0.0927076	0.08775	0.0824899	0.120696	0.059117	0.0327496	0.10444	0.0805583	C5	Inhibited
IKZF2(+)	0.0893249	0.0538466	0.0598527	0.0885534	0.0431019	0.0208404	0.0787176	0.0494662	C5	Inhibited
NFATC3(+)	0.0332872	0.030719	0.0321689	0.0382474	0.0320277	0.0207274	0.0389644	0.0280721	C5	Inhibited
MKX(+)	0.0671727	0.0677766	0.0456912	0.0658334	0.0391499	0.0306848	0.0759489	0.050197	C5	Inhibited
TBL1XR1(+)	0.0332575	0.0301469	0.0296073	0.0316821	0.0289091	0.0282571	0.0341824	0.0283831	C5	Inhibited
MEF2C(+)	0.28057	0.2807	0.280454	0.249636	0.158067	0.135833	0.252995	0.237922	C5	Inhibited
PBX1(+)	0.182004	0.18842	0.211523	0.195248	0.128951	0.0620716	0.167681	0.199853	C5	Inhibited
TCF4(+)	0.122154	0.121496	0.122514	0.112013	0.0834813	0.0512968	0.116769	0.112427	C5	Inhibited
FOXP2(+)	0.0854287	0.0871975	0.0833504	0.087559	0.0612231	0.0390853	0.0846014	0.0891934	C5	Inhibited
ZEB1(+)	0.0886037	0.0894392	0.0850158	0.0862258	0.0619846	0.0377569	0.0843645	0.0844179	C5	Inhibited
KDM5A(+)	0.0353112	0.0327026	0.0361105	0.0357693	0.0331006	0.0230282	0.0354911	0.0334861	C5	Inhibited
ZNF91(+)	0.259399	0.25587	0.269979	0.246681	0.206032	0.125781	0.23812	0.214992	C5	Inhibited
BDP1(+)	0.0691042	0.0628547	0.0711291	0.0665402	0.0544226	0.0314359	0.0683437	0.0592097	C5	Inhibited
BPTF(+)	0.0550045	0.0530318	0.0542974	0.0533343	0.0473162	0.0349527	0.0527201	0.0519628	C5	Inhibited
CUX1(+)	0.0795191	0.0739116	0.0822759	0.0727481	0.0596692	0.0363573	0.0848488	0.0707983	C5	Inhibited
NR3C1(+)	0.0493883	0.0463791	0.0495743	0.047882	0.0410501	0.0337004	0.0510763	0.0443547	C5	Inhibited
FOXP1(+)	0.15508	0.158819	0.148454	0.131922	0.101669	0.0605048	0.162163	0.137226	C5	Inhibited
NRF1(+)	0.0407405	0.0388402	0.0376221	0.0378844	0.0337186	0.0215304	0.0425842	0.0400607	C5	Inhibited
JUND(+)	0.0561263	0.055048	0.0559525	0.0542064	0.0474969	0.0525297	0.0548781	0.0514468	C5	Inhibited
LHX2(+)	0.0807174	0.0811131	0.0818112	0.0437448	0.0483221	0.0268215	0.0234204	0.0680823	C5	Inhibited
ZNF345(+)	0.00877653	0.00685911	0.0299213	0.00558645	0.0201553	0.0156428	0.00354088	0.0316763	C5	Inhibited
RFX2(+)	0.0140516	0.0165527	0.0233096	0.0211586	0.0220455	0.0100825	0.0136945	0.0206097	C5	Inhibited
ZBTB7C(+)	0.00316508	0.00514135	0.0193609	0.00562633	0.0107164	0.00261928	0.00283899	0.00233455	C5	Inhibited
E2F3(+)	0.0352624	0.011188	0.0401223	0.0290549	0.0405773	0.0296117	0.0302967	0.0220893	C5	Inhibited
ATF2(+)	0.0445902	0.042507	0.0488939	0.0440932	0.0412605	0.0416652	0.0476987	0.0398116	C5	Inhibited
POU2F2(+)	0.0431376	0.0279267	0.0480313	0.0325101	0.0378796	0.0177902	0.0421109	0.0263039	C5	Inhibited
PPARG(+)	0.0242746	0.021803	0.0334067	0.0276327	0.0242663	0.0121951	0.0310917	0.0195636	C5	Inhibited
CREB5(+)	0.0398395	0.016961	0.010595	0.0165882	0.0198244	0.0141262	0.0354482	0.013787	C5	Inhibited
FOXN2(+)	0.0371886	0.0152749	0.0157353	0.0243206	0.0222153	0.0195908	0.0177185	0.0180964	C5	Inhibited
TCF12(+)	0.0394372	0.0129699	0.0179621	0.0202869	0.0277698	0.017101	0.0206965	0.0182056	C5	Inhibited
HES4(+)	0.0165652	0.0264666	0.0189261	0.0203686	0.024097	0.0155844	0.0355333	0.0357806	C5	Inhibited
CHD2(+)	0.0313794	0.0295508	0.0310646	0.0291665	0.0329808	0.0273547	0.0348777	0.0296404	C5	Inhibited
ATF6(+)	0.0304964	0.0371585	0.0335944	0.0247536	0.0318491	0.0207427	0.0613989	0.0384446	C5	Inhibited
PBX3(+)	0.0522747	0.0344117	0.0428773	0.0377881	0.0385705	0.0231138	0.0960549	0.0359789	C5	Inhibited
MEF2A(+)	0.0596003	0.0602803	0.0668942	0.0433565	0.0501775	0.0383951	0.0802013	0.0454643	C5	Inhibited
SOX5(+)	0.417511	0.289626	0.303357	0.187907	0.141325	0.0369331	0.515132	0.312243	C5	Inhibited
UBE2K(+)	0.045908	0.0450649	0.0435271	0.0420757	0.0364896	0.0581856	0.0500845	0.0384456	C2	Activated
ELK1(+)	0.0461561	0.045542	0.0459583	0.0457524	0.0444448	0.0548292	0.0454951	0.0429348	C2	Activated
EGR1(+)	0.0427121	0.044747	0.0437835	0.0425223	0.0362015	0.0696436	0.0407355	0.0370858	C2	Activated
KLF9(+)	0.0471197	0.0502078	0.0516289	0.0453855	0.0368502	0.0825466	0.0406643	0.0360869	C2	Activated
HLF(+)	0.0454328	0.0472273	0.0456922	0.0444096	0.0379676	0.0611876	0.0429402	0.0458172	C2	Activated
PKM(+)	0.363245	0.35248	0.376332	0.340418	0.190542	0.576842	0.299102	0.291307	C2	Activated
ZNF337(+)	0.00756455	0.00859766	0.00811348	0.00740998	0.00829124	0.0113134	0.00825706	0.00490457	C2	Activated
FOXG1(+)	0.00447672	0.00634905	0.00804196	0.00430184	0.00733502	0.0215074	0.00433433	0.005758	C2	Activated
PPARGC1A(+)	0.000867671	0.000689821	0.00354824	0.000890644	0.00367126	0.0108435	0.000626382	0.000181046	C2	Activated
EGR3(+)	0.0258215	0.0264091	0.0289955	0.0262993	0.0301101	0.0533972	0.0273066	0.023349	C2	Activated
JUN(+)	0.0277973	0.0270587	0.0288582	0.0276655	0.0287564	0.0526229	0.026877	0.0238805	C2	Activated
THRA(+)	0.0465421	0.045403	0.0499593	0.0460058	0.0498891	0.0937121	0.044532	0.0382411	C2	Activated
ZBTB7A(+)	0.0382995	0.0378725	0.0375793	0.0371243	0.0385706	0.0492417	0.0361699	0.0344109	C2	Activated
CEBPB(+)	0.0279061	0.0274435	0.0284887	0.0277677	0.0327091	0.0515303	0.0256862	0.0237431	C2	Activated
TEF(+)	0.0425702	0.0427307	0.0432685	0.0415688	0.0485121	0.0752999	0.0395357	0.0364922	C2	Activated
ANXA11(+)	0.0208168	0.0171976	0.0224997	0.0227933	0.0261428	0.0351283	0.0215472	0.0152222	C2	Activated
USF2(+)	0.0448283	0.0411635	0.045735	0.0405295	0.0542749	0.0756888	0.0460421	0.0377208	C2	Activated
KLF16(+)	0.0244772	0.0244644	0.0251391	0.0241114	0.0317289	0.0443658	0.0244986	0.0216579	C2	Activated
UBTF(+)	0.0241311	0.0242149	0.0237157	0.0238758	0.0333955	0.0434042	0.0235102	0.0212567	C2	Activated
NR1D1(+)	0.0305753	0.0498252	0.0300374	0.0325901	0.0389206	0.0711027	0.0263916	0.0345529	C2	Activated
ETS2(+)	0.0327669	0.0339679	0.0328925	0.0321904	0.0326549	0.06615	0.031739	0.0314725	C2	Activated
ATF4(+)	0.0261141	0.0275969	0.0257037	0.0262792	0.0273583	0.0582145	0.0253015	0.025994	C2	Activated
YY1(+)	0.0268735	0.028535	0.0269768	0.0275509	0.0290605	0.0570116	0.0262389	0.0260263	C2	Activated
BHLHE40(+)	0.023036	0.0248351	0.023599	0.0235034	0.0270872	0.057784	0.0221287	0.0235328	C2	Activated
TAF7(+)	0.0147153	0.0169932	0.0146831	0.0153188	0.0195067	0.0477501	0.015974	0.0148325	C2	Activated
CEBPD(+)	0.0358627	0.0370291	0.0369894	0.0357053	0.0353406	0.0468224	0.0351537	0.0349753	C2	Activated
NFIC(+)	0.0307794	0.0361765	0.0317469	0.0330573	0.0323232	0.0564582	0.0300971	0.0324825	C2	Activated
RAD21(+)	0.0328643	0.0362647	0.0326798	0.0335249	0.0307045	0.0651387	0.0304524	0.0327172	C2	Activated
SREBF2(+)	0.0249747	0.0262944	0.0228534	0.0248368	0.0275774	0.038656	0.0273038	0.0262637	C2	Activated
ZNF281(+)	0.0144741	0.0163439	0.0138204	0.0176264	0.0228607	0.0325388	0.0191788	0.019955	C2	Activated
BCLAF1(+)	0.0248513	0.0266246	0.0259049	0.0251327	0.027953	0.0342355	0.0245999	0.026224	C2	Activated
TRIM28(+)	0.0249531	0.0267685	0.0241467	0.0221597	0.0323769	0.0503963	0.0229441	0.0244398	C2	Activated
MAZ(+)	0.0281214	0.0293733	0.0273398	0.0278078	0.0347303	0.0544022	0.0264938	0.0287267	C2	Activated
STAT1(+)	0.0135397	0.0162691	0.0140563	0.0140644	0.0206623	0.0415442	0.0128631	0.0162639	C2	Activated
CEBPG(+)	0.00887526	0.0104748	0.00933133	0.0102329	0.0150975	0.0260025	0.00879305	0.0111425	C2	Activated
GTF2F1(+)	0.0130323	0.0155406	0.013268	0.0153718	0.0225143	0.0382	0.01315	0.0163962	C2	Activated
CREBL2(+)	0.0130313	0.0148717	0.0131521	0.0141886	0.0226272	0.0386991	0.0133191	0.0142771	C2	Activated
POLR2A(+)	0.0248741	0.025801	0.0237479	0.0247474	0.033313	0.0508377	0.0244555	0.0237307	C2	Activated
BHLHE41(+)	0.0193212	0.0202969	0.0216463	0.0240657	0.0239712	0.0345122	0.0180325	0.0215	C2	Activated
FOSL2(+)	0.0186603	0.0203994	0.0185103	0.0197462	0.0229987	0.0380471	0.0166639	0.0224504	C2	Activated
ZNF25(+)	0.013056	0.0178762	0.0125899	0.0153077	0.0197725	0.0356303	0.0100475	0.0187751	C2	Activated
ATF1(+)	0.0145443	0.0160098	0.0149476	0.0168256	0.0238598	0.0215969	0.0159418	0.0175126	C4	Activated
NR2C1(+)	0.00657724	0.00819457	0.0068716	0.0101552	0.0203351	0.0161348	0.009365	0.0112629	C4	Activated
PHF8(+)	0.00916219	0.0103313	0.0100661	0.0115366	0.0184242	0.0186018	0.0107295	0.0132286	C4	Activated
SP4(+)	0.00803011	0.00924203	0.00922016	0.00952015	0.0155366	0.0148664	0.00918283	0.011183	C4	Activated
MAX(+)	0.0092236	0.0104716	0.00952353	0.0118431	0.0168266	0.0170699	0.0112053	0.0124012	C4	Activated
SETDB1(+)	0.0115227	0.0126057	0.0119775	0.0136695	0.0195482	0.0185687	0.0127838	0.0137275	C4	Activated
HBP1(+)	0.00249719	0.00392683	0.00308079	0.0042388	0.00928016	0.0105997	0.0014791	0.00539617	C4	Activated
SMARCC2(+)	0.0141909	0.0164501	0.0156646	0.0173404	0.0218329	0.0228516	0.0153203	0.0177997	C4	Activated
GABPA(+)	0.00820594	0.00892316	0.00814535	0.0108161	0.0169509	0.0173464	0.00904085	0.0140615	C4	Activated
SIN3A(+)	0.00857141	0.0104992	0.00872123	0.0104968	0.0169497	0.0175172	0.0100976	0.0125952	C4	Activated
TCF7L2(+)	0.0039878	0.00842295	0.00308981	0.00720082	0.0185739	0.0196097	0.00558712	0.0113003	C4	Activated
GTF2IRD1(+)	0.00364221	0.00441004	0.00422835	0.00544778	0.0308208	0.0251856	0.00342912	0.00710325	C4	Activated
ZFHX2(+)	0.00180386	0.00232444	0.00136168	0.00282825	0.0133851	0.0116394	0.00246906	0.00317961	C4	Activated
NFKB1(+)	0.00263431	0.00354578	0.00225348	0.00370438	0.0127372	0.0121346	0.00299106	0.00528585	C4	Activated
ZNF76(+)	0.00708365	0.00831772	0.00727203	0.00956093	0.0248169	0.024525	0.00717187	0.0111353	C4	Activated
ZNF236(+)	0.00496291	0.00576033	0.00194745	0.00808924	0.0718619	0.0752958	0.00575915	0.0121439	C4	Activated
ZNF667(+)	0.000798372	0.000801118	0.00023708	0.00135409	0.0121981	0.0126172	0.000682776	0.00183191	C4	Activated
IRF2(+)	0.00380757	0.00452656	0.00365716	0.00445572	0.0118735	0.0124424	0.00382301	0.00500601	C4	Activated
PPARD(+)	0.00508961	0.00571021	0.00502968	0.00560647	0.0177938	0.0185933	0.00507026	0.00726325	C4	Activated
CTCF(+)	0.00834629	0.00888879	0.00968977	0.0105744	0.0152376	0.0140151	0.00884024	0.00964959	C4	Activated
ZNF814(+)	0.0149032	0.0147977	0.0168635	0.0162425	0.0235712	0.0209166	0.0142957	0.0138367	C4	Activated
NR1D2(+)	0.0126695	0.0249056	0.0124179	0.0265599	0.0204823	0.0413422	0.0119674	0.0285328	C4	Activated
KLF6(+)	0.00572429	0.00762613	0.00451593	0.00714896	0.010518	0.0148258	0.00660439	0.0103256	C4	Activated
CLOCK(+)	0.0190783	0.0223404	0.0188678	0.0225694	0.0242906	0.0300239	0.0196993	0.0245242	C4	Activated
MXI1(+)	0.0142121	0.0180972	0.0136915	0.0178316	0.0205844	0.024435	0.0135997	0.0202369	C4	Activated
SRF(+)	0.0150177	0.0153617	0.0145626	0.0163144	0.024633	0.0325655	0.0156639	0.0156169	C4	Activated
JDP2(+)	0.00791105	0.00972522	0.00880551	0.00977809	0.0225889	0.0320523	0.0083557	0.0109295	C4	Activated
NFYB(+)	0.00736273	0.00786799	0.0075593	0.00915118	0.0164149	0.0230432	0.00760102	0.00884856	C4	Activated
NR2F6(+)	0.0095615	0.0106326	0.00961486	0.00928883	0.0175867	0.0229235	0.0106268	0.010853	C4	Activated
ESRRA(+)	0.0131679	0.0136669	0.0122651	0.014024	0.0217692	0.0301639	0.013721	0.0157386	C4	Activated
E2F4(+)	0.0124507	0.0137246	0.0128354	0.0140062	0.0222208	0.0282792	0.0138339	0.0153012	C4	Activated
NR1H2(+)	0.00538758	0.00604278	0.00547494	0.00683335	0.0164464	0.0242707	0.0062972	0.00893255	C4	Activated
DEAF1(+)	0.0293318	0.0369626	0.0281825	0.0332482	0.0508629	0.060715	0.0278846	0.0336729	C4	Activated
TFDP1(+)	0.00982578	0.0118008	0.00915778	0.011	0.0150014	0.0196573	0.00784584	0.0113849	C4	Activated
CREB1(+)	0.012398	0.0141659	0.0124061	0.0137105	0.0206665	0.0251289	0.0123835	0.0168924	C4	Activated
SP3(+)	0.00987444	0.0114864	0.0100075	0.0118643	0.0180113	0.0212632	0.0101188	0.0130987	C4	Activated
RBBP5(+)	0.0088301	0.0108577	0.00985853	0.0109701	0.0172857	0.022027	0.00973814	0.0126441	C4	Activated
ELK4(+)	0.00915217	0.0104992	0.00959023	0.0105314	0.0169907	0.022051	0.00912265	0.0120761	C4	Activated
GABPB1(+)	0.00830467	0.0104069	0.00882396	0.0101114	0.0171663	0.0224325	0.00838962	0.0119228	C4	Activated
NFYC(+)	0.00243208	0.00318135	0.00256662	0.00426277	0.00753352	0.0114977	0.00254572	0.00505296	C4	Activated
HDAC2(+)	0.00495009	0.00666857	0.00528753	0.00662065	0.0118141	0.018474	0.00516343	0.00772643	C4	Activated
NR2C2(+)	0.0110424	0.0130051	0.0115001	0.0129213	0.0176179	0.0249119	0.0106015	0.0139353	C4	Activated
KLF7(+)	0.00620652	0.00908858	0.00435755	0.00957735	0.0127047	0.0157262	0.0069054	0.00763893	C4	Activated
RFX1(+)	0.014733	0.0149107	0.0142019	0.0170256	0.0210305	0.0236417	0.0154414	0.0160115	C4	Activated
BRF1(+)	0.0135407	0.0144216	0.0130464	0.0157806	0.0240411	0.0253418	0.0143383	0.0165331	C4	Activated
TAF1(+)	0.0115729	0.0121067	0.011922	0.0135385	0.0187879	0.0199129	0.0119538	0.0133189	C4	Activated
ZNF652(+)	0.00515454	0.00490425	0.00364299	0.00458974	0.0114464	0.0135402	0.00379704	0.00620192	C4	Activated
MEF2D(+)	0.00309637	0.00294929	0.00232775	0.00345148	0.0174577	0.0217078	0.00339652	0.00326875	C4	Activated
STAT6(+)	0.00278665	0.00327022	0.00249628	0.00413367	0.01859	0.0241741	0.00430209	0.00458237	C4	Activated
GTF2B(+)	0.00705539	0.00851544	0.00719493	0.00947027	0.0172534	0.0204616	0.00861398	0.00961139	C4	Activated
RXRB(+)	0.00422286	0.00472154	0.00389441	0.00549956	0.00999862	0.011937	0.00473382	0.0055372	C4	Activated
GTF3A(+)	0.00863887	0.00973396	0.00859542	0.00947802	0.0151489	0.0181707	0.00879927	0.01036	C4	Activated
MXD1(+)	0.00721014	0.00908031	0.00685815	0.00937095	0.0229416	0.0274777	0.00720612	0.00967991	C4	Activated
MLXIPL(+)	0.0376184	0.0394073	0.0370458	0.0387099	0.0481971	0.0364018	0.0359996	0.0393921	C1	Activated
ZNF519(+)	0.0051475	0.00651601	0.00557541	0.00884477	0.0123865	0.00659392	0.00576243	0.00829055	C1	Activated
STAT5B(+)	0.0120756	0.0132101	0.0138051	0.0135398	0.0192535	0.015934	0.0118273	0.0173819	C1	Activated
CPEB1(+)	0.0212063	0.02267	0.0205677	0.0247858	0.0266052	0.0211827	0.0208441	0.0262047	C1	Activated
ZNF507(+)	0.0137991	0.0210804	0.0153833	0.0209964	0.0319901	0.0188633	0.0178794	0.0296706	C1	Activated
RCOR1(+)	0.00750439	0.00712468	0.0109094	0.0183994	0.0158893	0.0163074	0.00709958	0.0123929	C1	Activated
MXD4(+)	0.0309083	0.032066	0.0284361	0.0343707	0.0375716	0.0349192	0.0304843	0.032102	C1	Activated
ARID3A(+)	0.0077623	0.00725936	0.00824488	0.00914173	0.0120269	0.00906749	0.00736642	0.00842215	C1	Activated
NR6A1(+)	0.0159769	0.0177019	0.0171543	0.0221136	0.0330315	0.0249492	0.0164333	0.0206915	C1	Activated
ZNF141(+)	0.00930458	0.00989841	0.00773917	0.0191859	0.0193715	0.015721	0.0199901	0.0148804	C1	Activated
MGA(+)	0.00920636	0.00757791	0.00754159	0.0111452	0.0126215	0.00650066	0.0112278	0.0078421	C1	Activated
RUNX1(+)	0.0210424	0.0188843	0.0168946	0.0208087	0.027342	0.0198725	0.0251125	0.02102	C1	Activated
SMAD2(+)	0.0539218	0.0540512	0.0470799	0.0492118	0.0622467	0.0573466	0.058884	0.0456671	C1	Activated
ATF6B(+)	0.0182448	0.0176212	0.018964	0.0193512	0.0235695	0.0205044	0.0197576	0.0179793	C1	Activated
GLI4(+)	0.0270242	0.0263561	0.0283532	0.0246141	0.0361932	0.030459	0.0305214	0.0233196	C1	Activated
MEIS3(+)	0.0195114	0.0144158	0.0160355	0.0254857	0.0270472	0.0321221	0.0214194	0.0126573	C1	Activated
ACO1(+)	0.00495671	0.00426073	0.00250648	0.00758681	0.0309609	0.0325407	0.0209617	0.0139126	C1	Activated
NFE2L2(+)	0.0187137	0.0167266	0.014547	0.019914	0.0253796	0.0249201	0.0242037	0.0215309	C1	Activated
NR2F1(+)	0.00289343	0.00459405	0.00229276	0.00445707	0.0111217	0.0158689	0.00980044	0.00332978	C1	Activated
CIC(+)	0.0125469	0.0135933	0.0134241	0.0122938	0.0202626	0.0204919	0.01476	0.0125634	C1	Activated
POU6F1(+)	0.00620993	0.00714146	0.00638525	0.0088447	0.0193272	0.0218981	0.0119668	0.00818959	C1	Activated

## Sheet: Figure S11B
Figure S11B
Scripts: transcriptionFactorAnalysis.code.R
TFList	ES	LS	L2/3	L4/5	L4/6	L5	L5/6	L6	Dataset	Status		TFList	ES	LS	L2/3	L4/5	L4/6	L5	L5/6	L6	Dataset	Status		TFList	L5/6	L4/5	ES	L2/3	LS	L5	L4/6	L6	Dataset	Status		TFList	ES	L2/3	L4/5	L4/6	L5/6	L6	LS	Dataset	Status		TFList	ES	LS
SP3(+)	0.0289355	0.0283301	0.01709	0.0176599	0.0143337	0.0199326	0.0160466	0.0103441	Mathys	Control		ETV5(+)	0.028841	0.0223075	0.0156757	0.0181204	0.0144756	0.0501289	0.0245417	0.0110524	Lau	Control		NFAT5(+)	0.209273	0.183111	0.110617	0.287318	0.0610013	0.20184	0.296549	0.27323	Nagy	Control		E2F3(+)	0.0157677	0.00928092	0.00629237	0.00672614	0.00689992	0.00798725	0.0177215	Yang	Control		JUND(+)	0.0533732	0.0561404
CREB1(+)	0.0274627	0.0270165	0.0198563	0.0221081	0.0199545	0.0221343	0.0209195	0.0189648	Mathys	Control		BACH2(+)	0.0221941	0.0147808	0.0157465	0.0235875	0.0223195	0.0495116	0.0218868	0.0153895	Lau	Control		PUM3(+)	0.0799143	0.0969898	0.0846569	0.203265	0.0301558	0.133588	0.148583	0.157221	Nagy	Control		ZFY(+)	0.0256581	0.0212397	0.0214663	0.0196264	0.0208445	0.0223126	0.0276061	Yang	Control		RAD21(+)	0.0724025	0.0873513
ELF2(+)	0.0151389	0.0127402	0.00464506	0.00500321	0.00357102	0.00575049	0.00540137	0.00264408	Mathys	Control		MZF1(+)	0.0294541	0.029812	0.0307605	0.0301808	0.0300591	0.0379943	0.0332351	0.0287977	Lau	Control		POU2F1(+)	0.057993	0.0439011	0.038176	0.0466285	0.0155677	0.0615086	0.0636731	0.0653585	Nagy	Control		BRF1(+)	0.0193741	0.0103946	0.0112043	0.010252	0.0113487	0.00965936	0.0228969	Yang	Control		HLF(+)	0.0600092	0.0786866
RFX4(+)	0.0160872	0.0156969	0.0103174	0.00996014	0.00923662	0.012307	0.0123012	0.00891627	Mathys	Control		PPARGC1A(+)	0.0204326	0.0150565	0.0217701	0.00801986	0.0103478	0.0185378	0.0186434	0.00584079	Lau	Control		RUNX1(+)	0.0282107	0.026263	0.0260495	0.0299805	0.0149597	0.0332476	0.0281113	0.0397	Nagy	Control		GABPB1(+)	0.0121421	0.00539053	0.00638335	0.00536612	0.00576966	0.00443243	0.0138457	Yang	Control		PRNP(+)	0.127115	0.18821
CEBPB(+)	0.0211774	0.0234638	0.0118147	0.0130267	0.01179	0.014063	0.0159535	0.0115834	Mathys	Control		STAT4(+)	0.0175448	0.0105466	0.0227102	0.00557166	0.00668634	0.0214031	0.00409797	0.0025344	Lau	Control		ELF2(+)	0.0408565	0.037105	0.0314775	0.0409846	0.0227595	0.0363444	0.0392971	0.0441079	Nagy	Control		ARNT(+)	0.00875961	0.0014231	0.00160524	0.00157016	0.00213348	0.00104089	0.0100282	Yang	Control		NRF1(+)	0.0514646	0.0302737
SP4(+)	0.0210808	0.0197323	0.0127988	0.0140583	0.0131062	0.0141503	0.0158357	0.0127845	Mathys	Control		HIVEP1(+)	0.0180167	0.00995145	0.010949	0.0207567	0.0241626	0.0184921	0.0355839	0.0125676	Lau	Control		RFX4(+)	0.023388	0.0162141	0.0148837	0.0232531	0.00832836	0.0188987	0.0211011	0.0238284	Nagy	Control		ATF7(+)	0.0155235	0.008164	0.00875812	0.00916675	0.00924896	0.00816838	0.0170984	Yang	Control		ZNF37A(+)	0.0399573	0.0321562
CTCF(+)	0.0268459	0.025551	0.0214556	0.0219696	0.0206777	0.0221815	0.0245868	0.0228877	Mathys	Control		ZFHX3(+)	0.0747827	0.0328724	0.0673369	0.0488357	0.0669211	0.0806734	0.207961	0.0627472	Lau	Control		CUX1(+)	0.0827631	0.0873777	0.0561764	0.0994862	0.0311516	0.0815025	0.095194	0.12656	Nagy	Control		IKZF2(+)	0.0190403	0.000199099	0.000883291	0.00032474	0.0014332	0.000962622	0.0214064	Yang	Control		FOXP1(+)	0.0961806	0.0558223
TBP(+)	0.019972	0.018695	0.0141042	0.0144115	0.0108224	0.0151016	0.0146352	0.0142194	Mathys	Control		BCL11A(+)	0.0425042	0.0314842	0.0609079	0.0653572	0.0634093	0.0943323	0.0855695	0.0312664	Lau	Control		CHD2(+)	0.0471343	0.0424491	0.0397069	0.0512439	0.0309215	0.0456844	0.0505928	0.05706	Nagy	Control		TFDP1(+)	0.0212657	0.0047765	0.00705182	0.00590365	0.00627855	0.00584482	0.0213965	Yang	Control		MEF2C(+)	0.340924	0.109233
RFX1(+)	0.0220597	0.0209358	0.0139762	0.0157751	0.0145701	0.0151439	0.0147019	0.0152371	Mathys	Control		CREM(+)	0.0160866	0.0121247	0.0152717	0.014397	0.0167253	0.0165797	0.0179451	0.0122974	Lau	Control		SOX5(+)	0.241689	0.169548	0.103482	0.244829	0.0321136	0.219002	0.293037	0.416757	Nagy	Control		ATF6B(+)	0.0210715	0.0134791	0.013526	0.0125699	0.0157041	0.0137739	0.0232226	Yang	Control		ZEB1(+)	0.0578328	0.037103
STAT2(+)	0.0129129	0.0129758	0.00786503	0.00914959	0.00672859	0.00807949	0.00895471	0.0083742	Mathys	Control		HIVEP2(+)	0.0366793	0.0270966	0.0379183	0.0495787	0.0467917	0.0637423	0.0565433	0.0545404	Lau	Control		BDP1(+)	0.026915	0.0205985	0.0132216	0.023186	0.00820955	0.0227299	0.0257323	0.0194814	Nagy	Control		HDAC2(+)	0.0178886	0.0108848	0.0111608	0.0102451	0.0121104	0.0106934	0.0217169	Yang	Control		FOXP2(+)	0.0770306	0.0461541
NR2F1(+)	0.0147803	0.014666	0.00450768	0.00664958	0.00853014	0.0120579	0.0056474	0.0132938	Mathys	Control		FOXN3(+)	0.0549609	0.0313308	0.063842	0.109316	0.0907251	0.116313	0.12412	0.0787234	Lau	Control		NFIB(+)	0.144892	0.115036	0.0752305	0.136081	0.045341	0.125385	0.125939	0.119478	Nagy	Control		ZNF709(+)	0.00957034	0.0022394	0.00304457	0.00196068	0.00393245	0.00216748	0.0127615	Yang	Control		CERS6(+)	0.0600219	0.0387853
TFDP1(+)	0.0412606	0.0386562	0.0301312	0.0352126	0.0326568	0.0340078	0.0310151	0.0365608	Mathys	Control		POLR3G(+)	0.0186424	0.0189904	0.0262266	0.0336879	0.0301775	0.0372862	0.0369022	0.0308353	Lau	Control		NPAS2(+)	0.0760097	0.0799111	0.0469614	0.084886	0.0227921	0.0719465	0.085176	0.0800072	Nagy	Control		NFE2L2(+)	0.0109472	0.00374002	0.00287392	0.00317356	0.00259932	0.00340439	0.0146427	Yang	Control		KMT2A(+)	0.05832	0.0370544
TCFL5(+)	0.0200118	0.0216093	0.0147288	0.0146012	0.0160997	0.0175743	0.0177225	0.0165826	Mathys	Control		MLXIPL(+)	0.0495161	0.0425318	0.0532802	0.0554415	0.054019	0.0587953	0.0544795	0.0534425	Lau	Control		NRF1(+)	0.0659934	0.0681413	0.0473819	0.0707513	0.0267896	0.0674213	0.0720461	0.0685985	Nagy	Control		SP3(+)	0.0142199	0.0073265	0.00804194	0.00727123	0.00722641	0.00800794	0.0177453	Yang	Control		MXI1(+)	0.0404705	0.0392655
REL(+)	0.0180277	0.0161573	0.0108205	0.0117993	0.0113014	0.0142856	0.0129842	0.0142653	Mathys	Control		FOXP2(+)	0.060207	0.0409167	0.081397	0.0901753	0.0857453	0.0924772	0.0934029	0.0854516	Lau	Control		KMT2A(+)	0.104466	0.098274	0.0620681	0.103985	0.0409924	0.103099	0.104405	0.101619	Nagy	Control		CLOCK(+)	0.0119159	0.00360147	0.00498302	0.00401549	0.00466179	0.00492978	0.0157473	Yang	Control		PKNOX2(+)	0.0324615	0.0162964
SETDB1(+)	0.0237249	0.0236435	0.0162672	0.0155636	0.0146731	0.0190603	0.016103	0.0169526	Mathys	Control		ZEB1(+)	0.0609567	0.037483	0.0835864	0.0942339	0.0895711	0.0866305	0.0909773	0.0878775	Lau	Control		NR3C1(+)	0.0630598	0.0612372	0.0435213	0.0650729	0.0332337	0.061166	0.0643241	0.0666278	Nagy	Control		PPARD(+)	0.0131252	0.00346459	0.00483855	0.00369067	0.00461691	0.00424456	0.0172855	Yang	Control		DNMT3A(+)	0.0585368	0.0338177
ZNF544(+)	0.010711	0.0108201	0.00588519	0.00660298	0.00538928	0.00840205	0.00572168	0.00668493	Mathys	Control		ZNF721(+)	0.0414828	0.0279488	0.0672474	0.049673	0.0608377	0.0675538	0.0577638	0.0647839	Lau	Control		TFCP2(+)	0.0718366	0.0846878	0.045157	0.0848707	0.0281665	0.0762562	0.0778183	0.082806	Nagy	Control		SMC3(+)	0.0100276	0.00226701	0.00308929	0.00230447	0.00343477	0.00265014	0.0133812	Yang	Control		TCF12(+)	0.0594719	0.0257543
ZNF770(+)	0.0127735	0.0226242	0.00878033	0.0108451	0.00646222	0.0113661	0.0111116	0.00449218	Mathys	Control		NFIB(+)	0.0725221	0.0459877	0.112033	0.09423	0.101893	0.0957323	0.112099	0.100496	Lau	Control		ZEB1(+)	0.104587	0.11462	0.0577841	0.105156	0.037307	0.105375	0.10922	0.0984153	Nagy	Control		POU6F1(+)	0.0349146	0.0275608	0.0299348	0.0276312	0.0232776	0.0189704	0.0600485	Yang	Control		ONECUT2(+)	0.0706056	0.0311396
E2F4(+)	0.0238089	0.0269163	0.019781	0.0225998	0.0199572	0.0231568	0.0215452	0.0190828	Mathys	Control		PBX1(+)	0.279085	0.104064	0.570113	0.494758	0.47858	0.494404	0.535005	0.35336	Lau	Control		ARNT2(+)	0.0423737	0.0494352	0.0346247	0.0556607	0.0417621	0.0404602	0.0510163	0.0467373	Nagy	Control		RXRB(+)	0.0292882	0.0244284	0.0293448	0.0235911	0.0225738	0.0140054	0.0408941	Yang	Control		RFX2(+)	0.0495853	0.0149922
SIN3A(+)	0.0229791	0.0266251	0.0162747	0.0188286	0.0152643	0.020761	0.0174553	0.0162904	Mathys	Control		PKNOX2(+)	0.0699791	0.0367529	0.110614	0.121939	0.0981758	0.0752449	0.0774164	0.0765079	Lau	Control		PKNOX2(+)	0.0617437	0.110905	0.062931	0.104194	0.0351296	0.0659595	0.0909922	0.0870491	Nagy	Control		FOXJ3(+)	0.0106538	0.00463204	0.00494503	0.00584558	0.00782553	0.00690658	0.01319	Yang	Control		UBE2K(+)	0.0538132	0.0514712
POLR3A(+)	0.0258385	0.0322554	0.00950238	0.0135106	0.00952153	0.0160853	0.0103655	0.0103666	Mathys	Control		NFATC3(+)	0.0490134	0.0344933	0.0534256	0.0549963	0.0530572	0.0506458	0.0570749	0.0455452	Lau	Control		NFIA(+)	0.114753	0.0341126	0.0403577	0.0661563	0.0225168	0.0483361	0.0864637	0.0879608	Nagy	Control		MAX(+)	0.0255219	0.0182665	0.0183828	0.0184358	0.0198569	0.0208987	0.0274744	Yang	Control		CUX1(+)	0.0641198	0.0369281
UBP1(+)	0.0133373	0.0172939	0.00240285	0.00388964	0.00262524	0.0063911	0.00306526	0.0025365	Mathys	Control		PPARG(+)	0.031371	0.0104977	0.0436728	0.036006	0.033931	0.0373936	0.0345758	0.0250835	Lau	Control		SOX6(+)	0.0542179	0.0249542	0.0300342	0.0265778	0.0157874	0.0209846	0.0253434	0.0365525	Nagy	Control		CTCF(+)	0.0226072	0.0133297	0.0138018	0.0156817	0.0192566	0.0136957	0.0262644	Yang	Control		MEF2A(+)	0.084037	0.0538967
AGGF1(+)	0.0182206	0.0261262	0.00682395	0.0109821	0.00656491	0.0102433	0.00764891	0.00649975	Mathys	Control		ONECUT2(+)	0.0604254	0.0474479	0.109407	0.0451133	0.0846781	0.0117885	0.0486078	0.0887968	Lau	Control		TEAD1(+)	0.015714	0.00941818	0.00744341	0.00760252	0.0043943	0.00424463	0.00927191	0.0158979	Nagy	Control		KLF7(+)	0.00889395	0.00320213	0.0047527	0.00442962	0.00711718	0.00379124	0.0120503	Yang	Control		NR3C1(+)	0.0512007	0.0406816
CLOCK(+)	0.039841	0.0514952	0.0188747	0.0264787	0.0188053	0.0275459	0.0209171	0.0207161	Mathys	Control		E2F3(+)	0.0483307	0.0255798	0.0769196	0.0369764	0.051302	0.0308317	0.0396789	0.0512352	Lau	Control		CREB1(+)	0.0415276	0.0377755	0.034003	0.0388254	0.0373089	0.0367092	0.0373285	0.0371959	Nagy	Control		STAT5B(+)	0.0355284	0.0274957	0.0302391	0.0270192	0.0342471	0.027541	0.048059	Yang	Control		ATF2(+)	0.0368263	0.0331931
JDP2(+)	0.0181667	0.0225595	0.0099121	0.012215	0.0101087	0.0127119	0.00936415	0.00908696	Mathys	Control		POU2F2(+)	0.0274728	0.0149309	0.0347488	0.0228492	0.0291731	0.0145961	0.0212089	0.0272365	Lau	Control		JUND(+)	0.0623825	0.0653123	0.0469701	0.0658385	0.0626814	0.061027	0.0670862	0.0630169	Nagy	Control		HSF2(+)	0.0091135	0.00355476	0.00437995	0.00369903	0.00630815	0.00386527	0.0134254	Yang	Control		NFAT5(+)	0.128844	0.0476423
MAFG(+)	0.0172279	0.0225937	0.0049556	0.008638	0.00605467	0.0093661	0.00638018	0.00492514	Mathys	Control		ARNT2(+)	0.080453	0.0658994	0.154066	0.0775409	0.0991412	0.0727616	0.0779654	0.0795259	Lau	Control		RFX1(+)	0.0449294	0.0437992	0.0361289	0.0426764	0.0445887	0.0450312	0.0458629	0.0456342	Nagy	Control		ZNF667(+)	0.0307249	0.0189498	0.0196022	0.0186851	0.0242719	0.0217855	0.0412395	Yang	Control		POU2F2(+)	0.0655424	0.0305599
CEBPZ(+)	0.016295	0.0206252	0.011257	0.0118411	0.0110514	0.0134059	0.012368	0.0103231	Mathys	Control		CUX2(+)	0.19059	0.0444118	0.419475	0.20311	0.247821	0.188604	0.164407	0.311964	Lau	Control		TCF12(+)	0.0429168	0.0229382	0.0244986	0.0393571	0.00825289	0.0701596	0.0425523	0.0184786	Nagy	Control		NFKB1(+)	0.0104006	0.00774091	0.00961265	0.00853765	0.0083663	0.00803622	0.0131036	Yang	Control		TBL1XR1(+)	0.0492556	0.0349227
TFAM(+)	0.0222093	0.0341556	0.00614782	0.0137367	0.00818609	0.0116127	0.00954066	0.00521112	Mathys	Control		HMBOX1(+)	0.0572217	0.0450141	0.0590521	0.0527551	0.0584838	0.0417062	0.0410321	0.0346087	Lau	Control		MRPS25(+)	0.0348529	0.021162	0.0193898	0.0272828	0.0154216	0.0407231	0.0213414	0.0132201	Nagy	Control		JDP2(+)	0.0249559	0.0158631	0.0209481	0.0155453	0.0193159	0.0126627	0.0346251	Yang	Control		IKZF2(+)	0.02988	0.0209702
FOXO3(+)	0.0126878	0.0175421	0.0059826	0.00831221	0.00455075	0.00797641	0.00736381	0.00509787	Mathys	Control		SMAD4(+)	0.028066	0.0255059	0.035591	0.0299563	0.031832	0.0221003	0.0347853	0.0266996	Lau	Control		PBX1(+)	0.134584	0.0827131	0.075069	0.119482	0.0411712	0.156922	0.0646753	0.0802588	Nagy	Control		CCNT2(+)	0.0103828	0.00360979	0.00561071	0.00322435	0.00530929	0.00301938	0.0171299	Yang	Control		NFIA(+)	0.115466	0.0511972
RXRB(+)	0.00723226	0.0107259	0.00321794	0.004566	0.00267661	0.00502586	0.00355809	0.00253339	Mathys	Control		NFE2L2(+)	0.0221591	0.0151261	0.0171002	0.0185182	0.0225741	0.0216368	0.0198191	0.0297187	Lau	Control		GLIS1(+)	0.0302585	0.028712	0.0305608	0.0270904	0.0188438	0.0319141	0.0305037	0.0257	Nagy	Control		TERF1(+)	0.016894	0.00472678	0.00992391	0.00576952	0.00964071	0.00658084	0.0248192	Yang	Control		RXRB(+)	0.0330786	0.0279197
DBP(+)	0.020558	0.0250121	0.0101762	0.0130866	0.0147652	0.0155902	0.0133485	0.00806969	Mathys	Control		PBX3(+)	0.036263	0.0155409	0.0390657	0.0274549	0.0436088	0.0271979	0.0286323	0.106805	Lau	Control		ETV6(+)	0.0360801	0.0272379	0.0304213	0.0322709	0.0200675	0.0305857	0.0315568	0.0304518	Nagy	Control		MLXIPL(+)	0.0266758	0.0161378	0.0176767	0.0178253	0.018154	0.0185916	0.0335411	Yang	Control		USF2(+)	0.0487534	0.0460122
FOXK1(+)	0.0169967	0.0211392	0.00373871	0.00560774	0.00418429	0.0112489	0.00535234	0.00266019	Mathys	Control		ZNF568(+)	0.0249361	0.0225382	0.0192344	0.0229616	0.0180527	0.0414899	0.0365013	0.134592	Lau	Control		RFX7(+)	0.03852	0.0226189	0.024586	0.023369	0.00835473	0.0254597	0.0267591	0.020406	Nagy	Control		ZNF155(+)	0.00866357	0.00159495	0.00207223	0.0018606	0.00202443	0.00199985	0.0161889	Yang	Control		NFIC(+)	0.0388056	0.0372539
KLF13(+)	0.0112744	0.0130841	0.0061448	0.00656958	0.00660431	0.00869365	0.00638673	0.00564682	Mathys	Control		TCF12(+)	0.0457776	0.0261295	0.0456852	0.0319111	0.0699789	0.0459353	0.0469126	0.0596895	Lau	Control		KLF12(+)	0.0321116	0.0458371	0.0216619	0.0245201	0.0123047	0.0305901	0.025811	0.0146575	Nagy	Control		ELK4(+)	0.0263279	0.0170233	0.0165959	0.0163659	0.0189306	0.0183417	0.0376257	Yang	Control		ETV6(+)	0.0375659	0.0235731
ATF2(+)	0.0270787	0.0282653	0.0243393	0.0235448	0.0222177	0.0222004	0.023084	0.0218003	Mathys	Control		MEIS2(+)	0.198215	0.0477678	0.354948	0.116532	0.233411	0.254589	0.308076	0.229616	Lau	Control		BCL11A(+)	0.125854	0.0967473	0.0471016	0.0801529	0.0340471	0.11346	0.0992681	0.0875016	Nagy	Control		SP4(+)	0.0234079	0.0164193	0.016446	0.0161511	0.0169278	0.0181001	0.0297359	Yang	Control		ZBTB7A(+)	0.049318	0.0430327
MECP2(+)	0.0111274	0.0140164	0.00301184	0.00380681	0.00218045	0.00217797	0.00320175	0.00147988	Mathys	Control		RCOR1(+)	0.0313267	0.0175508	0.0350576	0.0217163	0.0278307	0.0326604	0.0370228	0.0407148	Lau	Control		FOXP2(+)	0.128112	0.11259	0.0498718	0.0662216	0.0301422	0.147786	0.0885987	0.0904599	Nagy	Control		ZSCAN18(+)	0.0550732	0.0233391	0.0224765	0.0279262	0.0269156	0.0203014	0.0760956	Yang	Control		ZNF131(+)	0.00860438	0.00461269
NR2F6(+)	0.010079	0.0153544	0.00554702	0.00726275	0.00458695	0.004878	0.00487255	0.00750172	Mathys	Control		KDM5A(+)	0.0485724	0.0386489	0.0570428	0.0501619	0.0552451	0.0514303	0.0538925	0.0599894	Lau	Control		ZNF583(+)	0.0175611	0.0178373	0.0113431	0.0239941	0.00549394	0.00464477	0.0200673	0.00594909	Nagy	Control		AGGF1(+)	0.0125438	0.00149408	0.00373641	0.00425476	0.00551542	0.00269301	0.023778	Yang	Control		BACH2(+)	0.0126169	0.00361959
ZNF814(+)	0.0112509	0.0190862	0.00167272	0.00175146	0.00205476	0.00158966	0.0020673	0.00293001	Mathys	Control		PUM3(+)	0.12727	0.0535218	0.156328	0.106155	0.1406	0.114634	0.154017	0.170825	Lau	Control		MLXIP(+)	0.0287091	0.0287366	0.0303151	0.0320428	0.0223862	0.0274602	0.0315928	0.0250787	Nagy	Control		FOXK1(+)	0.013525	0.00438908	0.00570205	0.0057176	0.00668453	0.00316148	0.0212642	Yang	Control		IRF2(+)	0.017596	0.00949102
WRNIP1(+)	0.0287115	0.036333	0.0178921	0.020654	0.0174338	0.018885	0.020184	0.0175622	Mathys	Control		CUX1(+)	0.102343	0.0398954	0.167662	0.138137	0.150391	0.111649	0.118966	0.222109	Lau	Control		MLXIPL(+)	0.0500139	0.0517967	0.0537427	0.0561151	0.0453507	0.0497663	0.0536716	0.0461744	Nagy	Control		SIN3A(+)	0.0154409	0.0143481	0.012939	0.0132971	0.0155631	0.0120641	0.0168595	Yang	Control		CREB5(+)	0.0188883	0.0108075
DUSP26(+)	0.0154686	0.0270674	0.0036694	0.00682132	0.00485005	0.00593234	0.0043732	0.00291762	Mathys	Control		MEF2A(+)	0.0811224	0.0615388	0.183965	0.160945	0.186355	0.113192	0.121092	0.224559	Lau	Control		EP300(+)	0.0269583	0.0270739	0.0250401	0.0298554	0.0156776	0.0260575	0.0293777	0.0299866	Nagy	Control		ZNF713(+)	0.0212709	0.0131125	0.0124518	0.0130627	0.0168531	0.00934976	0.0150058	Yang	Control		KDM7A(+)	0.0258685	0.019499
STAT6(+)	0.0180397	0.0278251	0.00300832	0.00656378	0.0047888	0.00547714	0.00437167	0.00282486	Mathys	Control		SMAD1(+)	0.0476843	0.0251103	0.0531204	0.0655285	0.0690482	0.0535113	0.0668231	0.0929488	Lau	Control		MAX(+)	0.027005	0.0283921	0.028283	0.0293979	0.0231888	0.0285546	0.0289574	0.0311908	Nagy	Control		ZNF235(+)	0.0178295	0.0132148	0.0171376	0.0133636	0.015385	0.0126501	0.0189406	Yang	Control		HIVEP2(+)	0.0620112	0.0459836
ELK4(+)	0.0202171	0.0241502	0.0121335	0.0126222	0.0124624	0.014057	0.0111208	0.0142544	Mathys	Control		CHD2(+)	0.0410998	0.0383927	0.0450898	0.0436416	0.0471342	0.0426548	0.0455665	0.0524961	Lau	Control		ESR2(+)	0.00916833	0.0105305	0.0117399	0.0114585	0.00336438	0.0110887	0.0100668	0.0111343	Nagy	Control		ZNF362(+)	0.0218563	0.0137612	0.0184237	0.0138262	0.0156767	0.0134781	0.019521	Yang	Control		BCL11A(+)	0.0419801	0.0309897
ARID3A(+)	0.0169424	0.0209826	0.00372451	0.00581202	0.00305886	0.00691947	0.00408657	0.00776266	Mathys	Control		TRPS1(+)	0.114732	0.0363723	0.190214	0.12153	0.187863	0.112464	0.16259	0.293969	Lau	Control		SMARCC1(+)	0.0379236	0.0464266	0.0460658	0.0469196	0.0258082	0.0409172	0.0478627	0.0401384	Nagy	Control		MIOS(+)	0.0286998	0.0155336	0.0180742	0.0141548	0.0196043	0.0172264	0.0225416	Yang	Control		FOXN3(+)	0.0282352	0.021617
EMX1(+)	0.0354448	0.0492705	0.00292396	0.00679471	0.00338563	0.00633593	0.0030758	0.0121306	Mathys	Control		NRF1(+)	0.0428515	0.027603	0.0483198	0.0504041	0.0513219	0.0502731	0.0501852	0.0572601	Lau	Control		TAF1(+)	0.0338042	0.0312792	0.0368178	0.0345399	0.0271505	0.0339091	0.0322887	0.03395	Nagy	Control		ZNF251(+)	0.0100546	0.00194337	0.00567933	0.00381882	0.00651373	0.00527079	0.00752715	Yang	Control		HIVEP1(+)	0.0333495	0.0262735
SOX15(+)	0.0141265	0.0186936	0.00378461	0.00413737	0.00285442	0.00498182	0.00458751	0.00539223	Mathys	Control		SOX5(+)	0.147881	0.0503582	0.212063	0.230625	0.246215	0.221027	0.21028	0.276273	Lau	Control		BRF1(+)	0.0382431	0.0379094	0.0388888	0.0399885	0.0317828	0.0347314	0.0378736	0.0369855	Nagy	Control		BBX(+)	0.0150121	0.00133403	0.00295966	0.00236705	0.00243725	0.00101163	0.0133936	Yang	Control		TEAD1(+)	0.02288	0.0164238
MNT(+)	0.0318191	0.0362443	0.0171486	0.0206868	0.0180665	0.0229452	0.0179438	0.0246156	Mathys	Control		BPTF(+)	0.0386087	0.0238666	0.0400948	0.0390879	0.0438719	0.0398956	0.042818	0.0467702	Lau	Control		SP4(+)	0.020835	0.0209396	0.0255172	0.0217337	0.0169662	0.0186322	0.0221843	0.022269	Nagy	Control		ZFX(+)	0.0217642	0.00432044	0.00731156	0.00739786	0.00602106	0.0036358	0.0195911	Yang	Control		NR6A1(+)	0.0353754	0.0247059
ZNF135(+)	0.0152455	0.0175495	0.00180735	0.00352134	0.00250854	0.00462445	0.00400274	0.00768419	Mathys	Control		TAF1(+)	0.0331185	0.0269888	0.0334808	0.0327787	0.0339892	0.0340348	0.0336436	0.0375747	Lau	Control		ZNF562(+)	0.0227575	0.0269012	0.026403	0.0217523	0.0307019	0.0377383	0.0249948	0.0246129	Nagy	Control		TFCP2(+)	0.0151301	0.00300866	0.00363708	0.00313902	0.00506153	0.00345494	0.0122903	Yang	Control		EP300(+)	0.0266612	0.017675
ARG2(+)	0.0376635	0.0393272	0.0117443	0.0150959	0.0144644	0.0195862	0.0166753	0.0149693	Mathys	Control		MEF2C(+)	0.194493	0.160313	0.270906	0.302795	0.295557	0.237649	0.23754	0.289476	Lau	Control		GTF3C2(+)	0.005618	0.00620702	0.00842363	0.00593396	0.00680013	0.0104639	0.00479845	0.00521671	Nagy	Control		ZNF410(+)	0.0311709	0.00763024	0.013561	0.0101211	0.0134209	0.00816304	0.026214	Yang	Control		KDM5A(+)	0.0290962	0.0202007
HIC2(+)	0.0288158	0.0334873	0.00521764	0.00673893	0.00524087	0.00826769	0.00702997	0.00434038	Mathys	Control		NR3C1(+)	0.0451341	0.0378632	0.0595929	0.056246	0.0582805	0.0510547	0.0587688	0.06196	Lau	Control		PPARD(+)	0.0239871	0.0215517	0.0342014	0.0199449	0.0276496	0.0597033	0.018754	0.022165	Nagy	Control		AHR(+)	0.011256	0.00118477	0.00230457	0.00346783	0.000908635	0.00161254	0.00516582	Yang	Control		RFX1(+)	0.0177176	0.013748
NR1H3(+)	0.0214747	0.0258143	0.00284536	0.00510101	0.00351267	0.00703605	0.00446675	0.00233708	Mathys	Control		ZNF91(+)	0.0759318	0.05213	0.109896	0.10721	0.112713	0.0972468	0.103741	0.113475	Lau	Control		RARB(+)	0.0167907	0.0507377	0.0208817	0.0193632	0.0125174	0.113902	0.0242267	0.0270546	Nagy	Control		ARID3A(+)	0.0240111	0.0167045	0.0159691	0.0166307	0.0167604	0.0178941	0.0208797	Yang	Control		ZFHX3(+)	0.0376416	0.0204461
ZNF81(+)	0.0323272	0.0386402	0.00394396	0.00628098	0.00516996	0.00985636	0.00667868	0.0034705	Mathys	Control		GTF2B(+)	0.0267337	0.0213612	0.0157752	0.0186046	0.0199618	0.0186297	0.0215444	0.0156894	Lau	Control		ETV5(+)	0.0498705	0.0419749	0.0349887	0.0395025	0.0449986	0.0630441	0.0349758	0.035109	Nagy	Control		GABPA(+)	0.0215528	0.0110312	0.0126031	0.0126464	0.0136368	0.0136279	0.0176386	Yang	Control		TRMT1(+)	0.0297266	0.024363
PKNOX1(+)	0.0250533	0.0314553	0.00161775	0.00309462	0.00351529	0.00658524	0.00343879	0.00195467	Mathys	Control		ZNF135(+)	0.0101479	0.0042756	0.00172817	0.00179147	0.00189854	0.00330192	0.00453168	0.00189543	Lau	Control		PLAGL1(+)	0.0355529	0.019847	0.0280633	0.00705015	0.0192064	0.0700359	0.0115409	0.0158416	Nagy	Control		NFATC3(+)	0.0190366	0.00381335	0.00526776	0.00447353	0.00519313	0.00529013	0.0107426	Yang	Control		ARNT(+)	0.0253982	0.0211541
TRIM28(+)	0.0326562	0.0385709	0.00193521	0.00445164	0.00362202	0.00865187	0.00408401	0.00261513	Mathys	Control		ZNF76(+)	0.0160427	0.0120099	0.00465245	0.0058943	0.00574723	0.00795866	0.00901105	0.00539454	Lau	Control		KDM5A(+)	0.0306004	0.0231319	0.0261445	0.0202212	0.0270002	0.0272126	0.0265956	0.0274784	Nagy	Control		CPEB1(+)	0.0423474	0.0426366	0.04799	0.0480694	0.0496231	0.0466271	0.0578172	Yang	Control		SP4(+)	0.0254302	0.018276
SMAD1(+)	0.0206765	0.0251889	0.00335757	0.00640481	0.00558366	0.00619579	0.00356419	0.00610017	Mathys	Control		NFYC(+)	0.0222986	0.0108389	0.00439887	0.00488772	0.00522989	0.00926252	0.00627821	0.00381198	Lau	Control		NR2C1(+)	0.0200663	0.0170789	0.0293829	0.0170347	0.0193497	0.026957	0.0196583	0.0249792	Nagy	Control		UBE2K(+)	0.0626269	0.0700151	0.0699576	0.0741867	0.0709919	0.0787334	0.0813153	Yang	Control		FOXK2(+)	0.0229787	0.0200777
TFAP2E(+)	0.0115466	0.0137252	0.000936447	0.00252184	0.00159119	0.00336479	0.00182412	0.00269996	Mathys	Control		ZNF131(+)	0.0110513	0.00530458	0.00245581	0.00306172	0.00262318	0.00485846	0.00251301	0.00187176	Lau	Control		ZNF362(+)	0.0278424	0.0279312	0.0285885	0.0261976	0.028137	0.0315037	0.0257468	0.0306667	Nagy	Control		FOXO3(+)	0.0522193	0.0604963	0.0665772	0.0594153	0.0634855	0.0569059	0.0744545	Yang	Control		SREBF2(+)	0.0303561	0.0307253
SCRT1(+)	0.0612817	0.0722691	0.0376332	0.0405023	0.0395517	0.0425764	0.0390007	0.0370148	Mathys	Control		ZNF362(+)	0.0145848	0.00820789	0.0044473	0.00539831	0.00440871	0.00682611	0.00473812	0.00363008	Lau	Control		FOXJ3(+)	0.0311843	0.0242075	0.0326992	0.027758	0.0280405	0.0241474	0.0289732	0.0282285	Nagy	Control		MXI1(+)	0.043187	0.0495623	0.0534432	0.0489539	0.0488167	0.0466659	0.0531485	Yang	Control		ESRRG(+)	0.10735	0.057798
SMC3(+)	0.0191424	0.0267336	0.000702393	0.00190798	0.00190655	0.00389762	0.00265874	0.002503	Mathys	Control		STAT5B(+)	0.0176279	0.00948342	0.000605311	0.001349	0.00176221	0.00435016	0.00303953	0.00154686	Lau	Control		RCOR1(+)	0.0124213	0.00928938	0.0135518	0.0103121	0.00978999	0.0108897	0.0100606	0.0110714	Nagy	Control		ZFP14(+)	0.0721288	0.0814332	0.0789352	0.0813002	0.0753236	0.0742132	0.0865241	Yang	Control		ZNF33A(+)	0.0327107	0.0270171
ZNF786(+)	0.0168154	0.0246031	0.000520949	0.00116517	0.00105993	0.00241636	0.000811827	0.00158026	Mathys	Control		CERS4(+)	0.0315477	0.0135622	0.000478057	0.00136766	0.00236174	0.00642985	0.00159137	0.00266445	Lau	Control		SNAPC4(+)	0.00936519	0.00788054	0.0224653	0.00842347	0.00678259	0.00933799	0.00869261	0.00713519	Nagy	Control		HLF(+)	0.055828	0.0692748	0.0651791	0.0679139	0.0650847	0.06714	0.0817342	Yang	Control		NR2F1(+)	0.0139109	0.0167386
PHF8(+)	0.0238672	0.0253219	0.0153506	0.0155302	0.0138248	0.016552	0.0157544	0.0157397	Mathys	Control		SP3(+)	0.0184636	0.0112457	0.00470792	0.0058056	0.0058899	0.00810089	0.00559098	0.00558714	Lau	Control		ARNT(+)	0.0243304	0.0234003	0.0311643	0.0274749	0.0198384	0.0236279	0.0243326	0.030471	Nagy	Control		ZBTB7A(+)	0.0867775	0.114891	0.114612	0.116203	0.116663	0.109824	0.138391	Yang	Control		FOXJ3(+)	0.0508695	0.0567257
ZNF658(+)	0.0174242	0.0188201	0.00834321	0.00864807	0.00756397	0.00964798	0.00975621	0.00985682	Mathys	Control		TCF7L2(+)	0.0254184	0.013438	0.00220378	0.00355801	0.00338584	0.00711945	0.00321892	0.003114	Lau	Control		NFE2L2(+)	0.0171564	0.0167249	0.0282186	0.0232955	0.0174655	0.0216047	0.0199144	0.0259638	Nagy	Control		USF2(+)	0.0464687	0.0434499	0.0477083	0.0530455	0.0490471	0.0435175	0.0850792	Yang	Control		KLF7(+)	0.0236266	0.0260834
GTF2B(+)	0.0296959	0.0330387	0.013241	0.0106495	0.0111584	0.0140041	0.00944102	0.0121628	Mathys	Control		RFX1(+)	0.021176	0.013433	0.00113326	0.00250085	0.00450727	0.00575935	0.00233813	0.00242597	Lau	Control		MTA3(+)	0.0108847	0.00915009	0.0204454	0.013195	0.0104968	0.00812951	0.0111551	0.0155404	Nagy	Control		KLF9(+)	0.0698051	0.0811655	0.0809231	0.0789391	0.0825807	0.0761655	0.138798	Yang	Control		SNAI3(+)	0.00764851	0.00410556
RCOR1(+)	0.0274515	0.0279912	0.0217866	0.0191811	0.0198954	0.0210009	0.0209859	0.0203796	Mathys	Control		TRMT1(+)	0.0376386	0.0216923	0.00292523	0.00452201	0.00523345	0.00896338	0.00379642	0.00305623	Lau	Control		ZNF76(+)	0.0386647	0.0370307	0.0527202	0.0420118	0.0439082	0.02951	0.0424924	0.0542774	Nagy	Control		NFE2L1(+)	0.063378	0.0723335	0.0724725	0.073061	0.0699065	0.0694924	0.110937	Yang	Control		POU6F1(+)	0.0239271	0.0267558
NEUROD2(+)	0.0762184	0.164523	0.10238	0.14678	0.125241	0.132618	0.0963187	0.062696	Mathys	Control		SMAD2(+)	0.0157188	0.00801722	0.000465107	0.000970865	0.00148946	0.00195351	0.00103856	0.00138022	Lau	Control		ELK4(+)	0.0224455	0.0217313	0.0223156	0.0247502	0.0248322	0.0208747	0.0220739	0.0300456	Nagy	Control		BCLAF1(+)	0.036589	0.0351386	0.0349306	0.0354806	0.0350833	0.0377958	0.048417	Yang	Control		ZNF623(+)	0.0244601	0.0221932
RAD21(+)	0.0392526	0.048772	0.0434161	0.0468875	0.0441613	0.0449842	0.0421806	0.0426585	Mathys	Control		SMAD5(+)	0.0126094	0.00684156	0.000193864	0.000699706	0.0010919	0.00188033	0.000748209	0.00076264	Lau	Control		MECOM(+)	0.0193659	0.0228068	0.0181903	0.0268668	0.0377882	0.021539	0.0158678	0.0555619	Nagy	Control		CEBPB(+)	0.0384374	0.0349732	0.0332877	0.0326082	0.0328351	0.0334904	0.0638622	Yang	Control		FOXN2(+)	0.0336795	0.0262665
PRKAA1(+)	0.0104868	0.0227475	0.00837632	0.0132521	0.00844889	0.0191482	0.0171678	0.00953878	Mathys	Control		GABPA(+)	0.0221661	0.0179157	0.0137955	0.0143136	0.0134556	0.0142608	0.0138683	0.0155824	Lau	Control		ATF6(+)	0.025198	0.0231947	0.0261112	0.0231988	0.0268552	0.0234989	0.023822	0.0287422	Nagy	Control		ETS2(+)	0.0345454	0.0219275	0.0212609	0.019887	0.0187641	0.0183559	0.108992	Yang	Control		ZNF235(+)	0.0220956	0.0115013
HSF1(+)	0.014735	0.0265989	0.015626	0.0179395	0.0170272	0.0216425	0.0167252	0.0161022	Mathys	Control		FOXK2(+)	0.0140173	0.00504168	0.000336407	0.00152558	0.00146288	0.0028259	0.00105836	0.00175339	Lau	Control		HSF1(+)	0.00411808	0.0015892	0.00350718	0.0016882	0.00458286	0.00250055	0.00227846	0.0123325	Nagy	Control		JUN(+)	0.034167	0.0297571	0.0297199	0.0294339	0.0286781	0.02959	0.0606739	Yang	Control		ATF1(+)	0.0275442	0.0238591
KLF6(+)	0.0104817	0.0231568	0.0064879	0.0151378	0.00874788	0.0181452	0.00995484	0.00916527	Mathys	Control		STAT2(+)	0.016658	0.00924308	0.00476906	0.00541394	0.00644674	0.00744356	0.00617854	0.00773128	Lau	Control		FOXN2(+)	0.0233895	0.0322695	0.0391574	0.0554032	0.0250208	0.0249406	0.0419226	0.0503988	Nagy	Control		RAD21(+)	0.0378535	0.0331928	0.0338582	0.0348507	0.0348821	0.0349215	0.0627679	Yang	Control		TAF1(+)	0.0240777	0.0200335
PPARD(+)	0.0107852	0.016221	0.00565165	0.00727602	0.00498472	0.0124967	0.00729256	0.00920707	Mathys	Control		RB1(+)	0.0200529	0.0193749	0.0112738	0.0177937	0.0162371	0.0138764	0.0161503	0.0166202	Lau	Control		POU2F2(+)	0.0127237	0.00624569	0.0167154	0.0257929	0.00690037	0.00860296	0.0224624	0.0265929	Nagy	Control		TEF(+)	0.0355397	0.0310409	0.0314337	0.0311534	0.0326187	0.0306481	0.0648388	Yang	Control		ZNF493(+)	0.0334006	0.0277895
XBP1(+)	0.0210293	0.0248446	0.0170308	0.019392	0.0172348	0.0221893	0.0172684	0.0183749	Mathys	Control		STAT3(+)	0.0174437	0.0156805	0.00593051	0.00721384	0.00855715	0.0113263	0.0118048	0.0119352	Lau	Control		CREB5(+)	0.0504689	0.0532593	0.0353545	0.0426772	0.0174168	0.0440518	0.0430675	0.0955703	Nagy	Control		ATF4(+)	0.0409929	0.0340267	0.0353726	0.0343671	0.0358649	0.037942	0.0835047	Yang	Control		ZNF814(+)	0.0332046	0.029004
MAX(+)	0.0229473	0.02737	0.0164967	0.0182624	0.0163736	0.0205505	0.017577	0.0196888	Mathys	Control		FOXJ3(+)	0.0277894	0.0230244	0.00947251	0.0101027	0.0100159	0.0124518	0.0108209	0.011931	Lau	Control		TRPS1(+)	0.0429344	0.0389143	0.0423921	0.0603947	0.0191775	0.0268852	0.0573911	0.132687	Nagy	Control		MAZ(+)	0.0254971	0.020366	0.0223631	0.0202994	0.0229027	0.0229547	0.0518489	Yang	Control		CREB1(+)	0.0206471	0.0179783
POLR2A(+)	0.0280342	0.0346823	0.0221882	0.0227616	0.0229361	0.0251091	0.023527	0.0258653	Mathys	Control		TBPL1(+)	0.0155058	0.0111765	0.00176667	0.00247043	0.00203913	0.00336245	0.00290412	0.00141273	Lau	Control		ZFHX2(+)	0.0616641	0.0538674	0.059494	0.066365	0.0289689	0.0544595	0.076351	0.127572	Nagy	Control		CHURC1(+)	0.0223095	0.0122112	0.0187367	0.0148107	0.0174881	0.01578	0.0762724	Yang	Control		BRF1(+)	0.025892	0.0226616
ESRRA(+)	0.0302308	0.0384252	0.0195517	0.0210118	0.0198977	0.0231667	0.0190789	0.0211989	Mathys	Control		HSF1(+)	0.0200214	0.0173003	0.0027565	0.00377282	0.00409605	0.00721318	0.00552643	0.00269683	Lau	Control		FOSL2(+)	0.023829	0.0269525	0.0324549	0.0265555	0.0393123	0.0284021	0.0261981	0.0239559	Nagy	Control		ELK1(+)	0.0596774	0.0562861	0.0585534	0.0577972	0.0588325	0.0589096	0.0768347	Yang	Control		PPARGC1A(+)	0.0242806	0.016016
GABPB1(+)	0.0181216	0.0247324	0.011728	0.0124752	0.0118503	0.0149452	0.0120603	0.0123338	Mathys	Control		POU6F1(+)	0.0131482	0.011531	0.000602371	0.00148239	0.00152152	0.00366611	0.000881413	0.00122394	Lau	Control		KLF16(+)	0.0222148	0.0214245	0.0289795	0.0199605	0.037658	0.02143	0.0207947	0.0186413	Nagy	Control		EGR1(+)	0.0489373	0.0554509	0.0498038	0.0503655	0.0483541	0.0496206	0.0817872	Yang	Control		ELF2(+)	0.0204854	0.0168338
NR2C2(+)	0.0223329	0.0305226	0.0144888	0.0170161	0.0165695	0.0173303	0.0169659	0.0162962	Mathys	Control		CCNT2(+)	0.0359615	0.0329787	0.00353063	0.00444803	0.00442626	0.006913	0.00472361	0.00495663	Lau	Control		PHF8(+)	0.0191706	0.0179065	0.0224301	0.0168724	0.0260642	0.0183973	0.017384	0.0161512	Nagy	Control		FOSL2(+)	0.0344584	0.0345171	0.029865	0.0312795	0.0304256	0.0318385	0.0536853	Yang	Control		SMAD3(+)	0.0254086	0.013894
E4F1(+)	0.0212518	0.0304297	0.013668	0.0165824	0.014255	0.0176152	0.0157373	0.0174175	Mathys	Control		KLF7(+)	0.0158444	0.0136134	0.00121443	0.00232723	0.00225185	0.00391232	0.0022811	0.00262031	Lau	Control		GABPB1(+)	0.0228245	0.02385	0.0271496	0.0221719	0.0324783	0.0223473	0.0211008	0.0214539	Nagy	Control		EGR3(+)	0.0413177	0.0416983	0.0374011	0.0389216	0.0371359	0.0381506	0.0857667	Yang	Control		RCOR1(+)	0.0101682	0.010218
EGR1(+)	0.0198627	0.0258767	0.0148671	0.0166162	0.0141995	0.0172012	0.0154034	0.0166211	Mathys	Control		FOXN2(+)	0.0215588	0.0220876	0.0125447	0.0114544	0.0203839	0.0178618	0.0174852	0.0144022	Lau	Control		KLF6(+)	0.0218709	0.0228446	0.0253765	0.0200522	0.0348132	0.0220049	0.0208046	0.0192096	Nagy	Control		ID2(+)	0.0243692	0.0258867	0.0192519	0.020671	0.0172515	0.0184282	0.0892579	Yang	Control		EGR3(+)	0.0315106	0.0415479
TEF(+)	0.0256187	0.0396088	0.0129575	0.0147411	0.0128443	0.0179089	0.0164104	0.0162999	Mathys	Control		SP4(+)	0.0294461	0.0269555	0.0271779	0.0249963	0.0278808	0.0280991	0.0269396	0.0263663	Lau	Control		ZMAT2(+)	0.023257	0.0249346	0.0343655	0.0218819	0.0623906	0.022273	0.022269	0.0175251	Nagy	Control		PKM(+)	0.131303	0.146152	0.137521	0.117992	0.115694	0.126973	0.454338	Yang	Control		THRA(+)	0.0299704	0.0489995
NFYB(+)	0.0252813	0.0351613	0.0153041	0.0179399	0.0160484	0.0186619	0.0173308	0.0183267	Mathys	Control		EP300(+)	0.0252233	0.0202629	0.0182883	0.0192274	0.0192905	0.0215947	0.0184537	0.0149456	Lau	Control		NFYB(+)	0.00935128	0.00934458	0.015611	0.00882553	0.0176398	0.0119554	0.00776619	0.0089322	Nagy	Control		BHLHE40(+)	0.033191	0.032335	0.0326121	0.0312079	0.0317113	0.0333456	0.0592101	Yang	Control		SMAD1(+)	0.0219927	0.0211427
STAT1(+)	0.0197323	0.0289848	0.0120185	0.014041	0.0120153	0.0153282	0.0131416	0.014357	Mathys	Control		NFKB1(+)	0.0161504	0.00807751	0.00834829	0.00728254	0.00755903	0.0119347	0.00915012	0.00672845	Lau	Control		FOXK1(+)	0.00459904	0.00539767	0.0140248	0.00490805	0.0159915	0.005437	0.00490107	0.00348238	Nagy	Control		STAT1(+)	0.0440634	0.0452136	0.0454045	0.0436363	0.0440142	0.044168	0.114951	Yang	Control		TRIM28(+)	0.0336312	0.0353557
MAZ(+)	0.0205456	0.0293092	0.0172801	0.0195896	0.0179499	0.0189722	0.0170725	0.0182974	Mathys	Control		ZNF789(+)	0.0242073	0.011516	0.0127659	0.0116236	0.0122094	0.0158767	0.0116583	0.00762973	Lau	Control		MEF2D(+)	0.00650953	0.0062471	0.0103669	0.00595608	0.0112319	0.00612167	0.00568153	0.00499691	Nagy	Control		YY1(+)	0.0487308	0.0471516	0.0486578	0.0480634	0.0478064	0.0475725	0.0944063	Yang	Control		ELK1(+)	0.0766971	0.0695252
BCLAF1(+)	0.0291892	0.0359401	0.0280673	0.029139	0.0278343	0.0287033	0.0281707	0.0281119	Mathys	Control		GABPB1(+)	0.0146671	0.0131329	0.00894476	0.0111819	0.00935095	0.0122693	0.00993605	0.0083575	Lau	Control		STAT5B(+)	0.0117931	0.0130326	0.0174619	0.0119069	0.0201588	0.0127089	0.0110487	0.0128844	Nagy	Control		TAF7(+)	0.0885099	0.0820985	0.0882574	0.0670704	0.0995084	0.0699487	0.264117	Yang	Control		LHX2(+)	0.0219108	0.0207901
GTF2F1(+)	0.0278747	0.0412014	0.0261961	0.0284977	0.0262281	0.0279627	0.0263718	0.0262211	Mathys	Control		ZFX(+)	0.016483	0.0147396	0.0053647	0.00708076	0.00619624	0.013957	0.00826188	0.00733754	Lau	Control		SP3(+)	0.0198384	0.0176171	0.0277121	0.0175749	0.0316386	0.0194554	0.0181269	0.0187617	Nagy	Control		NFIC(+)	0.0540573	0.0484332	0.0528303	0.0432341	0.0453071	0.039371	0.175057	Yang	Control		BCLAF1(+)	0.033267	0.0395976
MXI1(+)	0.0308606	0.0362379	0.0252969	0.0300894	0.0265337	0.0297401	0.0280532	0.0289864	Mathys	Control		IRF2(+)	0.0188431	0.0152719	0.00760452	0.0083285	0.0079629	0.0143392	0.00896578	0.00678703	Lau	Control		E2F4(+)	0.016831	0.0170087	0.0256654	0.0166091	0.0282101	0.0166362	0.0158328	0.0166019	Nagy	Control		UBTF(+)	0.0462207	0.0434096	0.0449268	0.0434621	0.0454576	0.037881	0.0845074	Yang	Control		ATF4(+)	0.0358538	0.0497701
BHLHE41(+)	0.0271233	0.0375638	0.0222155	0.0249195	0.0240298	0.0265971	0.0245837	0.0251905	Mathys	Control		PKNOX1(+)	0.0133515	0.0119294	0.00337041	0.00450597	0.00368965	0.00999717	0.00460968	0.00314369	Lau	Control		NR2F6(+)	0.0118181	0.012965	0.0306881	0.0100143	0.0378674	0.0136771	0.00975951	0.010028	Nagy	Control		NPDC1(+)	0.0277103	0.0166957	0.0177728	0.0166786	0.0201198	0.0154038	0.0469408	Yang	Control		NFE2L1(+)	0.0501866	0.0713697
DDIT3(+)	0.0175685	0.0346777	0.0113874	0.0148073	0.0133193	0.0176566	0.0140904	0.0132095	Mathys	Control		SETDB1(+)	0.0242431	0.0212659	0.015108	0.0197002	0.0173163	0.0254019	0.0181407	0.0171772	Lau	Control		LHX2(+)	0.0124479	0.0159438	0.01983	0.0135891	0.0229021	0.0126073	0.011265	0.00912572	Nagy	Control		POLR2A(+)	0.0280894	0.0216233	0.0211306	0.0215129	0.0224345	0.0228414	0.0441455	Yang	Control		ETS2(+)	0.0422605	0.0559277
BRF1(+)	0.0224201	0.0297486	0.0171038	0.019682	0.0177541	0.0213519	0.0203324	0.0176788	Mathys	Control		CTCF(+)	0.0222344	0.0186104	0.0178043	0.0180127	0.0173587	0.0209675	0.0173246	0.0186485	Lau	Control		TCF7L2(+)	0.00752603	0.0122514	0.0205671	0.00732616	0.0192106	0.00898534	0.00691312	0.0067458	Nagy	Control		RBBP5(+)	0.0224871	0.0146654	0.0146275	0.014753	0.0148106	0.0152746	0.0366394	Yang	Control		YY1(+)	0.0411601	0.0513784
RBBP5(+)	0.0229109	0.0337313	0.0174627	0.021765	0.0184475	0.0218966	0.0194288	0.0181375	Mathys	Control		SREBF1(+)	0.0215387	0.0165001	0.0130352	0.0155202	0.0140793	0.0181355	0.0153137	0.0141815	Lau	Control		ZFX(+)	0.0180122	0.0152313	0.018463	0.0166801	0.0171158	0.0133904	0.0143904	0.0131216	Nagy	Control		KLF6(+)	0.020018	0.0109052	0.0158386	0.0131282	0.0118306	0.0132945	0.0383344	Yang	Control		BHLHE40(+)	0.023446	0.0409001
BHLHE40(+)	0.022435	0.0331714	0.015016	0.018539	0.0148936	0.0189198	0.0166274	0.0163359	Mathys	Control		ATF1(+)	0.0395822	0.0277937	0.0252959	0.0281425	0.0288222	0.0324667	0.0384316	0.0292975	Lau	Control		ZNF83(+)	0.0108816	0.00748826	0.0135914	0.00514167	0.0109171	0.00748093	0.00529691	0.00468484	Nagy	Control		NR2C2(+)	0.0277149	0.0229656	0.025405	0.0250694	0.0235765	0.0255885	0.0405917	Yang	Control		TAF7(+)	0.0358892	0.0590258
HDAC2(+)	0.0224211	0.0321371	0.0139648	0.0181134	0.0155865	0.0195167	0.014943	0.016151	Mathys	Control		ETV6(+)	0.0141918	0.0105322	0.00560765	0.00748283	0.00515057	0.0124204	0.0180353	0.00482507	Lau	Control		NR2C2(+)	0.0143949	0.00830004	0.0156495	0.00904327	0.015172	0.00868343	0.00748271	0.00774679	Nagy	Control		PSMD12(+)	0.0049162	0.00189937	0.00221409	0.00223215	0.00165897	0.00282136	0.0153375	Yang	Control		EGR1(+)	0.0284364	0.0424322
TAF7(+)	0.0273822	0.0550936	0.0315978	0.0356455	0.035532	0.0331023	0.0314536	0.0386461	Mathys	Control		NPAS2(+)	0.0247824	0.0124566	0.0148844	0.013053	0.0140021	0.00613112	0.0186777	0.00964469	Lau	Control		PKNOX1(+)	0.0115092	0.00786415	0.0147232	0.00631196	0.0135835	0.0074259	0.00623798	0.00769365	Nagy	Control		SREBF2(+)	0.029328	0.0230066	0.0257186	0.0256519	0.0259427	0.0284901	0.0411763	Yang	Control		JUN(+)	0.036798	0.0581821
YY1(+)	0.0321699	0.0467234	0.0324922	0.0343763	0.0346843	0.0333033	0.0343115	0.0349109	Mathys	Control		ZNF831(+)	0.0151388	0.00934986	0.00837621	0.00724535	0.00824774	0.00851601	0.0126447	0.01266	Lau	Control		CHD1(+)	0.0115727	0.0116347	0.0144612	0.0105696	0.0115339	0.0116652	0.00858353	0.00942914	Nagy	Control		BHLHE41(+)	0.0182317	0.00761126	0.0100522	0.0101683	0.0110329	0.0124178	0.0354026	Yang	Control		POLR2A(+)	0.0329402	0.0404597
ATF4(+)	0.0233785	0.0575468	0.0239729	0.0319694	0.0292245	0.0300135	0.0255781	0.0286308	Mathys	Control		ELF2(+)	0.0306229	0.0219515	0.0278755	0.0279279	0.0275915	0.0258969	0.02609	0.0272544	Lau	Control		HES4(+)	0.0417933	0.0446695	0.0662994	0.0412541	0.0493237	0.0514793	0.0418152	0.0397366	Nagy	Control		KLF13(+)	0.0196801	0.012338	0.0131866	0.0135153	0.0134562	0.0159325	0.0302704	Yang	Control		HDAC2(+)	0.021897	0.0340202
CREB3(+)	0.0213799	0.0486836	0.0200515	0.0252144	0.0247777	0.024712	0.021062	0.0269427	Mathys	Control		MGA(+)	0.0254085	0.0157341	0.021297	0.0231368	0.0239856	0.0224185	0.0246063	0.024628	Lau	Control		PPARG(+)	0.00897352	0.00652938	0.0161599	0.00907125	0.0104306	0.011624	0.00491823	0.0069467	Nagy	Control		HIF1A(+)	0.0549504	0.0452873	0.0490118	0.0496974	0.0483853	0.0532068	0.0619949	Yang	Control		ZNF281(+)	0.0217127	0.0422559
EWSR1(+)	0.0229887	0.0266206	0.0233865	0.0211704	0.0229695	0.0216998	0.0193681	0.0206689	Mathys	Control		ATF6(+)	0.0156237	0.00894366	0.0117636	0.0136131	0.012481	0.0137813	0.0118461	0.0160937	Lau	Control		FOXO3(+)	0.0219331	0.023753	0.0228169	0.0225481	0.0217298	0.0219778	0.0207739	0.018725	Nagy	Control		LHX2(+)	0.0194096	0.0126198	0.0166296	0.0139953	0.0137793	0.0180721	0.0241894	Yang	Control		GTF2F1(+)	0.0251479	0.0405448
KLF9(+)	0.0382508	0.0687141	0.0283113	0.0327808	0.0303989	0.0220373	0.0269421	0.0275476	Mathys	Control		TFCP2(+)	0.0594432	0.0259864	0.0291647	0.0370933	0.0382905	0.0462852	0.0375067	0.0494957	Lau	Control		SMAD2(+)	0.0316531	0.0303329	0.032357	0.0220978	0.0295449	0.028771	0.0236812	0.0181915	Nagy	Control		GTF2I(+)	0.0445208	0.0382973	0.038963	0.0365709	0.0332877	0.0415663	0.0552948	Yang	Control		PSMD12(+)	0.0233673	0.0508595
PSMD12(+)	0.0114553	0.0262343	0.00924719	0.010003	0.00922129	0.00731457	0.0107929	0.0090252	Mathys	Control		ZFP64(+)	0.0141591	0.00744775	0.00913013	0.00946236	0.00978082	0.0107621	0.00934134	0.00990684	Lau	Control		HSF2(+)	0.0364867	0.0339024	0.039955	0.031873	0.0425246	0.0274101	0.0270916	0.0356642	Nagy	Control		ZFP90(+)	0.0173656	0.0070629	0.00662608	0.00941721	0.0061755	0.011737	0.0238312	Yang	Control		CREB3(+)	0.0340069	0.0535936
EGR3(+)	0.0244242	0.0351934	0.0195655	0.0181208	0.0197934	0.0163935	0.017226	0.0227636	Mathys	Control		RBPJ(+)	0.0179491	0.00899195	0.0068014	0.00907474	0.0102604	0.0098682	0.00690089	0.00804442	Lau	Control		ZNF420(+)	0.0107058	0.00938962	0.0131354	0.00761154	0.0130996	0.00881452	0.00561605	0.0102247	Nagy	Control		EP300(+)	0.040863	0.0392601	0.0345537	0.0399339	0.0338285	0.0408175	0.0352821	Yang	Control		RBBP5(+)	0.0193336	0.0314969
JUN(+)	0.0294235	0.0423418	0.0278247	0.0269963	0.0286045	0.0255043	0.0261612	0.029044	Mathys	Control		NR2C1(+)	0.0271028	0.0164073	0.0141019	0.0155942	0.0161611	0.0186591	0.0172884	0.0197765	Lau	Control		MXI1(+)	0.0194928	0.0197331	0.0249557	0.0170084	0.0248501	0.0193363	0.0179415	0.0227762	Nagy	Control		ZNF33B(+)	0.0610862	0.0465914	0.0313527	0.0464816	0.0224019	0.0562848	0.0352308	Yang	Control		KLF9(+)	0.0344168	0.0579891
EP300(+)	0.030574	0.0243678	0.0289546	0.0283391	0.0257597	0.0312427	0.0256807	0.0329314	Mathys	Control		RUNX1(+)	0.0320101	0.0140473	0.0117043	0.0173929	0.0160239	0.0166544	0.0170819	0.0196309	Lau	Control		TFDP1(+)	0.0101987	0.0112811	0.0179309	0.00975943	0.0146262	0.012706	0.00837277	0.0152816	Nagy	Control		IRF2(+)	0.0200198	0.0154195	0.0146327	0.0214093	0.0137446	0.0307427	0.0198793	Yang	Control		ESRRA(+)	0.0255571	0.0317251
ATF6B(+)	0.026328	0.0236762	0.0254862	0.024478	0.0232421	0.0255015	0.0237994	0.0241718	Mathys	Control		HBP1(+)	0.0300035	0.0185292	0.0115252	0.0143678	0.0154161	0.0201506	0.0133653	0.0259372	Lau	Control		SETDB1(+)	0.0186997	0.0157977	0.0308117	0.0169886	0.0228608	0.0189958	0.0155273	0.0188143	Nagy	Control		SMAD1(+)	0.0224709	0.0198476	0.0215415	0.0192999	0.013938	0.0326723	0.0281971	Yang	Control		FOXG1(+)	0.0185793	0.031851
CHD2(+)	0.0301985	0.0242566	0.0271499	0.0269148	0.0247899	0.0274014	0.0255157	0.0264337	Mathys	Control		HSF4(+)	0.0271091	0.0217909	0.0186897	0.0236693	0.0175817	0.0223808	0.0151919	0.0251452	Lau	Control		STAT3(+)	0.00894078	0.00791984	0.0142229	0.00915514	0.0109625	0.00905084	0.00822482	0.0103006	Nagy	Control		ZNF429(+)	0.0187478	0.0165062	0.0118923	0.0152514	0.0104342	0.0209693	0.0189498	Yang	Control		KLF13(+)	0.0107389	0.0186826
NFATC3(+)	0.0131909	0.00576506	0.00790691	0.00910215	0.00649296	0.0122835	0.00884229	0.00929414	Mathys	Control		POU3F2(+)	0.020595	0.038051	0.0193894	0.0319133	0.0197375	0.014728	0.0133551	0.0319763	Lau	Control		CEBPZ(+)	0.0176755	0.0192844	0.0241706	0.019082	0.0213125	0.0172174	0.017847	0.0197716	Nagy	Control		FOXN2(+)	0.0338257	0.0293724	0.0236494	0.0321617	0.0308876	0.0329901	0.0277404	Yang	Control		CEBPB(+)	0.0184532	0.0247521
TAF1(+)	0.0310859	0.0217371	0.0262251	0.0254173	0.0244692	0.0266031	0.0263613	0.025835	Mathys	Control		ATF2(+)	0.0352522	0.0463976	0.0425966	0.0392581	0.0392793	0.0385833	0.0406307	0.040768	Lau	Control		ARID3A(+)	0.0155454	0.0167382	0.027482	0.0162542	0.0205901	0.0158203	0.0131811	0.0167981	Nagy	Control		GTF3C2(+)	0.0227544	0.0170601	0.013274	0.0170061	0.0204239	0.0196872	0.0176409	Yang	Control		MAZ(+)	0.0140777	0.0212598
GABPA(+)	0.0286542	0.022445	0.0208155	0.0226671	0.0188189	0.0263905	0.0208489	0.0189155	Mathys	Control		NR1D2(+)	0.031806	0.0971118	0.054232	0.0617195	0.0572991	0.0399048	0.0519937	0.0505224	Lau	Control		CPSF4(+)	0.0303366	0.0363696	0.0742852	0.0341064	0.0553706	0.0323529	0.032378	0.0332068	Nagy	Control		NRF1(+)	0.0256293	0.0169612	0.020044	0.0194002	0.0176843	0.0219821	0.0163286	Yang	Control		FOXK1(+)	0.0271463	0.0310516
NRF1(+)	0.0213559	0.0152032	0.0140821	0.0157235	0.0126868	0.0193823	0.0138962	0.0159425	Mathys	Control		ELK1(+)	0.0530744	0.0874332	0.067757	0.067627	0.0683092	0.064192	0.0673121	0.0651212	Lau	Control		ZNF658(+)	0.00203242	0.00185711	0.0189566	0.0023751	0.00982034	0.00141171	0.00194156	0.00222785	Nagy	Control		NR2C1(+)	0.0449166	0.0139355	0.0256322	0.020323	0.0248685	0.0259266	0.0225818	Yang	Control		MAX(+)	0.019241	0.0229208
ZNF148(+)	0.0246566	0.0194505	0.016934	0.0182314	0.0157974	0.0241267	0.0161887	0.0173041	Mathys	Control		JUND(+)	0.0436698	0.0683225	0.0533678	0.0529581	0.0528677	0.050172	0.0523004	0.0522527	Lau	Control		RLF(+)	0.00858121	0.00655379	0.0146355	0.00461105	0.0127093	0.00750089	0.00453193	0.00368305	Nagy	Control		ZNF248(+)	0.0445118	0.028878	0.029741	0.0281152	0.0299002	0.0347123	0.0305147	Yang	Control		CEBPZ(+)	0.0137991	0.0183747
FOXJ3(+)	0.0194772	0.0148561	0.0120752	0.0139378	0.011273	0.0142449	0.0138281	0.00943387	Mathys	Control		PKM(+)	0.0979103	0.527486	0.288559	0.267212	0.26595	0.208634	0.243987	0.254034	Lau	Control		JDP2(+)	0.00758734	0.00404805	0.0140844	0.00489603	0.011187	0.00535575	0.00377485	0.00381248	Nagy	Control		BDP1(+)	0.0574535	0.039786	0.0415127	0.0448565	0.0472301	0.0454625	0.0284919	Yang	Control		SMC3(+)	0.0169084	0.0239095
SMAD4(+)	0.0217201	0.0197476	0.00941071	0.0146116	0.00907061	0.0173884	0.00881341	0.00476343	Mathys	Control		UBTF(+)	0.0511961	0.0817955	0.0652011	0.0644613	0.064655	0.0454573	0.0526154	0.0641924	Lau	Control		SMARCC2(+)	0.0159987	0.0117805	0.0283847	0.0126063	0.0257492	0.0155446	0.0129429	0.0108172	Nagy	Control		RUNX1(+)	0.0148221	0.0121497	0.0118677	0.0101531	0.0133164	0.0155404	0.00778077	Yang	Control		STAT5B(+)	0.0218937	0.0274045
ZFHX2(+)	0.0278337	0.0259374	0.0145642	0.0181761	0.0111823	0.0219866	0.0182916	0.0118496	Mathys	Control		ZNF189(+)	0.0420635	0.0864394	0.0628341	0.0338007	0.0458942	0.0287111	0.0385314	0.0428616	Lau	Control		ZNF84(+)	0.014497	0.0142693	0.0312881	0.0109117	0.0328882	0.0128671	0.0131018	0.014412	Nagy	Control		CREB1(+)	0.0410171	0.0412453	0.051748	0.0489889	0.0440964	0.0472539	0.0492565	Yang	Control		MXD1(+)	0.0273614	0.0337884
TCF12(+)	0.0265925	0.0193287	0.0145069	0.00526217	0.0104382	0.0224261	0.0111254	0.0116014	Mathys	Control		MEIS3(+)	0.0401538	0.0546605	0.0451693	0.0612651	0.077947	0.046057	0.0857305	0.074043	Lau	Control		RBPJ(+)	0.00432788	0.00200957	0.0177346	0.00212206	0.0154985	0.00320761	0.00232117	0.00267952	Nagy	Control		RARB(+)	0.0415158	0.0240563	0.0984454	0.0499512	0.0444916	0.0506164	0.0318173	Yang	Control		GABPB1(+)	0.0195629	0.0245151
NPAS2(+)	0.0131861	0.00851046	0.00475197	0.00527999	0.00401131	0.00697848	0.00527644	0.00394303	Mathys	Control		ZBTB7A(+)	0.0444469	0.0553369	0.0570402	0.0544926	0.0549256	0.0500841	0.053051	0.0545365	Lau	Control		SNAI3(+)	0.00612122	0.0054572	0.0155247	0.00523558	0.0149531	0.00609328	0.00528402	0.00650681	Nagy	Control		PHF8(+)	0.0316238	0.0280213	0.0300396	0.0295212	0.0231176	0.028604	0.0295068	Yang	Control		PURA(+)	0.0675412	0.105436
ZNF76(+)	0.0285846	0.023046	0.0222321	0.0209691	0.0189626	0.0224256	0.0204491	0.020649	Mathys	Control		ZNF706(+)	0.0429586	0.0737016	0.0583837	0.0635778	0.0754379	0.056849	0.0546011	0.079273	Lau	Control		RXRB(+)	0.0146003	0.0138588	0.0253066	0.0127366	0.0221724	0.0133727	0.0128251	0.0116864	Nagy	Control		RFX1(+)	0.0273625	0.0194871	0.0263669	0.0229619	0.0216229	0.0282695	0.0255593	Yang	Control		KLF6(+)	0.0209376	0.0297916
SMAD3(+)	0.0301379	0.0155945	0.0256905	0.0126447	0.016005	0.00972296	0.0107263	0.0114248	Mathys	Control		ZNF358(+)	0.033989	0.0457155	0.0321621	0.0314851	0.0330071	0.034914	0.0357192	0.0287993	Lau	Control		ZNF189(+)	0.0083376	0.0067164	0.0296467	0.00531476	0.0257031	0.00655923	0.00786393	0.004604	Nagy	Control		TCF7L2(+)	0.0303128	0.0167522	0.0348075	0.0193087	0.0200668	0.0258528	0.0252916	Yang	Control		E2F4(+)	0.0173027	0.0273607
ZBTB11(+)	0.0236281	0.0207662	0.0223901	0.017118	0.0216874	0.019002	0.0136678	0.0140305	Mathys	Control		ZNF623(+)	0.0179328	0.0285756	0.0186488	0.0148955	0.0136931	0.0157124	0.0253845	0.0113472	Lau	Control		ZSCAN5A(+)	0.00401387	0.00298103	0.0304892	0.00162652	0.0260855	0.00400155	0.00400929	0.00185214	Nagy	Control		BACH2(+)	0.0149859	0.00754065	0.0131757	0.00830555	0.017639	0.0123444	0.0132276	Yang	Control		POLR3A(+)	0.0183446	0.02489
STAT5B(+)	0.0213956	0.00977115	0.0252418	0.0261478	0.0112462	0.0150558	0.0122423	0.00361132	Mathys	Control		RAB14(+)	0.00470306	0.0125205	0.00089191	0.00159458	0.00155854	0.000675904	0.00187692	0.00105621	Lau	Control		ASCC1(+)	0.0150689	0.0154247	0.069397	0.0159403	0.0538052	0.0164912	0.0163787	0.0121831	Nagy	Control		ZNF84(+)	0.0342748	0.0318041	0.0326694	0.0299415	0.0374676	0.0335359	0.0356037	Yang	Control		ETV5(+)	0.00693325	0.00700531
FOXN2(+)	0.02482	0.015654	0.0200135	0.0166527	0.0142608	0.0190655	0.0163833	0.0107725	Mathys	Control		MEF2D(+)	0.0261473	0.0632168	0.0171635	0.0156576	0.0153074	0.0141281	0.0151053	0.0154567	Lau	Control		ZNF451(+)	0.0089493	0.00609873	0.0493175	0.00456438	0.0381836	0.0119376	0.00760331	0.00654249	Nagy	Control		ETV5(+)	0.0341052	0.0385061	0.0367639	0.033744	0.0474514	0.0417977	0.0446782	Yang	Control		TCF7L2(+)	0.0194526	0.022314
ZSCAN31(+)	0.0198255	0.0130199	0.0143083	0.0167903	0.0139757	0.0161412	0.0160628	0.00936968	Mathys	Control		ZNF155(+)	0.00300108	0.0151029	0.000387745	0.000980529	0.00074308	0.00118127	0.000803095	0.00136015	Lau	Control		CERS5(+)	0.00632227	0.00240666	0.0778701	0.000215685	0.0580271	0.0072593	0.00652567	0.00288587	Nagy	Control		MZF1(+)	0.0310524	0.0285314	0.0323644	0.0301313	0.0388433	0.0354335	0.031994	Yang	Control		ARID3A(+)	0.0342493	0.0336495
HCFC2(+)	0.012966	0.0215738	0.0140973	0.0259865	0.0140197	0.0331627	0.0154206	0.00360125	Mathys	Control		KLF6(+)	0.0261786	0.0558848	0.0183764	0.0204188	0.0179074	0.0205283	0.0190461	0.0177525	Lau	Control		SIRT6(+)	0.00471182	0.0037427	0.0227233	0.00294943	0.0183916	0.0043954	0.00475244	0.00359832	Nagy	Control		STAT3(+)	0.0101185	0.00570363	0.00953616	0.00785299	0.00767269	0.0142194	0.0106889	Yang	Control		MAFG(+)	0.0111557	0.014155
STAT3(+)	0.0234191	0.0217489	0.0201639	0.022635	0.018987	0.0269534	0.0225321	0.0220801	Mathys	Control		ESRRA(+)	0.0236492	0.0484941	0.0192136	0.019947	0.0186533	0.0201214	0.0183827	0.0191229	Lau	Control		SMAD1(+)	0.00870894	0.00735648	0.0184284	0.00791719	0.0143362	0.00781153	0.00682353	0.00685256	Nagy	Control		ZNF568(+)	0.0398878	0.0354889	0.0383029	0.0379493	0.0397126	0.0441401	0.0393547	Yang	Control		NFKB1(+)	0.0195178	0.0164761
CTNNB1(+)	0.0097772	0.00586334	0.00239803	0.0112471	0.00380691	0.0175628	0.00992314	0.00255493	Mathys	Control		CREBL2(+)	0.025864	0.0587104	0.0202817	0.0208716	0.0178712	0.0200466	0.0187586	0.0188582	Lau	Control		ZNF568(+)	0.0135162	0.0114624	0.0283166	0.012464	0.0210219	0.0124241	0.0107122	0.0119897	Nagy	Control		ZFHX2(+)	0.022095	0.0133964	0.016261	0.0161779	0.0204139	0.0198114	0.0205936	Yang	Control		ZNF91(+)	0.0535463	0.0232768
POU2F1(+)	0.0169349	0.0105269	0.00885662	0.011534	0.00659288	0.0212993	0.0118796	0.00683002	Mathys	Control		HDAC2(+)	0.023236	0.0423372	0.019706	0.0203644	0.0183665	0.0204097	0.0190163	0.0186507	Lau	Control		ATF6B(+)	0.0205751	0.0191614	0.0382766	0.0180868	0.031554	0.0196698	0.0184542	0.0194795	Nagy	Control		ZFP64(+)	0.018558	0.00798057	0.0102804	0.0133336	0.0145344	0.0205977	0.0175092	Yang	Control		ZNF782(+)	0.0425199	0.0366769
ETV5(+)	0.0338546	0.0287882	0.0365739	0.0349575	0.0295447	0.0559667	0.0443017	0.0320521	Mathys	Control		SMARCC2(+)	0.0252423	0.0545293	0.0197424	0.021638	0.0192882	0.0198751	0.0198385	0.0163804	Lau	Control		UBP1(+)	0.0092988	0.00857088	0.0286704	0.0070539	0.0210448	0.0104599	0.00801166	0.00732173	Nagy	Control		MEIS3(+)	0.0329614	0.0364798	0.0436817	0.0582353	0.0647826	0.0403686	0.0428328	Yang	Control		CPEB1(+)	0.0114295	0.00703233
IRF2(+)	0.0154298	0.00963463	0.0129828	0.0156151	0.0117046	0.0254086	0.0137906	0.00908156	Mathys	Control		CEBPB(+)	0.029475	0.062431	0.0258659	0.0249995	0.023787	0.0251267	0.0252324	0.0223156	Lau	Control		MGA(+)	0.00369493	0.00250351	0.0293536	0.00172089	0.0206273	0.00461073	0.00360283	0.00217415	Nagy	Control		TBL1XR1(+)	0.0589833	0.0606878	0.0672335	0.0711003	0.0668398	0.065275	0.0596058	Yang	Control		MLXIP(+)	0.0261408	0.0217604
ZNF736(+)	0.0119647	0.0104342	0.00656134	0.0199027	0.00957488	0.0446244	0.0155473	0.00770476	Mathys	Control		NR2C2(+)	0.0208844	0.039908	0.0184582	0.0184209	0.0167135	0.0183184	0.0172554	0.0158561	Lau	Control		RB1(+)	0.00493379	0.00467996	0.0207477	0.00401017	0.0144599	0.00581169	0.0047587	0.00459103	Nagy	Control		TEAD1(+)	0.035841	0.0355089	0.109825	0.0872997	0.115746	0.0975311	0.036731	Yang	Control		STAT2(+)	0.0133555	0.0159026
ZFP64(+)	0.00718866	0.00987968	0.00390875	0.0133347	0.00448317	0.00493671	0.00750934	0.00403725	Mathys	Control		BHLHE40(+)	0.0258312	0.0671303	0.0233407	0.0241202	0.0226244	0.0224045	0.0240862	0.0197113	Lau	Control		GTPBP6(+)	0.0186299	0.0182245	0.0170167	0.016831	0.0289575	0.0201971	0.0163541	0.022422	Nagy	Control		SETDB1(+)	0.0324123	0.0226909	0.0339666	0.0226499	0.0672307	0.018967	0.0111994	Yang	Control		ZNF345(+)	0.0217061	0.0261633
ZNF131(+)	0.058475	0.0562685	0.0652215	0.0788184	0.0584522	0.0618002	0.0666563	0.0579152	Mathys	Control		YY1(+)	0.032994	0.0614396	0.031594	0.030689	0.0284703	0.0289391	0.0291022	0.0286405	Lau	Control		NR2F1(+)	0.0342981	0.041588	0.0380749	0.0295552	0.0570426	0.0382159	0.0303432	0.0543224	Nagy	Control		ZFHX3(+)	0.0247636	0.031402	0.031533	0.0308959	0.133103	0.0309107	0.0221025	Yang	Control		EMX1(+)	0.0168496	0.0206892
ZNF235(+)	0.0546055	0.0401309	0.065902	0.0807541	0.0658607	0.0596167	0.0693194	0.0540692	Mathys	Control		BHLHE41(+)	0.0280613	0.0699249	0.0260577	0.0268183	0.0239137	0.0238598	0.0232278	0.0212743	Lau	Control		ARNTL(+)	0.0196976	0.0232202	0.0234468	0.0220736	0.0277527	0.0218449	0.0190922	0.0216561	Nagy	Control		POU2F1(+)	0.107265	0.250336	0.234215	0.277484	0.336331	0.215684	0.0458132	Yang	Control		JDP2(+)	0.0102355	0.0120081
LRRFIP1(+)	0.0463708	0.0118822	0.0611063	0.0383018	0.0440454	0.0787971	0.0485014	0.0367883	Mathys	Control		EGR1(+)	0.0290544	0.0813046	0.0288265	0.0303577	0.0266937	0.0263883	0.0246339	0.0241395	Lau	Control		TBPL1(+)	0.0225194	0.0242233	0.0227028	0.0243902	0.0265472	0.0226031	0.0224978	0.0234982	Nagy	Control		ZNF519(+)	0.0522056	0.102905	0.0842965	0.140221	0.177347	0.0909217	0.0411829	Yang	Control		PPARG(+)	0.0352996	0.0425859
NFIB(+)	0.0627423	0.0332046	0.0882707	0.0721302	0.0764228	0.0738262	0.0958905	0.06966	Mathys	Control		CREB1(+)	0.0278893	0.0378323	0.0264453	0.0267434	0.0259778	0.0281086	0.0269588	0.0256986	Lau	Control		DNMT3A(+)	0.0192671	0.0217959	0.0187748	0.0255067	0.0248453	0.0259943	0.0249275	0.0281496	Nagy	Control		BCL11A(+)	0.0396806	0.0599464	0.0801956	0.0599365	0.110148	0.0430885	0.0455223	Yang	Control		NFYC(+)	0.0168337	0.0193221
ZNF429(+)	0.0237115	0.0154079	0.0243367	0.023058	0.0241989	0.0276528	0.0267577	0.0262538	Mathys	Control		POLR2A(+)	0.0265403	0.0522351	0.0206849	0.0220612	0.0204214	0.0256975	0.0212836	0.0207718	Lau	Control		BCLAF1(+)	0.0351697	0.0358749	0.0299177	0.0367519	0.0388471	0.0351875	0.0359674	0.0367529	Nagy	Control		ETV6(+)	0.0289487	0.0392053	0.0468635	0.0446539	0.0597943	0.0261515	0.0216244	Yang	Control		NFE2L2(+)	0.0119689	0.018037
KDM5A(+)	0.0328627	0.0234978	0.0305877	0.0277331	0.0280231	0.0283691	0.0328162	0.0269769	Mathys	Control		ETS2(+)	0.028075	0.0700815	0.0286205	0.0291304	0.0273634	0.0296322	0.0275234	0.0255265	Lau	Control		MXD1(+)	0.0258198	0.0297809	0.0198745	0.0260089	0.0411447	0.025339	0.0269558	0.0306766	Nagy	Control		FOXP2(+)	0.0584482	0.0761489	0.0953228	0.0830715	0.0969327	0.0780127	0.0483657	Yang	Control		NR1D2(+)	0.0176365	0.0248976
CERS4(+)	0.0349905	0.0237525	0.03101	0.0332094	0.0299183	0.0369262	0.0383573	0.0284245	Mathys	Control		NEUROD2(+)	0.0122562	0.052661	0.0103062	0.0126333	0.0118977	0.0128762	0.0113952	0.00751396	Lau	Control		CEBPD(+)	0.0337449	0.0337645	0.0298967	0.0400614	0.0461396	0.0317305	0.0370888	0.0326825	Nagy	Control		ABL1(+)	0.0426853	0.0514235	0.0612023	0.0556919	0.0625529	0.0481154	0.0293899	Yang	Control		HSF2(+)	0.0132735	0.0177244
NR2C1(+)	0.0206089	0.0120967	0.0173523	0.0214873	0.0186313	0.0266734	0.022103	0.0115991	Mathys	Control		CEBPG(+)	0.0295401	0.0672173	0.0256759	0.0283945	0.0250891	0.0288884	0.0256522	0.0245902	Lau	Control		CREM(+)	0.0264204	0.026034	0.0252234	0.0311785	0.035539	0.029502	0.0277584	0.0310123	Nagy	Control		HMBOX1(+)	0.0497016	0.0537152	0.0560804	0.0546322	0.0583971	0.0499688	0.0440565	Yang	Control		NR1H2(+)	0.0160565	0.0209547
KLF7(+)	0.0301136	0.0427792	0.0433991	0.0501164	0.0484005	0.0449519	0.0743911	0.0332574	Mathys	Control		ATF4(+)	0.0258721	0.0738034	0.0225824	0.0247605	0.0221942	0.0251271	0.022358	0.0199529	Lau	Control		SREBF2(+)	0.0459049	0.0464485	0.0406824	0.0443712	0.055185	0.0468035	0.0466242	0.0427908	Nagy	Control		FOXN3(+)	0.054316	0.0686653	0.105404	0.0845817	0.130152	0.0784844	0.0426555	Yang	Control		NR2F6(+)	0.0349971	0.0480153
IKZF2(+)	0.0186773	0.0114456	0.0109661	0.0115523	0.0221095	0.0199912	0.0556634	0.00969526	Mathys	Control		KLF13(+)	0.0294117	0.0565496	0.0267654	0.028182	0.0269255	0.0289169	0.0277592	0.0261562	Lau	Control		TEF(+)	0.0616778	0.06499	0.0557259	0.063867	0.0783163	0.0603927	0.0644729	0.0573095	Nagy	Control		GLIS1(+)	0.0254619	0.0622821	0.0691406	0.054142	0.0933927	0.0522591	0.017865	Yang	Control		GTF2B(+)	0.0246175	0.0267607
ZFHX3(+)	0.0329826	0.0115507	0.0352739	0.0274705	0.0365044	0.0578817	0.147423	0.0353386	Mathys	Control		PRDX5(+)	0.0147975	0.0919613	0.00792435	0.0103488	0.00749797	0.0140281	0.00863841	0.00917774	Lau	Control		RAD21(+)	0.0534073	0.0667182	0.0445878	0.0542557	0.0939806	0.0555344	0.0559825	0.0464627	Nagy	Control		ZNF43(+)	0.0342046	0.0412354	0.0361611	0.0499079	0.0421094	0.0576691	0.0217673	Yang	Control		NR2C2(+)	0.0296927	0.0310194
ESRRG(+)	0.0817663	0.0512208	0.0835108	0.096545	0.15047	0.128706	0.147976	0.139918	Mathys	Control		TAF7(+)	0.0213003	0.0594824	0.0160701	0.0176945	0.0155896	0.0189528	0.0156913	0.0152371	Lau	Control		HLF(+)	0.0517393	0.0574596	0.038601	0.0529923	0.0839317	0.0520212	0.0533449	0.0489929	Nagy	Control		CHD2(+)	0.0468102	0.0519434	0.0524521	0.0548356	0.0484811	0.0593765	0.0353532	Yang	Control		GLIS1(+)	0.0844027	0.090943
ZNF362(+)	0.026359	0.0250385	0.0389004	0.037524	0.0429289	0.0545286	0.052489	0.0430804	Mathys	Control		SREBF2(+)	0.0355174	0.058374	0.0358635	0.0382378	0.0370707	0.0371937	0.0365609	0.0377218	Lau	Control		EGR1(+)	0.0527185	0.0611078	0.0426485	0.0541434	0.0880907	0.0518699	0.0564332	0.0455703	Nagy	Control		SOX5(+)	0.140922	0.204919	0.235381	0.271957	0.204926	0.331434	0.0839083	Yang	Control		ZNF544(+)	0.0165007	0.0168173
BCL11A(+)	0.0355734	0.0253972	0.0406406	0.0582566	0.0485603	0.0802199	0.0901882	0.0491686	Mathys	Control		TEF(+)	0.0394857	0.0795168	0.0466576	0.047083	0.0464169	0.0424099	0.0452444	0.0449629	Lau	Control		KLF9(+)	0.0515045	0.0576074	0.0332157	0.0496147	0.0929157	0.047746	0.0515443	0.0401316	Nagy	Control		FOXP1(+)	0.0526698	0.072003	0.0926586	0.0798966	0.0650282	0.0943666	0.0467582	Yang	Control		CHD2(+)	0.0300924	0.0304562
FOXN3(+)	0.0423939	0.0261308	0.0524133	0.0653804	0.0600509	0.0741148	0.0785529	0.0552986	Mathys	Control		HLF(+)	0.0350652	0.0798748	0.0436751	0.0427575	0.0413388	0.0409137	0.0409587	0.0393806	Lau	Control		NFE2L1(+)	0.054292	0.059618	0.0442272	0.0550621	0.0878254	0.0545069	0.0570467	0.049328	Nagy	Control		ATF1(+)	0.0398568	0.03857	0.042038	0.041585	0.0382123	0.0439084	0.0343341	Yang	Control		ZNF76(+)	0.0251796	0.0264637
ZNF91(+)	0.348314	0.333165	0.621489	0.602091	0.646028	0.477524	0.593545	0.602837	Mathys	Control		KLF9(+)	0.038917	0.104842	0.0528917	0.0525555	0.0501065	0.0510227	0.0475758	0.0497881	Lau	Control		CEBPB(+)	0.0323245	0.0333534	0.0311642	0.0339975	0.0485347	0.0299243	0.0328211	0.0299639	Nagy	Control		MGA(+)	0.0355584	0.0355484	0.0400822	0.0419075	0.0351666	0.0414593	0.0302777	Yang	Control		ATF6(+)	0.0265131	0.0287934
NR3C1(+)	0.0401212	0.0371245	0.0462876	0.0433872	0.0464582	0.0413361	0.0446978	0.0466958	Mathys	Control		EGR3(+)	0.023071	0.0581281	0.0218551	0.0178515	0.0189997	0.0154233	0.0168297	0.0189573	Lau	Control		EGR3(+)	0.0394993	0.0451309	0.035748	0.0430599	0.0749123	0.0369574	0.0448968	0.0410937	Nagy	Control		ATF6(+)	0.0415239	0.0365941	0.0402943	0.0373552	0.0346809	0.0593193	0.0286851	Yang	Control		ZNF335(+)	0.0133094	0.0146873
CERS5(+)	0.0196675	0.012365	0.0265003	0.0258401	0.0264733	0.0186198	0.0267998	0.0304146	Mathys	Control		KLF16(+)	0.0289103	0.0596305	0.0280414	0.0237115	0.0240487	0.0220995	0.0240004	0.0253888	Lau	Control		JUN(+)	0.0316019	0.0350677	0.0307216	0.0362785	0.0555864	0.0295827	0.0344311	0.0328895	Nagy	Control		TAF1(+)	0.0427514	0.0412334	0.0393668	0.0417206	0.0388428	0.0444296	0.0360399	Yang	Control		REL(+)	0.0171959	0.0211942
UBE2K(+)	0.0483167	0.0460039	0.0536869	0.0534623	0.053806	0.0510362	0.0550028	0.0558137	Mathys	Control		TRIM28(+)	0.0453652	0.124921	0.0481531	0.0439514	0.0452568	0.0399476	0.0383761	0.0465357	Lau	Control		ATF4(+)	0.0578005	0.0607959	0.0490594	0.0560928	0.0913619	0.0542835	0.0587518	0.050431	Nagy	Control		CELF5(+)	0.0930563	0.15423	0.1142	0.134864	0.163916	0.191836	0.0778569	Yang	Control		NR1D1(+)	0.0153381	0.0178214
TCF4(+)	0.272217	0.068351	0.475101	0.475296	0.45852	0.296875	0.281552	0.396572	Mathys	Control		JUN(+)	0.0262414	0.0741949	0.0273716	0.0243852	0.0246416	0.0232528	0.0249462	0.0239055	Lau	Control		TAF7(+)	0.0353552	0.0425041	0.0310111	0.0354763	0.080751	0.0363196	0.037989	0.0328618	Nagy	Control		KDM5A(+)	0.0355921	0.0340751	0.0331429	0.0360683	0.0366739	0.0405972	0.0317149	Yang	Control		STAT3(+)	0.0197386	0.0225582
CUX1(+)	0.0722986	0.0381422	0.104396	0.0902353	0.0961904	0.0852832	0.0927051	0.0966128	Mathys	Control		USF2(+)	0.0372259	0.110285	0.0438298	0.0413911	0.041114	0.0342929	0.0386951	0.0370211	Lau	Control		BHLHE40(+)	0.045736	0.0521869	0.0412112	0.0464945	0.0841701	0.0444065	0.0471314	0.0415676	Nagy	Control		PBX3(+)	0.0328125	0.04024	0.0346026	0.0446716	0.0372126	0.0726463	0.0270457	Yang	Control		STAT6(+)	0.0186715	0.0229332
SOX5(+)	0.0712861	0.0377716	0.100485	0.0952057	0.104902	0.0939073	0.101977	0.108159	Mathys	Control		RAD21(+)	0.0314456	0.0830646	0.0342193	0.0354154	0.0325626	0.0316095	0.0322591	0.0298003	Lau	Control		ETS2(+)	0.0431694	0.048826	0.0374594	0.043363	0.0824829	0.0420621	0.0456274	0.0365702	Nagy	Control		POU2F2(+)	0.0323345	0.0386485	0.0277242	0.0386296	0.0370428	0.0498552	0.0290006	Yang	Control		RUNX1(+)	0.0127245	0.0106522
FOXP2(+)	0.0644951	0.0357682	0.0930747	0.0966666	0.0938592	0.0985977	0.100317	0.0948788	Mathys	Control		MAZ(+)	0.0321242	0.0772012	0.0343566	0.0338521	0.0322929	0.0317361	0.031088	0.0299107	Lau	Control		PSMD12(+)	0.0260613	0.0309672	0.0244384	0.0276633	0.0638809	0.029727	0.0275754	0.0253972	Nagy	Control		PPARG(+)	0.0198591	0.0244725	0.0169257	0.0164754	0.0221417	0.0200219	0.0113663	Yang	Control		ZFX(+)	0.0149836	0.0152393
ZEB1(+)	0.0584022	0.0369074	0.0764229	0.0810925	0.0787081	0.0739275	0.0815761	0.0736334	Mathys	Control		NFE2L1(+)	0.031644	0.0745003	0.0344392	0.0328636	0.0322983	0.0309844	0.0312986	0.0305329	Lau	Control		YY1(+)	0.0424839	0.0439871	0.0408639	0.0406597	0.0591221	0.0422593	0.0410796	0.040386	Nagy	Control		RCOR1(+)	0.0344782	0.039092	0.0265537	0.0352064	0.0354814	0.0335712	0.0288572	Yang	Control		E2F3(+)	0.0257824	0.0242843
NR6A1(+)	0.0369058	0.0185167	0.0508732	0.0558778	0.0515065	0.047066	0.0478536	0.05649	Mathys	Control		CEBPD(+)	0.033167	0.0723704	0.0367464	0.0338081	0.0317712	0.0303537	0.0364675	0.0297704	Lau	Control		THRA(+)	0.031699	0.0311942	0.0405019	0.0402894	0.0664174	0.0253034	0.0415107	0.0247316	Nagy	Control		ATF2(+)	0.059751	0.0736505	0.0670091	0.0715108	0.0625617	0.075177	0.0659743	Yang	Control		UBTF(+)	0.0430597	0.0336394
ZNF782(+)	0.0326008	0.0238077	0.0364243	0.0385624	0.037517	0.0381173	0.0367222	0.0382939	Mathys	Control		THRA(+)	0.0494671	0.132918	0.0636404	0.0526734	0.0547268	0.0455773	0.0558651	0.0551354	Lau	Control		UBTF(+)	0.0562995	0.0520008	0.0720079	0.0536531	0.0853328	0.0392256	0.0556338	0.0366642	Nagy	Control		MEF2A(+)	0.105924	0.247148	0.148601	0.188014	0.140506	0.218117	0.116811	Yang	Control		SRF(+)	0.0208483	0.0196315
UBTF(+)	0.0390284	0.0356782	0.0386977	0.0365439	0.0380678	0.0346656	0.0349493	0.0387616	Mathys	Control		FOXO3(+)	0.0465142	0.0514425	0.0435373	0.0460239	0.0389665	0.0380412	0.0384892	0.040336	Lau	Control		ESRRA(+)	0.0411833	0.0382686	0.0326335	0.0393632	0.0563285	0.028437	0.0391067	0.0363935	Nagy	Control		PPARGC1A(+)	0.0452054	0.0836104	0.0495929	0.0665897	0.0544064	0.0609481	0.0514664	Yang	Control		ATF6B(+)	0.0178916	0.018566
RFX2(+)	0.0355576	0.0177938	0.0416814	0.0281464	0.0328433	0.0215262	0.0308733	0.0379477	Mathys	Control		SCRT1(+)	0.0282498	0.0383682	0.0287828	0.0268255	0.0264823	0.0240639	0.0260407	0.0233629	Lau	Control		CTCF(+)	0.0195873	0.0211926	0.0203332	0.0199784	0.0256319	0.0169799	0.0197508	0.0196249	Nagy	Control		TCF12(+)	0.0378537	0.0557493	0.0263427	0.0467298	0.0234456	0.0386629	0.0208098	Yang	Control		ELK4(+)	0.0191588	0.019342
POU2F2(+)	0.0432528	0.0249594	0.0451441	0.0237053	0.0419967	0.0291572	0.0352868	0.0490463	Mathys	Control		ZNF471(+)	0.023389	0.0317601	0.020901	0.0188264	0.0177438	0.0172609	0.0189624	0.0141588	Lau	Control		GTF2A1(+)	0.00247583	0.00314954	0.00400014	0.00320925	0.0108243	0.000901381	0.00380518	0.00259476	Nagy	Control		RFX2(+)	0.0491234	0.0862456	0.0480076	0.0594858	0.0509692	0.0728155	0.0297078	Yang	Control		HINFP(+)	0.017715	0.0200983
PUM3(+)	0.0297636	0.0204777	0.0326278	0.0214551	0.0245564	0.0228357	0.0236165	0.031397	Mathys	Control		LHX2(+)	0.0241559	0.0327832	0.019329	0.0235025	0.0189084	0.021437	0.0188695	0.0224435	Lau	Control		NONO(+)	0.0381448	0.0479336	0.038495	0.0349208	0.0610893	0.0372623	0.033875	0.0232078	Nagy	Control		TRPS1(+)	0.0564484	0.135172	0.0461992	0.0825135	0.0571952	0.0923907	0.02912	Yang	Control		PRKAA2(+)	0.0136653	0.0133892
CEBPD(+)	0.0559487	0.0596723	0.0640189	0.0561866	0.064448	0.0481699	0.0550289	0.063835	Mathys	Control		BRF1(+)	0.025007	0.0332969	0.0212512	0.020505	0.0208258	0.0219227	0.0203173	0.0218235	Lau	Control		MECP2(+)	0.0385612	0.0391345	0.0398514	0.0380385	0.0453622	0.0428667	0.0363791	0.0330371	Nagy	Control		ZNF831(+)	0.0307053	0.0450889	0.030104	0.0627595	0.0426982	0.0425668	0.0195302	Yang	Control		ZNF362(+)	0.0270797	0.0294597
ATF1(+)	0.0213556	0.0192643	0.0232479	0.0206784	0.0237773	0.0204417	0.0220054	0.0261341	Mathys	Control		E2F4(+)	0.0231618	0.0374064	0.0134458	0.0143095	0.0133391	0.0156113	0.0134418	0.0130894	Lau	Control		RBBP5(+)	0.0251563	0.0263537	0.0251612	0.0226998	0.0324409	0.0268905	0.0213378	0.0219244	Nagy	Control		ZNF91(+)	0.0576628	0.0710458	0.0704313	0.072618	0.0687782	0.074373	0.0523312	Yang	Control		SETDB1(+)	0.0224366	0.0254414
ELK1(+)	0.0531753	0.0460347	0.0646496	0.0539189	0.0650649	0.0451668	0.0542948	0.063121	Mathys	Control		NR2F1(+)	0.0104727	0.0212938	0.00285131	0.00553059	0.00368863	0.00577588	0.00339774	0.00510636	Lau	Control		DEAF1(+)	0.0429395	0.0368722	0.0375754	0.0345561	0.0504142	0.0387682	0.0353782	0.0376637	Nagy	Control		CUX1(+)	0.0629807	0.0965721	0.0819986	0.0868187	0.0793523	0.0971534	0.0457544	Yang	Control		CLOCK(+)	0.0150429	0.0210103
MEF2A(+)	0.0590161	0.0394225	0.0704791	0.0622021	0.0711786	0.0489726	0.0451307	0.0737945	Mathys	Control		GTF3A(+)	0.00586986	0.011976	0.00182757	0.00269215	0.00111141	0.00372217	0.00173331	0.00214415	Lau	Control		KLF13(+)	0.0258758	0.0208427	0.0215928	0.0161946	0.04367	0.0219516	0.0205633	0.0155966	Nagy	Control		NR3C1(+)	0.0606773	0.086753	0.0729078	0.0796969	0.0767355	0.0797801	0.0468536	Yang	Control		SIN3A(+)	0.0207738	0.0241304
MYPOP(+)	0.049028	0.0900481	0.0772573	0.101002	0.091307	0.0710417	0.0855394	0.0923163	Mathys	Control		RBBP5(+)	0.0220486	0.0343222	0.0125712	0.0152149	0.0118361	0.0157537	0.0127708	0.0132945	Lau	Control		SIN3A(+)	0.0271789	0.0267343	0.0253918	0.0236443	0.0375815	0.026765	0.0243328	0.0211831	Nagy	Control		ZEB1(+)	0.0603115	0.0761438	0.0863922	0.0817927	0.0799148	0.0779203	0.0458812	Yang	Control		SMARCC2(+)	0.0234299	0.026418
NFE2L1(+)	0.0650119	0.08417	0.0863365	0.0909746	0.0924691	0.083514	0.0854265	0.0868012	Mathys	Control		BCLAF1(+)	0.0281961	0.0357978	0.0268559	0.0267983	0.0258504	0.0283975	0.0250876	0.0262675	Lau	Control		ATF2(+)	0.0280563	0.026341	0.0287049	0.0280093	0.0372425	0.0276919	0.0259541	0.0258137	Nagy	Control		BPTF(+)	0.110092	0.144272	0.146747	0.166339	0.151725	0.158443	0.0678025	Yang	Control		BHLHE41(+)	0.0115553	0.018646
BAD(+)	0.0434662	0.179404	0.103155	0.109509	0.142606	0.0841417	0.0808384	0.153168	Mathys	Control		FOXG1(+)	0.0166068	0.0367759	0.010212	0.0110234	0.00757224	0.0119648	0.00914559	0.0058785	Lau	Control		HDAC2(+)	0.0216198	0.0231803	0.0252108	0.0210787	0.0417206	0.0244485	0.0207961	0.0198589	Nagy	Control		RFX7(+)	0.0573503	0.0688874	0.071247	0.0732884	0.0740515	0.0721258	0.0415557	Yang	Control		ZNF714(+)	0.0168779	0.0207219
HLF(+)	0.0475941	0.0604807	0.0563383	0.0589108	0.0581528	0.0550078	0.0555091	0.055764	Mathys	Control		ELK4(+)	0.0170472	0.0297562	0.0115261	0.0118095	0.0106163	0.0133244	0.0117327	0.010533	Lau	Control		NFIC(+)	0.0265826	0.029307	0.032203	0.0269591	0.066073	0.0267443	0.0252661	0.0254775	Nagy	Control		HMGB1(+)	0.0491187	0.0767076	0.0849306	0.0748678	0.0774879	0.0738329	0.0500454	Yang	Control		ZNF84(+)	0.0182523	0.0250849
PKM(+)	0.139523	0.445873	0.378203	0.401064	0.436433	0.314687	0.340397	0.43064	Mathys	Control		SIN3A(+)	0.0192256	0.03949	0.0127225	0.0132456	0.0116692	0.0150162	0.0124377	0.0122025	Lau	Control		JUNB(+)	0.0269424	0.0297297	0.0319512	0.026608	0.0495328	0.02791	0.0282513	0.0261751	Nagy	Control		PBX1(+)	0.106207	0.187251	0.178139	0.159182	0.181999	0.138423	0.0621912	Yang	Control		PHF8(+)	0.0252263	0.0256751
TPI1(+)	0.0790428	0.329466	0.220038	0.23741	0.286046	0.203797	0.207851	0.278312	Mathys	Control		NR1H2(+)	0.0145306	0.020619	0.00521151	0.00675523	0.0050783	0.0090403	0.0082204	0.00465127	Lau	Control		POLR2A(+)	0.0258628	0.0277911	0.0300115	0.0233623	0.0516339	0.0256377	0.0251599	0.0212289	Nagy	Control		JUND(+)	0.0603637	0.0686278	0.0699831	0.0693763	0.0676156	0.0709121	0.0688284	Yang	Control		SP3(+)	0.0268892	0.025782
ZBTB7A(+)	0.0490075	0.0553709	0.0510356	0.0551322	0.0553664	0.0498042	0.05092	0.0509927	Mathys	Control		EMX1(+)	0.0207595	0.036091	0.00549332	0.00809781	0.00735269	0.0101309	0.00790095	0.00473688	Lau	Control		STAT1(+)	0.0243408	0.0272684	0.0283281	0.0238724	0.0466614	0.0250038	0.0241712	0.0218631	Nagy	Control		ARID5B(+)	0.0316118	0.0452129	0.0417918	0.0400042	0.0397252	0.0338555	0.0343785	Yang	Control		FOXO3(+)	0.025628	0.0257813
ETS2(+)	0.0441564	0.0547848	0.0511671	0.0524615	0.0554714	0.0483508	0.0512027	0.0516966	Mathys	Control		SMC3(+)	0.0125296	0.0213808	0.00394056	0.00500938	0.00437983	0.00772631	0.00516316	0.00266445	Lau	Control		NFIX(+)	0.0498368	0.049962	0.0444065	0.045976	0.066361	0.0411371	0.0464388	0.0360787	Nagy	Control		TCF4(+)	0.0939813	0.145467	0.164083	0.148763	0.0952416	0.128398	0.0918411	Yang	Control		TFDP1(+)	0.0209759	0.023812
JUND(+)	0.0498462	0.0595471	0.0556628	0.0576172	0.0591725	0.0507093	0.0555854	0.0567413	Mathys	Control		FOXK1(+)	0.0207947	0.0379421	0.00735711	0.00747128	0.00825402	0.0183677	0.00943477	0.00677229	Lau	Control		ZBTB7A(+)	0.0406183	0.040197	0.0415512	0.038344	0.051079	0.0373194	0.0400489	0.0363563	Nagy	Control													CTCF(+)	0.0216359	0.0224331
ATF6(+)	0.028267	0.0252288	0.024818	0.0246988	0.0230518	0.0243116	0.0227573	0.0268689	Mathys	Control		MAX(+)	0.022607	0.0300028	0.0156445	0.0172674	0.0154473	0.0199115	0.0161366	0.0135716	Lau	Control		MAZ(+)	0.0435789	0.0459962	0.0412598	0.0403153	0.0777618	0.0392091	0.0442959	0.0334444	Nagy	Control													TOB2(+)	0.0140995	0.0155764
ZFX(+)	0.0170312	0.0139381	0.0128901	0.0128996	0.0123551	0.0127613	0.012556	0.0145829	Mathys	Control		ZNF281(+)	0.00713968	0.0116517	0.0026424	0.00439898	0.00511508	0.00298133	0.0046119	0.0029543	Lau	Control		USF2(+)	0.0430038	0.042217	0.0434398	0.042148	0.0610412	0.0406009	0.0424741	0.0384406	Nagy	Control
TBL1XR1(+)	0.0463105	0.0458215	0.0339457	0.0323268	0.0341533	0.0281677	0.0350926	0.0453228	Mathys	Control		RBM17(+)	0.0173524	0.0236804	0.00969074	0.0112731	0.0106531	0.0105706	0.010096	0.0121431	Lau	Control
TRPS1(+)	0.032921	0.0293495	0.0208503	0.0172134	0.00797943	0.0130049	0.0276817	0.0495676	Mathys	Control		RXRB(+)	0.0203626	0.0250694	0.00643409	0.00941496	0.0101869	0.0118005	0.00955235	0.0118737	Lau	Control
ONECUT2(+)	0.0329629	0.0219458	0.0575964	0.0124011	0.00634545	0.0038109	0.00775847	0.0641134	Mathys	Control		MXI1(+)	0.0248918	0.0299419	0.0216124	0.0254455	0.0247438	0.0296005	0.0245298	0.0236598	Lau	Control
ZNF790(+)	0.00727409	0.00780127	0.00804462	0.0099385	0.00404394	0.00616074	0.00452624	0.0120505	Mathys	Control		ZNF429(+)	0.00944002	0.0167885	0.00431954	0.00481447	0.00767363	0.0102817	0.00574718	0.00919015	Lau	Control
NR1H2(+)	0.0280799	0.0486293	0.0294109	0.0319322	0.0329579	0.0337927	0.030595	0.049283	Mathys	Control		ARNT(+)	0.0207373	0.0245424	0.0146671	0.0164497	0.0156165	0.019175	0.0186232	0.0177552	Lau	Control
USF2(+)	0.0327209	0.0437237	0.0337945	0.0342916	0.0359609	0.0325458	0.029553	0.0470448	Mathys	Control		HSF2(+)	0.0146316	0.0184801	0.00656578	0.00917054	0.00753824	0.0133078	0.00796961	0.010016	Lau	Control
ARNTL(+)	0.0246523	0.0270268	0.0232809	0.0225051	0.022772	0.0234745	0.0215562	0.030923	Mathys	Control		ARNTL(+)	0.0303937	0.0313835	0.0291904	0.0279699	0.0273691	0.0296514	0.0266381	0.0288725	Lau	Control
CREM(+)	0.0100611	0.00971606	0.00604317	0.00540209	0.00528415	0.0107074	0.00685194	0.021155	Mathys	Control		HES4(+)	0.0154103	0.020183	0.00948263	0.0133393	0.00828631	0.0159548	0.00901458	0.00710132	Lau	Control
TEAD1(+)	0.00783501	0.00800877	0.00673611	0.00943925	0.00826045	0.00756455	0.0175117	0.0194182	Mathys	Control		ZNF33B(+)	0.00963322	0.0117488	0.00406698	0.00447514	0.00286346	0.00762455	0.00419176	0.00166797	Lau	Control
NFE2L2(+)	0.0105134	0.0073714	0.00991697	0.00875873	0.0191952	0.0212511	0.0180355	0.0424376	Mathys	Control		PHF8(+)	0.021258	0.0218348	0.0124522	0.0144792	0.0122661	0.0153612	0.0154189	0.0114668	Lau	Control
SREBF2(+)	0.0349762	0.0346903	0.0355009	0.0406682	0.0401581	0.036856	0.0394125	0.0445893	Mathys	Control		ZNF692(+)	0.0166597	0.0165125	0.00913947	0.00949795	0.0107801	0.0114664	0.0103992	0.00728933	Lau	Control
NFKB1(+)	0.0287834	0.0243762	0.0232987	0.0253959	0.0271794	0.0228138	0.0301521	0.0285348	Mathys	Control		CHD1(+)	0.0172423	0.0214408	0.00880158	0.0105582	0.00810213	0.012329	0.00937861	0.00785409	Lau	Control
ARNT(+)	0.0196405	0.0235686	0.0115142	0.0156785	0.018846	0.0109393	0.0199249	0.0207514	Mathys	Control		SRF(+)	0.0208043	0.0252549	0.0109513	0.0138972	0.01074	0.0153493	0.0121701	0.0117934	Lau	Control
MEF2D(+)	0.0532581	0.0610715	0.0525696	0.0528458	0.0562102	0.0460053	0.0567166	0.0555763	Mathys	Control		MECP2(+)	0.0640866	0.07129	0.0150529	0.0251657	0.0183227	0.0185509	0.0140488	0.00981088	Lau	Control
												RFXAP(+)	0.024188	0.0251546	0.0160073	0.0172482	0.0164926	0.0195591	0.0153578	0.0158927	Lau	Control
												ATF6B(+)	0.0176076	0.0193689	0.00906663	0.00931787	0.00897717	0.0110375	0.00939166	0.00880632	Lau	Control
												CEBPZ(+)	0.0144623	0.0152753	0.00574349	0.00604959	0.0048609	0.00792986	0.00601477	0.00600972	Lau	Control
[truncated: 19 more columns]
