# Supplementary material for: Neuronal cell cycle reentry events in the aging brain are more prevalent in neurodegeneration and lead to cellular senescence
Source: PLoS Biol. 2024 Apr 23;22(4):e3002559. doi: 10.1371/journal.pbio.3002559 (PMC11037540; doi:10.1371/journal.pbio.3002559)
Supplement: S1 Data files — (ZIP) [file pbio.3002559.s034.zip › Data_S12_Fig.xlsx]

## Sheet: Figure S12
Figure S12
Scripts: inverCNV.code.R
Dataset	Status	Chr	Band	ADLoci	Total genes	C0_CNVSum	C3_CNVSum	C5_CNVSum	ADLoci
Lau	Alzheimer	chr1	1p36.33	Yes	27	0.111891	1.05309	1.40805	Yes
Lau	Alzheimer	chr1	1p36.33-p36.32	No	1	0.00341511	0.0316917	0.0558767	No
Lau	Alzheimer	chr1	1p36.32	No	9	0.0266112	0.251127	0.485208	No
Lau	Alzheimer	chr1	1p36.31	No	11	0.0248665	0.230865	0.553793	No
Lau	Alzheimer	chr1	1p36.31-p36.23	No	1	0.00197457	0.0161234	0.0493578	No
Lau	Alzheimer	chr1	1p36.23	No	5	0.00713468	0.071821	0.239041	No
Lau	Alzheimer	chr1	1p36.22	No	16	0.00789622	0.164344	0.683959	No
Lau	Alzheimer	chr1	1p36.22-p36.21	No	1	-0.000272229	0.00747154	0.0384745	No
Lau	Alzheimer	chr1	1p36.21	No	6	-0.00134042	0.0396679	0.222891	No
Lau	Alzheimer	chr1	1p36.21-p36.13	No	1	-3.18343e-05	0.00676261	0.0367592	No
Lau	Alzheimer	chr1	1p36.13	No	14	-0.000168062	0.109708	0.541102	No
Lau	Alzheimer	chr1	1p36.12	No	14	0.00391758	0.15573	0.597123	No
Lau	Alzheimer	chr1	1p36.11	No	27	0.0296238	0.395773	1.35192	No
Lau	Alzheimer	chr1	1p36.11-p35.3	No	1	0.00120929	0.0160202	0.0512438	No
Lau	Alzheimer	chr1	1p35.3	No	14	0.0216346	0.235598	0.721931	No
Lau	Alzheimer	chr1	1p35.2	No	12	0.026043	0.215007	0.604317	No
Lau	Alzheimer	chr1	1p35.1	No	13	0.0406825	0.220998	0.556978	No
Lau	Alzheimer	chr1	1p34.3	No	26	0.0966158	0.452384	0.942969	No
Lau	Alzheimer	chr1	1p34.2	No	19	0.0263766	0.344607	0.503113	No
Lau	Alzheimer	chr1	1p34.1	No	20	-0.0038811	0.282597	0.416676	No
Lau	Alzheimer	chr1	1p34.1-p33	No	1	-0.000487648	0.0117799	0.0156279	No
Lau	Alzheimer	chr1	1p33	No	10	-0.00777566	0.0979021	0.10814	No
Lau	Alzheimer	chr1	1p33-p32.3	No	1	-0.0008944	0.0072706	0.00600117	No
Lau	Alzheimer	chr1	1p32.3	No	21	-0.00589854	0.0535282	-0.0949837	No
Lau	Alzheimer	chr1	1p32.2	No	2	0.00196205	-0.00824438	-0.0472802	No
Lau	Alzheimer	chr1	1p32.1	No	6	0.00589188	-0.0434843	-0.198257	No
Lau	Alzheimer	chr1	1p31.3	No	20	0.0147689	-0.342314	-1.18213	No
Lau	Alzheimer	chr1	1p31.1	No	23	0.162683	-0.633201	-1.79837	No
Lau	Alzheimer	chr1	1p22.3	No	10	0.0993173	-0.245541	-0.628588	No
Lau	Alzheimer	chr1	1p22.2	No	7	0.0611872	-0.134457	-0.341852	No
Lau	Alzheimer	chr1	1p22.1	No	14	0.0776538	-0.147386	-0.366658	No
Lau	Alzheimer	chr1	1p21.3	No	8	0.0170347	-0.0262453	-0.0610698	No
Lau	Alzheimer	chr1	1p21.3-p21.2	No	1	0.000405124	-0.000916466	-0.00253221	No
Lau	Alzheimer	chr1	1p21.2	No	6	-0.000856151	0.0031914	0.00280578	No
Lau	Alzheimer	chr1	1p21.1	No	4	-0.00209382	0.0103967	0.0178915	No
Lau	Alzheimer	chr1	1p13.3	No	25	0.00659662	0.145183	0.376939	No
Lau	Alzheimer	chr1	1p13.2	No	18	0.0316563	0.151415	0.384738	No
Lau	Alzheimer	chr1	1p13.1	No	4	0.0100019	0.0386504	0.0957562	No
Lau	Alzheimer	chr1	1p12	No	4	0.0100916	0.0411511	0.0926758	No
Lau	Alzheimer	chr1	1p11.2	No	2	0.00531471	0.0210037	0.0446725	No
Lau	Alzheimer	chr1	1q21.1	No	9	0.0246482	0.0959735	0.193364	No
Lau	Alzheimer	chr1	1q21.2	No	15	0.0434882	0.174039	0.377862	No
Lau	Alzheimer	chr1	1q21.3	No	36	0.0937069	0.531531	1.72332	No
Lau	Alzheimer	chr1	1q22	No	21	0.0336276	0.308183	1.45708	No
Lau	Alzheimer	chr1	1q23.1	No	5	0.00418493	0.0603384	0.358782	No
Lau	Alzheimer	chr1	1q23.2	No	7	0.00416196	0.0645473	0.451026	No
Lau	Alzheimer	chr1	1q23.3	Yes	9	0.00233609	0.0400856	0.431299	Yes
Lau	Alzheimer	chr1	1q24.1	No	6	0.0051971	0.00513008	0.188456	No
Lau	Alzheimer	chr1	1q24.2	No	16	0.0265064	-0.0574422	0.151308	No
Lau	Alzheimer	chr1	1q24.3	No	4	0.00865566	-0.032191	-0.0321933	No
Lau	Alzheimer	chr1	1q25.1	No	6	0.015141	-0.0641369	-0.0907946	No
Lau	Alzheimer	chr1	1q25.1-q25.2	No	1	0.00282489	-0.0112683	-0.0201175	No
Lau	Alzheimer	chr1	1q25.2	No	12	0.0349422	-0.121804	-0.24775	No
Lau	Alzheimer	chr1	1q25.2-q25.3	No	1	0.00258688	-0.00792062	-0.0192355	No
Lau	Alzheimer	chr1	1q25.3	No	20	0.0248786	-0.0480336	-0.221117	No
Lau	Alzheimer	chr1	1q31.1	No	3	-0.00139139	0.0092541	0.00177739	No
Lau	Alzheimer	chr1	1q31.2	No	4	-0.00441995	0.0155959	0.0126746	No
Lau	Alzheimer	chr1	1q31.3	No	5	-0.00724466	0.0257051	0.0357156	No
Lau	Alzheimer	chr1	1q32.1	No	40	-0.0118261	0.330729	0.64637	No
Lau	Alzheimer	chr1	1q32.2	Yes	8	0.0209286	0.0580601	0.0824956	Yes
Lau	Alzheimer	chr1	1q32.2-q32.3	No	1	0.00326122	0.00668459	0.0098463	No
Lau	Alzheimer	chr1	1q32.3	No	10	0.0320884	0.0671894	0.0882875	No
Lau	Alzheimer	chr1	1q32.3-q41	No	1	0.0031262	0.00671687	0.00929948	No
Lau	Alzheimer	chr1	1q41	No	14	0.0474287	0.0895481	0.130376	No
Lau	Alzheimer	chr1	1q42.11	No	3	0.00889684	0.0200152	0.0334994	No
Lau	Alzheimer	chr1	1q42.11-q42.12	No	1	0.00298233	0.00667119	0.0107062	No
Lau	Alzheimer	chr1	1q42.12	No	7	0.0221825	0.0421902	0.06721	No
Lau	Alzheimer	chr1	1q42.13	No	16	0.0574522	0.0492762	0.0226133	No
Lau	Alzheimer	chr1	1q42.2	No	13	0.0770522	-0.0439381	-0.307768	No
Lau	Alzheimer	chr1	1q42.3	No	8	0.0651937	-0.0734589	-0.427409	No
Lau	Alzheimer	chr1	1q43	No	13	0.143215	-0.201146	-1.09975	No
Lau	Alzheimer	chr1	1q43-q44	No	2	0.025931	-0.0339722	-0.187386	No
Lau	Alzheimer	chr1	1q44	No	16	0.251945	-0.266346	-1.53112	No
Lau	Alzheimer	chr2	2p25.3	No	7	0.125891	0.010115	-0.109072	No
Lau	Alzheimer	chr2	2p25.1	Yes	18	0.278089	0.0950689	0.0131406	Yes
Lau	Alzheimer	chr2	2p24.3	No	4	0.0474806	0.0265997	0.039018	No
Lau	Alzheimer	chr2	2p24.2	No	2	0.0213426	0.0142758	0.0221655	No
Lau	Alzheimer	chr2	2p24.2-p24.1	No	1	0.0101695	0.00720542	0.0114763	No
Lau	Alzheimer	chr2	2p24.1	No	7	0.0578625	0.0538209	0.092643	No
Lau	Alzheimer	chr2	2p24.1-p23.3	No	1	0.00696009	0.00824827	0.0143329	No
Lau	Alzheimer	chr2	2p23.3	No	32	0.130408	0.304298	0.672696	No
Lau	Alzheimer	chr2	2p23.2	No	8	0.0238456	0.0784127	0.112203	No
Lau	Alzheimer	chr2	2p23.1	No	4	0.0119041	0.0369246	0.0459764	No
Lau	Alzheimer	chr2	2p22.3	No	10	0.0355683	0.0756773	0.0799972	No
Lau	Alzheimer	chr2	2p22.2	Yes	11	0.0519831	0.0437601	0.0179354	Yes
Lau	Alzheimer	chr2	2p22.2-p22.1	No	1	0.00573826	0.0010003	-0.004804	No
Lau	Alzheimer	chr2	2p22.1	No	9	0.0593203	-0.0282783	-0.105244	No
Lau	Alzheimer	chr2	2p21	No	18	0.130771	-0.167277	-0.414104	No
Lau	Alzheimer	chr2	2p21-p16.3	No	1	0.00771724	-0.0122471	-0.0301192	No
Lau	Alzheimer	chr2	2p16.3	No	6	0.0477593	-0.0792904	-0.195973	No
Lau	Alzheimer	chr2	2p16.2	No	5	0.0429771	-0.0722965	-0.161139	No
Lau	Alzheimer	chr2	2p16.1	No	15	0.113526	-0.203425	-0.443769	No
Lau	Alzheimer	chr2	2p16.1-p15	No	1	0.00606508	-0.0111945	-0.024802	No
Lau	Alzheimer	chr2	2p15	No	10	0.0565214	-0.0913135	-0.238723	No
Lau	Alzheimer	chr2	2p15-p14	No	1	0.00507205	-0.00780554	-0.0230008	No
Lau	Alzheimer	chr2	2p14	Yes	10	0.0485171	-0.0650121	-0.211352	Yes
Lau	Alzheimer	chr2	2p13.3	No	11	0.0413175	-0.030928	-0.192013	No
Lau	Alzheimer	chr2	2p13.3-p13.2	No	1	0.00298559	-0.000754433	-0.017768	No
Lau	Alzheimer	chr2	2p13.2	No	7	0.0187473	0.00412495	-0.123792	No
Lau	Alzheimer	chr2	2p13.1	No	9	0.0226495	0.0264026	-0.159876	No
Lau	Alzheimer	chr2	2p12	No	4	0.0108218	0.0126942	-0.0796281	No
Lau	Alzheimer	chr2	2p11.2	No	20	0.0651244	0.100252	-0.236649	No
Lau	Alzheimer	chr2	2q11.1	No	5	0.0185291	0.0381649	-0.0266492	No
Lau	Alzheimer	chr2	2q11.2	No	30	0.0845037	0.196567	-0.089095	No
Lau	Alzheimer	chr2	2q12.1	No	3	0.00729539	0.0105347	-0.0217216	No
Lau	Alzheimer	chr2	2q12.1-q12.2	No	1	0.00221162	0.00304345	-0.00838053	No
Lau	Alzheimer	chr2	2q12.2	Yes	3	0.00634696	0.00806925	-0.0286198	Yes
Lau	Alzheimer	chr2	2q12.3	No	3	0.00633454	0.00679481	-0.0356525	No
Lau	Alzheimer	chr2	2q13	No	8	0.0141749	0.0086334	-0.132535	No
Lau	Alzheimer	chr2	2q14.1	No	13	0.016323	-0.0411714	-0.507769	No
Lau	Alzheimer	chr2	2q14.1-q14.2	No	1	0.00136279	-0.00572966	-0.0562691	No
Lau	Alzheimer	chr2	2q14.2	No	3	0.00545963	-0.0203722	-0.185296	No
Lau	Alzheimer	chr2	2q14.2-q14.3	No	1	0.00235191	-0.007659	-0.0663455	No
Lau	Alzheimer	chr2	2q14.3	Yes	11	0.0311942	-0.109668	-0.837853	Yes
Lau	Alzheimer	chr2	2q21.1	No	8	0.0275919	-0.122968	-0.743369	No
Lau	Alzheimer	chr2	2q21.2	No	2	0.00757478	-0.0406421	-0.206367	No
Lau	Alzheimer	chr2	2q21.2-q21.3	No	1	0.00387165	-0.02202	-0.106555	No
Lau	Alzheimer	chr2	2q21.3	Yes	7	0.0288431	-0.184454	-0.797088	Yes
Lau	Alzheimer	chr2	2q22.1	No	1	0.00432357	-0.0305464	-0.119983	No
Lau	Alzheimer	chr2	2q22.1-q22.2	No	1	0.00413469	-0.0320758	-0.121279	No
Lau	Alzheimer	chr2	2q22.2-q22.3	No	1	0.00426942	-0.0328108	-0.12176	No
Lau	Alzheimer	chr2	2q22.3	No	3	0.0130036	-0.102497	-0.366243	No
Lau	Alzheimer	chr2	2q22.3-q23.1	No	1	0.0045132	-0.0349125	-0.122396	No
Lau	Alzheimer	chr2	2q23.1	No	1	0.00997265	-0.070737	-0.245571	No
Lau	Alzheimer	chr2	2q23.2	No	2	0.00505684	-0.035624	-0.12296	No
Lau	Alzheimer	chr2	2q23.1-q23.2	No	1	0.00593571	-0.0353548	-0.122937	No
Lau	Alzheimer	chr2	2q23.3	No	7	0.0492418	-0.256576	-0.859277	No
Lau	Alzheimer	chr2	2q23.3-q24.1	No	1	0.00817974	-0.0374786	-0.121344	No
Lau	Alzheimer	chr2	2q24.1	No	7	0.0557559	-0.271848	-0.823944	No
Lau	Alzheimer	chr2	2q24.2	No	2	0.0617606	-0.42847	-1.08463	No
Lau	Alzheimer	chr2	2q23-q24	No	9	0.00673628	-0.0410735	-0.112054	No
Lau	Alzheimer	chr2	2q24.3	No	12	0.0662674	-0.556349	-1.05677	No
Lau	Alzheimer	chr2	2q31.1	No	24	0.197411	-0.957284	-1.16962	No
Lau	Alzheimer	chr2	2q31.2	No	10	0.10613	-0.338481	-0.340139	No
Lau	Alzheimer	chr2	2q31.2-q31.3	No	1	0.0115476	-0.0316554	-0.0348093	No
Lau	Alzheimer	chr2	2q31.3	No	3	0.0368627	-0.0925618	-0.100602	No
Lau	Alzheimer	chr2	2q32.1	No	9	0.116493	-0.234909	-0.282767	No
Lau	Alzheimer	chr2	2q32.1-q32.2	No	1	0.0111354	-0.0217136	-0.0294967	No
Lau	Alzheimer	chr2	2q32.2	No	13	0.1228	-0.259182	-0.400056	No
Lau	Alzheimer	chr2	2q32.2-q32.3	No	1	0.00817637	-0.0182839	-0.0323003	No
Lau	Alzheimer	chr2	2q32.3	No	5	0.0375891	-0.0864217	-0.156324	No
Lau	Alzheimer	chr2	2q33.1	No	26	0.160875	-0.286717	-0.514377	No
Lau	Alzheimer	chr2	2q33.1-q33.2	No	1	0.0051563	-0.00762901	-0.0124356	No
Lau	Alzheimer	chr2	2q33.2	Yes	7	0.0362825	-0.0485675	-0.0628576	Yes
Lau	Alzheimer	chr2	2q33.3	No	11	0.0451578	-0.0454028	-0.0177965	No
Lau	Alzheimer	chr2	2q34	No	11	0.0379061	-0.00137176	0.0892471	No
Lau	Alzheimer	chr2	2q34-q35	No	1	0.00302141	0.00218648	0.0144808	No
Lau	Alzheimer	chr2	2q35	No	27	0.0674266	0.202782	0.686456	No
Lau	Alzheimer	chr2	2q36.1	No	9	0.025801	0.10115	0.258857	No
Lau	Alzheimer	chr2	2q36.2	No	2	0.00688991	0.0219949	0.0555405	No
Lau	Alzheimer	chr2	2q36.3	No	11	0.0328455	0.120151	0.309127	No
Lau	Alzheimer	chr2	2q37.1	Yes	17	0.0522005	0.205362	0.421335	Yes
Lau	Alzheimer	chr2	2q37.2	No	1	0.00319174	0.0127073	0.0215788	No
Lau	Alzheimer	chr2	2q37.2-q37.3	No	1	0.00329581	0.0131353	0.0212219	No
Lau	Alzheimer	chr2	2q37.3	No	23	0.0802104	0.408613	0.581478	No
Lau	Alzheimer	chr3	3p26.3	No	3	0.0231182	-0.0457644	-0.164107	No
Lau	Alzheimer	chr3	3p26.3-p26.2	No	1	0.00684008	-0.0141781	-0.050341	No
Lau	Alzheimer	chr3	3p26.2	No	2	0.0196486	-0.038462	-0.133653	No
Lau	Alzheimer	chr3	3p26.1	No	9	0.0439045	-0.0821734	-0.264542	No
Lau	Alzheimer	chr3	3p25.3	No	19	0.0651849	-0.0697455	-0.226848	No
Lau	Alzheimer	chr3	3p25.3-p25.2	No	1	0.00261805	-8.64262e-05	-0.00386504	No
Lau	Alzheimer	chr3	3p25.2	No	9	0.0189459	0.00917824	-0.0145914	No
Lau	Alzheimer	chr3	3p25.1	No	16	0.0137595	0.0248824	-0.0779484	No
Lau	Alzheimer	chr3	3p25.1-p24.3	No	1	0.000243135	-0.000576122	-0.0126207	No
Lau	Alzheimer	chr3	3p24.3	No	7	-0.0018205	-0.017208	-0.112838	No
Lau	Alzheimer	chr3	3p24.2	No	8	-0.00850533	-0.0316714	-0.171352	No
Lau	Alzheimer	chr3	3p24.1	No	5	-0.00679484	-0.017738	-0.121942	No
Lau	Alzheimer	chr3	3p23	No	2	-0.00359051	-0.00522421	-0.0495947	No
Lau	Alzheimer	chr3	3p22.3	No	12	-0.0206017	-0.0145794	-0.29604	No
Lau	Alzheimer	chr3	3p22.2	No	14	-0.0147664	0.0420695	-0.181188	No
Lau	Alzheimer	chr3	3p22.1	No	16	0.00494001	0.141453	0.123945	No
Lau	Alzheimer	chr3	3p22.1-p21.33	No	1	0.00121136	0.011492	0.0152285	No
Lau	Alzheimer	chr3	3p21.33	No	1	0.00120989	0.0114295	0.0158136	No
Lau	Alzheimer	chr3	3p21.31	No	47	0.0562527	0.681523	1.13036	No
Lau	Alzheimer	chr3	3p21.2	No	8	0.0105468	0.0926645	-0.00835735	No
Lau	Alzheimer	chr3	3p21.1	No	13	0.00477383	0.0751478	-0.250116	No
Lau	Alzheimer	chr3	3p21.1-p14.3	No	1	-2.00967e-05	0.00120779	-0.0450758	No
Lau	Alzheimer	chr3	3p14.3	Yes	14	-0.00292689	-0.0435796	-0.867407	Yes
Lau	Alzheimer	chr3	3p14.3-p14.2	No	1	-0.000457406	-0.00677777	-0.0780271	No
Lau	Alzheimer	chr3	3p14.2	No	5	-0.00260479	-0.0394438	-0.411459	No
Lau	Alzheimer	chr3	3p14.1	No	12	0.00794274	-0.127045	-1.02274	No
Lau	Alzheimer	chr3	3p13	No	6	0.0150833	-0.0731094	-0.531085	No
Lau	Alzheimer	chr3	3p12.3	No	4	0.0158927	-0.0421765	-0.343871	No
Lau	Alzheimer	chr3	3p12.2	No	1	0.00456273	-0.0093438	-0.0813876	No
Lau	Alzheimer	chr3	3p12.1	No	1	0.00486821	-0.00880807	-0.0795974	No
Lau	Alzheimer	chr3	3p11.2	No	1	0.00485984	-0.0078259	-0.076375	No
Lau	Alzheimer	chr3	3p11.1	No	4	0.0199313	-0.0243205	-0.276707	No
Lau	Alzheimer	chr3	3q11.1	No	1	0.00509468	-0.00403947	-0.0597749	No
Lau	Alzheimer	chr3	3q11.1-q11.2	No	1	0.00551927	-0.0031724	-0.0571343	No
Lau	Alzheimer	chr3	3q11.2	No	8	0.0421053	-0.021843	-0.386919	No
Lau	Alzheimer	chr3	3q12.1	No	4	0.0176394	-0.00865883	-0.147607	No
Lau	Alzheimer	chr3	3q12.1-q12.2	No	1	0.00379137	-0.00154457	-0.0319302	No
Lau	Alzheimer	chr3	3q12.2	No	2	0.00725166	-0.0020962	-0.0582314	No
Lau	Alzheimer	chr3	3q12.3	No	6	0.0201938	-0.00704204	-0.139573	No
Lau	Alzheimer	chr3	3q13.11	No	2	0.00626741	-0.00392165	-0.0419384	No
Lau	Alzheimer	chr3	3q13.12	No	4	0.013247	-0.00671247	-0.0789359	No
Lau	Alzheimer	chr3	3q13.12-q13.13	No	1	0.00322262	-0.0011394	-0.0186499	No
Lau	Alzheimer	chr3	3q13.13	No	4	0.0128379	-0.0041216	-0.0651636	No
Lau	Alzheimer	chr3	3q13.2	No	12	0.0185033	-0.000317505	-0.144154	No
Lau	Alzheimer	chr3	3q13.31	No	8	0.000164749	-0.00982854	-0.135606	No
Lau	Alzheimer	chr3	3q13.32	No	1	-0.000688964	-0.00202589	-0.0221251	No
Lau	Alzheimer	chr3	3q13.33	No	8	-0.000405417	-0.0145348	-0.193058	No
Lau	Alzheimer	chr3	3q21.1	No	8	0.00471013	0.00113708	-0.169686	No
Lau	Alzheimer	chr3	3q21.1-q21.2	No	1	0.000951376	0.00162721	-0.0195692	No
Lau	Alzheimer	chr3	3q21.2	No	4	0.00438051	0.00972551	-0.0696704	No
Lau	Alzheimer	chr3	3q21.2-q21.3	No	1	0.00120494	0.00270795	-0.0146637	No
Lau	Alzheimer	chr3	3q21.3	No	18	0.00850131	0.0700132	-0.158387	No
Lau	Alzheimer	chr3	3q21.3-q22.1	No	1	-0.000498231	0.00299212	-0.00672727	No
Lau	Alzheimer	chr3	3q22.1	No	15	-0.0224298	0.0146993	-0.0810925	No
Lau	Alzheimer	chr3	3q22.2	No	4	-0.0109807	0.00217626	-0.0143078	No
Lau	Alzheimer	chr3	3q22.2-q22.3	No	1	-0.00300141	-4.65934e-05	-0.00382541	No
Lau	Alzheimer	chr3	3q22.3	No	11	-0.0423519	-0.0261659	-0.0878868	No
Lau	Alzheimer	chr3	3q23	No	14	-0.0523332	-0.0920447	-0.303905	No
Lau	Alzheimer	chr3	3q24	No	4	-0.00970624	-0.0333802	-0.123057	No
Lau	Alzheimer	chr3	3q25.1	No	9	-0.0116721	-0.0852062	-0.327629	No
Lau	Alzheimer	chr3	3q25.1-q25.2	No	1	-0.000923726	-0.0114087	-0.0410793	No
Lau	Alzheimer	chr3	3q25.2	Yes	2	-0.00239438	-0.023354	-0.0849511	Yes
Lau	Alzheimer	chr3	3q25.31	No	5	-0.00743262	-0.0676253	-0.228426	No
Lau	Alzheimer	chr3	3q25.32	No	4	-0.00537441	-0.0606858	-0.198722	No
Lau	Alzheimer	chr3	3q25.32-q25.33	No	1	-0.000859256	-0.016889	-0.0524261	No
Lau	Alzheimer	chr3	3q25.33	No	2	-0.00153904	-0.0339163	-0.102884	No
Lau	Alzheimer	chr3	3q25.33-q26.1	No	1	-0.000517312	-0.0172672	-0.0509079	No
Lau	Alzheimer	chr3	3q26.1	No	8	-0.00484455	-0.145282	-0.385146	No
Lau	Alzheimer	chr3	3q26.2	No	6	-0.00955107	-0.118043	-0.249874	No
Lau	Alzheimer	chr3	3q26.2-q26.31	No	1	-0.0023398	-0.0208961	-0.0397442	No
Lau	Alzheimer	chr3	3q26.31	No	5	-0.0144348	-0.107386	-0.19746	No
Lau	Alzheimer	chr3	3q26.32	No	4	-0.0132526	-0.0818463	-0.144635	No
Lau	Alzheimer	chr3	3q26.33	No	9	-0.024984	-0.169734	-0.265938	No
Lau	Alzheimer	chr3	3q27.1	No	15	-0.00464252	-0.166252	-0.196183	No
Lau	Alzheimer	chr3	3q27.2	No	6	0.00911947	-0.0320701	-0.0394452	No
Lau	Alzheimer	chr3	3q27.2-q27.3	No	1	0.00189252	-0.00392295	-0.00719209	No
Lau	Alzheimer	chr3	3q27.3	No	2	0.00403521	-0.00710309	-0.0144894	No
Lau	Alzheimer	chr3	3q27.3-q28	No	1	0.00219133	-0.00280728	-0.00799393	No
Lau	Alzheimer	chr3	3q28	No	3	0.00773254	-0.00608834	-0.0262887	No
Lau	Alzheimer	chr3	3q28-q29	No	1	0.00298292	-0.00187044	-0.00813353	No
Lau	Alzheimer	chr3	3q29	No	26	0.120218	0.100107	-0.0367267	No
Lau	Alzheimer	chr4	4p16.3	Yes	33	0.128964	0.781046	1.24135	Yes
Lau	Alzheimer	chr4	4p16.3-p16.2	No	1	0.00570497	0.0170325	0.013691	No
Lau	Alzheimer	chr4	4p16.2	No	2	0.0118974	0.0324235	0.0229028	No
Lau	Alzheimer	chr4	4p16.2-p16.1	No	1	0.00600548	0.0151815	0.00984146	No
Lau	Alzheimer	chr4	4p16.1	Yes	13	0.0915807	0.157353	-0.00780911	Yes
Lau	Alzheimer	chr4	4p15.33	Yes	2	0.0184728	0.0158517	-0.0277544	Yes
Lau	Alzheimer	chr4	4p15.33-p15.32	No	1	0.00954529	0.00693603	-0.0176927	No
Lau	Alzheimer	chr4	4p15.32	No	9	0.107436	0.0254969	-0.305114	No
Lau	Alzheimer	chr4	4p15.32-p15.31	No	1	0.01495	-0.00104632	-0.0493237	No
Lau	Alzheimer	chr4	4p15.31	No	4	0.0661239	-0.0122464	-0.222225	No
Lau	Alzheimer	chr4	4p15.31-p15.2	No	1	0.018413	-0.00484322	-0.0616082	No
Lau	Alzheimer	chr4	4p15.2	No	9	0.179396	-0.0797593	-0.572901	No
Lau	Alzheimer	chr4	4p15.1	No	1	0.0215158	-0.0126865	-0.0679957	No
Lau	Alzheimer	chr4	4p14	Yes	11	0.230893	-0.179279	-0.733294	Yes
Lau	Alzheimer	chr4	4p14-p13	No	1	0.0204925	-0.0195916	-0.0660351	No
Lau	Alzheimer	chr4	4p13	No	6	0.118825	-0.126152	-0.384778	No
Lau	Alzheimer	chr4	4p12	No	9	0.150636	-0.194167	-0.512788	No
Lau	Alzheimer	chr4	4p11	No	3	0.0400637	-0.0625566	-0.140945	No
Lau	Alzheimer	chr4	4q12	No	14	0.1061	-0.241906	-0.48774	No
Lau	Alzheimer	chr4	4q13.1	No	2	0.0063835	-0.0278632	-0.0558563	No
Lau	Alzheimer	chr4	4q13.1-q13.2	No	1	0.00251035	-0.0133339	-0.0265671	No
Lau	Alzheimer	chr4	4q13.2	No	3	0.00569022	-0.0371912	-0.0680196	No
Lau	Alzheimer	chr4	4q13.3	No	8	0.00528264	-0.0697159	-0.108782	No
Lau	Alzheimer	chr4	4q21.1	No	15	-0.0143474	-0.0699698	-0.069545	No
Lau	Alzheimer	chr4	4q21.21	No	10	-0.0238218	-0.0531522	-0.056342	No
Lau	Alzheimer	chr4	4q21.22	No	8	-0.0241948	-0.071705	-0.0754508	No
Lau	Alzheimer	chr4	4q21.23	No	2	-0.0068983	-0.0258869	-0.0262937	No
Lau	Alzheimer	chr4	4q21.23-q21.3	No	1	-0.00369521	-0.0141273	-0.0141025	No
Lau	Alzheimer	chr4	4q21.3	No	2	-0.00730474	-0.029696	-0.0305655	No
Lau	Alzheimer	chr4	4q21.3-q22.1	No	1	-0.00369025	-0.0151967	-0.0156389	No
Lau	Alzheimer	chr4	4q22.1	No	14	-0.0399043	-0.27712	-0.343609	No
Lau	Alzheimer	chr4	4q22.1-q22.2	No	1	-0.00024576	-0.0236254	-0.0365805	No
Lau	Alzheimer	chr4	4q22.3	No	3	8.90847e-05	-0.0713808	-0.110375	No
Lau	Alzheimer	chr4	4q22.3-q23	No	1	0.000529768	-0.0237215	-0.0366512	No
Lau	Alzheimer	chr4	4q23	No	7	0.01266	-0.160001	-0.246553	No
Lau	Alzheimer	chr4	4q24	No	13	0.0372808	-0.249059	-0.400882	No
Lau	Alzheimer	chr4	4q25	No	13	0.0493351	-0.154226	-0.285503	No
Lau	Alzheimer	chr4	4q25-q26	No	1	0.00412587	-0.00928012	-0.0196317	No
Lau	Alzheimer	chr4	4q26	No	10	0.0433084	-0.0602297	-0.165713	No
Lau	Alzheimer	chr4	4q27	No	3	0.0118897	-0.00824192	-0.031727	No
Lau	Alzheimer	chr4	4q28.1	No	4	0.0172532	-0.0099954	-0.0387946	No
Lau	Alzheimer	chr4	4q28.2	No	6	0.0269283	-0.0206552	-0.0569557	No
Lau	Alzheimer	chr4	4q28.3	No	1	0.00454747	-0.00450743	-0.0102799	No
Lau	Alzheimer	chr4	4q31.1	No	8	0.0360625	-0.0428657	-0.0871237	No
Lau	Alzheimer	chr4	4q31.21	No	11	0.0472472	-0.0962995	-0.143917	No
Lau	Alzheimer	chr4	4q31.21-q31.22	No	1	0.00455923	-0.0102769	-0.0149854	No
Lau	Alzheimer	chr4	4q31.22	No	2	0.0095282	-0.0212494	-0.0311933	No
Lau	Alzheimer	chr4	4q31.23	No	3	0.0150876	-0.0354607	-0.0533367	No
Lau	Alzheimer	chr4	4q31	No	1	0.00476454	-0.0129457	-0.0185277	No
Lau	Alzheimer	chr4	4q31.23-q31.3	No	1	0.00472839	-0.0132654	-0.0189844	No
Lau	Alzheimer	chr4	4q31.3	No	10	0.0444112	-0.162097	-0.192321	No
Lau	Alzheimer	chr4	4q32.1	No	13	0.0633893	-0.259817	-0.264307	No
Lau	Alzheimer	chr4	4q32.2	No	3	0.0171083	-0.0615537	-0.0628854	No
Lau	Alzheimer	chr4	4q32.3	No	8	0.0564052	-0.155452	-0.157865	No
Lau	Alzheimer	chr4	4q32.3-q33	No	1	0.00809592	-0.0184823	-0.0188668	No
Lau	Alzheimer	chr4	4q33	No	4	0.0372498	-0.070896	-0.0779876	No
Lau	Alzheimer	chr4	4q34.1	No	5	0.0537967	-0.0825862	-0.104252	No
Lau	Alzheimer	chr4	4q34.2	No	3	0.0336602	-0.0459973	-0.0624493	No
Lau	Alzheimer	chr4	4q34.3-q35.1	No	1	0.0114841	-0.0141526	-0.0203397	No
Lau	Alzheimer	chr4	4q35.1	No	14	0.189874	-0.119291	-0.274724	No
Lau	Alzheimer	chr4	4q35.1-q35.2	No	1	0.0172847	-0.00489693	-0.0226878	No
Lau	Alzheimer	chr4	4q35.2	No	1	0.0178814	-0.00434887	-0.022713	No
Lau	Alzheimer	chr5	5p15.33	No	9	0.0979437	-0.031344	-0.353596	No
Lau	Alzheimer	chr5	5p15.32	No	2	0.0252125	-0.0104064	-0.0921322	No
Lau	Alzheimer	chr5	5p15.31	No	9	0.127923	-0.0671214	-0.487152	No
Lau	Alzheimer	chr5	5p15.2	Yes	5	0.0804926	-0.0486455	-0.320408	Yes
Lau	Alzheimer	chr5	5p15.1	No	6	0.106702	-0.0685589	-0.40821	No
Lau	Alzheimer	chr5	5p14.3	No	3	0.0585827	-0.0327287	-0.217463	No
Lau	Alzheimer	chr5	5p14.2-p14.1	No	1	0.0192994	-0.0104545	-0.0715928	No
Lau	Alzheimer	chr5	5p14.1	No	1	0.0193648	-0.0100749	-0.0708883	No
Lau	Alzheimer	chr5	5p13.3	No	8	0.139991	-0.076466	-0.530989	No
Lau	Alzheimer	chr5	5p13.2	No	11	0.139212	-0.109553	-0.659729	No
Lau	Alzheimer	chr5	5p13.1	No	7	0.0572573	-0.0802015	-0.377161	No
Lau	Alzheimer	chr5	5p13.1-p12	No	1	0.00542206	-0.0117458	-0.0496893	No
Lau	Alzheimer	chr5	5p12	No	10	0.036987	-0.114817	-0.433224	No
Lau	Alzheimer	chr5	5q11.1	No	2	0.00400759	-0.0221487	-0.0733375	No
Lau	Alzheimer	chr5	5q11.2	No	12	0.00535801	-0.128763	-0.311384	No
Lau	Alzheimer	chr5	5q11.2-q12.1	No	1	-0.000219874	-0.0107338	-0.0173093	No
Lau	Alzheimer	chr5	5q12.1	No	7	-0.00269087	-0.0731945	-0.0912617	No
Lau	Alzheimer	chr5	5q12.3	No	12	0.00949614	-0.0883217	0.00683728	No
Lau	Alzheimer	chr5	5q13.1	No	2	0.0041466	-0.0100242	0.0147714	No
Lau	Alzheimer	chr5	5q13.1-q13.2	No	1	0.00247557	-0.00447121	0.00849331	No
Lau	Alzheimer	chr5	5q13.2	No	12	0.040816	-0.028682	0.140747	No
Lau	Alzheimer	chr5	5q13.3	No	10	0.0565496	-0.0050816	0.102926	No
Lau	Alzheimer	chr5	5q13.3-q14.1	No	1	0.00700705	-0.000753052	0.00587905	No
Lau	Alzheimer	chr5	5q14.1	No	19	0.189094	-0.0664576	-0.162465	No
Lau	Alzheimer	chr5	5q14.1-q14.2	No	1	0.0124386	-0.00925884	-0.033264	No
Lau	Alzheimer	chr5	5q14.2	No	4	0.0505127	-0.0474344	-0.161201	No
Lau	Alzheimer	chr5	5q14.3	Yes	12	0.14533	-0.22456	-0.811	Yes
Lau	Alzheimer	chr5	5q15	No	17	0.144404	-0.395871	-1.40741	No
Lau	Alzheimer	chr5	5q15-q21.1	No	1	0.0060592	-0.0242694	-0.0782171	No
Lau	Alzheimer	chr5	5q21.1	No	3	0.0146922	-0.0721909	-0.226395	No
Lau	Alzheimer	chr5	5q21.3	No	6	0.017847	-0.143158	-0.430973	No
Lau	Alzheimer	chr5	5q22.1	No	7	0.00970369	-0.133861	-0.400801	No
Lau	Alzheimer	chr5	5q22.1-q22.2	No	1	0.00108739	-0.01462	-0.0458005	No
Lau	Alzheimer	chr5	5q22.2	No	6	0.00439722	-0.0664243	-0.216252	No
Lau	Alzheimer	chr5	5q22.3	No	7	0.00226349	-0.0426526	-0.142605	No
Lau	Alzheimer	chr5	5q22.3-q23.1	No	1	-3.51684e-05	-0.00441316	-0.0130038	No
Lau	Alzheimer	chr5	5q23.1	No	7	-0.00552624	-0.02159	-0.051309	No
Lau	Alzheimer	chr5	5q23.2	No	11	-0.0160597	-0.0100429	0.0385502	No
Lau	Alzheimer	chr5	5q23.3	No	4	-0.00861673	0.000979315	0.0446845	No
Lau	Alzheimer	chr5	5q23.3-q31.1	No	1	-0.00208581	0.00154679	0.0139062	No
Lau	Alzheimer	chr5	5q31.1	No	21	-0.0276451	0.0854318	0.493204	No
Lau	Alzheimer	chr5	5q31.2	No	21	0.00972496	0.121919	0.568675	No
Lau	Alzheimer	chr5	5q31.3	No	21	0.0776273	0.147112	0.408537	No
Lau	Alzheimer	chr5	5q32	No	14	0.092113	0.0918463	0.152487	No
Lau	Alzheimer	chr5	5q32-q33.1	No	1	0.00737056	0.00672844	0.0127423	No
Lau	Alzheimer	chr5	5q33.1	Yes	10	0.0694996	0.0626151	0.120436	Yes
Lau	Alzheimer	chr5	5q33.2	No	6	0.0378784	0.0335925	0.0752388	No
Lau	Alzheimer	chr5	5q33.2-q33.3	No	1	0.00605924	0.00552386	0.0130301	No
Lau	Alzheimer	chr5	5q33.3	Yes	10	0.0590055	0.05679	0.173059	Yes
Lau	Alzheimer	chr5	5q34	No	11	0.0653724	0.094808	0.279092	No
Lau	Alzheimer	chr5	5q34-q35.1	No	1	0.00633571	0.0108377	0.0299018	No
Lau	Alzheimer	chr5	5q35.1	No	7	0.0454334	0.0905778	0.224982	No
Lau	Alzheimer	chr5	5q35.2	No	19	0.137307	0.345561	0.766704	No
Lau	Alzheimer	chr5	5q35.3	Yes	32	0.153273	0.713833	1.63811	Yes
Lau	Alzheimer	chr6	6p25.3	No	3	0.0170924	0.0110055	-0.0636217	No
Lau	Alzheimer	chr6	6p25.3-p25.2	No	1	0.0054716	0.00312752	-0.0212846	No
Lau	Alzheimer	chr6	6p25.2	No	9	0.0383316	0.0240498	-0.194417	No
Lau	Alzheimer	chr6	6p25.1	No	5	0.0168025	0.00762596	-0.116596	No
Lau	Alzheimer	chr6	6p24.3	No	3	0.00810638	0.00438411	-0.0679299	No
Lau	Alzheimer	chr6	6p24.2	No	4	0.00784205	0.0040584	-0.0859311	No
Lau	Alzheimer	chr6	6p24.1	No	2	0.00390727	0.00201651	-0.0416879	No
Lau	Alzheimer	chr6	6p24.1-p23	No	1	0.00180976	0.00122557	-0.0190064	No
Lau	Alzheimer	chr6	6p23	No	3	0.00475922	0.00557008	-0.0474346	No
Lau	Alzheimer	chr6	6p22.3	No	23	0.0129244	0.126905	0.013118	No
Lau	Alzheimer	chr6	6p22.2	No	1	0.00022985	0.00883791	0.0141735	No
Lau	Alzheimer	chr6	6p22.1	No	1	0.00813093	0.0765829	0.150355	No
Lau	Alzheimer	chr6	6p21	No	7	0.000689434	0.00914958	0.0173432	No
Lau	Alzheimer	chr6	6p21.33	No	17	0.0310435	0.275953	0.762032	No
Lau	Alzheimer	chr6	6p21.33-p21.32	No	1	0.00300569	0.0183746	0.0539008	No
Lau	Alzheimer	chr6	6p21.3	No	1	0.0078729	0.0368447	0.103208	No
Lau	Alzheimer	chr6	6p21.32	Yes	13	0.0471996	0.242152	0.699687	Yes
Lau	Alzheimer	chr6	6p21.31	No	19	0.09115	0.317178	0.791039	No
Lau	Alzheimer	chr6	6p21.31-p21.2	No	1	0.00545737	0.015474	0.0352573	No
Lau	Alzheimer	chr6	6p21.2	No	11	0.0602317	0.170143	0.30835	No
Lau	Alzheimer	chr6	6p21.2-p21.1	No	1	0.00516522	0.0144793	0.0230279	No
Lau	Alzheimer	chr6	6p21.1	Yes	29	0.0823848	0.274698	0.251826	Yes
Lau	Alzheimer	chr6	6p12.3	Yes	6	-0.000347366	-0.00340834	-0.106954	Yes
Lau	Alzheimer	chr6	6p12.2	No	4	-0.00262372	-0.0169838	-0.123687	No
Lau	Alzheimer	chr6	6p12.1	No	11	-0.0187357	-0.113868	-0.639925	No
Lau	Alzheimer	chr6	6p12.1-p11.2	No	1	-0.00241018	-0.0160699	-0.0789701	No
Lau	Alzheimer	chr6	6p11.2	No	1	-0.00251828	-0.0166294	-0.0826927	No
Lau	Alzheimer	chr6	6q11.1	No	1	-0.00239182	-0.0176379	-0.0852449	No
Lau	Alzheimer	chr6	6q12	No	3	-0.00694124	-0.0551095	-0.265505	No
Lau	Alzheimer	chr6	6q12-q13	No	1	-0.00231247	-0.0191811	-0.0910906	No
Lau	Alzheimer	chr6	6q13	No	12	-0.0147598	-0.251549	-1.08209	No
Lau	Alzheimer	chr6	6q13-q14.1	No	1	-7.94765e-05	-0.0198977	-0.0844892	No
Lau	Alzheimer	chr6	6q14.1	No	15	0.0137347	-0.25425	-1.16331	No
Lau	Alzheimer	chr6	6q14.2	No	4	0.00716144	-0.049623	-0.27321	No
Lau	Alzheimer	chr6	6q14.2-q14.3	No	1	0.00190596	-0.0105902	-0.0658583	No
Lau	Alzheimer	chr6	6q14.3	No	3	0.00632017	-0.0284673	-0.187909	No
Lau	Alzheimer	chr6	6q15	No	18	0.077877	-0.083911	-0.836475	No
Lau	Alzheimer	chr6	6q16.1	No	8	0.0502295	-0.0267122	-0.329797	No
Lau	Alzheimer	chr6	6q16.1-q16.2	No	1	0.00645459	-0.00349406	-0.040214	No
Lau	Alzheimer	chr6	6q16.2	No	5	0.0311109	-0.0165607	-0.193351	No
Lau	Alzheimer	chr6	6q16.3	No	3	0.0183141	-0.0123265	-0.107657	No
Lau	Alzheimer	chr6	6q16.3-q21	No	1	0.00614399	-0.00390192	-0.0334619	No
Lau	Alzheimer	chr6	6q21	No	32	0.100938	-0.222263	-0.665379	No
Lau	Alzheimer	chr6	6q21-q22.1	Yes	2	-0.000784118	-0.0225796	-0.0332811	Yes
Lau	Alzheimer	chr6	6q22.1	No	10	0.0021	-0.133423	-0.196375	No
Lau	Alzheimer	chr6	6q22.2-q22.31	No	1	0.000657513	-0.015481	-0.0228163	No
Lau	Alzheimer	chr6	6q22.31	No	10	0.0178561	-0.173553	-0.323368	No
Lau	Alzheimer	chr6	6q22-q23	No	2	0.00243018	-0.0158681	-0.0358232	No
Lau	Alzheimer	chr6	6q22.31-q22.32	No	1	0.0030802	-0.0157292	-0.0391834	No
Lau	Alzheimer	chr6	6q22.32	No	2	0.00722636	-0.031489	-0.0834882	No
Lau	Alzheimer	chr6	6q22.33	No	7	0.0415617	-0.107084	-0.331238	No
Lau	Alzheimer	chr6	6q23.1	No	1	0.00814258	-0.0143614	-0.0515765	No
Lau	Alzheimer	chr6	6q23.1-q23.2	No	1	0.00886827	-0.0139233	-0.0538815	No
Lau	Alzheimer	chr6	6q23.2	No	8	0.0886725	-0.102974	-0.466769	No
Lau	Alzheimer	chr6	6q23.3	No	9	0.137576	-0.10953	-0.615866	No
Lau	Alzheimer	chr6	6q23.3-q24.1	No	1	0.0160029	-0.0113948	-0.0700064	No
Lau	Alzheimer	chr6	6q24.1	No	3	0.0458875	-0.0347405	-0.210497	No
Lau	Alzheimer	chr6	6q24.1-q24.2	No	1	0.0148857	-0.0112678	-0.0700037	No
Lau	Alzheimer	chr6	6q24.2	No	6	0.0845509	-0.061732	-0.415513	No
Lau	Alzheimer	chr6	6q24.3	No	7	0.085329	-0.0570617	-0.467481	No
Lau	Alzheimer	chr6	6q24.3-q25.1	No	1	0.0110148	-0.00644771	-0.0633209	No
Lau	Alzheimer	chr6	6q25.1	No	12	0.118542	-0.069069	-0.708158	No
Lau	Alzheimer	chr6	6q25.2	No	6	0.0526643	-0.0411643	-0.342547	No
Lau	Alzheimer	chr6	6q25.2-q25.3	No	1	0.0084807	-0.00776874	-0.0572968	No
Lau	Alzheimer	chr6	6q25.3	No	14	0.1126	-0.124818	-0.765743	No
Lau	Alzheimer	chr6	6q26	No	5	0.0450199	-0.044714	-0.279935	No
Lau	Alzheimer	chr6	6q27	No	9	0.087294	-0.0732232	-0.500138	No
Lau	Alzheimer	chr7	7p22.3	No	16	0.244257	0.470108	0.724993	No
Lau	Alzheimer	chr7	7p22.3-p22.2	No	1	0.01815	0.0241807	0.0314373	No
Lau	Alzheimer	chr7	7p22.2	No	1	0.0185767	0.0240092	0.0304813	No
Lau	Alzheimer	chr7	7p22.1	No	15	0.297102	0.275484	0.367611	No
Lau	Alzheimer	chr7	7p22.1-p21.3	No	1	0.0204129	0.0125569	0.0140861	No
Lau	Alzheimer	chr7	7p21.3	Yes	11	0.231922	0.104516	0.0829766	Yes
Lau	Alzheimer	chr7	7p21.2	No	2	0.0421917	0.0125271	0.00145912	No
Lau	Alzheimer	chr7	7p21.1	No	7	0.12931	0.0185449	-0.0249699	No
Lau	Alzheimer	chr7	7p15.3	No	9	0.103826	-0.0372042	-0.0758842	No
Lau	Alzheimer	chr7	7p15.2	No	6	0.0341468	-0.0484005	-0.0446916	No
Lau	Alzheimer	chr7	7p15.2-p15.1	Yes	1	0.00409457	-0.00882758	-0.00724343	Yes
Lau	Alzheimer	chr7	7p15.1	No	1	0.00356666	-0.00920709	-0.00712805	No
Lau	Alzheimer	chr7	7p15.1-p14.3	No	1	0.00318464	-0.00935979	-0.00646377	No
Lau	Alzheimer	chr7	7p14.3	No	14	-0.0030915	-0.138498	-0.0405708	No
Lau	Alzheimer	chr7	7p14.2	No	4	-0.0127719	-0.0380676	0.00811559	No
Lau	Alzheimer	chr7	7p14.2-p14.1	No	1	-0.00397782	-0.00937518	0.00451328	No
Lau	Alzheimer	chr7	7p14.1	Yes	1	-0.0357575	-0.0664901	0.0518417	Yes
Lau	Alzheimer	chr7	7p14-p13	No	8	-0.00442421	-0.00898047	0.00520682	No
Lau	Alzheimer	chr7	7p14.1-p13	No	1	-0.0037386	-0.00623232	0.00897956	No
Lau	Alzheimer	chr7	7p13	No	16	-0.0351596	-0.0249243	0.26795	No
Lau	Alzheimer	chr7	7p12.3	No	3	-0.000297941	0.0105141	0.0629025	No
Lau	Alzheimer	chr7	7p12.2	Yes	1	0.000313058	0.00421474	0.021172	Yes
Lau	Alzheimer	chr7	7p12.1	No	2	0.00124432	0.0104743	0.0406855	No
Lau	Alzheimer	chr7	7p11.2	Yes	7	0.0126747	0.0454226	0.12315	Yes
Lau	Alzheimer	chr7	7q11.21	No	10	0.0281601	0.0689579	0.0877085	No
Lau	Alzheimer	chr7	7q11.22	No	3	0.00961332	0.0177413	0.00727042	No
Lau	Alzheimer	chr7	7q11.22-q11.23	No	1	0.00312165	0.00537654	0.00139095	No
Lau	Alzheimer	chr7	7q11.23	No	27	0.0250839	-0.103857	-0.390911	No
Lau	Alzheimer	chr7	7q11.23-q21.11	No	1	-0.00200756	-0.0151773	-0.0353533	No
Lau	Alzheimer	chr7	7q21.11	No	7	-0.0201255	-0.135171	-0.26615	No
Lau	Alzheimer	chr7	7q21.11-q21.12	No	1	-0.00430468	-0.0212491	-0.0379377	No
Lau	Alzheimer	chr7	7q21.12	No	7	-0.0330279	-0.146031	-0.246825	No
Lau	Alzheimer	chr7	7q21.13	No	5	-0.0278926	-0.0969166	-0.151859	No
Lau	Alzheimer	chr7	7q21.2	No	8	-0.0371976	-0.122189	-0.175387	No
Lau	Alzheimer	chr7	7q21.2-q21.3	No	1	-0.00333029	-0.0119955	-0.0161679	No
Lau	Alzheimer	chr7	7q21.3	No	13	-0.0353396	-0.0720158	-0.104629	No
Lau	Alzheimer	chr7	7q22.1	Yes	40	0.0133781	0.364203	0.20151	Yes
Lau	Alzheimer	chr7	7q22.1-q22.2	No	1	0.0014001	0.00528937	-0.00988381	No
Lau	Alzheimer	chr7	7q22.2-q22.3	No	1	0.00139006	0.00495577	-0.011659	No
Lau	Alzheimer	chr7	7q22.3	No	15	0.0115596	0.0159834	-0.346172	No
Lau	Alzheimer	chr7	7q22.3-q31.1	No	1	0.000232458	-0.00337446	-0.0337077	No
Lau	Alzheimer	chr7	7q31.1	No	13	-0.00280523	-0.100152	-0.572347	No
Lau	Alzheimer	chr7	7q31.1-q31.2	No	1	-0.000531224	-0.01067	-0.0501968	No
Lau	Alzheimer	chr7	7q31.2	No	2	-0.000660516	-0.0220337	-0.102811	No
Lau	Alzheimer	chr7	7q31.31	No	4	0.000175391	-0.0458447	-0.2089	No
Lau	Alzheimer	chr7	7q31.32	No	5	-0.000615809	-0.0520765	-0.245943	No
Lau	Alzheimer	chr7	7q31.33	No	4	0.00203666	-0.0331811	-0.175676	No
Lau	Alzheimer	chr7	7q32.1	No	11	0.019087	-0.0720414	-0.405045	No
Lau	Alzheimer	chr7	7q32.2	No	6	0.0172028	-0.0320747	-0.201873	No
Lau	Alzheimer	chr7	7q32.3	No	3	0.0102334	-0.0138295	-0.0975639	No
Lau	Alzheimer	chr7	7q32.3-q33	No	1	0.00347263	-0.00363554	-0.030898	No
Lau	Alzheimer	chr7	7q33	No	13	0.0387981	-0.013026	-0.312541	No
Lau	Alzheimer	chr7	7q33-q34	No	1	0.00301048	0.000951256	-0.0208118	No
Lau	Alzheimer	chr7	7q34	No	19	0.0593129	0.0517255	-0.367583	No
Lau	Alzheimer	chr7	7q35	Yes	2	0.0110282	0.0070108	-0.0654831	Yes
Lau	Alzheimer	chr7	7q35-q36.1	Yes	1	0.00365283	0.0023165	-0.0228827	Yes
Lau	Alzheimer	chr7	7q36.1	No	20	0.0966065	0.0602972	-0.338617	No
Lau	Alzheimer	chr7	7q36.1-q36.2	No	1	0.00720631	0.00281842	-0.0229681	No
Lau	Alzheimer	chr7	7q36.2	No	2	0.0155717	0.00632322	-0.0487866	No
Lau	Alzheimer	chr7	7q36.3	No	7	0.0613231	0.0190004	-0.191795	No
Lau	Alzheimer	chr8	8p23.3	No	6	0.096609	-0.0354044	-0.653153	No
Lau	Alzheimer	chr8	8p23.2	No	1	0.0156081	-0.005038	-0.102884	No
Lau	Alzheimer	chr8	8p23.1	Yes	16	0.186011	-0.0726341	-1.03244	Yes
Lau	Alzheimer	chr8	8p22	No	13	0.10678	-0.029604	-0.0058246	No
Lau	Alzheimer	chr8	8p21.3	No	20	0.0949589	0.0051042	1.02974	No
Lau	Alzheimer	chr8	8p21.2	Yes	10	-0.00076621	-0.0290812	0.721372	Yes
Lau	Alzheimer	chr8	8p21.1	Yes	7	-0.0144195	-0.03355	0.423698	Yes
Lau	Alzheimer	chr8	8p21.1-p12	No	1	-0.00273258	-0.005519	0.0502886	No
Lau	Alzheimer	chr8	8p12	No	12	-0.0521658	-0.091744	0.363144	No
Lau	Alzheimer	chr8	8p11.23	No	5	-0.0274224	-0.0491952	0.0415141	No
Lau	Alzheimer	chr8	8p11.22	No	4	-0.0205093	-0.0405243	0.00239226	No
Lau	Alzheimer	chr8	8p11.21	No	12	-0.0613888	-0.120779	-0.138984	No
Lau	Alzheimer	chr8	8p11.21-p11.1	No	1	-0.00543462	-0.010757	-0.022965	No
Lau	Alzheimer	chr8	8q11.21	No	5	-0.0281472	-0.0567775	-0.143406	No
Lau	Alzheimer	chr8	8q11.22-q11.23	No	1	-0.00597089	-0.0118978	-0.0312293	No
Lau	Alzheimer	chr8	8q11.23	No	6	-0.0357534	-0.0688237	-0.192441	No
Lau	Alzheimer	chr8	8q12.1	No	10	-0.0606967	-0.116796	-0.327462	No
Lau	Alzheimer	chr8	8q12.1-q12.2	No	1	-0.00637339	-0.0126181	-0.0334713	No
Lau	Alzheimer	chr8	8q12.2-q12.3	No	1	-0.00619716	-0.012436	-0.0339265	No
Lau	Alzheimer	chr8	8q12.3	No	5	-0.0270279	-0.0615045	-0.168046	No
Lau	Alzheimer	chr8	8q13.1	No	6	-0.0348852	-0.0769274	-0.201703	No
Lau	Alzheimer	chr8	8q13.1-q13.2	No	1	-0.00642731	-0.0138705	-0.0350813	No
Lau	Alzheimer	chr8	8q13.2	No	2	-0.0126279	-0.0289772	-0.0693184	No
Lau	Alzheimer	chr8	8q13.3	No	3	-0.0182045	-0.0454586	-0.103599	No
Lau	Alzheimer	chr8	8q13.3-q21.11	No	1	-0.00587171	-0.0156545	-0.0344546	No
Lau	Alzheimer	chr8	8q21.11	No	6	-0.0320172	-0.0956068	-0.207236	No
Lau	Alzheimer	chr8	8q21.11-q21.13	No	1	-0.00452672	-0.0157496	-0.0325771	No
Lau	Alzheimer	chr8	8q21.13	No	11	-0.0378839	-0.170504	-0.316527	No
Lau	Alzheimer	chr8	8q21.2	No	3	-0.00590759	-0.0486668	-0.0820423	No
Lau	Alzheimer	chr8	8q21.3	No	13	-0.00407459	-0.200223	-0.332726	No
Lau	Alzheimer	chr8	8q22.1	No	12	0.0223272	-0.178336	-0.303917	No
Lau	Alzheimer	chr8	8q22.2	No	7	0.0267467	-0.107365	-0.220604	No
Lau	Alzheimer	chr8	8q22.3	No	17	0.0867001	-0.309907	-0.771468	No
Lau	Alzheimer	chr8	8q23	No	1	0.00549443	-0.0199697	-0.0580931	No
Lau	Alzheimer	chr8	8q23.1	No	7	0.0391895	-0.133523	-0.4407	No
Lau	Alzheimer	chr8	8q23.2	No	3	0.0170778	-0.0562929	-0.206089	No
Lau	Alzheimer	chr8	8q23.3	No	2	0.0122855	-0.0368782	-0.142277	No
Lau	Alzheimer	chr8	8q23.3-q24.11	No	1	0.0059585	-0.0176463	-0.0705128	No
Lau	Alzheimer	chr8	8q24.11	No	3	0.0174214	-0.0492009	-0.212517	No
Lau	Alzheimer	chr8	8q24.11-q24.12	No	1	0.00576921	-0.0148359	-0.070573	No
Lau	Alzheimer	chr8	8q24.12	No	5	0.0252941	-0.0616378	-0.335651	No
Lau	Alzheimer	chr8	8q24.13	No	11	0.0512777	-0.0655459	-0.63126	No
Lau	Alzheimer	chr8	8q24.21	No	1	0.00409155	-0.000662631	-0.0495223	No
Lau	Alzheimer	chr8	8q24.21-q24.22	No	1	0.0038567	-0.000294808	-0.0480697	No
Lau	Alzheimer	chr8	8q24.22	No	7	0.0304169	0.0239846	-0.283009	No
Lau	Alzheimer	chr8	8q24.23	No	3	0.0143679	0.0256539	-0.0914675	No
Lau	Alzheimer	chr8	8q24.3	Yes	40	0.182691	1.1441	0.147852	Yes
Lau	Alzheimer	chr9	9p24.3	No	3	0.0339803	-0.0241023	-0.29836	No
Lau	Alzheimer	chr9	9p24.2	No	5	0.0455442	-0.0495118	-0.492488	No
Lau	Alzheimer	chr9	9p24.2-p24.1	No	1	0.00685863	-0.0113688	-0.0958046	No
Lau	Alzheimer	chr9	9p24.1	No	12	0.032046	-0.190146	-1.1178	No
Lau	Alzheimer	chr9	9p24.1-p23	No	1	-0.000838028	-0.0181006	-0.0884236	No
Lau	Alzheimer	chr9	9p23	No	2	-0.00197455	-0.0357477	-0.17087	No
Lau	Alzheimer	chr9	9p23-p22.3	No	1	-0.00118544	-0.0176101	-0.0818414	No
Lau	Alzheimer	chr9	9p22.3	No	6	-0.0133569	-0.104341	-0.438864	No
Lau	Alzheimer	chr9	9p22.2	No	2	-0.00567329	-0.0341636	-0.126775	No
Lau	Alzheimer	chr9	9p22.2-p22.1	No	1	-0.00305808	-0.0165665	-0.0605064	No
Lau	Alzheimer	chr9	9p22.1	No	4	-0.0131082	-0.0609467	-0.22212	No
Lau	Alzheimer	chr9	9p21.3	No	4	-0.0145106	-0.0513757	-0.184305	No
Lau	Alzheimer	chr9	9p21.2	No	5	-0.0141514	-0.0431786	-0.171813	No
Lau	Alzheimer	chr9	9p21.2-p21.1	No	1	-0.0025952	-0.00553013	-0.0272435	No
Lau	Alzheimer	chr9	9p21.1	No	6	-0.0133578	-0.0134561	-0.10695	No
Lau	Alzheimer	chr9	9p13.3	No	24	-0.049182	0.119826	0.0779423	No
Lau	Alzheimer	chr9	9p13.2	No	4	-0.0109556	0.025314	0.0361146	No
Lau	Alzheimer	chr9	9p13.1	No	1	-0.00303477	0.00621218	0.00902297	No
Lau	Alzheimer	chr9	9p12	No	2	-0.00630921	0.0117693	0.0184802	No
Lau	Alzheimer	chr9	9p11.2	No	4	-0.0138567	0.0187159	0.0367778	No
Lau	Alzheimer	chr9	9q21.11	No	3	-0.0118979	0.0106904	0.0300178	No
Lau	Alzheimer	chr9	9q21.12	No	6	-0.0291838	0.00590148	0.065589	No
Lau	Alzheimer	chr9	9q21.12-q21.13	No	1	-0.0056423	-0.00141258	0.0101613	No
Lau	Alzheimer	chr9	9q21.13	No	13	-0.0783009	-0.0747722	0.0957061	No
Lau	Alzheimer	chr9	9q21.2	No	4	-0.0217667	-0.0353589	0.0126377	No
Lau	Alzheimer	chr9	9q21.31	No	1	-0.00474634	-0.00920962	0.00379212	No
Lau	Alzheimer	chr9	9q21.32	No	6	-0.0220013	-0.0520732	0.0263966	No
Lau	Alzheimer	chr9	9q21.33	No	7	-0.0106294	-0.0513971	0.0335799	No
Lau	Alzheimer	chr9	9q22.1	No	2	8.83344e-06	-0.00992859	0.011271	No
Lau	Alzheimer	chr9	9q22.2	No	3	0.00169035	-0.00917703	0.0184002	No
Lau	Alzheimer	chr9	9q22.31	No	11	0.016387	0.00147543	0.0856283	No
Lau	Alzheimer	chr9	9q22.32	No	5	0.014391	0.0159354	0.0424746	No
Lau	Alzheimer	chr9	9q22.32-q22.33	No	1	0.00350702	0.00442182	0.00897032	No
Lau	Alzheimer	chr9	9q22.33	No	13	0.0491713	0.0933803	0.120829	No
Lau	Alzheimer	chr9	9q31.1	Yes	8	0.0313834	0.0744612	0.0814139	Yes
Lau	Alzheimer	chr9	9q31.1-q31.2	No	1	0.00379309	0.00938773	0.0113853	No
Lau	Alzheimer	chr9	9q31.2	No	6	0.020532	0.0558806	0.0730787	No
Lau	Alzheimer	chr9	9q31.3	No	12	0.0350954	0.109186	0.143288	No
Lau	Alzheimer	chr9	9q31.3-q32	No	1	0.00226335	0.00791708	0.0112315	No
Lau	Alzheimer	chr9	9q32	No	10	0.0192237	0.0819812	0.104463	No
Lau	Alzheimer	chr9	9q33.1	No	2	0.0034421	0.0162578	0.0213807	No
Lau	Alzheimer	chr9	9q33.2	No	13	0.020322	0.113441	0.169419	No
Lau	Alzheimer	chr9	9q33.2-q33.3	No	1	0.00161373	0.00945956	0.0160999	No
Lau	Alzheimer	chr9	q33.3	No	1	0.00152721	0.0100288	0.0162181	No
Lau	Alzheimer	chr9	9q33.3	No	18	0.0294083	0.211586	0.441824	No
Lau	Alzheimer	chr9	9q33.3-q34.11	No	1	0.00143505	0.0144343	0.0376772	No
Lau	Alzheimer	chr9	9q34.11	No	32	0.0747185	0.591985	1.89742	No
Lau	Alzheimer	chr9	9q34.11-q34.12	No	1	0.00317782	0.0227376	0.0686964	No
Lau	Alzheimer	chr9	9q34.12	No	1	0.003294	0.0231555	0.0681305	No
Lau	Alzheimer	chr9	9q34.13	No	10	0.036524	0.277377	0.739494	No
Lau	Alzheimer	chr9	9q34	No	2	0.00326019	0.0274449	0.066492	No
Lau	Alzheimer	chr9	9q34.13-q34.2	No	1	0.00318275	0.0282014	0.065345	No
Lau	Alzheimer	chr9	9q34.2	No	8	0.0254172	0.241499	0.487991	No
Lau	Alzheimer	chr9	9q34.3	No	42	0.0443497	1.75734	1.89004	No
Lau	Alzheimer	chr10	10p15.3	No	6	0.0327562	0.0079903	-0.365128	No
Lau	Alzheimer	chr10	10p15.2	No	3	0.0170061	0.0017993	-0.191798	No
Lau	Alzheimer	chr10	10p15.1	No	5	0.0271321	-0.00404342	-0.338947	No
Lau	Alzheimer	chr10	10p14	Yes	9	0.0484476	-0.038015	-0.681908	Yes
Lau	Alzheimer	chr10	10p14-p13	No	1	0.00513964	-0.00669676	-0.0803884	No
Lau	Alzheimer	chr10	10p13	No	9	0.0459631	-0.0732634	-0.734949	No
Lau	Alzheimer	chr10	10p12.33	No	1	0.0054667	-0.00851604	-0.0792905	No
Lau	Alzheimer	chr10	10p12	No	1	0.00535809	-0.00831692	-0.07919	No
Lau	Alzheimer	chr10	10p12.31	No	6	0.0267727	-0.0490919	-0.458837	No
Lau	Alzheimer	chr10	10p12.2	No	3	0.0108295	-0.0194555	-0.210346	No
Lau	Alzheimer	chr10	10p12.2-p12.1	No	1	0.0036403	-0.00598978	-0.0681077	No
Lau	Alzheimer	chr10	10p12.1	No	12	0.0226644	-0.0466451	-0.676971	No
Lau	Alzheimer	chr10	10p11.23	No	3	0.000299475	-0.00191879	-0.13101	No
Lau	Alzheimer	chr10	10p11.22	No	8	-0.003523	0.00455066	-0.283756	No
Lau	Alzheimer	chr10	10p11.22-p11.21	No	1	-0.000345614	0.00245396	-0.0285705	No
Lau	Alzheimer	chr10	10p11.21	No	5	-0.00220515	0.0156955	-0.133133	No
Lau	Alzheimer	chr10	10p11.1	No	1	-0.000301463	0.00378862	-0.0247857	No
Lau	Alzheimer	chr10	10q11.21	No	7	-3.65697e-05	0.0281658	-0.172266	No
Lau	Alzheimer	chr10	10q11.22	No	7	0.00259136	0.0215123	-0.194388	No
Lau	Alzheimer	chr10	10q11.22-q11.23	No	1	0.000458331	0.00250878	-0.0296936	No
Lau	Alzheimer	chr10	10q11.23	No	8	0.00858012	0.0112727	-0.256405	No
Lau	Alzheimer	chr10	10q11.23-q21.1	No	1	0.00176999	-0.000365342	-0.0348806	No
Lau	Alzheimer	chr10	10q21.1	No	8	0.0187414	-0.0113339	-0.272602	No
Lau	Alzheimer	chr10	10q21.2	Yes	7	0.01999	-0.0224065	-0.227045	Yes
Lau	Alzheimer	chr10	10q21.3	No	13	0.0340402	-0.047091	-0.25337	No
Lau	Alzheimer	chr10	10q22.1	No	20	0.0343958	-0.0206119	-0.0523909	No
Lau	Alzheimer	chr10	10q22.2	No	15	0.00958464	-0.0215182	-0.0476564	No
Lau	Alzheimer	chr10	10q22.2-q22.3	No	1	8.59482e-05	-0.00288704	-0.00820827	No
Lau	Alzheimer	chr10	10q22.3	No	7	-0.000578369	-0.0231685	-0.0709762	No
Lau	Alzheimer	chr10	10q23.1	Yes	5	-0.00269465	-0.0192252	-0.0617426	Yes
Lau	Alzheimer	chr10	10q23.1-q23.2	No	1	-0.000773362	-0.00415743	-0.0123333	No
Lau	Alzheimer	chr10	10q23.2	No	7	-0.00478747	-0.0294587	-0.0813457	No
Lau	Alzheimer	chr10	10q23.2-q23.31	No	1	-0.000781381	-0.00385875	-0.0100564	No
Lau	Alzheimer	chr10	10q23.31	No	8	-0.0032304	-0.0195255	-0.0728652	No
Lau	Alzheimer	chr10	10q23.32	No	5	0.00149928	0.000590113	-0.0320418	No
Lau	Alzheimer	chr10	10q23.33	No	6	0.0056869	0.0164372	-0.0182649	No
Lau	Alzheimer	chr10	10q24.1	Yes	10	0.0185972	0.0639224	0.0585785	Yes
Lau	Alzheimer	chr10	10q24.2	No	14	0.0395249	0.138029	0.210477	No
Lau	Alzheimer	chr10	10q24.31	No	10	0.0458019	0.116352	0.166334	No
Lau	Alzheimer	chr10	10q24.32	No	16	0.119376	0.204118	0.192031	No
Lau	Alzheimer	chr10	10q24.32-q24.33	No	1	0.00884656	0.011931	0.00876725	No
Lau	Alzheimer	chr10	10q24.33	No	4	0.0366145	0.0481507	0.0268656	No
Lau	Alzheimer	chr10	10q24.33-q25.1	No	1	0.00989458	0.0119425	0.00488124	No
Lau	Alzheimer	chr10	10q25.1	No	7	0.0759407	0.074955	0.0100718	No
Lau	Alzheimer	chr10	10q25.1-q25.2	No	1	0.0112223	0.00994611	-0.0010182	No
Lau	Alzheimer	chr10	10q25.2	No	7	0.0808982	0.0688176	-0.0210832	No
Lau	Alzheimer	chr10	10q25.2-q25.3	No	1	0.0118099	0.00947513	-0.00342932	No
Lau	Alzheimer	chr10	10q25.3	No	8	0.091535	0.0806798	-0.031982	No
Lau	Alzheimer	chr10	10q25.3-q26.11	No	1	0.00984067	0.0111934	-0.00217505	No
Lau	Alzheimer	chr10	10q26.11	No	10	0.0719156	0.110097	0.0217155	No
Lau	Alzheimer	chr10	10q26.11-q26.12	No	1	0.00591081	0.011249	0.00547843	No
Lau	Alzheimer	chr10	10q26.12	No	1	0.00555889	0.0114443	0.00693387	No
Lau	Alzheimer	chr10	10q26.13	Yes	14	0.0757342	0.179353	0.199239	Yes
Lau	Alzheimer	chr10	10q26.2	No	6	0.0292901	0.0921502	0.144073	No
Lau	Alzheimer	chr10	10q26.3	No	18	0.0489831	0.367605	0.689443	No
Lau	Alzheimer	chr11	11p15.5	No	26	-0.152003	0.707946	1.94009	No
Lau	Alzheimer	chr11	11p15.4	No	28	0.00920377	0.462243	1.2243	No
Lau	Alzheimer	chr11	11p15.3	No	8	0.0154188	0.0794092	0.134194	No
Lau	Alzheimer	chr11	11p15.2	No	7	0.0161173	0.0602976	0.0641667	No
Lau	Alzheimer	chr11	11p15	No	1	0.00257265	0.00754814	0.00654441	No
Lau	Alzheimer	chr11	11p15.1	No	13	0.0366242	0.0773295	0.0154723	No
Lau	Alzheimer	chr11	11p14.3	No	5	0.0171784	0.0220472	-0.0187078	No
Lau	Alzheimer	chr11	11p14.2	No	1	0.00337687	0.00450566	-0.00515797	No
Lau	Alzheimer	chr11	11p14.2-p14.1	No	1	0.00349725	0.00457642	-0.00533479	No
Lau	Alzheimer	chr11	11p14.1	No	8	0.0260096	0.0341297	-0.0427606	No
Lau	Alzheimer	chr11	11p13	No	17	0.0321419	0.0754299	-0.0651685	No
Lau	Alzheimer	chr11	11p12	No	3	0.0019669	0.0126606	0.00344214	No
Lau	Alzheimer	chr11	11p12-p11.2	No	1	0.000508513	0.00446558	0.00283192	No
Lau	Alzheimer	chr11	11p11.2	Yes	25	0.00620188	0.292686	0.610935	Yes
Lau	Alzheimer	chr11	11q12.1	Yes	10	-0.000861375	0.187344	0.552099	Yes
Lau	Alzheimer	chr11	11q12.2	Yes	7	-0.00140401	0.146728	0.488214	Yes
Lau	Alzheimer	chr11	11q12.3	No	11	-0.00434661	0.264741	0.883953	No
Lau	Alzheimer	chr11	11q13.1	No	44	0.0243257	1.34088	3.34426	No
Lau	Alzheimer	chr11	11q13.1-q13.2	No	1	0.000857616	0.0318432	0.059763	No
Lau	Alzheimer	chr11	11q13.2	No	30	0.02998	0.751653	1.27316	No
Lau	Alzheimer	chr11	11q13.3	No	3	0.00318317	0.0502855	0.0844431	No
Lau	Alzheimer	chr11	11q13.3-q13.4	No	1	0.00105347	0.0156172	0.0264111	No
Lau	Alzheimer	chr11	11q13.4	No	24	0.0159903	0.251346	0.198601	No
Lau	Alzheimer	chr11	11q13.5	No	6	0.00319473	0.0266033	-0.0893176	No
Lau	Alzheimer	chr11	11q13.5-q14.1	No	1	0.00101187	0.00298082	-0.0220383	No
Lau	Alzheimer	chr11	11q14.1	No	16	0.0529788	-0.023444	-0.767514	No
Lau	Alzheimer	chr11	11q14.2	Yes	6	0.0464721	-0.0370781	-0.42843	Yes
Lau	Alzheimer	chr11	11q14.2-q14.3	No	1	0.0093936	-0.00712195	-0.0740873	No
Lau	Alzheimer	chr11	11q14.3	No	3	0.0326159	-0.0236392	-0.222967	No
Lau	Alzheimer	chr11	11q21	No	14	0.22617	-0.115166	-0.996946	No
Lau	Alzheimer	chr11	11q22.1	No	3	0.0588429	-0.0232968	-0.194576	No
Lau	Alzheimer	chr11	11q22.2	No	1	0.0195604	-0.00677114	-0.0600999	No
Lau	Alzheimer	chr11	11q22.3	No	20	0.294358	-0.0364984	-0.688736	No
Lau	Alzheimer	chr11	11q22.3-q23.1	No	1	0.00826903	0.0013133	-0.00639832	No
Lau	Alzheimer	chr11	11q23.1	No	7	0.044261	0.0160708	-0.00367368	No
Lau	Alzheimer	chr11	11q23.2	No	3	0.0142492	0.010449	0.0193955	No
Lau	Alzheimer	chr11	11q23.3	No	29	0.0965789	0.183549	0.805251	No
Lau	Alzheimer	chr11	11q23.3-q24.1	No	1	0.0033894	0.0059165	0.0376105	No
Lau	Alzheimer	chr11	11q24.1	Yes	6	0.0227386	0.0350585	0.218937	Yes
Lau	Alzheimer	chr11	11q24.2	No	12	0.0644596	0.0583237	0.322513	No
Lau	Alzheimer	chr11	11q24.3	No	4	0.0298892	0.0196625	0.0495056	No
Lau	Alzheimer	chr11	11q24.3-q25	No	1	0.00820834	0.00530235	0.00772733	No
Lau	Alzheimer	chr11	11q25	No	8	0.0686024	0.0439992	0.00343834	No
Lau	Alzheimer	chr12	12p13.33	No	13	0.0652556	0.222642	0.653929	No
Lau	Alzheimer	chr12	12p13.33-p13.32	No	1	0.00361052	0.0179699	0.0608519	No
Lau	Alzheimer	chr12	12p13.32	No	7	0.0257357	0.133157	0.468827	No
Lau	Alzheimer	chr12	12p13.31	No	11	0.146173	0.424808	1.57239	No
Lau	Alzheimer	chr12	12p13	No	17	0.0122416	0.0370725	0.138234	No
Lau	Alzheimer	chr12	12p13.2	No	11	0.0569019	0.0955776	0.273769	No
Lau	Alzheimer	chr12	12p13.1	No	6	0.0407633	0.0258359	0.0629462	No
Lau	Alzheimer	chr12	12p12.3	No	9	0.0903578	-0.0151105	-0.0448264	No
Lau	Alzheimer	chr12	12p12.2	No	1	0.0104176	-0.00632784	-0.0167316	No
Lau	Alzheimer	chr12	12p12.1	No	13	0.125302	-0.158986	-0.441414	No
Lau	Alzheimer	chr12	12p11.23	No	6	0.0527003	-0.109983	-0.296204	No
Lau	Alzheimer	chr12	12p11.23-p11.22	No	1	0.00791435	-0.0196524	-0.0522107	No
Lau	Alzheimer	chr12	12p11.22	No	7	0.0483843	-0.149974	-0.366267	No
Lau	Alzheimer	chr12	12p11.21	No	8	0.0290482	-0.186224	-0.375401	No
Lau	Alzheimer	chr12	12q12	No	17	-0.0136801	-0.339666	-0.435862	No
Lau	Alzheimer	chr12	12q13.11	No	12	-0.010663	-0.0831741	0.102393	No
Lau	Alzheimer	chr12	12q13.11-q13.12	No	1	-0.000403655	-0.00196345	0.0222002	No
Lau	Alzheimer	chr12	12q13.12	No	27	-0.0147977	0.12763	1.43297	No
Lau	Alzheimer	chr12	12q13.12-q13.13	No	1	0.000388591	0.0111304	0.0751038	No
Lau	Alzheimer	chr12	12q13.13	No	19	0.0369272	0.237514	1.47359	No
Lau	Alzheimer	chr12	12q13.2	No	8	0.0359216	0.135297	0.726429	No
Lau	Alzheimer	chr12	12q13	No	4	0.0033199	0.0122643	0.0634632	No
Lau	Alzheimer	chr12	12q13.3	No	9	0.0436197	0.138975	0.800644	No
Lau	Alzheimer	chr12	12q23-q24.1	No	11	0.00261851	0.00880893	0.0453262	No
Lau	Alzheimer	chr12	12q13.3-q14.1	No	1	0.000784302	-0.000289528	0.0173883	No
Lau	Alzheimer	chr12	12q14.1	No	5	0.00329882	-0.0150175	0.048617	No
Lau	Alzheimer	chr12	12q14.1-q14.2	No	1	0.000786067	-0.00696275	0.00284937	No
Lau	Alzheimer	chr12	12q14.2	No	4	0.00329906	-0.0350995	-0.010369	No
Lau	Alzheimer	chr12	12q14.3	No	6	0.00382078	-0.0808297	-0.0828176	No
Lau	Alzheimer	chr12	12q14.3-q15	No	1	0.000897546	-0.01616	-0.0214336	No
Lau	Alzheimer	chr12	12q15	No	13	0.0284814	-0.280473	-0.540284	No
Lau	Alzheimer	chr12	12q21.1	No	6	0.0359453	-0.204146	-0.47198	No
Lau	Alzheimer	chr12	12q21.1-q21.2	No	1	0.00610973	-0.0304542	-0.0731817	No
Lau	Alzheimer	chr12	12q21.2	No	7	0.0473865	-0.180114	-0.470664	No
Lau	Alzheimer	chr12	12q21.2-q21.31	No	1	0.00961128	-0.0290483	-0.080588	No
Lau	Alzheimer	chr12	12q21.31	No	9	0.107785	-0.215019	-0.639763	No
Lau	Alzheimer	chr12	12q21.31-q21.32	No	1	0.0124386	-0.0209608	-0.0622309	No
Lau	Alzheimer	chr12	12q21.32	No	5	0.0476767	-0.07065	-0.219001	No
Lau	Alzheimer	chr12	12q21.33	No	3	0.042097	-0.0551995	-0.179154	No
Lau	Alzheimer	chr12	12q22	No	12	0.0961879	-0.067806	-0.303129	No
Lau	Alzheimer	chr12	12q23.1	No	13	0.0567073	0.0616208	-0.0406733	No
Lau	Alzheimer	chr12	12q23.2	No	4	0.0187157	0.0523576	0.0467419	No
Lau	Alzheimer	chr12	12q23.3	No	23	0.0617834	0.277353	0.416621	No
Lau	Alzheimer	chr12	12q24.11	No	16	0.0426277	0.193914	0.447306	No
Lau	Alzheimer	chr12	12q24.11-q24.12	No	1	0.00252211	0.010834	0.0294637	No
Lau	Alzheimer	chr12	12q24.12	No	3	0.00776643	0.0321974	0.0893104	No
Lau	Alzheimer	chr12	12q24.12-q24.13	No	1	0.00272809	0.0103275	0.0289096	No
Lau	Alzheimer	chr12	12q24.13	Yes	9	0.0247738	0.0840616	0.258586	Yes
Lau	Alzheimer	chr12	12q24.21	No	1	0.0030374	0.00850803	0.0281393	No
Lau	Alzheimer	chr12	12q24.22	No	4	0.0136122	0.0365061	0.112657	No
Lau	Alzheimer	chr12	12q24.22-q24.23	No	1	0.00349937	0.00900695	0.0288838	No
Lau	Alzheimer	chr12	12q24.23	No	12	0.0497867	0.118844	0.353732	No
Lau	Alzheimer	chr12	12q24.31	No	39	0.274908	0.747483	0.875587	No
Lau	Alzheimer	chr12	12q24.3	No	4	0.00965456	0.0230909	0.0147805	No
Lau	Alzheimer	chr12	12q24.32	No	2	0.0211804	0.0472687	0.0259595	No
Lau	Alzheimer	chr12	12q24.33	No	22	0.255499	0.562616	0.23789	No
Lau	Alzheimer	chr13	13q12.11	No	12	0.104342	-0.102804	-0.544138	No
Lau	Alzheimer	chr13	13q12.12	No	2	0.0132488	-0.0222674	-0.0926054	No
Lau	Alzheimer	chr13	13q12.12-q12.13	No	1	0.00585185	-0.0117255	-0.0469625	No
Lau	Alzheimer	chr13	13q12.13	No	8	0.0355091	-0.106626	-0.397793	No
Lau	Alzheimer	chr13	13q12.2	No	5	0.017914	-0.0750697	-0.25867	No
Lau	Alzheimer	chr13	13q12.3	No	10	0.0254964	-0.183412	-0.538248	No
Lau	Alzheimer	chr13	13q13.1	No	5	0.00708619	-0.10261	-0.270746	No
Lau	Alzheimer	chr13	13q13.2	No	1	0.0010053	-0.0198021	-0.0537519	No
Lau	Alzheimer	chr13	13q13.3	No	10	0.00757927	-0.16615	-0.448775	No
Lau	Alzheimer	chr13	13q13.3-q14.11	No	1	0.000841818	-0.0130115	-0.0364517	No
Lau	Alzheimer	chr13	13q14.11	No	12	0.0117483	-0.126209	-0.353334	No
Lau	Alzheimer	chr13	13q14.12	No	3	0.00294084	-0.0206379	-0.062363	No
Lau	Alzheimer	chr13	13q14.12-q14.13	No	1	0.000952018	-0.00632935	-0.0191194	No
Lau	Alzheimer	chr13	13q14.13	No	4	0.00581204	-0.0241102	-0.0671931	No
Lau	Alzheimer	chr13	13q14.13-q14.2	No	1	0.00174613	-0.00506381	-0.0157696	No
Lau	Alzheimer	chr13	13q14.2	No	15	0.0580538	-0.061648	-0.226985	No
Lau	Alzheimer	chr13	13q14.3	No	10	0.0820318	-0.0479199	-0.25564	No
Lau	Alzheimer	chr13	13q21.1	No	1	0.0101327	-0.00752288	-0.0393589	No
Lau	Alzheimer	chr13	13q21.2	No	2	0.0218148	-0.0176241	-0.0906525	No
Lau	Alzheimer	chr13	13q21.32	No	2	0.0237527	-0.0195814	-0.10228	No
Lau	Alzheimer	chr13	13q21.33	No	4	0.0510914	-0.0409567	-0.242645	No
Lau	Alzheimer	chr13	13q21.33-q22.1	No	1	0.0137596	-0.0106365	-0.0678184	No
Lau	Alzheimer	chr13	13q22.1	No	1	0.0144302	-0.0109711	-0.0705075	No
Lau	Alzheimer	chr13	13q22.2	No	3	0.0487698	-0.0356586	-0.225418	No
Lau	Alzheimer	chr13	13q22.3	No	3	0.0564386	-0.0388148	-0.250714	No
Lau	Alzheimer	chr13	13q31.1	No	4	0.0869762	-0.0519566	-0.357873	No
Lau	Alzheimer	chr13	13q31.2	No	2	0.0482165	-0.0250446	-0.189586	No
Lau	Alzheimer	chr13	13q31.3	No	1	0.0249575	-0.0125739	-0.097357	No
Lau	Alzheimer	chr13	13q31.3-q32.1	No	1	0.0251236	-0.0126647	-0.0980077	No
Lau	Alzheimer	chr13	13q32.1	No	7	0.181998	-0.0878446	-0.715119	No
Lau	Alzheimer	chr13	13q32.2	No	3	0.0752496	-0.0401075	-0.317894	No
Lau	Alzheimer	chr13	13q32.3	No	5	0.116791	-0.0676813	-0.543948	No
Lau	Alzheimer	chr13	13q32.3-q33.1	No	1	0.0225442	-0.0130933	-0.110915	No
Lau	Alzheimer	chr13	13q33.1	No	2	0.0444531	-0.0262054	-0.222485	No
Lau	Alzheimer	chr13	13q33.3	No	6	0.124428	-0.0646088	-0.645408	No
Lau	Alzheimer	chr13	13q34	No	19	0.326349	-0.0477471	-1.69096	No
Lau	Alzheimer	chr14	14q11.2	No	23	0.31992	0.194044	0.117773	No
Lau	Alzheimer	chr14	14q12	No	16	0.208314	-0.0219561	-0.360885	No
Lau	Alzheimer	chr14	14q13.1	No	5	0.0422853	-0.0192697	-0.16772	No
Lau	Alzheimer	chr14	14q13.2	No	6	0.0438772	-0.0208897	-0.235966	No
Lau	Alzheimer	chr14	14q13.3	No	2	0.0140633	-0.00788277	-0.088463	No
Lau	Alzheimer	chr14	14q13.3-q21.1	No	1	0.0072139	-0.00400358	-0.0452705	No
Lau	Alzheimer	chr14	14q21.1	No	7	0.0498986	-0.0381451	-0.345275	No
Lau	Alzheimer	chr14	14q21.2	No	6	0.035917	-0.0378197	-0.313599	No
Lau	Alzheimer	chr14	14q21.3	No	8	0.0342214	-0.051219	-0.375583	No
Lau	Alzheimer	chr14	14q22.1	Yes	14	0.0465299	-0.0720737	-0.438361	Yes
Lau	Alzheimer	chr14	14q22.2	No	4	0.0105406	-0.014306	-0.0777139	No
Lau	Alzheimer	chr14	14q22.3	No	11	0.0264963	-0.0386063	-0.146544	No
Lau	Alzheimer	chr14	14q23.1	No	16	0.0379544	-0.056915	-0.159363	No
Lau	Alzheimer	chr14	14q23.2	No	5	0.0158369	-0.019307	-0.0606657	No
Lau	Alzheimer	chr14	14q23.3	No	11	0.0378286	-0.0109172	-0.163287	No
Lau	Alzheimer	chr14	14q23.3-q24.1	No	1	0.00361301	0.00113215	-0.016852	No
Lau	Alzheimer	chr14	14q24.1	No	10	0.0396116	0.0284721	-0.169819	No
Lau	Alzheimer	chr14	14q24	No	1	0.004537	0.00442918	-0.0191173	No
Lau	Alzheimer	chr14	14q24.2	No	10	0.0475293	0.061475	-0.199827	No
Lau	Alzheimer	chr14	14q24.3	No	33	0.130197	0.255897	-0.206461	No
Lau	Alzheimer	chr14	14q24.3-q31.1	No	1	0.00329812	0.00430665	0.000807767	No
Lau	Alzheimer	chr14	14q31.1	No	2	0.00705889	0.0097273	0.00249453	No
Lau	Alzheimer	chr14	14q31	No	1	0.00376534	0.00474655	0.0016713	No
Lau	Alzheimer	chr14	14q31.3	No	9	0.0348687	0.0421331	0.0509475	No
Lau	Alzheimer	chr14	14q31.3-q32.11	No	1	0.00383936	0.00419257	0.0112725	No
Lau	Alzheimer	chr14	14q32.11	No	8	0.0304899	0.031849	0.12496	No
Lau	Alzheimer	chr14	14q32.12	Yes	14	0.050995	0.0609806	0.397135	Yes
Lau	Alzheimer	chr14	14q32.2	No	1	0.0588597	0.105751	0.89719	No
Lau	Alzheimer	chr14	14q32.13	No	17	0.00668737	0.00818175	0.0834693	No
Lau	Alzheimer	chr14	14q32.31	No	7	0.0414823	0.0991447	0.686557	No
Lau	Alzheimer	chr14	14q32.33	Yes	3	0.0863969	0.315234	1.37093	Yes
Lau	Alzheimer	chr14	14q32.32	No	3	0.015837	0.0418444	0.238586	No
Lau	Alzheimer	chr14	14q32.32-q32.33	No	17	0.00538671	0.0156544	0.0794911	No
Lau	Alzheimer	chr15	15q11.2	No	7	-0.0671143	-0.10747	-0.371785	No
Lau	Alzheimer	chr15	15q12	No	3	-0.0211894	-0.0403567	-0.147948	No
Lau	Alzheimer	chr15	15q12-q13.1	No	1	-0.00601005	-0.0120935	-0.0457118	No
Lau	Alzheimer	chr15	15q13.1	No	4	-0.0194856	-0.0394191	-0.16782	No
Lau	Alzheimer	chr15	15q13.3	No	7	-0.0149128	-0.0362105	-0.209092	No
Lau	Alzheimer	chr15	15q13.3-q14	No	1	-0.000508122	-0.00263094	-0.0199366	No
Lau	Alzheimer	chr15	15q14	No	15	0.0414694	0.0485962	-0.0677464	No
Lau	Alzheimer	chr15	15q14-q15.1	No	1	0.00431585	0.00723567	0.00607907	No
Lau	Alzheimer	chr15	15q15.1	No	1	0.103887	0.156657	0.273934	No
Lau	Alzheimer	chr15	15q22	No	13	0.00450283	0.00758928	0.00881281	No
Lau	Alzheimer	chr15	15q15	No	6	0.00621102	0.00945743	0.0184348	No
Lau	Alzheimer	chr15	15q15.1-q15.2	No	1	0.00703926	0.00990918	0.0225113	No
Lau	Alzheimer	chr15	15q15.2	No	6	0.0405646	0.0580105	0.143348	No
Lau	Alzheimer	chr15	15q15.3	No	10	0.0664427	0.0860208	0.237124	No
Lau	Alzheimer	chr15	15q15.3-q21.1	No	1	0.00640339	0.00727092	0.020103	No
Lau	Alzheimer	chr15	15q21.1	No	2	0.0616639	0.0580932	0.174237	No
Lau	Alzheimer	chr15	15q15-q21	No	10	0.00618229	0.00715976	0.0188715	No
Lau	Alzheimer	chr15	15q21.1-q21.2	No	1	0.00499315	0.00326408	0.0103527	No
Lau	Alzheimer	chr15	15q21.2	Yes	19	0.083461	0.0141955	0.069655	Yes
Lau	Alzheimer	chr15	15q21.2-q21.3	No	1	0.00380391	-0.000292908	-0.00211606	No
Lau	Alzheimer	chr15	15q21.3	Yes	12	0.0467077	-0.00506028	-0.0733556	Yes
Lau	Alzheimer	chr15	15q21.3-q22.1	Yes	1	0.00345884	-0.00033852	-0.00626545	Yes
Lau	Alzheimer	chr15	15q22.1-q22.2	No	1	0.0034328	-0.000577466	-0.00676657	No
Lau	Alzheimer	chr15	15q22.1	No	1	0.00681476	0.00103425	0.00162472	No
Lau	Alzheimer	chr15	15q22.2	Yes	11	0.0353931	-0.00689964	-0.0422887	Yes
Lau	Alzheimer	chr15	15q22.31	Yes	21	0.0688066	0.0388128	0.215908	Yes
Lau	Alzheimer	chr15	15q22.33	No	1	0.00393402	0.00380967	0.0221454	No
Lau	Alzheimer	chr15	15q23	No	19	0.0781186	0.109023	0.64933	No
Lau	Alzheimer	chr15	15q24.1	No	11	0.0486488	0.101884	0.509581	No
Lau	Alzheimer	chr15	15q24.1-q24.2	No	1	0.00431861	0.00978789	0.045181	No
Lau	Alzheimer	chr15	15q24.2	No	12	0.0454107	0.136259	0.491462	No
Lau	Alzheimer	chr15	15q24.2-q24.3	No	1	0.00324104	0.0127008	0.0356494	No
Lau	Alzheimer	chr15	15q24.3	No	6	0.0200673	0.0807403	0.201554	No
Lau	Alzheimer	chr15	15q24.3-q25.1	No	1	0.00326049	0.0140393	0.0319608	No
Lau	Alzheimer	chr15	15q25.1	Yes	15	0.0489553	0.215593	0.36275	Yes
Lau	Alzheimer	chr15	15q25.2	No	12	0.0495281	0.162118	0.137352	No
Lau	Alzheimer	chr15	15q25.3	No	5	0.0266269	0.0674632	0.0303436	No
Lau	Alzheimer	chr15	15q26.1	No	8	0.0920055	0.183498	0.0249812	No
Lau	Alzheimer	chr15	15q25	No	7	0.00667148	0.0132103	0.00102837	No
Lau	Alzheimer	chr15	15q26.2	No	2	0.0164284	0.0260371	-0.00497478	No
Lau	Alzheimer	chr15	15q26.3	No	12	0.104785	0.146636	-0.0675036	No
Lau	Alzheimer	chr16	16p13.3	No	81	-0.0502807	2.5943	3.37623	No
Lau	Alzheimer	chr16	16p13.2	No	5	0.022402	0.0855012	0.047565	No
Lau	Alzheimer	chr16	16p13.2-p13.13	No	1	0.00449834	0.0157394	0.00775326	No
Lau	Alzheimer	chr16	16p13.13	No	8	0.0375844	0.12002	0.045186	No
Lau	Alzheimer	chr16	16p13.13-p13.12	No	1	0.00486983	0.0141022	0.00300494	No
Lau	Alzheimer	chr16	16p13.12	No	4	0.0191266	0.0505087	0.0100431	No
Lau	Alzheimer	chr16	16p13.11	No	7	0.0303218	0.0711495	0.0215241	No
Lau	Alzheimer	chr16	16p12.3	No	8	0.034081	0.0727643	0.0446835	No
Lau	Alzheimer	chr16	16p12.2	No	15	0.0521387	0.161199	0.188377	No
Lau	Alzheimer	chr16	16p12.2-p12.1	No	1	0.00333906	0.0125809	0.0210819	No
Lau	Alzheimer	chr16	16p12.1	No	10	0.0269163	0.129598	0.266644	No
Lau	Alzheimer	chr16	16p11.2	Yes	33	0.0656368	0.517566	1.62794	Yes
Lau	Alzheimer	chr16	16q11.2	No	4	0.0107062	0.0646998	0.221078	No
Lau	Alzheimer	chr16	16q12.1	No	10	0.0246653	0.140621	0.528312	No
Lau	Alzheimer	chr16	16q12.2	No	5	0.0137348	0.0628934	0.248589	No
Lau	Alzheimer	chr16	16q13	No	11	0.0376379	0.143369	0.521507	No
Lau	Alzheimer	chr16	16q21	No	14	0.0509564	0.172719	0.563892	No
Lau	Alzheimer	chr16	16q22.1-q22.3	No	1	0.00355465	0.0126737	0.0357117	No
Lau	Alzheimer	chr16	16q22.1	Yes	15	0.14586	0.499783	0.945514	Yes
Lau	Alzheimer	chr16	16q22	No	13	0.00403071	0.0142885	0.0273605	No
Lau	Alzheimer	chr16	16q23.1	No	9	0.0569214	0.176795	0.283171	No
Lau	Alzheimer	chr16	16q22.1-q22.2	No	1	0.00484828	0.0154034	0.0224101	No
Lau	Alzheimer	chr16	16q22.2	No	5	0.0247807	0.0792509	0.109807	No
Lau	Alzheimer	chr16	16q22.2-q22.3	No	11	0.00506804	0.0160876	0.0232198	No
Lau	Alzheimer	chr16	16q23.1-q23.2	No	1	0.00499687	0.0166723	0.027215	No
Lau	Alzheimer	chr16	16q23.2	Yes	4	0.0206718	0.0669306	0.113314	Yes
Lau	Alzheimer	chr16	16q23.2-q23.3	No	1	0.00499454	0.0170041	0.0288684	No
Lau	Alzheimer	chr16	16q24.1	Yes	1	0.0426403	0.172901	0.296458	Yes
Lau	Alzheimer	chr16	16q23.3	No	3	0.0156281	0.0531537	0.0922137	No
Lau	Alzheimer	chr16	16q23.3-q24.1	No	9	0.00519959	0.0183276	0.0312737	No
Lau	Alzheimer	chr16	16q24.2	No	11	0.033837	0.254918	0.413482	No
Lau	Alzheimer	chr16	16q24.3	Yes	17	0.0241279	0.506233	0.681573	Yes
Lau	Alzheimer	chr17	17p13.3	Yes	18	0.0357332	0.303809	1.15656	Yes
Lau	Alzheimer	chr17	17p13.2	Yes	20	0.0590974	0.325312	1.16955	Yes
Lau	Alzheimer	chr17	17p13.2-p13.1	No	1	0.00293765	0.0153808	0.0565995	No
Lau	Alzheimer	chr17	17p13.1	No	28	0.0699145	0.398969	1.41762	No
Lau	Alzheimer	chr17	17p12	No	7	0.0150596	0.0900298	0.28747	No
Lau	Alzheimer	chr17	17p12-p11.2	No	1	0.00234246	0.012359	0.0391875	No
Lau	Alzheimer	chr17	17p11.2	Yes	30	0.0781669	0.348017	0.884912	Yes
Lau	Alzheimer	chr17	17q11.2	Yes	39	0.151522	0.39904	0.486296	Yes
Lau	Alzheimer	chr17	17q11.2-q12	No	1	0.00399761	0.00929383	0.0120601	No
Lau	Alzheimer	chr17	17q12	No	32	0.106825	0.381956	1.09084	No
Lau	Alzheimer	chr17	17q21.1	No	8	0.0248272	0.138447	0.486936	No
Lau	Alzheimer	chr17	17q21.2	No	18	0.0406293	0.348135	1.20842	No
Lau	Alzheimer	chr17	17q21.31	Yes	33	0.0577991	0.606361	1.8398	Yes
Lau	Alzheimer	chr17	17q21.31-q21.32	Yes	1	0.00121875	0.0159407	0.0443138	Yes
Lau	Alzheimer	chr17	17q21.32	Yes	14	0.0232195	0.201568	0.549702	Yes
Lau	Alzheimer	chr17	17q21.33	No	15	0.0378184	0.175082	0.411424	No
Lau	Alzheimer	chr17	17q21.33-q22	No	1	0.0031008	0.0110466	0.021527	No
Lau	Alzheimer	chr17	17q22	Yes	18	0.058606	0.167112	0.329298	Yes
Lau	Alzheimer	chr17	17q23.1	No	4	0.0142009	0.0324633	0.0454016	No
Lau	Alzheimer	chr17	17q23.2	No	7	0.0298516	0.0534067	0.0543831	No
Lau	Alzheimer	chr17	17q23.2-q23.3	No	1	0.00457719	0.0076414	0.00671162	No
Lau	Alzheimer	chr17	17q23.3	Yes	10	0.0468013	0.0817673	0.0873032	Yes
Lau	Alzheimer	chr17	17q23.3-q24.1	No	1	0.0044337	0.00872512	0.0105625	No
Lau	Alzheimer	chr17	17q24.1	No	3	0.0131522	0.0279612	0.0327626	No
Lau	Alzheimer	chr17	17q24.2	No	10	0.0395347	0.110025	0.147946	No
Lau	Alzheimer	chr17	17q24.2-q24.3	No	1	0.00366881	0.0124007	0.0178376	No
Lau	Alzheimer	chr17	17q24.3	No	4	0.0146132	0.0517635	0.0783233	No
Lau	Alzheimer	chr17	17q24.3-q25.1	No	1	0.00367013	0.0133586	0.0230215	No
Lau	Alzheimer	chr17	17q25.1	No	31	0.102547	0.540558	1.2504	No
Lau	Alzheimer	chr17	17q25.2	No	1	0.00315667	0.0225432	0.0547451	No
Lau	Alzheimer	chr17	17q25.2-q25.3	No	1	0.00308951	0.0230102	0.0557932	No
Lau	Alzheimer	chr17	17q25.3	No	41	0.101945	1.21296	2.49071	No
Lau	Alzheimer	chr18	18p11.32	No	4	0.0449596	0.0434188	-0.155628	No
Lau	Alzheimer	chr18	18p11.31	No	8	0.084425	0.0756887	-0.309945	No
Lau	Alzheimer	chr18	18p11.23	No	1	0.00968608	0.00865973	-0.0368478	No
Lau	Alzheimer	chr18	18p11.22	No	9	0.0914718	0.0624664	-0.312385	No
Lau	Alzheimer	chr18	18p11.21	No	13	0.125643	0.0567499	-0.414491	No
Lau	Alzheimer	chr18	18q11.1	No	1	0.00842465	0.00313934	-0.0328082	No
Lau	Alzheimer	chr18	18q11.1-q11.2	No	1	0.00832469	0.00252291	-0.0323584	No
Lau	Alzheimer	chr18	18q11.2	No	16	0.11896	-0.0142401	-0.531929	No
Lau	Alzheimer	chr18	18q12.1	Yes	9	0.0431774	-0.069278	-0.331347	Yes
Lau	Alzheimer	chr18	18q12.1-q12.2	No	1	0.00281229	-0.0106004	-0.037982	No
Lau	Alzheimer	chr18	18q12.2	No	11	0.0120598	-0.147421	-0.423495	No
Lau	Alzheimer	chr18	18q12.3	No	6	-0.00813007	-0.0983546	-0.235148	No
Lau	Alzheimer	chr18	18q12.3-q21.1	No	1	-0.000955844	-0.0157144	-0.0399585	No
Lau	Alzheimer	chr18	18q21.1	No	13	0.0095055	-0.180713	-0.522111	No
Lau	Alzheimer	chr18	18q21.1-q21.2	No	1	0.00197733	-0.0123194	-0.0404602	No
Lau	Alzheimer	chr18	18q21.2	No	7	0.0193317	-0.0859129	-0.285321	No
Lau	Alzheimer	chr18	18q21.31	No	7	0.0436791	-0.0649791	-0.278976	No
Lau	Alzheimer	chr18	18q21.32	No	4	0.0395095	-0.0231615	-0.158436	No
Lau	Alzheimer	chr18	18q21.33	No	7	0.104436	-0.0288237	-0.288566	No
Lau	Alzheimer	chr18	18q22.1	No	4	0.0853849	-0.00741244	-0.171908	No
Lau	Alzheimer	chr18	18q22.2	No	3	0.0791986	-0.00076454	-0.134155	No
Lau	Alzheimer	chr18	18q22.3	No	3	0.120114	0.00432141	-0.179269	No
Lau	Alzheimer	chr18	18q23	No	9	0.264449	0.022998	-0.339882	No
Lau	Alzheimer	chr19	19p13.3	Yes	88	-0.28703	3.51774	7.13126	Yes
Lau	Alzheimer	chr19	19p13.2	No	48	-0.0279754	1.54758	3.23474	No
Lau	Alzheimer	chr19	19p13.13	No	16	-0.0374101	0.520228	0.930174	No
Lau	Alzheimer	chr19	19p13.12	No	14	-0.0137478	0.486383	0.926961	No
Lau	Alzheimer	chr19	19p13.12-p13.11	No	1	0.000243018	0.0363441	0.0702695	No
Lau	Alzheimer	chr19	19p13.11	No	43	0.170944	1.58076	3.03539	No
Lau	Alzheimer	chr19	19p12	No	12	0.0338992	0.337052	0.676859	No
Lau	Alzheimer	chr19	19q11	No	1	0.00226043	0.0251795	0.0540577	No
Lau	Alzheimer	chr19	19q12	No	5	0.00969619	0.121376	0.26746	No
Lau	Alzheimer	chr19	19q13.11	No	16	0.0207227	0.342326	0.916023	No
Lau	Alzheimer	chr19	19q13.12	No	27	0.0321718	0.600834	1.85518	No
Lau	Alzheimer	chr19	19q13.13-q13.2	No	1	0.00201856	0.0270992	0.0669251	No
Lau	Alzheimer	chr19	19q13.2	No	32	0.0225361	1.01215	2.40378	No
Lau	Alzheimer	chr19	19q13.1	No	4	-0.000513815	0.0283868	0.0753947	No
Lau	Alzheimer	chr19	19q13.31	No	8	-0.00947215	0.224088	0.671268	No
Lau	Alzheimer	chr19	19q13.32	Yes	30	-0.111377	0.830755	3.14224	Yes
Lau	Alzheimer	chr19	19q13.33	Yes	34	-0.183097	1.08026	3.63821	Yes
Lau	Alzheimer	chr19	19q13.41	Yes	5	-0.00756936	0.172199	0.475403	Yes
Lau	Alzheimer	chr19	19q13.42	No	25	0.0123601	0.94384	1.98272	No
Lau	Alzheimer	chr19	19q13.43	No	19	0.0463675	0.730892	1.24194	No
Lau	Alzheimer	chr20	20p13	Yes	29	0.138393	0.0675495	1.09101	Yes
Lau	Alzheimer	chr20	20p13-p12.3	No	1	0.00367342	-0.003923	0.0257021	No
Lau	Alzheimer	chr20	20p12.3	No	7	0.0248752	-0.037081	0.148629	No
Lau	Alzheimer	chr20	20p12.3-p12.2	No	1	0.00328933	-0.00580107	0.0183377	No
Lau	Alzheimer	chr20	20p12.2	No	7	0.0181846	-0.0384415	0.123245	No
Lau	Alzheimer	chr20	20p12.1	No	9	0.0155292	-0.0319851	0.128881	No
Lau	Alzheimer	chr20	20p11.23	No	9	0.0101916	0.0114581	0.188056	No
Lau	Alzheimer	chr20	20p11.22	No	1	0.0012065	0.00447689	0.0267593	No
Lau	Alzheimer	chr20	20p11.21	No	8	0.0105011	0.056147	0.254857	No
Lau	Alzheimer	chr20	20p11.1	No	1	0.00143914	0.00930402	0.0357528	No
Lau	Alzheimer	chr20	20q11.21	No	8	0.0119645	0.0904184	0.29867	No
Lau	Alzheimer	chr20	20q11.21-q11.22	No	1	0.00123871	0.0118818	0.0400338	No
Lau	Alzheimer	chr20	20q11.22	No	18	0.0125984	0.226602	0.865745	No
Lau	Alzheimer	chr20	20q11.22-q11.23	No	1	-0.000208483	0.0125253	0.0567522	No
Lau	Alzheimer	chr20	20q11.23	No	19	-0.018229	0.196981	1.03195	No
Lau	Alzheimer	chr20	20q11.23-q12	No	1	-0.00160133	0.00816859	0.0481554	No
Lau	Alzheimer	chr20	20q12	No	4	-0.00792047	0.0302519	0.189986	No
Lau	Alzheimer	chr20	20q12-q13.11	No	1	-0.00256042	0.00723229	0.048052	No
Lau	Alzheimer	chr20	20q13.11	No	1	-0.00230123	0.00727072	0.0485599	No
Lau	Alzheimer	chr20	20q13.12	No	21	-0.0192627	0.173158	1.11769	No
Lau	Alzheimer	chr20	20q13.13	No	15	0.00406643	0.143304	0.82257	No
Lau	Alzheimer	chr20	20q13.2	No	6	0.00196318	0.0607826	0.384537	No
Lau	Alzheimer	chr20	20q13.31	Yes	2	0.00132146	0.0223754	0.135961	Yes
Lau	Alzheimer	chr20	20q13.32	No	8	0.00692435	0.105777	0.577996	No
Lau	Alzheimer	chr20	20q13.32-q13.33	No	1	0.000985382	0.0148434	0.0728604	No
Lau	Alzheimer	chr20	20q13.33	Yes	31	-0.0488332	0.678549	2.56648	Yes
Lau	Alzheimer	chr21	21q11.2	No	2	0.00693719	-0.0217556	-0.08453	No
Lau	Alzheimer	chr21	21q11.2-q21.1	No	1	0.00360108	-0.0105219	-0.0424158	No
Lau	Alzheimer	chr21	21q21.1	No	5	0.0145055	-0.0451793	-0.201826	No
Lau	Alzheimer	chr21	21q21.2	No	1	0.00263263	-0.00584942	-0.0351285	No
Lau	Alzheimer	chr21	21q21.3	Yes	4	0.0162808	-0.0161292	-0.167287	Yes
Lau	Alzheimer	chr21	21q21	No	3	0.00272548	-0.00145274	-0.0248441	No
Lau	Alzheimer	chr21	21q22.11	No	16	0.0448137	0.070393	-0.242367	No
Lau	Alzheimer	chr21	21q22.12	No	4	0.0108144	0.0321961	-0.0447813	No
Lau	Alzheimer	chr21	21q22.13	No	5	0.0141128	0.0430613	-0.0474342	No
Lau	Alzheimer	chr21	21q22.2	No	5	0.0137547	0.0470635	-0.0354902	No
Lau	Alzheimer	chr21	21q22.2-q22.3	No	1	0.00250861	0.0110095	-0.00475338	No
Lau	Alzheimer	chr21	21q22.3	No	26	0.0186777	0.452861	0.159693	No
Lau	Alzheimer	chr22	22q11.1	No	1	0.00655961	0.026579	0.0547395	No
Lau	Alzheimer	chr22	22q11.21	No	29	0.183625	0.690221	1.43705	No
Lau	Alzheimer	chr22	22q11.21-q11.22	No	1	0.00642728	0.0222613	0.044708	No
Lau	Alzheimer	chr22	22q11.22	No	4	0.0264119	0.088504	0.171339	No
Lau	Alzheimer	chr22	22q11.22-q11.23	No	1	0.00668737	0.0221442	0.0412806	No
Lau	Alzheimer	chr22	22q11.23	No	7	0.0477072	0.151304	0.254677	No
Lau	Alzheimer	chr22	22q12.1	No	11	0.0752802	0.23141	0.326231	No
Lau	Alzheimer	chr22	22q12.2	No	20	0.132832	0.381336	0.548248	No
Lau	Alzheimer	chr22	22q12.3	No	16	0.091323	0.308931	0.427772	No
Lau	Alzheimer	chr22	22q13.1	No	29	0.123956	0.581543	1.45914	No
Lau	Alzheimer	chr22	22q13.2	No	23	0.0508045	0.526385	1.28315	No
Lau	Alzheimer	chr22	22q13.2-q13.31	No	1	0.00161681	0.0244134	0.0481777	No
Lau	Alzheimer	chr22	22q13.31	No	11	0.0175281	0.298066	0.471193	No
Lau	Alzheimer	chr22	22q13.33	No	NA	0.0278354	0.697376	0.658453	No
Lau	Control	CNVSum	index	colorLabel	ADLoci	barWidth	barWidth	barWidth	colorLabel
Lau	Control	chr1	1p36.33	Yes	28	0.18017	0.853887	1.4745	Yes
Lau	Control	chr1	1p36.33-p36.32	No	1	0.00536446	0.0203417	0.0611876	No
Lau	Control	chr1	1p36.32	No	9	0.0428803	0.161006	0.543263	No
Lau	Control	chr1	1p36.31	No	12	0.0397294	0.171691	0.710889	No
Lau	Control	chr1	1p36.31-p36.23	No	1	0.00238255	0.011466	0.0578607	No
Lau	Control	chr1	1p36.23	No	6	0.0105498	0.0569141	0.350959	No
Lau	Control	chr1	1p36.22	No	16	-0.00433645	0.0705647	0.867848	No
Lau	Control	chr1	1p36.22-p36.21	No	1	-0.00144519	0.00341387	0.046878	No
Lau	Control	chr1	1p36.21	No	6	-0.00932861	0.0241968	0.275657	No
Lau	Control	chr1	1p36.21-p36.13	No	1	-0.00118671	0.00456571	0.0467665	No
Lau	Control	chr1	1p36.13	No	15	-0.0124439	0.103487	0.743224	No
Lau	Control	chr1	1p36.12	No	16	-0.00192792	0.190889	0.857246	No
Lau	Control	chr1	1p36.11	No	31	0.0423011	0.564874	1.88235	No
Lau	Control	chr1	1p36.11-p35.3	No	1	0.00142959	0.0213084	0.0587086	No
Lau	Control	chr1	1p35.3	No	15	0.0295181	0.301823	0.842179	No
Lau	Control	chr1	1p35.2	No	14	0.0363752	0.248175	0.723765	No
Lau	Control	chr1	1p35.1	No	13	0.035809	0.191963	0.583083	No
Lau	Control	chr1	1p34.3	No	27	0.0765645	0.387926	1.07259	No
Lau	Control	chr1	1p34.2	No	20	0.0366146	0.322561	0.716122	No
Lau	Control	chr1	1p34.1	No	20	0.0204348	0.313569	0.555467	No
Lau	Control	chr1	1p34.1-p33	No	1	0.000911635	0.0133127	0.0187679	No
Lau	Control	chr1	1p33	No	12	0.00598117	0.141122	0.146411	No
Lau	Control	chr1	1p33-p32.3	No	1	-9.74532e-05	0.00905328	0.00634588	No
Lau	Control	chr1	1p32.3	No	22	0.0181425	0.0970005	-0.0774324	No
Lau	Control	chr1	1p32.2	No	2	0.00378369	-0.00681546	-0.0496203	No
Lau	Control	chr1	1p32.1	No	6	0.0122194	-0.041695	-0.213276	No
Lau	Control	chr1	1p31.3	No	23	0.046331	-0.532394	-1.58302	No
Lau	Control	chr1	1p31.1	No	24	0.133736	-1.10493	-2.2183	No
Lau	Control	chr1	1p22.3	No	11	0.093239	-0.464462	-0.793266	No
Lau	Control	chr1	1p22.2	No	8	0.0617277	-0.25009	-0.433467	No
Lau	Control	chr1	1p22.1	No	15	0.0543806	-0.199982	-0.403102	No
Lau	Control	chr1	1p21.3	No	9	0.00671155	-0.0180974	-0.080264	No
Lau	Control	chr1	1p21.3-p21.2	No	1	-1.39331e-05	0.000800233	-0.0043456	No
Lau	Control	chr1	1p21.2	No	7	-0.00474714	0.0211003	-0.00350998	No
Lau	Control	chr1	1p21.1	No	4	-0.00418726	0.0218964	0.0155339	No
Lau	Control	chr1	1p13.3	No	28	-0.000673973	0.223506	0.654363	No
Lau	Control	chr1	1p13.2	No	20	0.0361168	0.224658	0.651792	No
Lau	Control	chr1	1p13.1	No	4	0.0109077	0.0451957	0.132405	No
Lau	Control	chr1	1p12	No	5	0.015004	0.0585511	0.151701	No
Lau	Control	chr1	1p11.2	No	2	0.0055958	0.0246326	0.0558214	No
Lau	Control	chr1	1q21.1	No	11	0.0329991	0.147392	0.294408	No
Lau	Control	chr1	1q21.2	No	17	0.0531554	0.28136	0.544489	No
Lau	Control	chr1	1q21.3	No	40	0.112473	0.889656	2.14889	No
Lau	Control	chr1	1q22	No	23	0.0426442	0.436405	1.74722	No
Lau	Control	chr1	1q23.1	No	5	0.00908754	0.0681024	0.381305	No
Lau	Control	chr1	1q23.2	No	9	0.0133542	0.0878926	0.643561	No
Lau	Control	chr1	1q23.3	Yes	11	0.0139484	0.0383255	0.587893	Yes
Lau	Control	chr1	1q24.1	No	6	0.0113182	-0.015505	0.195283	No
Lau	Control	chr1	1q24.2	No	17	0.0549942	-0.200222	0.146254	No
Lau	Control	chr1	1q24.3	No	4	0.0154324	-0.0701284	-0.0511065	No
Lau	Control	chr1	1q25.1	No	7	0.0291475	-0.132202	-0.165513	No
Lau	Control	chr1	1q25.1-q25.2	No	1	0.00444141	-0.0194613	-0.0299095	No
Lau	Control	chr1	1q25.2	No	13	0.0516739	-0.208149	-0.402285	No
Lau	Control	chr1	1q25.2-q25.3	No	1	0.00290714	-0.010939	-0.0279952	No
Lau	Control	chr1	1q25.3	No	20	0.00871623	-0.101071	-0.364502	No
Lau	Control	chr1	1q31.1	No	4	-0.00689885	0.0103929	-0.014632	No
Lau	Control	chr1	1q31.2	No	5	-0.00791698	0.017307	0.0110465	No
Lau	Control	chr1	1q31.3	No	5	-0.00780489	0.0262685	0.0413674	No
Lau	Control	chr1	1q32.1	No	41	0.0256577	0.344555	0.826961	No
Lau	Control	chr1	1q32.2	Yes	9	0.0338815	0.0775376	0.114377	Yes
Lau	Control	chr1	1q32.2-q32.3	No	1	0.00383629	0.00792224	0.00961249	No
Lau	Control	chr1	1q32.3	No	11	0.0367839	0.0947248	0.102823	No
Lau	Control	chr1	1q32.3-q41	No	1	0.00307426	0.00932044	0.00985281	No
Lau	Control	chr1	1q41	No	15	0.0459592	0.139249	0.143094	No
Lau	Control	chr1	1q42.11	No	3	0.00786505	0.0254078	0.0315153	No
Lau	Control	chr1	1q42.11-q42.12	No	1	0.00281361	0.00798674	0.0104057	No
Lau	Control	chr1	1q42.12	No	8	0.021723	0.0583407	0.0606427	No
Lau	Control	chr1	1q42.13	No	16	0.052085	0.0347135	-0.109488	No
Lau	Control	chr1	1q42.2	No	13	0.07369	-0.143742	-0.531664	No
Lau	Control	chr1	1q42.3	No	8	0.0681056	-0.173689	-0.59757	No
Lau	Control	chr1	1q43	No	13	0.147431	-0.401192	-1.35446	No
Lau	Control	chr1	1q43-q44	No	2	0.0278394	-0.0656125	-0.222292	No
Lau	Control	chr1	1q44	No	17	0.288347	-0.517091	-1.87821	No
Lau	Control	chr2	2p25.3	No	8	0.184951	-0.0611929	-0.177848	No
Lau	Control	chr2	2p25.1	Yes	20	0.379911	0.0166707	-0.0682168	Yes
Lau	Control	chr2	2p24.3	No	4	0.0527568	0.0288785	0.0299766	No
Lau	Control	chr2	2p24.2	No	2	0.0228997	0.0165047	0.019531	No
Lau	Control	chr2	2p24.2-p24.1	No	1	0.0104671	0.0088361	0.0103889	No
Lau	Control	chr2	2p24.1	No	7	0.0606132	0.0716584	0.086354	No
Lau	Control	chr2	2p24.1-p23.3	No	1	0.00717724	0.0118292	0.0147269	No
Lau	Control	chr2	2p23.3	No	36	0.153975	0.583068	0.835855	No
Lau	Control	chr2	2p23.2	No	9	0.0298506	0.166348	0.135499	No
Lau	Control	chr2	2p23.2-p23.1	No	1	0.00327789	0.0171211	0.0123714	No
Lau	Control	chr2	2p23.1	No	4	0.0134253	0.0635156	0.0481834	No
Lau	Control	chr2	2p22.3	No	10	0.0375749	0.125859	0.0843158	No
Lau	Control	chr2	2p22.2	Yes	12	0.063479	0.0720728	-0.00806827	Yes
Lau	Control	chr2	2p22.2-p22.1	No	1	0.00662914	0.000471616	-0.00886943	No
Lau	Control	chr2	2p22.1	No	10	0.0816136	-0.0756425	-0.165295	No
Lau	Control	chr2	2p21	No	18	0.184872	-0.373712	-0.510816	No
Lau	Control	chr2	2p21-p16.3	No	1	0.010848	-0.0247087	-0.0375042	No
Lau	Control	chr2	2p16.3	No	6	0.0662596	-0.155235	-0.251135	No
Lau	Control	chr2	2p16.2	No	5	0.0560697	-0.145351	-0.227854	No
Lau	Control	chr2	2p16.1	No	15	0.146749	-0.426692	-0.665106	No
Lau	Control	chr2	2p16.1-p15	No	1	0.00766694	-0.0241964	-0.038722	No
Lau	Control	chr2	2p15	No	10	0.0607049	-0.188234	-0.357081	No
Lau	Control	chr2	2p15-p14	No	1	0.00503956	-0.0149349	-0.0323211	No
Lau	Control	chr2	2p14	Yes	10	0.0415229	-0.105036	-0.279809	Yes
Lau	Control	chr2	2p13.3	No	12	0.0327473	-0.030713	-0.257379	No
Lau	Control	chr2	2p13.3-p13.2	No	1	0.00250107	0.00137705	-0.019499	No
Lau	Control	chr2	2p13.2	No	7	0.0167367	0.0249522	-0.121624	No
Lau	Control	chr2	2p13.1	No	9	0.0240156	0.0682365	-0.135164	No
Lau	Control	chr2	2p12	No	4	0.0113484	0.0334096	-0.0593817	No
Lau	Control	chr2	2p11.2	No	23	0.069867	0.237422	-0.146177	No
Lau	Control	chr2	2q11.1	No	5	0.0162022	0.0567277	-0.0143781	No
Lau	Control	chr2	2q11.2	No	33	0.124816	0.311314	-0.0894428	No
Lau	Control	chr2	2q12.1	No	2	0.00803748	0.0117386	-0.0251295	No
Lau	Control	chr2	2q12.1-q12.2	No	1	0.00390136	0.0059068	-0.0130149	No
Lau	Control	chr2	2q12.2	Yes	4	0.0160224	0.0228793	-0.0584724	Yes
Lau	Control	chr2	2q12.3	No	3	0.013219	0.0146633	-0.0505171	No
Lau	Control	chr2	2q13	No	9	0.0439852	0.0376524	-0.205661	No
Lau	Control	chr2	2q14.1	No	13	0.0658093	-0.0117583	-0.558949	No
Lau	Control	chr2	2q14.1-q14.2	No	1	0.00567589	-0.0045834	-0.0594904	No
Lau	Control	chr2	2q14.2	No	4	0.0229421	-0.0282316	-0.259396	No
Lau	Control	chr2	2q14.2-q14.3	No	1	0.00579467	-0.00882594	-0.0702844	No
Lau	Control	chr2	2q14.3	Yes	11	0.0658941	-0.132048	-0.880763	Yes
Lau	Control	chr2	2q21.1	No	9	0.0544127	-0.169344	-0.855305	No
Lau	Control	chr2	2q21.2	No	2	0.0119661	-0.0491197	-0.212432	No
Lau	Control	chr2	2q21.2-q21.3	No	1	0.00609656	-0.0266453	-0.109527	No
Lau	Control	chr2	2q21.3	Yes	7	0.0426872	-0.228802	-0.824895	Yes
Lau	Control	chr2	2q22.1	No	2	0.0118012	-0.0789712	-0.247946	No
Lau	Control	chr2	2q22.1-q22.2	No	1	0.0055796	-0.0418576	-0.125514	No
Lau	Control	chr2	2q22.2-q22.3	No	1	0.00576343	-0.0428529	-0.125872	No
Lau	Control	chr2	2q22.3	No	3	0.0176575	-0.135775	-0.381957	No
Lau	Control	chr2	2q22.3-q23.1	No	1	0.00607269	-0.0472129	-0.128365	No
Lau	Control	chr2	2q23.1	No	1	0.0120765	-0.0974421	-0.257116	No
Lau	Control	chr2	2q23.2	No	2	0.0120896	-0.0990474	-0.257239	No
Lau	Control	chr2	2q23.1-q23.2	No	2	0.00625401	-0.0498652	-0.128337	No
Lau	Control	chr2	2q23.3	No	7	0.0470132	-0.367489	-0.906874	No
Lau	Control	chr2	2q23.3-q24.1	No	1	0.00771231	-0.0544871	-0.129796	No
Lau	Control	chr2	2q24.1	No	7	0.0562472	-0.396331	-0.907845	No
Lau	Control	chr2	2q24.2	No	2	0.0672479	-0.681481	-1.34429	No
Lau	Control	chr2	2q23-q24	No	10	0.0070613	-0.0602938	-0.126836	No
Lau	Control	chr2	2q24.3	No	12	0.0477062	-0.7937	-1.1986	No
Lau	Control	chr2	2q31.1	No	26	0.121484	-1.57921	-1.67049	No
Lau	Control	chr2	2q31.2	No	10	0.0592411	-0.523044	-0.491949	No
Lau	Control	chr2	2q31.2-q31.3	No	1	0.00738794	-0.0485462	-0.0510707	No
Lau	Control	chr2	2q31.3	No	3	0.0227681	-0.140371	-0.150731	No
Lau	Control	chr2	2q32.1	No	12	0.0947172	-0.446126	-0.537839	No
Lau	Control	chr2	2q32.1-q32.2	No	1	0.00702727	-0.0293304	-0.0415295	No
Lau	Control	chr2	2q32.2	No	13	0.0762317	-0.331221	-0.54432	No
Lau	Control	chr2	2q32.2-q32.3	No	1	0.00569574	-0.0223402	-0.0435584	No
Lau	Control	chr2	2q32.3	No	6	0.0333929	-0.121775	-0.262263	No
Lau	Control	chr2	2q33.1	No	28	0.151249	-0.323957	-0.818514	No
Lau	Control	chr2	2q33.1-q33.2	No	1	0.00549369	-0.00855771	-0.0230169	No
Lau	Control	chr2	2q33.2	Yes	7	0.0408827	-0.0523044	-0.146027	Yes
Lau	Control	chr2	2q33.3	No	12	0.0613363	-0.0560751	-0.156371	No
Lau	Control	chr2	2q34	No	12	0.0439685	-0.015844	-0.0288619	No
Lau	Control	chr2	2q34-q35	No	1	0.00261422	0.00242975	0.00403981	No
Lau	Control	chr2	2q35	No	28	0.0617735	0.138304	0.602992	No
Lau	Control	chr2	2q36.1	No	9	0.0224843	0.0491754	0.26664	No
Lau	Control	chr2	2q36.2	No	2	0.00512789	0.0106918	0.0620999	No
Lau	Control	chr2	2q36.3	No	11	0.0302725	0.0594809	0.342613	No
Lau	Control	chr2	2q37.1	Yes	17	0.0605042	0.131991	0.492963	Yes
Lau	Control	chr2	2q37.2	No	1	0.00402417	0.00998187	0.0259011	No
Lau	Control	chr2	2q37.2-q37.3	No	1	0.00403823	0.00995995	0.0260354	No
Lau	Control	chr2	2q37.3	No	24	0.0599008	0.326764	0.722952	No
Lau	Control	chr3	3p26.3	No	3	0.0365812	-0.0661184	-0.190945	No
Lau	Control	chr3	3p26.3-p26.2	No	1	0.011414	-0.0201918	-0.0603779	No
Lau	Control	chr3	3p26.2	No	2	0.0329309	-0.0530435	-0.162454	No
Lau	Control	chr3	3p26.1	No	9	0.0698877	-0.10606	-0.334741	No
Lau	Control	chr3	3p25.3	No	21	0.120328	-0.052795	-0.290064	No
Lau	Control	chr3	3p25.3-p25.2	No	1	0.00441821	-0.000886724	-0.00534283	No
Lau	Control	chr3	3p25.2	No	9	0.0325136	0.00955026	-0.0281858	No
Lau	Control	chr3	3p25.1	No	16	0.0274885	-0.00192376	-0.126526	No
Lau	Control	chr3	3p25.1-p24.3	No	1	0.000640645	-0.00455869	-0.0203765	No
Lau	Control	chr3	3p24.3	No	8	-0.00276905	-0.0605644	-0.210331	No
Lau	Control	chr3	3p24.2	No	8	-0.0167269	-0.0774505	-0.288655	No
Lau	Control	chr3	3p24.1	No	5	-0.0141169	-0.0469855	-0.203898	No
Lau	Control	chr3	3p23	No	2	-0.00678557	-0.0173547	-0.0812649	No
Lau	Control	chr3	3p22.3	No	13	-0.0403132	-0.094352	-0.504138	No
Lau	Control	chr3	3p22.2	No	14	-0.029578	0.00984881	-0.319647	No
Lau	Control	chr3	3p22.1	No	16	-0.00955753	0.151429	0.135249	No
Lau	Control	chr3	3p22.1-p21.33	No	1	0.000149706	0.0124321	0.0187604	No
Lau	Control	chr3	3p21.33	No	1	0.00028717	0.012332	0.0203314	No
Lau	Control	chr3	3p21.31	No	50	0.0816337	0.783765	1.52714	No
Lau	Control	chr3	3p21.2	No	9	0.0260304	0.121384	0.038942	No
Lau	Control	chr3	3p21.1	No	15	0.0404528	0.104847	-0.344035	No
Lau	Control	chr3	3p21.1-p14.3	No	1	0.00277998	-0.000507608	-0.0542578	No
Lau	Control	chr3	3p14.3	Yes	14	0.0306614	-0.0676063	-1.04596	Yes
Lau	Control	chr3	3p14.3-p14.2	No	1	0.0024457	-0.00656702	-0.0908963	No
Lau	Control	chr3	3p14.2	No	5	0.0126369	-0.0341408	-0.473656	No
Lau	Control	chr3	3p14.1	No	12	0.0452456	-0.0721401	-1.18254	No
Lau	Control	chr3	3p13	No	8	0.0436815	-0.0323712	-0.805745	No
Lau	Control	chr3	3p12.3	No	4	0.029296	-0.00814276	-0.401217	No
Lau	Control	chr3	3p12.2	No	1	0.00759684	-0.000918677	-0.096604	No
Lau	Control	chr3	3p12.1	No	1	0.00753465	-0.000139516	-0.0940266	No
Lau	Control	chr3	3p11.2	No	1	0.00760411	0.000636142	-0.0911654	No
Lau	Control	chr3	3p11.1	No	5	0.0402136	0.0165006	-0.401836	No
Lau	Control	chr3	3q11.1	No	1	0.00836387	0.00563346	-0.0718258	No
Lau	Control	chr3	3q11.1-q11.2	No	1	0.00869847	0.00629743	-0.0697225	No
Lau	Control	chr3	3q11.2	No	8	0.0729227	0.0626688	-0.467595	No
Lau	Control	chr3	3q12.1	No	4	0.0316916	0.0315484	-0.18143	No
Lau	Control	chr3	3q12.1-q12.2	No	1	0.00725854	0.00789076	-0.0396038	No
Lau	Control	chr3	3q12.2	No	3	0.0208964	0.0214821	-0.111221	No
Lau	Control	chr3	3q12.3	No	7	0.0430247	0.0433713	-0.223876	No
Lau	Control	chr3	3q13.11	No	2	0.0106014	0.00983894	-0.0572886	No
Lau	Control	chr3	3q13.12	No	4	0.0190806	0.0177619	-0.104334	No
Lau	Control	chr3	3q13.12-q13.13	No	1	0.0042763	0.00420625	-0.0231537	No
Lau	Control	chr3	3q13.13	No	4	0.0159768	0.0172964	-0.0819338	No
Lau	Control	chr3	3q13.2	No	12	0.0341868	0.035622	-0.199845	No
Lau	Control	chr3	3q13.31	No	9	0.0141762	0.00876275	-0.206058	No
Lau	Control	chr3	3q13.32	No	1	0.00137272	0.000619256	-0.0266232	No
Lau	Control	chr3	3q13.33	No	12	0.0270627	0.0306209	-0.322127	No
Lau	Control	chr3	3q21.1	No	10	0.0192738	0.0546583	-0.219096	No
Lau	Control	chr3	3q21.1-q21.2	No	1	0.00147898	0.00604733	-0.0199475	No
Lau	Control	chr3	3q21.2	No	4	0.00529716	0.0271289	-0.0675298	No
Lau	Control	chr3	3q21.2-q21.3	No	1	0.00125461	0.00772178	-0.0137162	No
Lau	Control	chr3	3q21.3	No	18	0.00410667	0.143618	-0.11926	No
Lau	Control	chr3	3q21.3-q22.1	No	1	-0.000849577	0.00617298	-0.00385346	No
Lau	Control	chr3	3q22.1	No	15	-0.0361691	0.0555629	-0.0828381	No
Lau	Control	chr3	3q22.2	No	5	-0.0155414	0.00701335	-0.029344	No
Lau	Control	chr3	3q22.2-q22.3	No	1	-0.00347551	0.0012564	-0.00700258	No
Lau	Control	chr3	3q22.3	No	11	-0.0438947	-0.00185482	-0.115753	No
Lau	Control	chr3	3q23	No	16	-0.0462069	-0.067178	-0.390055	No
Lau	Control	chr3	3q24	No	4	-0.00242571	-0.0150868	-0.115609	No
Lau	Control	chr3	3q25.1	No	12	-0.00258315	-0.0609612	-0.429664	No
Lau	Control	chr3	3q25.1-q25.2	No	1	-0.000354986	-0.00807928	-0.0434795	No
Lau	Control	chr3	3q25.2	Yes	2	-0.00113452	-0.0174671	-0.0895426	Yes
Lau	Control	chr3	3q25.31	No	5	-0.0048767	-0.0520476	-0.243505	No
Lau	Control	chr3	3q25.32	No	4	-0.0042709	-0.0546091	-0.213027	No
Lau	Control	chr3	3q25.32-q25.33	No	1	-0.000846511	-0.0150815	-0.0554521	No
Lau	Control	chr3	3q25.33	No	3	-0.00273446	-0.0476011	-0.162601	No
Lau	Control	chr3	3q25.33-q26.1	No	1	-0.000709268	-0.0170427	-0.0531217	No
Lau	Control	chr3	3q26.1	No	8	-0.00408437	-0.153046	-0.401122	No
Lau	Control	chr3	3q26.2	No	8	-0.0158497	-0.192421	-0.358526	No
Lau	Control	chr3	3q26.2-q26.31	No	1	-0.00331537	-0.0269895	-0.0445522	No
Lau	Control	chr3	3q26.31	No	5	-0.0194874	-0.143263	-0.222271	No
Lau	Control	chr3	3q26.32	No	4	-0.0154245	-0.115578	-0.167896	No
Lau	Control	chr3	3q26.33	No	10	-0.0370261	-0.252837	-0.347555	No
Lau	Control	chr3	3q27.1	No	15	-0.0318592	-0.228871	-0.252445	No
Lau	Control	chr3	3q27.2	No	6	-0.0042115	-0.0458281	-0.0507301	No
Lau	Control	chr3	3q27.2-q27.3	No	1	-0.000158748	-0.00519436	-0.0074668	No
Lau	Control	chr3	3q27.3	No	2	-0.000121348	-0.00886997	-0.0148726	No
Lau	Control	chr3	3q27.3-q28	No	1	9.45849e-05	-0.00254765	-0.00761985	No
Lau	Control	chr3	3q28	No	4	0.00258964	-0.00378711	-0.0312538	No
Lau	Control	chr3	3q28-q29	No	1	0.0013249	-0.000103637	-0.00794898	No
Lau	Control	chr3	3q29	No	27	0.0779397	0.249134	-0.061002	No
Lau	Control	chr4	4p16.3	Yes	36	0.173249	0.737684	1.68625	Yes
Lau	Control	chr4	4p16.3-p16.2	No	1	0.00705863	0.017283	0.0164008	No
Lau	Control	chr4	4p16.2	No	2	0.0147158	0.0345716	0.0281419	No
Lau	Control	chr4	4p16.2-p16.1	No	1	0.00751783	0.0166737	0.0109556	No
Lau	Control	chr4	4p16.1	Yes	13	0.108898	0.194211	-0.0693856	Yes
Lau	Control	chr4	4p15.33	Yes	3	0.0299886	0.0337403	-0.0826569	Yes
Lau	Control	chr4	4p15.33-p15.32	No	1	0.0106255	0.00919426	-0.0340988	No
Lau	Control	chr4	4p15.32	No	9	0.119991	0.021508	-0.49484	No
Lau	Control	chr4	4p15.32-p15.31	No	1	0.0161454	-0.00391442	-0.0718337	No
Lau	Control	chr4	4p15.31	No	4	0.0734056	-0.0254296	-0.310477	No
Lau	Control	chr4	4p15.31-p15.2	No	1	0.0199319	-0.00869406	-0.0827668	No
Lau	Control	chr4	4p15.2	No	9	0.191035	-0.132557	-0.77972	No
Lau	Control	chr4	4p15.1	No	1	0.0232459	-0.02009	-0.0895457	No
Lau	Control	chr4	4p14	Yes	11	0.252386	-0.269752	-0.95697	Yes
Lau	Control	chr4	4p14-p13	No	1	0.0228863	-0.0299624	-0.0837579	No
Lau	Control	chr4	4p13	No	6	0.136902	-0.19397	-0.492728	No
Lau	Control	chr4	4p12	No	10	0.206069	-0.327939	-0.744791	No
Lau	Control	chr4	4p11	No	3	0.0518378	-0.0870405	-0.186648	No
Lau	Control	chr4	4q12	No	16	0.189378	-0.345618	-0.75511	No
Lau	Control	chr4	4q13.1	No	2	0.0140223	-0.0279475	-0.0728659	No
Lau	Control	chr4	4q13.1-q13.2	No	1	0.0061873	-0.0123176	-0.0343868	No
Lau	Control	chr4	4q13.2	No	4	0.0185698	-0.0378445	-0.12478	No
Lau	Control	chr4	4q13.3	No	9	0.0168094	-0.025993	-0.194774	No
Lau	Control	chr4	4q21.1	No	15	-0.02204	0.0453236	-0.116002	No
Lau	Control	chr4	4q21.21	No	10	-0.0347422	0.0139926	-0.0937288	No
Lau	Control	chr4	4q21.22	No	8	-0.0292225	-0.0369709	-0.111625	No
Lau	Control	chr4	4q21.23	No	3	-0.00992357	-0.0305296	-0.0530141	No
Lau	Control	chr4	4q21.23-q21.3	No	1	-0.00290433	-0.0128808	-0.0198311	No
Lau	Control	chr4	4q21.3	No	2	-0.00527265	-0.0286994	-0.0419459	No
Lau	Control	chr4	4q21.3-q22.1	No	1	-0.00262987	-0.0158424	-0.0219079	No
Lau	Control	chr4	4q22.1	No	15	-0.0219514	-0.340103	-0.525126	No
Lau	Control	chr4	4q22.1-q22.2	No	1	0.000850067	-0.0292115	-0.053957	No
Lau	Control	chr4	4q22.3	No	4	0.00497085	-0.118224	-0.223695	No
Lau	Control	chr4	4q22.3-q23	No	1	0.00188399	-0.0297059	-0.0565031	No
Lau	Control	chr4	4q23	No	7	0.0151014	-0.20945	-0.375331	No
Lau	Control	chr4	4q24	No	13	0.0345678	-0.319221	-0.650089	No
Lau	Control	chr4	4q25	No	14	0.0310619	-0.177534	-0.556887	No
Lau	Control	chr4	4q25-q26	No	1	0.00221651	-0.00935943	-0.0363519	No
Lau	Control	chr4	4q26	No	11	0.0233353	-0.0593642	-0.336314	No
Lau	Control	chr4	4q27	No	3	0.00765362	-0.00784153	-0.0772474	No
Lau	Control	chr4	4q28.1	No	4	0.0109301	-0.00427056	-0.09863	No
Lau	Control	chr4	4q28.2	No	6	0.0152861	-0.00426188	-0.147404	No
Lau	Control	chr4	4q28.3	No	1	0.00254314	-0.00154405	-0.0254689	No
Lau	Control	chr4	4q31.1	No	8	0.0197824	-0.0295099	-0.214865	No
Lau	Control	chr4	4q31.21	No	12	0.0254599	-0.134821	-0.366997	No
Lau	Control	chr4	4q31.21-q31.22	No	1	0.00177622	-0.0164068	-0.0301787	No
Lau	Control	chr4	4q31.22	No	2	0.00371245	-0.0338843	-0.0624093	No
Lau	Control	chr4	4q31.23	No	3	0.00543828	-0.0565012	-0.0938798	No
Lau	Control	chr4	4q31	No	1	0.00203582	-0.0214785	-0.0316514	No
Lau	Control	chr4	4q31.23-q31.3	No	1	0.00222634	-0.023189	-0.0322196	No
Lau	Control	chr4	4q31.3	No	10	0.0221812	-0.290675	-0.333463	No
Lau	Control	chr4	4q32.1	No	14	0.0305487	-0.453459	-0.477524	No
Lau	Control	chr4	4q32.2	No	3	0.00868473	-0.0936689	-0.103704	No
Lau	Control	chr4	4q32.3	No	8	0.0384166	-0.228104	-0.25658	No
Lau	Control	chr4	4q32.3-q33	No	1	0.00587274	-0.0253817	-0.0310379	No
Lau	Control	chr4	4q33	No	5	0.0374791	-0.121491	-0.152941	No
Lau	Control	chr4	4q34.1	No	5	0.0487044	-0.110246	-0.149031	No
Lau	Control	chr4	4q34.2	No	3	0.0312696	-0.0607035	-0.0841105	No
Lau	Control	chr4	4q34.3-q35.1	No	1	0.0105293	-0.018353	-0.0274726	No
Lau	Control	chr4	4q35.1	No	14	0.189823	-0.137685	-0.364048	No
Lau	Control	chr4	4q35.1-q35.2	No	1	0.0174322	-0.00188494	-0.0266924	No
Lau	Control	chr4	4q35.2	No	2	0.0362557	0.000369307	-0.0502099	No
Lau	Control	chr5	5p15.33	No	10	0.113374	-0.0356567	-0.418119	No
Lau	Control	chr5	5p15.32	No	2	0.0267116	-0.0151951	-0.105793	No
Lau	Control	chr5	5p15.31	No	9	0.141231	-0.104208	-0.595909	No
Lau	Control	chr5	5p15.31-p15.2	No	1	0.0180713	-0.0152664	-0.0776386	No
Lau	Control	chr5	5p15.2	Yes	6	0.113533	-0.10934	-0.503466	Yes
Lau	Control	chr5	5p15.1	No	6	0.123773	-0.125744	-0.547562	No
Lau	Control	chr5	5p14.3	No	3	0.0670441	-0.0671468	-0.290714	No
Lau	Control	chr5	5p14.2-p14.1	No	1	0.0225302	-0.0232491	-0.0961891	No
Lau	Control	chr5	5p14.1	No	1	0.0227139	-0.0231568	-0.0957132	No
Lau	Control	chr5	5p13.3	No	8	0.1665	-0.182703	-0.729786	No
Lau	Control	chr5	5p13.2	No	11	0.161934	-0.244795	-0.968355	No
Lau	Control	chr5	5p13.1	No	7	0.0648126	-0.145692	-0.572404	No
Lau	Control	chr5	5p13.1-p12	No	1	0.00642507	-0.0197466	-0.0765252	No
Lau	Control	chr5	5p12	No	10	0.03697	-0.186339	-0.710604	No
Lau	Control	chr5	5q11.1	No	2	0.00129388	-0.0353606	-0.130005	No
Lau	Control	chr5	5q11.2	No	13	-0.0238789	-0.207842	-0.64366	No
Lau	Control	chr5	5q11.2-q12.1	No	1	-0.00275428	-0.0147457	-0.037595	No
Lau	Control	chr5	5q12.1	No	8	-0.0186397	-0.104801	-0.236348	No
Lau	Control	chr5	5q12.3	No	12	-0.00635298	-0.118285	-0.139997	No
Lau	Control	chr5	5q13.1	No	2	0.00215781	-0.0144112	0.000842421	No
Lau	Control	chr5	5q13.1-q13.2	No	1	0.00140226	-0.00588638	0.00203188	No
Lau	Control	chr5	5q13.2	No	15	0.0513879	-0.053103	0.157849	No
Lau	Control	chr5	5q13.3	No	12	0.0749191	-0.0124805	0.140873	No
Lau	Control	chr5	5q13.3-q14.1	No	1	0.0073439	-0.00341807	0.00485758	No
Lau	Control	chr5	5q14.1	No	20	0.213048	-0.199889	-0.303287	No
Lau	Control	chr5	5q14.1-q14.2	No	1	0.0139407	-0.0200562	-0.0462333	No
Lau	Control	chr5	5q14.2	No	4	0.0568659	-0.0970405	-0.21787	No
Lau	Control	chr5	5q14.3	Yes	13	0.181683	-0.462616	-1.09348	Yes
Lau	Control	chr5	5q15	No	17	0.20391	-0.740553	-1.66291	No
Lau	Control	chr5	5q15-q21.1	No	1	0.0102529	-0.0445221	-0.0942421	No
Lau	Control	chr5	5q21.1	No	4	0.0383855	-0.180153	-0.366983	No
Lau	Control	chr5	5q21.3	No	6	0.0457773	-0.272586	-0.530571	No
Lau	Control	chr5	5q22.1	No	7	0.0346045	-0.251205	-0.517191	No
Lau	Control	chr5	5q22.1-q22.2	No	1	0.00366097	-0.0282184	-0.0606791	No
Lau	Control	chr5	5q22.2	No	6	0.0186191	-0.130274	-0.298232	No
Lau	Control	chr5	5q22.3	No	7	0.014303	-0.0815946	-0.222833	No
Lau	Control	chr5	5q22.3-q23.1	No	1	0.00114216	-0.00758533	-0.0234773	No
Lau	Control	chr5	5q23.1	No	7	0.00158525	-0.0379398	-0.116248	No
Lau	Control	chr5	5q23.2	No	12	-0.0141016	-0.0215571	-0.039786	No
Lau	Control	chr5	5q23.3	No	4	-0.0106446	0.00592932	0.033109	No
Lau	Control	chr5	5q23.3-q31.1	No	1	-0.00256404	0.00203533	0.0123949	No
Lau	Control	chr5	5q31.1	No	22	-0.0700457	0.0893573	0.591515	No
Lau	Control	chr5	5q31.2	No	21	-0.0159331	0.114715	0.743712	No
Lau	Control	chr5	5q31.3	No	22	0.0726722	0.0861816	0.538114	No
Lau	Control	chr5	5q32	No	15	0.0976876	0.00341891	0.26131	No
Lau	Control	chr5	5q32-q33.1	No	1	0.00704697	-0.000458827	0.0227874	No
Lau	Control	chr5	5q33.1	Yes	11	0.0743902	-0.0139409	0.251203	Yes
Lau	Control	chr5	5q33.2	No	7	0.0496079	-0.0197723	0.149857	No
Lau	Control	chr5	5q33.2-q33.3	No	1	0.00718703	-0.00418757	0.0218477	No
Lau	Control	chr5	5q33.3	Yes	11	0.0763251	-0.0423729	0.284392	Yes
Lau	Control	chr5	5q34	No	11	0.0803766	-0.0195475	0.373833	No
Lau	Control	chr5	5q34-q35.1	No	1	0.0077601	0.00137321	0.0384171	No
Lau	Control	chr5	5q35.1	No	7	0.0519201	0.0237203	0.292549	No
Lau	Control	chr5	5q35.2	No	20	0.128313	0.240493	1.04942	No
Lau	Control	chr5	5q35.3	Yes	35	0.120903	0.916715	2.23065	Yes
Lau	Control	chr6	6p25.3	No	3	0.0321821	0.0169772	-0.0997706	No
Lau	Control	chr6	6p25.3-p25.2	No	1	0.0101346	0.00570146	-0.0333524	No
Lau	Control	chr6	6p25.2	No	9	0.0734738	0.0450346	-0.294625	No
Lau	Control	chr6	6p25.1	No	5	0.0349437	0.0213532	-0.173635	No
Lau	Control	chr6	6p24.3	No	3	0.0180955	0.0152184	-0.101946	No
Lau	Control	chr6	6p24.2	No	4	0.0208402	0.0216889	-0.127978	No
Lau	Control	chr6	6p24.1	No	3	0.0130844	0.0161018	-0.0902702	No
Lau	Control	chr6	6p24.1-p23	No	1	0.00381826	0.00534593	-0.0267161	No
Lau	Control	chr6	6p23	No	5	0.0172749	0.0299109	-0.108564	No
Lau	Control	chr6	6p22.3	No	23	0.0376293	0.212185	-0.0778036	No
Lau	Control	chr6	6p22.2	No	1	0.000893058	0.0120872	0.0129625	No
Lau	Control	chr6	6p22.1	No	2	0.00838715	0.123932	0.23126	No
Lau	Control	chr6	6p21	No	8	0.000803054	0.0131794	0.0179806	No
Lau	Control	chr6	6p21.33	No	18	0.0194845	0.277238	1.05453	No
Lau	Control	chr6	6p21.33-p21.32	No	1	0.00134905	0.0164284	0.0710513	No
Lau	Control	chr6	6p21.3	No	1	0.00573951	0.0359721	0.129612	No
Lau	Control	chr6	6p21.32	Yes	15	0.0386902	0.262641	1.0365	Yes
Lau	Control	chr6	6p21.31	No	21	0.0864086	0.415009	0.994313	No
Lau	Control	chr6	6p21.31-p21.2	No	1	0.00509539	0.0215819	0.0369077	No
Lau	Control	chr6	6p21.2	No	10	0.0522363	0.212322	0.310603	No
Lau	Control	chr6	6p21.2-p21.1	No	1	0.00478999	0.0212744	0.0265534	No
Lau	Control	chr6	6p21.1	Yes	34	0.0953852	0.50622	0.398059	Yes
Lau	Control	chr6	6p12.3	Yes	7	0.00605092	0.0100991	-0.165147	Yes
Lau	Control	chr6	6p12.2	No	4	0.00207891	-0.0217856	-0.163771	No
Lau	Control	chr6	6p12.1	No	11	0.00278154	-0.184382	-0.760608	No
Lau	Control	chr6	6p12.1-p11.2	No	1	0.000369614	-0.0255968	-0.0898267	No
Lau	Control	chr6	6p11.2	No	1	0.000336034	-0.0263978	-0.0935004	No
Lau	Control	chr6	6q11.1	No	1	0.000509405	-0.0278298	-0.0962355	No
Lau	Control	chr6	6q12	No	3	0.00130853	-0.0872518	-0.302788	No
Lau	Control	chr6	6q12-q13	No	1	0.000622917	-0.0306699	-0.104415	No
Lau	Control	chr6	6q13	No	12	0.0194387	-0.379916	-1.2639	No
Lau	Control	chr6	6q13-q14.1	No	1	0.00263393	-0.0307252	-0.101503	No
Lau	Control	chr6	6q14.1	No	15	0.0517348	-0.398078	-1.414	No
Lau	Control	chr6	6q14.2	No	4	0.0144229	-0.08437	-0.337337	No
Lau	Control	chr6	6q14.2-q14.3	No	1	0.00363624	-0.0186258	-0.0809588	No
Lau	Control	chr6	6q14.3	No	4	0.014062	-0.0664992	-0.306596	No
Lau	Control	chr6	6q15	No	18	0.0714008	-0.1706	-1.10212	No
Lau	Control	chr6	6q16.1	No	8	0.0402805	-0.0596373	-0.465744	No
Lau	Control	chr6	6q16.1-q16.2	No	1	0.00511068	-0.00685313	-0.0591931	No
Lau	Control	chr6	6q16.2	No	5	0.0263937	-0.0357259	-0.289225	No
Lau	Control	chr6	6q16.3	No	3	0.0170941	-0.021398	-0.165399	No
Lau	Control	chr6	6q16.3-q21	No	1	0.00580597	-0.00709676	-0.0508991	No
Lau	Control	chr6	6q21	No	33	0.143204	-0.303313	-1.05559	No
Lau	Control	chr6	6q21-q22.1	Yes	2	0.000424024	-0.0270416	-0.0387775	Yes
Lau	Control	chr6	6q22.1	No	12	0.00528868	-0.189733	-0.250286	No
Lau	Control	chr6	6q22.2-q22.31	No	1	0.000719566	-0.0188017	-0.0263685	No
Lau	Control	chr6	6q22.31	No	10	0.0283706	-0.22847	-0.413761	No
Lau	Control	chr6	6q22-q23	No	2	0.00403102	-0.0217614	-0.0465904	No
Lau	Control	chr6	6q22.31-q22.32	No	1	0.00455193	-0.0224095	-0.0513118	No
Lau	Control	chr6	6q22.32	No	2	0.00989776	-0.044989	-0.111012	No
Lau	Control	chr6	6q22.33	No	6	0.0404151	-0.1312	-0.381651	No
Lau	Control	chr6	6q23.1	No	1	0.00846857	-0.0205093	-0.0697058	No
Lau	Control	chr6	6q23.1-q23.2	No	1	0.0092158	-0.0200837	-0.0712391	No
Lau	Control	chr6	6q23.2	No	9	0.11312	-0.168875	-0.67572	No
Lau	Control	chr6	6q23.3	No	9	0.156822	-0.155344	-0.77705	No
Lau	Control	chr6	6q23.3-q24.1	No	1	0.0179787	-0.0151733	-0.0897966	No
Lau	Control	chr6	6q24.1	No	3	0.0521107	-0.04378	-0.270184	No
Lau	Control	chr6	6q24.1-q24.2	No	1	0.0167724	-0.013636	-0.0891225	No
Lau	Control	chr6	6q24.2	No	7	0.109024	-0.0880674	-0.602226	No
Lau	Control	chr6	6q24.3	No	7	0.0956943	-0.0749742	-0.579561	No
Lau	Control	chr6	6q24.3-q25.1	No	1	0.0121983	-0.00870403	-0.079457	No
Lau	Control	chr6	6q25.1	No	13	0.12802	-0.107142	-0.946506	No
Lau	Control	chr6	6q25.1-q25.2	No	1	0.00828653	-0.0102131	-0.0690031	No
Lau	Control	chr6	6q25.2	No	6	0.0472586	-0.0706862	-0.419464	No
Lau	Control	chr6	6q25.2-q25.3	No	1	0.00800677	-0.0123172	-0.0703555	No
Lau	Control	chr6	6q25.3	No	15	0.129219	-0.171741	-1.02696	No
Lau	Control	chr6	6q26	No	5	0.0552407	-0.0623827	-0.356216	No
Lau	Control	chr6	6q27	No	9	0.116121	-0.114322	-0.645418	No
Lau	Control	chr7	7p22.3	No	18	0.213571	0.456611	1.18707	No
Lau	Control	chr7	7p22.3-p22.2	No	1	0.0154253	0.0197484	0.0488784	No
Lau	Control	chr7	7p22.2	No	1	0.0156499	0.0190321	0.0467709	No
Lau	Control	chr7	7p22.1	No	18	0.301174	0.229457	0.544113	No
Lau	Control	chr7	7p22.1-p21.3	No	1	0.0188537	0.0064256	0.0116625	No
Lau	Control	chr7	7p21.3	Yes	11	0.232218	0.0260142	0.0399417	Yes
Lau	Control	chr7	7p21.2	No	2	0.0452616	-0.00519239	-0.00871828	No
Lau	Control	chr7	7p21.1	No	7	0.141868	-0.0491433	-0.0622542	No
Lau	Control	chr7	7p15.3	No	12	0.140353	-0.159955	-0.179277	No
Lau	Control	chr7	7p15.2	No	6	0.0301325	-0.101739	-0.0965404	No
Lau	Control	chr7	7p15.2-p15.1	Yes	1	0.00337146	-0.0181375	-0.013455	Yes
Lau	Control	chr7	7p15.1	No	1	0.00281404	-0.018489	-0.012313	No
Lau	Control	chr7	7p15.1-p14.3	No	1	0.00213385	-0.0184744	-0.0113284	No
Lau	Control	chr7	7p14.3	No	14	-0.0203982	-0.249079	-0.0836871	No
Lau	Control	chr7	7p14.2	No	4	-0.0190849	-0.0713613	0.00399666	No
Lau	Control	chr7	7p14.2-p14.1	No	1	-0.00514117	-0.0176356	0.00299803	No
Lau	Control	chr7	7p14.1	Yes	1	-0.0438553	-0.15055	0.0579125	Yes
Lau	Control	chr7	7p14-p13	No	10	-0.00525112	-0.0170544	0.00436324	No
Lau	Control	chr7	7p14.1-p13	No	1	-0.0029331	-0.0117802	0.00857099	No
Lau	Control	chr7	7p13	No	16	-0.0184596	-0.108079	0.234986	No
Lau	Control	chr7	7p12.3	No	3	0.00297224	-0.00212363	0.053175	No
Lau	Control	chr7	7p12.2	Yes	1	0.00142335	0.000387821	0.0175016	Yes
Lau	Control	chr7	7p12.1	No	2	0.00368814	0.00260912	0.0340396	No
Lau	Control	chr7	7p11.2	Yes	7	0.019698	0.0155187	0.107395	Yes
Lau	Control	chr7	7q11.21	No	11	0.0446559	0.0231146	0.0850179	No
Lau	Control	chr7	7q11.22	No	3	0.0147462	0.000672278	0.00437629	No
Lau	Control	chr7	7q11.22-q11.23	No	1	0.00504452	-0.000311681	0.000128973	No
Lau	Control	chr7	7q11.23	No	28	0.0752185	-0.333777	-0.543288	No
Lau	Control	chr7	7q11.23-q21.11	No	1	0.000212389	-0.0278032	-0.0482231	No
Lau	Control	chr7	7q21.11	No	7	-0.00518399	-0.225129	-0.376804	No
Lau	Control	chr7	7q21.11-q21.12	No	1	-0.00189232	-0.0347128	-0.0542095	No
Lau	Control	chr7	7q21.12	No	8	-0.0190469	-0.268956	-0.399601	No
Lau	Control	chr7	7q21.13	No	6	-0.0222506	-0.175148	-0.242501	No
Lau	Control	chr7	7q21.2	No	9	-0.0256681	-0.192072	-0.254921	No
Lau	Control	chr7	7q21.2-q21.3	No	1	-0.00182624	-0.0148894	-0.019341	No
Lau	Control	chr7	7q21.3	No	14	-0.0183414	-0.0689133	-0.102683	No
Lau	Control	chr7	7q22.1	Yes	42	-0.0007279	0.521848	0.454743	Yes
Lau	Control	chr7	7q22.1-q22.2	No	1	-0.00119337	0.0107029	-0.00717522	No
Lau	Control	chr7	7q22.2-q22.3	No	1	-0.00151373	0.0101554	-0.00884803	No
Lau	Control	chr7	7q22.3	No	16	-0.0413646	0.0625221	-0.427729	No
Lau	Control	chr7	7q22.3-q31.1	No	1	-0.00368262	-0.00138042	-0.043574	No
Lau	Control	chr7	7q31.1	No	13	-0.050044	-0.107058	-0.735408	No
Lau	Control	chr7	7q31.1-q31.2	No	1	-0.00360746	-0.0131276	-0.0639463	No
Lau	Control	chr7	7q31.2	No	2	-0.00651457	-0.0291811	-0.132705	No
Lau	Control	chr7	7q31.31	No	5	-0.011981	-0.0760959	-0.335204	No
Lau	Control	chr7	7q31.32	No	5	-0.010902	-0.0738487	-0.31124	No
Lau	Control	chr7	7q31.33	No	4	-0.00854623	-0.0523558	-0.222784	No
Lau	Control	chr7	7q32.1	No	11	-0.0108591	-0.122554	-0.534807	No
Lau	Control	chr7	7q32.2	No	6	0.00364177	-0.0677045	-0.28698	No
Lau	Control	chr7	7q32.3	No	3	0.0045579	-0.0313905	-0.141754	No
Lau	Control	chr7	7q32.3-q33	No	1	0.00155578	-0.00923227	-0.0448298	No
Lau	Control	chr7	7q33	No	13	0.0235272	-0.0489529	-0.46821	No
Lau	Control	chr7	7q33-q34	No	1	0.00221741	-0.00103213	-0.0305443	No
Lau	Control	chr7	7q34	No	19	0.0575725	0.0255587	-0.573989	No
Lau	Control	chr7	7q35	Yes	3	0.0131815	0.0054154	-0.122232	Yes
Lau	Control	chr7	7q35-q36.1	Yes	1	0.00332123	0.00129381	-0.0307143	Yes
Lau	Control	chr7	7q36.1	No	21	0.0740362	0.018042	-0.5053	No
Lau	Control	chr7	7q36.1-q36.2	No	1	0.00526841	-0.0037994	-0.0316179	No
Lau	Control	chr7	7q36.2	No	2	0.0115827	-0.00877277	-0.0667097	No
Lau	Control	chr7	7q36.3	No	8	0.0520397	-0.054019	-0.298347	No
Lau	Control	chr8	8p23.3	No	6	0.113636	-0.100128	-0.701315	No
Lau	Control	chr8	8p23.2	No	1	0.0180371	-0.0163095	-0.110001	No
Lau	Control	chr8	8p23.1	Yes	17	0.220871	-0.294314	-1.20536	Yes
Lau	Control	chr8	8p22	No	13	0.115173	-0.231916	0.00713936	No
Lau	Control	chr8	8p21.3	No	20	0.0901896	-0.307989	1.25264	No
Lau	Control	chr8	8p21.2	Yes	11	-0.00689681	-0.190098	0.968255	Yes
Lau	Control	chr8	8p21.1	Yes	7	-0.0169626	-0.119765	0.54392	Yes
Lau	Control	chr8	8p21.1-p12	No	1	-0.00394816	-0.0158101	0.0680686	No
Lau	Control	chr8	8p12	No	13	-0.0800917	-0.204829	0.57424	No
Lau	Control	chr8	8p11.23	No	7	-0.0501551	-0.100747	0.097998	No
Lau	Control	chr8	8p11.22	No	4	-0.0259204	-0.0513308	0.00660149	No
Lau	Control	chr8	8p11.21	No	13	-0.0811953	-0.147713	-0.17888	No
Lau	Control	chr8	8p11.21-p11.1	No	1	-0.00686129	-0.0105304	-0.0301573	No
Lau	Control	chr8	8q11.21	No	5	-0.0381834	-0.0568798	-0.182841	No
Lau	Control	chr8	8q11.22-q11.23	No	1	-0.00871792	-0.0119102	-0.0408897	No
Lau	Control	chr8	8q11.23	No	6	-0.0538238	-0.0728491	-0.243521	No
Lau	Control	chr8	8q12.1	No	11	-0.0979608	-0.132178	-0.42681	No
Lau	Control	chr8	8q12.1-q12.2	No	1	-0.00936324	-0.0134891	-0.0386531	No
Lau	Control	chr8	8q12.2-q12.3	No	1	-0.0094993	-0.0135653	-0.039098	No
Lau	Control	chr8	8q12.3	No	5	-0.0473673	-0.0722712	-0.193937	No
Lau	Control	chr8	8q13.1	No	6	-0.0588638	-0.097449	-0.241758	No
Lau	Control	chr8	8q13.1-q13.2	No	1	-0.0100344	-0.017951	-0.041138	No
Lau	Control	chr8	8q13.2	No	2	-0.0202461	-0.036899	-0.0817151	No
Lau	Control	chr8	8q13.3	No	3	-0.0304922	-0.0569045	-0.120429	No
Lau	Control	chr8	8q13.3-q21.11	No	1	-0.0102181	-0.0194054	-0.0398291	No
Lau	Control	chr8	8q21.11	No	8	-0.0685045	-0.145005	-0.282391	No
Lau	Control	chr8	8q21.11-q21.13	No	1	-0.00690012	-0.0151958	-0.0299858	No
Lau	Control	chr8	8q21.13	No	13	-0.0581759	-0.160611	-0.330212	No
Lau	Control	chr8	8q21.2	No	3	-0.00630571	-0.0294318	-0.0677796	No
Lau	Control	chr8	8q21.3	No	14	-0.00657424	-0.11403	-0.215986	No
Lau	Control	chr8	8q22.1	No	14	0.028972	-0.135686	-0.210859	No
Lau	Control	chr8	8q22.2	No	8	0.0348327	-0.139479	-0.229414	No
Lau	Control	chr8	8q22.3	No	16	0.0868019	-0.43126	-0.756334	No
Lau	Control	chr8	8q23	No	1	0.00559599	-0.0314223	-0.0653979	No
Lau	Control	chr8	8q23.1	No	7	0.0376672	-0.22487	-0.500743	No
Lau	Control	chr8	8q23.2	No	3	0.0173744	-0.0998129	-0.240942	No
Lau	Control	chr8	8q23.3	No	2	0.0116045	-0.0667946	-0.166817	No
Lau	Control	chr8	8q23.3-q24.11	No	1	0.0055677	-0.0328153	-0.083917	No
Lau	Control	chr8	8q24.11	No	4	0.0210491	-0.125928	-0.33264	No
Lau	Control	chr8	8q24.11-q24.12	No	1	0.00474029	-0.0297512	-0.0830468	No
Lau	Control	chr8	8q24.12	No	5	0.0209672	-0.132659	-0.398962	No
Lau	Control	chr8	8q24.13	No	13	0.0412139	-0.232386	-0.878754	No
Lau	Control	chr8	8q24.21	No	1	0.00284865	-0.0123335	-0.0591498	No
Lau	Control	chr8	8q24.21-q24.22	No	1	0.00272287	-0.011816	-0.0576781	No
Lau	Control	chr8	8q24.22	No	7	0.0148813	-0.0505133	-0.346106	No
Lau	Control	chr8	8q24.23	No	3	0.00684985	-0.000536713	-0.10939	No
Lau	Control	chr8	8q24.3	Yes	43	0.0932366	0.92807	0.248412	Yes
Lau	Control	chr9	9p24.3	No	4	0.0391749	-0.068089	-0.383977	No
Lau	Control	chr9	9p24.2	No	6	0.0423501	-0.115227	-0.589905	No
Lau	Control	chr9	9p24.2-p24.1	No	1	0.00445445	-0.0207305	-0.0985494	No
Lau	Control	chr9	9p24.1	No	13	0.0174403	-0.28602	-1.28749	No
Lau	Control	chr9	9p24.1-p23	No	1	-0.00212029	-0.0231538	-0.0985434	No
Lau	Control	chr9	9p23	No	2	-0.00501351	-0.0463931	-0.192924	No
Lau	Control	chr9	9p23-p22.3	No	1	-0.00260016	-0.0226338	-0.0944486	No
Lau	Control	chr9	9p22.3	No	6	-0.023084	-0.128991	-0.52799	No
Lau	Control	chr9	9p22.2	No	2	-0.00956597	-0.0395901	-0.160684	No
Lau	Control	chr9	9p22.2-p22.1	No	1	-0.00508177	-0.0186954	-0.0765222	No
Lau	Control	chr9	9p22.1	No	6	-0.033154	-0.0938083	-0.401798	No
Lau	Control	chr9	9p21.3	No	4	-0.0243612	-0.0438841	-0.218875	No
Lau	Control	chr9	9p21.2	No	5	-0.0257492	-0.0250827	-0.203865	No
Lau	Control	chr9	9p21.2-p21.1	No	1	-0.00464776	-0.00115058	-0.0344932	No
Lau	Control	chr9	9p21.1	No	6	-0.0226412	0.0169931	-0.138061	No
Lau	Control	chr9	9p13.3	No	28	-0.0641263	0.343777	0.0661306	No
Lau	Control	chr9	9p13.2	No	5	-0.0182561	0.0698166	0.051084	No
Lau	Control	chr9	9p13.1	No	1	-0.0038126	0.0135711	0.0102841	No
Lau	Control	chr9	9p12	No	2	-0.00796423	0.0265088	0.019896	No
Lau	Control	chr9	9p11.2	No	4	-0.018394	0.0458435	0.0390713	No
Lau	Control	chr9	9q21.11	No	5	-0.0267206	0.0395048	0.0443776	No
Lau	Control	chr9	9q21.12	No	6	-0.0391675	0.0202184	0.0463833	No
Lau	Control	chr9	9q21.12-q21.13	No	1	-0.0072111	0.000520703	0.00603966	No
Lau	Control	chr9	9q21.13	No	13	-0.0965257	-0.0683517	0.0260254	No
Lau	Control	chr9	9q21.2	No	4	-0.0263224	-0.0382601	-0.0142727	No
Lau	Control	chr9	9q21.31	No	1	-0.00605269	-0.00873761	-0.00318428	No
Lau	Control	chr9	9q21.32	No	6	-0.0285127	-0.0540054	-0.0200293	No
Lau	Control	chr9	9q21.33	No	8	-0.0159676	-0.0561549	-0.025443	No
Lau	Control	chr9	9q22.1	No	2	-0.000990844	-0.00752905	-0.00107556	No
Lau	Control	chr9	9q22.2	No	3	3.59279e-05	-0.00447952	0.00396747	No
Lau	Control	chr9	9q22.31	No	12	0.0296736	0.047656	0.0310994	No
Lau	Control	chr9	9q22.32	No	7	0.031123	0.0610357	0.0287549	No
Lau	Control	chr9	9q22.32-q22.33	No	1	0.00514612	0.0106879	0.00434286	No
Lau	Control	chr9	9q22.33	No	14	0.0727231	0.166312	0.0692875	No
Lau	Control	chr9	9q31.1	Yes	8	0.0314641	0.103798	0.0587858	Yes
Lau	Control	chr9	9q31.1-q31.2	No	1	0.00318991	0.0122056	0.00819124	No
Lau	Control	chr9	9q31.2	No	6	0.0164701	0.069636	0.047855	No
Lau	Control	chr9	9q31.3	No	12	0.0192483	0.11441	0.0940803	No
Lau	Control	chr9	9q31.3-q32	No	1	0.000556748	0.00823283	0.00731143	No
Lau	Control	chr9	9q32	No	10	0.00672262	0.0774161	0.0751004	No
Lau	Control	chr9	9q33.1	No	2	0.00173258	0.014082	0.0154519	No
Lau	Control	chr9	9q33.2	No	14	0.0111972	0.0950887	0.163762	No
Lau	Control	chr9	9q33.2-q33.3	No	1	0.000666729	0.00663815	0.0175863	No
Lau	Control	chr9	q33.3	No	1	0.000718625	0.00662133	0.0187851	No
Lau	Control	chr9	9q33.3	No	19	0.024455	0.1728	0.592328	No
Lau	Control	chr9	9q33.3-q34.11	No	1	0.00155154	0.0114689	0.0473174	No
Lau	Control	chr9	9q34.11	No	34	0.0700383	0.579371	2.44603	No
Lau	Control	chr9	9q34.11-q34.12	No	1	0.00260773	0.0222991	0.0802557	No
Lau	Control	chr9	9q34.12	No	1	0.00257857	0.022885	0.0795792	No
Lau	Control	chr9	9q34.13	No	10	0.0321347	0.280985	0.866721	No
Lau	Control	chr9	9q34	No	2	0.00323258	0.0270361	0.0785327	No
Lau	Control	chr9	9q34.13-q34.2	No	1	0.00331321	0.0273517	0.0776777	No
Lau	Control	chr9	9q34.2	No	10	0.0328577	0.291495	0.754139	No
Lau	Control	chr9	9q34.3	No	43	0.103959	1.69464	2.76098	No
Lau	Control	chr10	10p15.3	No	6	0.0320397	0.0930664	-0.369423	No
Lau	Control	chr10	10p15.2	No	3	0.0169337	0.0409836	-0.202022	No
Lau	Control	chr10	10p15.1	No	5	0.0299097	0.0558021	-0.362133	No
Lau	Control	chr10	10p14	Yes	10	0.060767	0.0654399	-0.831259	Yes
Lau	Control	chr10	10p14-p13	No	1	0.00541845	0.00268384	-0.0900071	No
Lau	Control	chr10	10p13	No	12	0.0579985	-0.00137203	-1.13763	No
Lau	Control	chr10	10p12.33	No	1	0.00500975	-0.00217317	-0.0955455	No
Lau	Control	chr10	10p12	No	1	0.00524311	-0.00300282	-0.0961267	No
Lau	Control	chr10	10p12.31	No	7	0.0318997	-0.0249423	-0.649648	No
Lau	Control	chr10	10p12.2	No	4	0.014534	-0.0109334	-0.342241	No
Lau	Control	chr10	10p12.2-p12.1	No	1	0.00324093	-0.00324299	-0.0816218	No
Lau	Control	chr10	10p12.1	No	13	0.0186006	-0.029415	-0.89951	No
Lau	Control	chr10	10p11.23	No	3	-0.000233253	0.00201076	-0.163714	No
Lau	Control	chr10	10p11.22	No	8	-0.00176144	0.0246269	-0.36379	No
Lau	Control	chr10	10p11.21	No	5	-0.000262367	0.0229086	-0.199603	No
Lau	Control	chr10	10p11.1	No	1	-0.000207574	0.00437111	-0.0386794	No
Lau	Control	chr10	10q11.21	No	8	-0.00318579	0.042016	-0.320289	No
Lau	Control	chr10	10q11.22	No	7	-0.00237024	0.0352653	-0.286602	No
Lau	Control	chr10	10q11.22-q11.23	No	1	-0.000204862	0.0039086	-0.0433411	No
Lau	Control	chr10	10q11.23	No	8	0.00160464	0.0257449	-0.365262	No
Lau	Control	chr10	10q11.23-q21.1	No	1	0.00087511	0.00109338	-0.0484362	No
Lau	Control	chr10	10q21.1	No	8	0.0145651	0.00433785	-0.38435	No
Lau	Control	chr10	10q21.2	Yes	7	0.0179538	-0.00802104	-0.31193	Yes
Lau	Control	chr10	10q21.3	No	14	0.026469	0.00994566	-0.398274	No
Lau	Control	chr10	10q22.1	No	21	0.0176954	0.108625	-0.0770609	No
Lau	Control	chr10	10q22.2	No	18	0.00557231	0.0625511	-0.0424122	No
Lau	Control	chr10	10q22.2-q22.3	No	1	0.00034426	0.00066058	-0.0096309	No
Lau	Control	chr10	10q22.3	No	8	0.00267172	-0.0129936	-0.109156	No
Lau	Control	chr10	10q23.1	Yes	4	0.00108671	-0.0137166	-0.0809725	Yes
Lau	Control	chr10	10q23.1-q23.2	No	1	4.07222e-05	-0.0038361	-0.0220228	No
Lau	Control	chr10	10q23.2	No	7	0.000142029	-0.0217378	-0.150914	No
Lau	Control	chr10	10q23.2-q23.31	No	1	-0.000150575	-0.0019123	-0.0207618	No
Lau	Control	chr10	10q23.31	No	8	-0.000899076	-0.00055973	-0.144572	No
Lau	Control	chr10	10q23.32	No	5	0.00311831	0.0139633	-0.0577622	No
Lau	Control	chr10	10q23.33	No	6	0.00634573	0.0340225	-0.0377627	No
Lau	Control	chr10	10q24.1	Yes	13	0.0210275	0.116004	0.0990666	Yes
Lau	Control	chr10	10q24.2	No	14	0.0403642	0.177837	0.301256	No
Lau	Control	chr10	10q24.31	No	11	0.0471988	0.167234	0.251385	No
Lau	Control	chr10	10q24.32	No	17	0.112462	0.292546	0.284176	No
Lau	Control	chr10	10q24.32-q24.33	No	1	0.0082591	0.0158833	0.0106414	No
Lau	Control	chr10	10q24.33	No	5	0.043519	0.0748522	0.0349886	No
Lau	Control	chr10	10q24.33-q25.1	No	1	0.00969041	0.0134831	0.00192826	No
Lau	Control	chr10	10q25.1	No	7	0.0752243	0.0765977	-0.0194816	No
Lau	Control	chr10	10q25.1-q25.2	No	1	0.0116326	0.0101078	-0.00676367	No
Lau	Control	chr10	10q25.2	No	7	0.0821877	0.0602073	-0.0593327	No
Lau	Control	chr10	10q25.2-q25.3	No	1	0.0116482	0.00756855	-0.00949854	No
Lau	Control	chr10	10q25.3	No	9	0.0962082	0.0643788	-0.0692343	No
Lau	Control	chr10	10q25.3-q26.11	No	1	0.0088142	0.00803313	-0.00320632	No
Lau	Control	chr10	10q26.11	No	10	0.0661837	0.0953552	0.0324396	No
Lau	Control	chr10	10q26.11-q26.12	No	1	0.00523423	0.0105471	0.00869294	No
Lau	Control	chr10	10q26.12	No	1	0.00489195	0.0106502	0.0102361	No
Lau	Control	chr10	10q26.13	Yes	14	0.0552936	0.184043	0.277447	Yes
Lau	Control	chr10	10q26.2	No	6	0.0144007	0.0966649	0.200465	No
Lau	Control	chr10	10q26.3	No	18	-0.014497	0.351509	0.943247	No
Lau	Control	chr11	11p15.5	No	28	-0.146758	0.818117	2.46036	No
Lau	Control	chr11	11p15.4	No	36	-0.000268331	0.741138	1.99024	No
Lau	Control	chr11	11p15.3	No	8	0.0144119	0.104792	0.125596	No
Lau	Control	chr11	11p15.2	No	6	0.0146899	0.0706076	0.0529108	No
Lau	Control	chr11	11p15	No	1	0.00293312	0.0115601	0.0057878	No
Lau	Control	chr11	11p15.1	No	17	0.0664402	0.141916	-0.0278826	No
Lau	Control	chr11	11p14.3	No	5	0.0215682	0.0197184	-0.0563459	No
Lau	Control	chr11	11p14.2	No	1	0.00383607	0.00360959	-0.0123263	No
Lau	Control	chr11	11p14.2-p14.1	No	1	0.00403656	0.00365614	-0.0125118	No
Lau	Control	chr11	11p14.1	No	10	0.0407956	0.043835	-0.129341	No
Lau	Control	chr11	11p13	No	19	0.0638688	0.0880937	-0.164003	No
Lau	Control	chr11	11p12	No	3	0.0056134	0.0149868	-0.00664051	No
Lau	Control	chr11	11p12-p11.2	No	1	0.00175288	0.00503004	0.0013348	No
Lau	Control	chr11	11p11.2	Yes	26	0.043951	0.276059	0.66192	Yes
Lau	Control	chr11	11q12.1	Yes	13	0.0184238	0.226387	0.856402	Yes
Lau	Control	chr11	11q12.2	Yes	10	0.0166985	0.197829	0.896814	Yes
Lau	Control	chr11	11q12.3	No	12	0.018194	0.265788	1.18849	No
Lau	Control	chr11	11q13.1	No	45	0.0716861	1.10148	3.96309	No
Lau	Control	chr11	11q13.1-q13.2	No	1	0.00170234	0.0261209	0.0685308	No
Lau	Control	chr11	11q13.2	No	30	0.0436287	0.634279	1.48369	No
Lau	Control	chr11	11q13.3	No	4	0.0038543	0.0604522	0.120777	No
Lau	Control	chr11	11q13.3-q13.4	No	1	0.000599874	0.0147331	0.0270961	No
Lau	Control	chr11	11q13.4	No	24	0.0156688	0.256434	0.194282	No
Lau	Control	chr11	11q13.5	No	6	0.0058271	0.032912	-0.104107	No
Lau	Control	chr11	11q13.5-q14.1	No	1	0.000920864	0.00411016	-0.0261457	No
Lau	Control	chr11	11q14.1	No	18	0.0567369	0.00963138	-0.917279	No
Lau	Control	chr11	11q14.2	Yes	6	0.0471635	-0.0218913	-0.451997	Yes
Lau	Control	chr11	11q14.2-q14.3	No	1	0.00984634	-0.00508675	-0.0790986	No
Lau	Control	chr11	11q14.3	No	4	0.0441373	-0.0192911	-0.314894	No
Lau	Control	chr11	11q21	No	16	0.256257	-0.0826698	-1.18848	No
Lau	Control	chr11	11q22.1	No	3	0.0613356	-0.0154407	-0.200504	No
Lau	Control	chr11	11q22.2	No	1	0.0207863	-0.00436584	-0.0644286	No
Lau	Control	chr11	11q22.3	No	21	0.34244	-0.0450585	-0.77361	No
Lau	Control	chr11	11q22.3-q23.1	No	1	0.0100211	0.000366382	-0.00888557	No
Lau	Control	chr11	11q23.1	No	7	0.0574237	0.0110326	-0.00357632	No
Lau	Control	chr11	11q23.2	No	3	0.0195381	0.00571617	0.0271402	No
Lau	Control	chr11	11q23.3	No	32	0.136104	0.0683053	1.24857	No
Lau	Control	chr11	11q23.3-q24.1	No	1	0.00481677	-0.00068658	0.0523448	No
Lau	Control	chr11	11q24.1	Yes	7	0.0357522	-0.00989489	0.361817	Yes
Lau	Control	chr11	11q24.2	No	14	0.104025	-0.0476483	0.562904	No
Lau	Control	chr11	11q24.3	No	4	0.0407987	-0.0259074	0.078639	No
Lau	Control	chr11	11q24.3-q25	No	1	0.0108109	-0.0068555	0.0135211	No
Lau	Control	chr11	11q25	No	10	0.109761	-0.0573102	0.0316239	No
Lau	Control	chr12	12p13.33	No	13	0.0565449	0.0922585	0.673397	No
Lau	Control	chr12	12p13.33-p13.32	No	1	0.00309877	0.00968068	0.0644441	No
Lau	Control	chr12	12p13.32	No	7	0.020125	0.0708522	0.495926	No
Lau	Control	chr12	12p13.31	No	12	0.0931751	0.228059	1.64966	No
Lau	Control	chr12	12p13	No	15	0.00743851	0.0187033	0.151344	No
Lau	Control	chr12	12p13.2	No	11	0.0556723	0.0647537	0.269374	No
Lau	Control	chr12	12p13.1	No	6	0.0443607	0.00518829	0.049627	No
Lau	Control	chr12	12p12.3	No	9	0.0800478	-0.0563371	-0.0828057	No
Lau	Control	chr12	12p12.2	No	1	0.00872839	-0.01092	-0.0214952	No
Lau	Control	chr12	12p12.1	No	15	0.101919	-0.27752	-0.627614	No
Lau	Control	chr12	12p11.23	No	6	0.0268385	-0.167182	-0.363988	No
Lau	Control	chr12	12p11.23-p11.22	No	1	0.00303865	-0.0302808	-0.0631525	No
Lau	Control	chr12	12p11.22	No	7	0.0140662	-0.224968	-0.44899	No
Lau	Control	chr12	12p11.21	No	8	-0.00363003	-0.264834	-0.475348	No
Lau	Control	chr12	12p11.1	No	1	-0.00199581	-0.0320972	-0.0532761	No
Lau	Control	chr12	12q12	No	20	-0.0620445	-0.541894	-0.641156	No
Lau	Control	chr12	12q13.11	No	13	-0.0179139	-0.0769901	0.10694	No
Lau	Control	chr12	12q13.11-q13.12	No	1	-0.000488947	0.000794619	0.0269606	No
Lau	Control	chr12	12q13.12	No	29	-0.00698572	0.228186	1.88065	No
Lau	Control	chr12	12q13.12-q13.13	No	1	0.00102786	0.0141313	0.0900028	No
Lau	Control	chr12	12q13.13	No	20	0.0345856	0.281302	1.84187	No
Lau	Control	chr12	12q13.2	No	8	0.0290593	0.154802	0.968149	No
Lau	Control	chr12	12q13	No	5	0.00239819	0.0129957	0.078457	No
Lau	Control	chr12	12q13.3	No	9	0.020852	0.163536	1.01752	No
Lau	Control	chr12	12q23-q24.1	No	12	0.0015063	0.00927273	0.0549925	No
Lau	Control	chr12	12q13.3-q14.1	No	1	-0.000733754	0.00134077	0.022364	No
Lau	Control	chr12	12q14.1	No	6	-0.00517628	-0.022344	0.0607492	No
Lau	Control	chr12	12q14.1-q14.2	No	1	-0.000913554	-0.00868338	-0.000214636	No
Lau	Control	chr12	12q14.2	No	4	-0.003454	-0.0471811	-0.0258979	No
Lau	Control	chr12	12q14.3	No	6	-0.0044852	-0.117067	-0.129421	No
Lau	Control	chr12	12q14.3-q15	No	1	-0.000517732	-0.0244111	-0.0328738	No
Lau	Control	chr12	12q15	No	13	0.0163883	-0.443213	-0.723381	No
Lau	Control	chr12	12q21.1	No	6	0.0320978	-0.308963	-0.563123	No
Lau	Control	chr12	12q21.1-q21.2	No	1	0.0056671	-0.0455663	-0.0843954	No
Lau	Control	chr12	12q21.2	No	7	0.0484885	-0.275163	-0.536919	No
Lau	Control	chr12	12q21.2-q21.31	No	1	0.00992854	-0.0447519	-0.0922271	No
Lau	Control	chr12	12q21.31	No	10	0.120507	-0.36903	-0.827811	No
Lau	Control	chr12	12q21.31-q21.32	No	1	0.0122765	-0.0303453	-0.072893	No
Lau	Control	chr12	12q21.32	No	4	0.0492838	-0.108246	-0.258232	No
Lau	Control	chr12	12q21.33	No	6	0.0655339	-0.116231	-0.294121	No
Lau	Control	chr12	12q22	No	13	0.0958112	-0.0756067	-0.339775	No
Lau	Control	chr12	12q23.1	No	13	0.0545202	0.0692505	-0.0282688	No
Lau	Control	chr12	12q23.2	No	5	0.0153538	0.0545188	0.0645211	No
Lau	Control	chr12	12q23.3	No	22	0.0483773	0.319784	0.545037	No
Lau	Control	chr12	12q24.11	No	18	0.0401334	0.292724	0.548856	No
Lau	Control	chr12	12q24.11-q24.12	No	1	0.0024631	0.015689	0.03186	No
Lau	Control	chr12	12q24.12	No	3	0.00731305	0.0452244	0.0961442	No
Lau	Control	chr12	12q24.12-q24.13	No	1	0.00238493	0.0144634	0.0326398	No
Lau	Control	chr12	12q24.13	Yes	11	0.0258449	0.142285	0.356736	Yes
Lau	Control	chr12	12q24.13-q24.21	No	1	0.00278128	0.0116602	0.0321241	No
Lau	Control	chr12	12q24.21	No	1	0.00289594	0.0109903	0.0320094	No
Lau	Control	chr12	12q24.22	No	4	0.0122182	0.0418636	0.129875	No
Lau	Control	chr12	12q24.22-q24.23	No	1	0.00334668	0.0102979	0.0328029	No
Lau	Control	chr12	12q24.23	No	12	0.0503132	0.12139	0.412778	No
Lau	Control	chr12	12q24.31	No	41	0.295691	0.714312	1.02011	No
Lau	Control	chr12	12q24.3	No	4	0.010142	0.0237433	0.0140302	No
Lau	Control	chr12	12q24.32	No	3	0.0342711	0.0753999	0.0329547	No
Lau	Control	chr12	12q24.33	No	23	0.304946	0.671774	0.19985	No
Lau	Control	chr13	13q12.11	No	14	0.133921	-0.219227	-0.54506	No
Lau	Control	chr13	13q12.12	No	2	0.0155301	-0.0369844	-0.0820949	No
Lau	Control	chr13	13q12.12-q12.13	No	1	0.0072963	-0.0190478	-0.042248	No
Lau	Control	chr13	13q12.13	No	9	0.0582105	-0.200012	-0.4143	No
Lau	Control	chr13	13q12.2	No	5	0.0303037	-0.132853	-0.25804	No
Lau	Control	chr13	13q12.3	No	10	0.0591662	-0.317605	-0.56436	No
Lau	Control	chr13	13q13.1	No	5	0.0256118	-0.179479	-0.29684	No
Lau	Control	chr13	13q13.2	No	1	0.00475677	-0.0357376	-0.0599598	No
Lau	Control	chr13	13q13.3	No	10	0.0444561	-0.308904	-0.527388	No
Lau	Control	chr13	13q13.3-q14.11	No	1	0.00417542	-0.0273234	-0.0453366	No
Lau	Control	chr13	13q14.11	No	14	0.0588857	-0.269105	-0.462073	No
Lau	Control	chr13	13q14.12	No	3	0.0109627	-0.0314282	-0.0620492	No
Lau	Control	chr13	13q14.12-q14.13	No	1	0.00321039	-0.00844687	-0.0182568	No
Lau	Control	chr13	13q14.13	No	4	0.0142191	-0.0279216	-0.0628633	No
Lau	Control	chr13	13q14.13-q14.2	No	1	0.00382415	-0.00530919	-0.0127016	No
Lau	Control	chr13	13q14.2	No	16	0.0943462	0.0117932	-0.184663	No
Lau	Control	chr13	13q14.3	No	10	0.106437	0.0150032	-0.244285	No
Lau	Control	chr13	13q21.1	No	1	0.0132292	-0.00148	-0.0402174	No
Lau	Control	chr13	13q21.2	No	2	0.0288237	-0.00576298	-0.0908629	No
Lau	Control	chr13	13q21.32	No	3	0.0465232	-0.015338	-0.159444	No
Lau	Control	chr13	13q21.33	No	4	0.0684761	-0.0305276	-0.24815	No
Lau	Control	chr13	13q21.33-q22.1	No	1	0.018769	-0.0103542	-0.0697579	No
Lau	Control	chr13	13q22.1	No	1	0.0195681	-0.0114351	-0.0726157	No
Lau	Control	chr13	13q22.2	No	4	0.0887315	-0.0584945	-0.320635	No
Lau	Control	chr13	13q22.3	No	3	0.0792803	-0.0571409	-0.268912	No
Lau	Control	chr13	13q31.1	No	4	0.118911	-0.0852153	-0.387035	No
Lau	Control	chr13	13q31.2	No	2	0.064487	-0.0445775	-0.205249	No
Lau	Control	chr13	13q31.3	No	1	0.0335676	-0.0227631	-0.104758	No
Lau	Control	chr13	13q31.3-q32.1	No	1	0.0339839	-0.0229329	-0.106575	No
Lau	Control	chr13	13q32.1	No	8	0.276699	-0.190414	-0.883162	No
Lau	Control	chr13	13q32.2	No	3	0.0993006	-0.072735	-0.338599	No
Lau	Control	chr13	13q32.3	No	6	0.184232	-0.142415	-0.68525	No
Lau	Control	chr13	13q32.3-q33.1	No	1	0.0290068	-0.0235804	-0.115199	No
Lau	Control	chr13	13q33.1	No	2	0.0570243	-0.0464574	-0.231287	No
Lau	Control	chr13	13q33.3	No	6	0.161658	-0.120545	-0.667716	No
Lau	Control	chr13	13q34	No	20	0.43103	-0.176918	-1.78737	No
Lau	Control	chr14	14q11.2	No	26	0.441228	0.372794	0.18794	No
Lau	Control	chr14	14q12	No	17	0.294658	0.0525785	-0.478971	No
Lau	Control	chr14	14q13.1	No	5	0.0662599	-0.010151	-0.232576	No
Lau	Control	chr14	14q13.2	No	6	0.0762848	-0.0197928	-0.325964	No
Lau	Control	chr14	14q13.3	No	2	0.0250601	-0.00793266	-0.119535	No
Lau	Control	chr14	14q13.3-q21.1	No	1	0.0122878	-0.00464546	-0.0616324	No
Lau	Control	chr14	14q21.1	No	7	0.0785588	-0.0374438	-0.461942	No
Lau	Control	chr14	14q21.2	No	6	0.0574179	-0.0353519	-0.411549	No
Lau	Control	chr14	14q21.3	No	9	0.0651127	-0.0451519	-0.538368	No
Lau	Control	chr14	14q22.1	Yes	15	0.0763138	-0.0938167	-0.615864	Yes
Lau	Control	chr14	14q22.2	No	4	0.0176715	-0.0195063	-0.104392	No
Lau	Control	chr14	14q22.3	No	11	0.0419397	-0.050386	-0.200469	No
Lau	Control	chr14	14q23.1	No	16	0.0470244	-0.088455	-0.214641	No
Lau	Control	chr14	14q23.2	No	7	0.0259865	-0.0363362	-0.117719	No
Lau	Control	chr14	14q23.2-q23.3	No	1	0.00425831	-0.00305601	-0.0172881	No
Lau	Control	chr14	14q23.3	No	11	0.0528951	-0.0148547	-0.217442	No
Lau	Control	chr14	14q23.3-q24.1	No	1	0.00541378	0.00199072	-0.0218125	No
Lau	Control	chr14	14q24.1	No	11	0.0637909	0.0519363	-0.23361	No
Lau	Control	chr14	14q24	No	1	0.00607708	0.00768041	-0.0219219	No
Lau	Control	chr14	14q24.2	No	11	0.0732441	0.119829	-0.253859	No
Lau	Control	chr14	14q24.3	No	36	0.157821	0.56121	-0.270892	No
Lau	Control	chr14	14q24.3-q31.1	No	1	0.00369511	0.0141935	0.000804343	No
Lau	Control	chr14	14q31.1	No	2	0.00746226	0.0276087	0.0034844	No
Lau	Control	chr14	14q31	No	1	0.00376601	0.0132465	0.00364252	No
Lau	Control	chr14	14q31.3	No	9	0.0365061	0.103414	0.0863074	No
Lau	Control	chr14	14q31.3-q32.11	No	1	0.00429883	0.00927724	0.0150696	No
Lau	Control	chr14	14q32.11	No	8	0.0357281	0.0588668	0.166217	No
Lau	Control	chr14	14q32.12	Yes	15	0.0717428	0.0519049	0.504673	Yes
Lau	Control	chr14	14q32.2	No	4	0.0934625	-0.0328528	1.02011	No
Lau	Control	chr14	14q32.13	No	17	0.0194703	-0.00142211	0.184243	No
Lau	Control	chr14	14q32.31	No	7	0.0460949	-0.0215511	0.700172	No
Lau	Control	chr14	14q32.33	Yes	3	0.106749	0.0223992	1.52752	Yes
Lau	Control	chr14	14q32.32	No	3	0.0168162	-0.0053387	0.242963	No
Lau	Control	chr14	14q32.32-q32.33	No	18	0.00567408	-0.00249256	0.0822608	No
Lau	Control	chr15	15q11.2	No	8	-0.0970238	-0.191221	-0.474029	No
Lau	Control	chr15	15q12	No	3	-0.02962	-0.0665898	-0.165259	No
Lau	Control	chr15	15q12-q13.1	No	1	-0.00872534	-0.0199741	-0.052598	No
Lau	Control	chr15	15q13.1	No	4	-0.027394	-0.0687006	-0.193424	No
Lau	Control	chr15	15q13.3	No	7	-0.0255457	-0.0729947	-0.244652	No
Lau	Control	chr15	15q13.3-q14	No	1	-0.00187495	-0.00612253	-0.0251925	No
Lau	Control	chr15	15q14	No	16	0.0293503	0.0277633	-0.110704	No
Lau	Control	chr15	15q14-q15.1	No	1	0.00394277	0.00714293	0.00592994	No
Lau	Control	chr15	15q15.1	No	1	0.077009	0.184515	0.256325	No
Lau	Control	chr15	15q22	No	13	0.00388583	0.0076666	0.00821578	No
Lau	Control	chr15	15q15	No	6	0.0046954	0.0112872	0.0176346	No
Lau	Control	chr15	15q15.1-q15.2	No	1	0.00457098	0.0126804	0.0197694	No
Lau	Control	chr15	15q15.2	No	7	0.0331789	0.086693	0.156635	No
Lau	Control	chr15	15q15.3	No	11	0.0540389	0.123399	0.244811	No
Lau	Control	chr15	15q15.3-q21.1	No	1	0.00510317	0.00973418	0.0187997	No
Lau	Control	chr15	15q21.1	No	2	0.0608213	0.0834527	0.170918	No
Lau	Control	chr15	15q15-q21	No	11	0.00472899	0.00904337	0.0170391	No
Lau	Control	chr15	15q21.1-q21.2	No	1	0.00544999	0.00423564	0.00999662	No
Lau	Control	chr15	15q21.2	Yes	20	0.111712	-0.0140208	0.0962466	Yes
Lau	Control	chr15	15q21.2-q21.3	No	1	0.00596947	-0.00365197	-0.00254488	No
Lau	Control	chr15	15q21.3	Yes	13	0.0748335	-0.0411365	-0.0854807	Yes
Lau	Control	chr15	15q21.3-q22.1	Yes	1	0.0056845	-0.00348829	-0.00843724	Yes
Lau	Control	chr15	15q22.1-q22.2	No	1	0.00561738	-0.00374351	-0.00888152	No
Lau	Control	chr15	15q22.1	No	1	0.010328	-0.00206686	-0.00464929	No
Lau	Control	chr15	15q22.2	Yes	12	0.0564072	-0.0261518	-0.0850131	Yes
Lau	Control	chr15	15q22.31	Yes	23	0.103312	0.0517628	0.214415	Yes
Lau	Control	chr15	15q22.33	No	1	0.00435112	0.00494337	0.0240684	No
Lau	Control	chr15	15q23	No	20	0.0842178	0.141065	0.767103	No
Lau	Control	chr15	15q24.1	No	13	0.0510436	0.153596	0.656098	No
Lau	Control	chr15	15q24.1-q24.2	No	1	0.00359157	0.0136984	0.0478279	No
Lau	Control	chr15	15q24.2	No	12	0.0419453	0.196508	0.497061	No
Lau	Control	chr15	15q24.2-q24.3	No	1	0.00355406	0.0185198	0.0358241	No
Lau	Control	chr15	15q24.3	No	6	0.0214533	0.121588	0.201788	No
Lau	Control	chr15	15q24.3-q25.1	No	1	0.00372226	0.0215467	0.0322121	No
Lau	Control	chr15	15q25.1	Yes	17	0.0653559	0.36153	0.413053	Yes
Lau	Control	chr15	15q25.2	No	13	0.062685	0.262437	0.150287	No
Lau	Control	chr15	15q25.3	No	6	0.0358412	0.121384	0.0343747	No
Lau	Control	chr15	15q26.1	No	9	0.117309	0.273103	0.010537	No
Lau	Control	chr15	15q25	No	7	0.00808875	0.0178023	-0.000285265	No
Lau	Control	chr15	15q26.2	No	2	0.0190285	0.0306553	-0.0135635	No
Lau	Control	chr15	15q26.3	No	13	0.123344	0.190734	-0.101793	No
Lau	Control	chr16	16p13.3	No	87	-0.117817	2.54561	3.91359	No
Lau	Control	chr16	16p13.2	No	5	0.0249289	0.100973	0.031322	No
Lau	Control	chr16	16p13.2-p13.13	No	1	0.00528792	0.0195071	0.00575438	No
Lau	Control	chr16	16p13.13	No	8	0.0458617	0.144033	0.0280809	No
Lau	Control	chr16	16p13.13-p13.12	No	1	0.0059515	0.0167018	0.00147755	No
Lau	Control	chr16	16p13.12	No	4	0.0232713	0.0663999	0.00158267	No
Lau	Control	chr16	16p13.11	No	7	0.0362452	0.103679	0.00838346	No
Lau	Control	chr16	16p12.3	No	9	0.042809	0.116776	0.0318755	No
Lau	Control	chr16	16p12.2	No	17	0.0670546	0.194536	0.186132	No
Lau	Control	chr16	16p12.2-p12.1	No	1	0.00343426	0.0124848	0.0202033	No
Lau	Control	chr16	16p12.1	No	10	0.0298727	0.129089	0.282307	No
Lau	Control	chr16	16p11.2	Yes	34	0.0815586	0.440516	2.04285	Yes
Lau	Control	chr16	16q11.2	No	4	0.00876196	0.0449953	0.275026	No
Lau	Control	chr16	16q12.1	No	11	0.0222749	0.119421	0.728255	No
Lau	Control	chr16	16q12.2	No	5	0.0117142	0.0560689	0.321053	No
Lau	Control	chr16	16q13	No	11	0.0258428	0.134251	0.694069	No
Lau	Control	chr16	16q21	No	14	0.0374555	0.193172	0.808793	No
Lau	Control	chr16	16q22.1-q22.3	No	1	0.00348323	0.0151369	0.0504867	No
Lau	Control	chr16	16q22.1	Yes	16	0.163456	0.886093	1.19426	Yes
Lau	Control	chr16	16q22	No	13	0.00408763	0.0240796	0.0335759	No
Lau	Control	chr16	16q23.1	No	11	0.049078	0.268331	0.28711	No
Lau	Control	chr16	16q22.1-q22.2	No	6	0.00495392	0.0254429	0.020144	No
Lau	Control	chr16	16q22.2	No	2	0.0346641	0.177266	0.149042	No
Lau	Control	chr16	16q22.2-q22.3	No	11	0.00462823	0.0251387	0.0233917	No
Lau	Control	chr16	16q23.1-q23.2	No	1	0.00412424	0.024187	0.029009	No
Lau	Control	chr16	16q23.2	Yes	4	0.0157245	0.0968681	0.122191	Yes
Lau	Control	chr16	16q23.2-q23.3	No	1	0.00401191	0.0241232	0.031953	No
Lau	Control	chr16	16q24.1	Yes	1	0.0322639	0.225018	0.365939	Yes
Lau	Control	chr16	16q23.3	No	4	0.0168913	0.0992504	0.141042	No
Lau	Control	chr16	16q23.3-q24.1	No	9	0.00406133	0.0250935	0.0379844	No
Lau	Control	chr16	16q24.2	No	11	0.02336	0.294327	0.507839	No
Lau	Control	chr16	16q24.2-q24.3	No	1	0.00166393	0.0284774	0.0465419	No
Lau	Control	chr16	16q24.3	Yes	17	0.00288778	0.533684	0.785807	Yes
Lau	Control	chr17	17p13.3	Yes	18	0.0177656	0.375928	1.38069	Yes
Lau	Control	chr17	17p13.2	Yes	21	0.0431379	0.400944	1.56157	Yes
Lau	Control	chr17	17p13.2-p13.1	No	1	0.00190839	0.0158749	0.0729281	No
Lau	Control	chr17	17p13.1	No	29	0.0422755	0.437037	1.85008	No
Lau	Control	chr17	17p12	No	8	0.0162696	0.117225	0.38548	No
Lau	Control	chr17	17p12-p11.2	No	1	0.00260952	0.0150218	0.045221	No
Lau	Control	chr17	17p11.2	Yes	30	0.0903618	0.427961	1.03765	Yes
Lau	Control	chr17	17q11.2	Yes	42	0.141815	0.414456	0.760508	Yes
Lau	Control	chr17	17q11.2-q12	No	1	0.00277133	0.0104706	0.022387	No
Lau	Control	chr17	17q12	No	34	0.0899132	0.466215	1.58639	No
Lau	Control	chr17	17q21.1	No	8	0.0178713	0.136547	0.604752	No
Lau	Control	chr17	17q21.2	No	21	0.00993618	0.406515	1.69239	No
Lau	Control	chr17	17q21.31	Yes	36	0.00673889	0.645891	2.15616	Yes
Lau	Control	chr17	17q21.31-q21.32	Yes	1	0.00109744	0.0149555	0.0452571	Yes
Lau	Control	chr17	17q21.32	Yes	16	0.0222077	0.227132	0.679198	Yes
Lau	Control	chr17	17q21.33	No	16	0.0294946	0.205602	0.451478	No
Lau	Control	chr17	17q21.33-q22	No	1	0.00277461	0.0127991	0.0221927	No
Lau	Control	chr17	17q22	Yes	18	0.0631507	0.228993	0.308011	Yes
Lau	Control	chr17	17q22-q23.1	No	1	0.00438528	0.0128617	0.00864786	No
Lau	Control	chr17	17q23.1	No	5	0.0231689	0.0601195	0.0309685	No
Lau	Control	chr17	17q23.2	No	7	0.0379066	0.0768851	0.0115981	No
Lau	Control	chr17	17q23.2-q23.3	No	1	0.00567536	0.0102096	0.00104646	No
Lau	Control	chr17	17q23.3	Yes	10	0.0537197	0.118696	0.0327169	Yes
Lau	Control	chr17	17q23.3-q24.1	No	1	0.00542508	0.0127743	0.00608441	No
Lau	Control	chr17	17q24.1	No	3	0.016009	0.0405818	0.0221283	No
Lau	Control	chr17	17q24.2	No	10	0.0498566	0.160386	0.105477	No
Lau	Control	chr17	17q24.2-q24.3	No	1	0.00425329	0.0173414	0.0133875	No
Lau	Control	chr17	17q24.3	No	4	0.0154425	0.0721495	0.0629983	No
Lau	Control	chr17	17q24.3-q25.1	No	1	0.00324441	0.0186921	0.0192069	No
Lau	Control	chr17	17q25.1	No	34	0.0832923	0.801599	1.35776	No
Lau	Control	chr17	17q25.2	No	1	0.00201727	0.0269343	0.0587482	No
Lau	Control	chr17	17q25.2-q25.3	No	1	0.0018911	0.0268837	0.0592455	No
Lau	Control	chr17	17q25.3	No	46	0.106277	1.46038	3.13497	No
Lau	Control	chr18	18p11.32	No	5	0.0530587	0.0801434	-0.195615	No
Lau	Control	chr18	18p11.31	No	9	0.0862808	0.150099	-0.341271	No
Lau	Control	chr18	18p11.23	No	1	0.00919448	0.0165552	-0.034475	No
Lau	Control	chr18	18p11.22	No	10	0.0933809	0.162523	-0.345084	No
Lau	Control	chr18	18p11.21	No	15	0.139008	0.173183	-0.568842	No
Lau	Control	chr18	18q11.1	No	1	0.00799805	0.00714623	-0.0419742	No
Lau	Control	chr18	18q11.1-q11.2	No	1	0.00782329	0.00676235	-0.0422819	No
Lau	Control	chr18	18q11.2	No	18	0.130324	-0.0121021	-0.923148	No
Lau	Control	chr18	18q12.1	Yes	9	0.0475302	-0.117905	-0.564556	Yes
Lau	Control	chr18	18q12.1-q12.2	No	1	0.00319712	-0.0177758	-0.064611	No
Lau	Control	chr18	18q12.2	No	11	0.00967666	-0.227095	-0.703792	No
Lau	Control	chr18	18q12.3	No	6	-0.0128942	-0.138704	-0.377455	No
Lau	Control	chr18	18q12.3-q21.1	No	1	-0.00227305	-0.0235789	-0.0628842	No
Lau	Control	chr18	18q21.1	No	13	-0.0068635	-0.269352	-0.826465	No
Lau	Control	chr18	18q21.1-q21.2	No	1	0.00102756	-0.0176328	-0.0628295	No
Lau	Control	chr18	18q21.2	No	9	0.020426	-0.138922	-0.560603	No
Lau	Control	chr18	18q21.31	No	7	0.0458954	-0.0815723	-0.429326	No
Lau	Control	chr18	18q21.32	No	4	0.0449023	-0.0351769	-0.243748	No
Lau	Control	chr18	18q21.33	No	7	0.119462	-0.0432715	-0.414074	No
Lau	Control	chr18	18q22.1	No	4	0.0984018	-0.0151624	-0.232803	No
Lau	Control	chr18	18q22.2	No	3	0.0905552	-0.00683793	-0.177491	No
Lau	Control	chr18	18q22.3	No	4	0.173123	-0.00225574	-0.290133	No
Lau	Control	chr18	18q23	No	9	0.315924	0.0108068	-0.434637	No
Lau	Control	chr19	19p13.3	Yes	91	-0.130558	3.53504	8.84767	Yes
Lau	Control	chr19	19p13.2	No	49	0.0586489	1.5365	4.27352	No
Lau	Control	chr19	19p13.13	No	16	0.00526673	0.452891	1.22849	No
Lau	Control	chr19	19p13.12	No	15	0.0280307	0.384572	1.31056	No
Lau	Control	chr19	19p13.12-p13.11	No	1	0.0036714	0.0241988	0.0936661	No
Lau	Control	chr19	19p13.11	No	46	0.159442	1.09351	4.38502	No
Lau	Control	chr19	19p12	No	13	0.00840802	0.315407	0.964401	No
Lau	Control	chr19	19q11	No	1	-1.1467e-05	0.0235469	0.0682764	No
Lau	Control	chr19	19q12	No	5	-0.00033565	0.116258	0.334979	No
Lau	Control	chr19	19q13.11	No	15	-0.000735631	0.3578	1.02523	No
Lau	Control	chr19	19q13.12	No	30	0.0309551	0.815739	2.26045	No
Lau	Control	chr19	19q13.13-q13.2	No	1	0.00216396	0.0323643	0.0718188	No
Lau	Control	chr19	19q13.2	No	42	0.0664212	1.39831	3.07773	No
Lau	Control	chr19	19q13.31	No	9	-0.00553266	0.21767	0.873305	No
Lau	Control	chr19	19q13.32	Yes	30	-0.0798679	0.554128	3.45921	Yes
Lau	Control	chr19	19q13.33	Yes	37	-0.10342	0.764825	4.25108	Yes
Lau	Control	chr19	19q13.41	Yes	6	0.00118366	0.167426	0.626779	Yes
Lau	Control	chr19	19q13.42	No	27	0.0462044	0.893251	2.55625	No
Lau	Control	chr19	19q13.43	No	7	0.0427744	0.765345	1.53841	No
Lau	Control	chr19	19q13.4	Yes	13	0.00247865	0.0407115	0.0819722	Yes
Lau	Control	chr20	20p13	Yes	33	0.181294	0.336043	1.57995	Yes
Lau	Control	chr20	20p13-p12.3	No	1	0.00568168	-0.0041747	0.028215	No
Lau	Control	chr20	20p12.3	No	7	0.0392687	-0.0411481	0.165507	No
Lau	Control	chr20	20p12.3-p12.2	No	1	0.00559455	-0.00779146	0.0189917	No
Lau	Control	chr20	20p12.2	No	7	0.0372695	-0.0555351	0.115847	No
Lau	Control	chr20	20p12.1	No	9	0.0384572	-0.044467	0.133826	No
Lau	Control	chr20	20p11.23	No	11	0.0352537	0.0346553	0.238049	No
Lau	Control	chr20	20p11.22	No	1	0.00263732	0.00583877	0.0279264	No
Lau	Control	chr20	20p11.21	No	8	0.0201157	0.0721738	0.271079	No
Lau	Control	chr20	20p11.1	No	1	0.00237953	0.0113654	0.0393752	No
Lau	Control	chr20	20q11.21	No	8	0.0162794	0.107948	0.32855	No
Lau	Control	chr20	20q11.21-q11.22	No	1	0.00148079	0.0154774	0.0445898	No
Lau	Control	chr20	20q11.22	No	19	0.00861837	0.308958	1.05578	No
Lau	Control	chr20	20q11.22-q11.23	No	1	-0.000229042	0.0143163	0.065051	No
Lau	Control	chr20	20q11.23	No	19	-0.0165788	0.218903	1.20502	No
Lau	Control	chr20	20q11.23-q12	No	1	-0.00227366	0.00926778	0.0572432	No
Lau	Control	chr20	20q12	No	4	-0.0104749	0.0357653	0.226546	No
Lau	Control	chr20	20q12-q13.11	No	1	-0.00289675	0.00804379	0.0563794	No
Lau	Control	chr20	20q13.11	No	1	-0.0029086	0.00774092	0.0580822	No
Lau	Control	chr20	20q13.12	No	22	-0.0333501	0.1985	1.34625	No
Lau	Control	chr20	20q13.13	No	15	-0.0147614	0.175697	0.93187	No
Lau	Control	chr20	20q13.2	No	7	-0.00808053	0.092447	0.518088	No
Lau	Control	chr20	20q13.31	Yes	2	-0.00118269	0.0279009	0.162388	Yes
Lau	Control	chr20	20q13.32	No	7	0.000313701	0.0990001	0.595372	No
Lau	Control	chr20	20q13.32-q13.33	No	1	0.000172056	0.0145762	0.0858368	No
Lau	Control	chr20	20q13.33	Yes	33	-0.0565642	0.56512	3.09307	Yes
Lau	Control	chr21	21q11.2	No	2	0.00764189	-0.0106863	-0.0580902	No
Lau	Control	chr21	21q11.2-q21.1	No	1	0.00404624	-0.00490719	-0.0296531	No
Lau	Control	chr21	21q21.1	No	6	0.0228626	-0.0215915	-0.170111	No
Lau	Control	chr21	21q21.2	No	1	0.00373322	0.00010321	-0.0224394	No
Lau	Control	chr21	21q21.3	Yes	6	0.0292068	0.0389642	-0.131254	Yes
Lau	Control	chr21	21q21	No	4	0.00318597	0.00534732	-0.012319	No
Lau	Control	chr21	21q22.11	No	17	0.0518572	0.151186	-0.0384986	No
Lau	Control	chr21	21q22.12	No	4	0.0122946	0.0411664	-0.00447066	No
Lau	Control	chr21	21q22.13	No	5	0.0172436	0.0579666	-0.00221585	No
[truncated: 3,981 more rows]
