# Supplementary material for: Neuronal cell cycle reentry events in the aging brain are more prevalent in neurodegeneration and lead to cellular senescence
Source: PLoS Biol. 2024 Apr 23;22(4):e3002559. doi: 10.1371/journal.pbio.3002559 (PMC11037540; doi:10.1371/journal.pbio.3002559)
Supplement: S1 Data files — (ZIP) [file pbio.3002559.s034.zip › Data_S13_Fig.xlsx]

## Sheet: Figure S13
Figure S13A-C
Script: AllExIntegrated.code.R
Symbol	avg.exp	pct.exp	subclsuter	avg.exp.scaled
BIN1	1.56671	54.9837	L2/3	-0.848506
BIN1	1.79752	53.8854	L4/5	-0.0560602
BIN1	1.91563	15.7594	ES	0.349473
BIN1	1.76779	60.8839	L4/6	-0.158114
BIN1	1.90072	15.9945	LS	0.298265
BIN1	1.44843	46.4174	L5/6	-1.25462
BIN1	1.69595	61.3404	L6	-0.404784
BIN1	2.41801	54.4069	L5	2.07434
DNAJC5G	0.133004	7.7818	L2/3	0.255437
DNAJC5G	0.286555	12.5932	L4/5	1.66496
DNAJC5G	0.227507	1.56703	ES	1.12293
DNAJC5G	0.13843	8.54829	L4/6	0.305244
DNAJC5G	0.0198021	0.15949	LS	-0.783694
DNAJC5G	0.0121146	0.8	L5/6	-0.854261
DNAJC5G	0.0149357	1.41093	L6	-0.828365
DNAJC5G	0.00906494	0.619343	L5	-0.882255
ERMP1	0.245647	15.1167	L2/3	-0.722433
ERMP1	0.279175	15.0264	L4/5	-0.0669582
ERMP1	0.267771	2.20572	ES	-0.289898
ERMP1	0.256648	19.1019	L4/6	-0.507351
ERMP1	0.313001	3.56573	LS	0.594349
ERMP1	0.292557	15.913	L5/6	0.194667
ERMP1	0.218772	17.2134	L6	-1.24784
ERMP1	0.387226	16.627	L5	2.04546
FPR1	0.00954789	0.634358	L2/3	-0.251649
FPR1	0.0109393	0.66784	L4/5	-0.0272707
FPR1	0.0234696	0.15596	ES	1.99334
FPR1	0.0102654	0.825731	L4/6	-0.13595
FPR1	0.000541928	0.0227842	LS	-1.70394
FPR1	0.0122885	0.695652	L5/6	0.190294
FPR1	0.0106948	0.846561	L6	-0.066706
FPR1	0.0111201	0.476417	L5	0.00188171
HAS1	0.0308011	2.15476	L2/3	-0.395617
HAS1	0.0365519	2.23908	L4/5	-0.118741
HAS1	0.0248906	0.274786	ES	-0.680183
HAS1	0.024293	1.84807	L4/6	-0.708957
HAS1	0.0870827	0.774664	LS	2.31412
HAS1	0.0361446	2.27826	L5/6	-0.138351
HAS1	0.0263082	2.43386	L6	-0.611932
HAS1	0.046073	2.33444	L5	0.339664
KLK6	0.00630134	0.369828	L2/3	-1.21487
KLK6	0.00680727	0.3158	L4/5	-1.15889
KLK6	0.0266595	0.185667	ES	1.03751
KLK6	0.0283213	2.17049	L4/6	1.22136
KLK6	0.0264831	0.227842	LS	1.01799
KLK6	0.0174875	0.713043	L5/6	0.0227383
KLK6	0.0106431	0.846561	L6	-0.734505
KLK6	0.0155527	0.190567	L5	-0.191326
SDF4	0.581939	29.0726	L2/3	-0.717434
SDF4	0.602431	26.1519	L4/5	-0.450382
SDF4	0.736075	6.10472	ES	1.29119
SDF4	0.543384	31.5193	L4/6	-1.21986
SDF4	0.757039	6.90362	LS	1.56438
SDF4	0.599087	26.4	L5/6	-0.493963
SDF4	0.602181	33.2981	L6	-0.453648
SDF4	0.673805	23.9162	L5	0.47972
SLC30A3	0.573059	28.8851	L2/3	0.0971058
SLC30A3	0.859185	33.6302	L4/5	0.741194
SLC30A3	0.617712	5.35462	ES	0.197623
SLC30A3	0.572768	32.0305	L4/6	0.0964521
SLC30A3	1.35215	11.4263	LS	1.85089
SLC30A3	0.0924467	4.34783	L5/6	-0.984781
SLC30A3	0.0809497	6.59612	L6	-1.01066
SLC30A3	0.0910929	3.47785	L5	-0.987828
TRIM54	0.16238	9.32275	L2/3	0.220846
TRIM54	0.362999	16.5019	L4/5	1.82664
TRIM54	0.256257	1.92351	ES	0.97225
TRIM54	0.154863	10.5064	L4/6	0.160675
TRIM54	0.0714349	0.580998	LS	-0.5071
TRIM54	0.025622	1.28696	L5/6	-0.873795
TRIM54	0.0277769	2.29277	L6	-0.856547
TRIM54	0.01698	1.00048	L5	-0.942968
VLDLR	0.219425	13.979	L2/3	0.505945
VLDLR	0.082057	5.00621	L4/5	-1.30884
VLDLR	0.174618	1.76755	ES	-0.0859986
VLDLR	0.103504	8.83139	L4/6	-1.0255
VLDLR	0.234711	2.71132	LS	0.707895
VLDLR	0.109753	6.95652	L5/6	-0.942947
VLDLR	0.234586	16.261	L6	0.706239
VLDLR	0.29037	11.1958	L5	1.44321
