# Supplementary material for: Neuronal cell cycle reentry events in the aging brain are more prevalent in neurodegeneration and lead to cellular senescence
Source: PLoS Biol. 2024 Apr 23;22(4):e3002559. doi: 10.1371/journal.pbio.3002559 (PMC11037540; doi:10.1371/journal.pbio.3002559)
Supplement: S1 Data files — (ZIP) [file pbio.3002559.s034.zip › Data_S14_Fig.xlsx]

## Sheet: Figure S14
Figure S14
Script: cellCommunication.code.R
source	target	ligand	receptor	prob	pval	interaction_name	interaction_name_2	pathway_name	annotation	evidence	source.target	prob.original			source	target	ligand	receptor	prob	pval	interaction_name	interaction_name_2	pathway_name	annotation	evidence	source.target	prob.original
Mic	L2/3	A2M	LRP1	0.197975	3	A2M_LRP1	A2M - LRP1	A2M	Secreted Signaling	10652313	Mic -> L2/3	0.00640196			L2/3	Ast	ADAM10	CADM1	0.288296	3	ADAM10_CADM1	ADAM10 - CADM1	ADAM10	Secreted Signaling	22172944	L2/3 -> Ast	0.0311588
Mic	L4/5	A2M	LRP1	0.190777	3	A2M_LRP1	A2M - LRP1	A2M	Secreted Signaling	10652313	Mic -> L4/5	0.00529111			L4/5	Ast	ADAM10	CADM1	0.283109	3	ADAM10_CADM1	ADAM10 - CADM1	ADAM10	Secreted Signaling	22172944	L4/5 -> Ast	0.0292402
Mic	L4/6	A2M	LRP1	0.191947	3	A2M_LRP1	A2M - LRP1	A2M	Secreted Signaling	10652313	Mic -> L4/6	0.00546287			L4/6	Ast	ADAM10	CADM1	0.285	3	ADAM10_CADM1	ADAM10 - CADM1	ADAM10	Secreted Signaling	22172944	L4/6 -> Ast	0.0299336
Mic	L5/6	A2M	LRP1	0.187868	3	A2M_LRP1	A2M - LRP1	A2M	Secreted Signaling	10652313	Mic -> L5/6	0.00487868			L5	Ast	ADAM10	CADM1	0.285558	3	ADAM10_CADM1	ADAM10 - CADM1	ADAM10	Secreted Signaling	22172944	L5 -> Ast	0.0301395
Mic	L6	A2M	LRP1	0.226579	3	A2M_LRP1	A2M - LRP1	A2M	Secreted Signaling	10652313	Mic -> L6	0.0121131			L5/6	Ast	ADAM10	CADM1	0.293392	3	ADAM10_CADM1	ADAM10 - CADM1	ADAM10	Secreted Signaling	22172944	L5/6 -> Ast	0.0330939
Ast	ES	AGT	GRM7	0.241167	3	AGT_GRM7	AGT - GRM7	AGT	Secreted Signaling	32196115	Ast -> ES	0.0158195			L6	Ast	ADAM10	CADM1	0.401283	3	ADAM10_CADM1	ADAM10 - CADM1	ADAM10	Secreted Signaling	22172944	L6 -> Ast	0.0827439
Ast	L2/3	AGT	GRM7	0.322725	3	AGT_GRM7	AGT - GRM7	AGT	Secreted Signaling	32196115	Ast -> L2/3	0.0451117			L6	Oli	ADAM10	CADM1	0.256818	3	ADAM10_CADM1	ADAM10 - CADM1	ADAM10	Secreted Signaling	22172944	L6 -> Oli	0.0203678
Ast	L4/5	AGT	GRM7	0.333293	3	AGT_GRM7	AGT - GRM7	AGT	Secreted Signaling	32196115	Ast -> L4/5	0.0497692			L2/3	Ast	ADAM10	NOTCH2	0.18551	3	ADAM10_NOTCH2	ADAM10 - NOTCH2	ADAM10	Secreted Signaling	24842903	L2/3 -> Ast	0.00455951
Ast	L4/6	AGT	GRM7	0.280952	3	AGT_GRM7	AGT - GRM7	AGT	Secreted Signaling	32196115	Ast -> L4/6	0.028458			L4/5	Ast	ADAM10	NOTCH2	0.183292	3	ADAM10_NOTCH2	ADAM10 - NOTCH2	ADAM10	Secreted Signaling	24842903	L4/5 -> Ast	0.00427155
Ast	L5	AGT	GRM7	0.212135	3	AGT_GRM7	AGT - GRM7	AGT	Secreted Signaling	32196115	Ast -> L5	0.00896897			L4/6	Ast	ADAM10	NOTCH2	0.184103	3	ADAM10_NOTCH2	ADAM10 - NOTCH2	ADAM10	Secreted Signaling	24842903	L4/6 -> Ast	0.00437551
Ast	L5/6	AGT	GRM7	0.199894	3	AGT_GRM7	AGT - GRM7	AGT	Secreted Signaling	32196115	Ast -> L5/6	0.00672009			L5	Ast	ADAM10	NOTCH2	0.184342	3	ADAM10_NOTCH2	ADAM10 - NOTCH2	ADAM10	Secreted Signaling	24842903	L5 -> Ast	0.0044064
Ast	L6	AGT	GRM7	0.228229	3	AGT_GRM7	AGT - GRM7	AGT	Secreted Signaling	32196115	Ast -> L6	0.0125057			L5/6	Ast	ADAM10	NOTCH2	0.187667	3	ADAM10_NOTCH2	ADAM10 - NOTCH2	ADAM10	Secreted Signaling	24842903	L5/6 -> Ast	0.00485095
Ast	L4/6	ANGPTL4	CDH11	0.175144	3	ANGPTL4_CDH11	ANGPTL4 - CDH11	ANGPTL	Secreted Signaling	PMID: 30049845	Ast -> L4/6	0.00331407			L6	Ast	ADAM10	NOTCH2	0.228971	3	ADAM10_NOTCH2	ADAM10 - NOTCH2	ADAM10	Secreted Signaling	24842903	L6 -> Ast	0.0126846
Ast	L5	ANGPTL4	CDH11	0.197613	3	ANGPTL4_CDH11	ANGPTL4 - CDH11	ANGPTL	Secreted Signaling	PMID: 30049845	Ast -> L5	0.00634297			L2/3	Ast	ADAM10	NRCAM	0.253078	3	ADAM10_NRCAM	ADAM10 - NRCAM	ADAM10	Secreted Signaling	30833305	L2/3 -> Ast	0.0192287
Ast	L5/6	ANGPTL4	CDH11	0.227958	3	ANGPTL4_CDH11	ANGPTL4 - CDH11	ANGPTL	Secreted Signaling	PMID: 30049845	Ast -> L5/6	0.0124407			L4/5	Ast	ADAM10	NRCAM	0.249025	3	ADAM10_NRCAM	ADAM10 - NRCAM	ADAM10	Secreted Signaling	30833305	L4/5 -> Ast	0.018031
Ast	L2/3	ANGPTL4	SDC3	0.165023	3	ANGPTL4_SDC3	ANGPTL4 - SDC3	ANGPTL	Secreted Signaling	PMID: 29017031	Ast -> L2/3	0.00233497			L4/6	Ast	ADAM10	NRCAM	0.250504	3	ADAM10_NRCAM	ADAM10 - NRCAM	ADAM10	Secreted Signaling	30833305	L4/6 -> Ast	0.0184637
Ast	L6	ANGPTL4	SDC3	0.163913	3	ANGPTL4_SDC3	ANGPTL4 - SDC3	ANGPTL	Secreted Signaling	PMID: 29017031	Ast -> L6	0.00224111			L5	Ast	ADAM10	NRCAM	0.25094	3	ADAM10_NRCAM	ADAM10 - NRCAM	ADAM10	Secreted Signaling	30833305	L5 -> Ast	0.0185921
Ast	L2/3	APOE	LRP1	0.264665	3	APOE_LRP1	APOE - LRP1	APOE	Secreted Signaling	11421580	Ast -> L2/3	0.02286			L5/6	Ast	ADAM10	NRCAM	0.257047	3	ADAM10_NRCAM	ADAM10 - NRCAM	ADAM10	Secreted Signaling	30833305	L5/6 -> Ast	0.0204385
Mic	L2/3	APOE	LRP1	0.211883	3	APOE_LRP1	APOE - LRP1	APOE	Secreted Signaling	11421580	Mic -> L2/3	0.00891884			L6	Ast	ADAM10	NRCAM	0.338512	3	ADAM10_NRCAM	ADAM10 - NRCAM	ADAM10	Secreted Signaling	30833305	L6 -> Ast	0.0521254
Ast	L4/5	APOE	LRP1	0.252139	3	APOE_LRP1	APOE - LRP1	APOE	Secreted Signaling	11421580	Ast -> L4/5	0.0189479			L6	Oli	ADAM10	TSPAN5	0.253143	3	ADAM10_TSPAN5	ADAM10 - TSPAN5	ADAM10	Secreted Signaling	28428248	L6 -> Oli	0.0192483
Mic	L4/5	APOE	LRP1	0.203677	3	APOE_LRP1	APOE - LRP1	APOE	Secreted Signaling	11421580	Mic -> L4/5	0.00737451			L5	Ast	ADAM12	SDC4	0.173196	3	ADAM12_SDC4	ADAM12 - SDC4	ADAM12	Secreted Signaling	12509413	L5 -> Ast	0.00310794
Ast	L4/6	APOE	LRP1	0.254158	3	APOE_LRP1	APOE - LRP1	APOE	Secreted Signaling	11421580	Ast -> L4/6	0.0195542			L2/3	Ast	ADAM17	ERBB4	0.290625	3	ADAM17_ERBB4	ADAM17 - ERBB4	ADAM17	Secreted Signaling	26554003	L2/3 -> Ast	0.0320371
Mic	L4/6	APOE	LRP1	0.205008	3	APOE_LRP1	APOE - LRP1	APOE	Secreted Signaling	11421580	Mic -> L4/6	0.00761338			L4/5	Ast	ADAM17	ERBB4	0.247839	3	ADAM17_ERBB4	ADAM17 - ERBB4	ADAM17	Secreted Signaling	26554003	L4/5 -> Ast	0.0176878
Ast	L5/6	APOE	LRP1	0.247149	3	APOE_LRP1	APOE - LRP1	APOE	Secreted Signaling	11421580	Ast -> L5/6	0.0174897			L4/6	Ast	ADAM17	ERBB4	0.270453	3	ADAM17_ERBB4	ADAM17 - ERBB4	ADAM17	Secreted Signaling	26554003	L4/6 -> Ast	0.0247854
Mic	L5/6	APOE	LRP1	0.200372	3	APOE_LRP1	APOE - LRP1	APOE	Secreted Signaling	11421580	Mic -> L5/6	0.0068008			L6	Ast	ADAM17	ERBB4	0.27562	3	ADAM17_ERBB4	ADAM17 - ERBB4	ADAM17	Secreted Signaling	26554003	L6 -> Ast	0.0265646
Ast	L6	APOE	LRP1	0.316922	3	APOE_LRP1	APOE - LRP1	APOE	Secreted Signaling	11421580	Ast -> L6	0.0426236			L2/3	Oli	ADAM17	ERBB4	0.247453	3	ADAM17_ERBB4	ADAM17 - ERBB4	ADAM17	Secreted Signaling	26554003	L2/3 -> Oli	0.0175769
Mic	L6	APOE	LRP1	0.244848	3	APOE_LRP1	APOE - LRP1	APOE	Secreted Signaling	11421580	Mic -> L6	0.0168373			L4/5	Oli	ADAM17	ERBB4	0.215431	3	ADAM17_ERBB4	ADAM17 - ERBB4	ADAM17	Secreted Signaling	26554003	L4/5 -> Oli	0.00963976
Ast	L2/3	APOE	LRP4	0.376946	3	APOE_LRP4	APOE - LRP4	APOE	Secreted Signaling	25688974	Ast -> L2/3	0.0704468			L4/6	Oli	ADAM17	ERBB4	0.232494	3	ADAM17_ERBB4	ADAM17 - ERBB4	ADAM17	Secreted Signaling	26554003	L4/6 -> Oli	0.0135525
Mic	L2/3	APOE	LRP4	0.280586	3	APOE_LRP4	APOE - LRP4	APOE	Secreted Signaling	25688974	Mic -> L2/3	0.0283261			L6	Oli	ADAM17	ERBB4	0.236349	3	ADAM17_ERBB4	ADAM17 - ERBB4	ADAM17	Secreted Signaling	26554003	L6 -> Oli	0.0145373
Ast	L4/5	APOE	LRP4	0.352881	3	APOE_LRP4	APOE - LRP4	APOE	Secreted Signaling	25688974	Ast -> L4/5	0.0587879			L2/3	Mic	ADAM17	RHBDF2	0.201154	3	ADAM17_RHBDF2	ADAM17 - RHBDF2	ADAM17	Secreted Signaling	28104813	L2/3 -> Mic	0.00693409
Mic	L4/5	APOE	LRP4	0.266499	3	APOE_LRP4	APOE - LRP4	APOE	Secreted Signaling	25688974	Mic -> L4/5	0.0234622			L4/5	Mic	ADAM17	RHBDF2	0.179312	3	ADAM17_RHBDF2	ADAM17 - RHBDF2	ADAM17	Secreted Signaling	28104813	L4/5 -> Mic	0.00378437
Ast	L4/6	APOE	LRP4	0.362589	3	APOE_LRP4	APOE - LRP4	APOE	Secreted Signaling	25688974	Ast -> L4/6	0.0634222			L4/6	Mic	ADAM17	RHBDF2	0.191066	3	ADAM17_RHBDF2	ADAM17 - RHBDF2	ADAM17	Secreted Signaling	28104813	L4/6 -> Mic	0.00533322
Mic	L4/6	APOE	LRP4	0.272218	3	APOE_LRP4	APOE - LRP4	APOE	Secreted Signaling	25688974	Mic -> L4/6	0.0253868			L6	Mic	ADAM17	RHBDF2	0.193684	3	ADAM17_RHBDF2	ADAM17 - RHBDF2	ADAM17	Secreted Signaling	28104813	L6 -> Mic	0.00572426
Ast	L5	APOE	LRP4	0.280512	3	APOE_LRP4	APOE - LRP4	APOE	Secreted Signaling	25688974	Ast -> L5	0.0282995			L2/3	Ast	ADAM9	ITGAV	0.177182	3	ADAM9_ITGAV	ADAM9 - ITGAV	ADAM9	Secreted Signaling	11162558	L2/3 -> Ast	0.00353898
Mic	L5	APOE	LRP4	0.222087	3	APOE_LRP4	APOE - LRP4	APOE	Secreted Signaling	25688974	Mic -> L5	0.0110787			L4/6	Ast	ADAM9	ITGAV	0.168963	3	ADAM9_ITGAV	ADAM9 - ITGAV	ADAM9	Secreted Signaling	11162558	L4/6 -> Ast	0.00268932
Ast	L5/6	APOE	LRP4	0.363833	3	APOE_LRP4	APOE - LRP4	APOE	Secreted Signaling	25688974	Ast -> L5/6	0.0640229			L6	Ast	ADAM9	ITGAV	0.168001	3	ADAM9_ITGAV	ADAM9 - ITGAV	ADAM9	Secreted Signaling	11162558	L6 -> Ast	0.00259976
Mic	L5/6	APOE	LRP4	0.272947	3	APOE_LRP4	APOE - LRP4	APOE	Secreted Signaling	25688974	Mic -> L5/6	0.0256372			L6	Ast	AGRN	LRP1	0.172454	3	AGRN_LRP1	AGRN - LRP1	AGRN	Secreted Signaling	32196115	L6 -> Ast	0.00303166
Ast	L6	APOE	LRP4	0.367121	3	APOE_LRP4	APOE - LRP4	APOE	Secreted Signaling	25688974	Ast -> L6	0.0656187			L6	Ast	AGRN	LRP4	0.217336	3	AGRN_LRP4	AGRN - LRP4	AGRN	Secreted Signaling	2619831932196110	L6 -> Ast	0.0100402
Mic	L6	APOE	LRP4	0.274871	3	APOE_LRP4	APOE - LRP4	APOE	Secreted Signaling	25688974	Mic -> L6	0.0263031			L6	Oli	AGRN	LRP4	0.175864	3	AGRN_LRP4	AGRN - LRP4	AGRN	Secreted Signaling	2619831932196110	L6 -> Oli	0.00339242
Ast	L2/3	APOE	LRP6	0.240394	3	APOE_LRP6	APOE - LRP6	APOE	Secreted Signaling	22461740	Ast -> L2/3	0.0156101			L6	Oli	ANXA1	DYSF	0.176915	3	ANXA1_DYSF	ANXA1 - DYSF	ANXA1	Secreted Signaling	2619831932196110	L6 -> Oli	0.00350898
Mic	L2/3	APOE	LRP6	0.195864	3	APOE_LRP6	APOE - LRP6	APOE	Secreted Signaling	22461740	Mic -> L2/3	0.00606286			L6	Ast	ANXA1	EGFR	0.181753	3	ANXA1_EGFR	ANXA1 - EGFR	ANXA1	Secreted Signaling	15581623	L6 -> Ast	0.00407873
Ast	L4/6	APOE	LRP6	0.237273	3	APOE_LRP6	APOE - LRP6	APOE	Secreted Signaling	22461740	Ast -> L4/6	0.0147788			L2/3	Oli	APP	APLP1	0.504346	3	APP_APLP1	APP - APLP1	APP	Secreted Signaling	19126676	L2/3 -> Oli	0.137688
Mic	L4/6	APOE	LRP6	0.193768	3	APOE_LRP6	APOE - LRP6	APOE	Secreted Signaling	22461740	Mic -> L4/6	0.00573703			L4/5	Oli	APP	APLP1	0.503218	3	APP_APLP1	APP - APLP1	APP	Secreted Signaling	19126676	L4/5 -> Oli	0.137077
Ast	L5/6	APOE	LRP6	0.247133	3	APOE_LRP6	APOE - LRP6	APOE	Secreted Signaling	22461740	Ast -> L5/6	0.0174853			L4/6	Oli	APP	APLP1	0.505872	3	APP_APLP1	APP - APLP1	APP	Secreted Signaling	19126676	L4/6 -> Oli	0.138514
Mic	L5/6	APOE	LRP6	0.200362	3	APOE_LRP6	APOE - LRP6	APOE	Secreted Signaling	22461740	Mic -> L5/6	0.00679906			L5	Oli	APP	APLP1	0.444968	3	APP_APLP1	APP - APLP1	APP	Secreted Signaling	19126676	L5 -> Oli	0.105679
Ast	L6	APOE	LRP6	0.243105	3	APOE_LRP6	APOE - LRP6	APOE	Secreted Signaling	22461740	Ast -> L6	0.0163514			L5/6	Oli	APP	APLP1	0.494862	3	APP_APLP1	APP - APLP1	APP	Secreted Signaling	19126676	L5/6 -> Oli	0.132554
Mic	L6	APOE	LRP6	0.197678	3	APOE_LRP6	APOE - LRP6	APOE	Secreted Signaling	22461740	Mic -> L6	0.00635368			L6	Oli	APP	APLP1	0.532506	3	APP_APLP1	APP - APLP1	APP	Secreted Signaling	19126676	L6 -> Oli	0.152909
Ast	L5/6	APOE	LRP8	0.223673	3	APOE_LRP8	APOE - LRP8	APOE	Secreted Signaling	12950167	Ast -> L5/6	0.0114379			ES	Mic	APP	CD74	0.245341	3	APP_CD74	APP - CD74	APP	Cell-Cell Contact	PMID: 19849849	ES -> Mic	0.016976
Mic	L5/6	APOE	LRP8	0.184531	3	APOE_LRP8	APOE - LRP8	APOE	Secreted Signaling	12950167	Mic -> L5/6	0.00443092			L2/3	Mic	APP	CD74	0.358243	3	APP_CD74	APP - CD74	APP	Cell-Cell Contact	PMID: 19849849	L2/3 -> Mic	0.0613354
Ast	L2/3	APOE	SORL1	0.445888	3	APOE_SORL1	APOE - SORL1	APOE	Secreted Signaling	11294867	Ast -> L2/3	0.10617			L4/5	Mic	APP	CD74	0.357624	3	APP_CD74	APP - CD74	APP	Cell-Cell Contact	PMID: 19849849	L4/5 -> Mic	0.0610396
Mic	L2/3	APOE	SORL1	0.319433	3	APOE_SORL1	APOE - SORL1	APOE	Secreted Signaling	11294867	Mic -> L2/3	0.043694			L4/6	Mic	APP	CD74	0.359082	3	APP_CD74	APP - CD74	APP	Cell-Cell Contact	PMID: 19849849	L4/6 -> Mic	0.0617364
Ast	L4/5	APOE	SORL1	0.419335	3	APOE_SORL1	APOE - SORL1	APOE	Secreted Signaling	11294867	Ast -> L4/5	0.0921141			L5	Mic	APP	CD74	0.32506	3	APP_CD74	APP - CD74	APP	Cell-Cell Contact	PMID: 19849849	L5 -> Mic	0.046127
Mic	L4/5	APOE	SORL1	0.304714	3	APOE_SORL1	APOE - SORL1	APOE	Secreted Signaling	11294867	Mic -> L4/5	0.0375618			L5/6	Mic	APP	CD74	0.353021	3	APP_CD74	APP - CD74	APP	Cell-Cell Contact	PMID: 19849849	L5/6 -> Mic	0.0588543
Ast	L4/6	APOE	SORL1	0.437819	3	APOE_SORL1	APOE - SORL1	APOE	Secreted Signaling	11294867	Ast -> L4/6	0.101871			L6	Mic	APP	CD74	0.373593	3	APP_CD74	APP - CD74	APP	Cell-Cell Contact	PMID: 19849849	L6 -> Mic	0.0687892
Mic	L4/6	APOE	SORL1	0.31499	3	APOE_SORL1	APOE - SORL1	APOE	Secreted Signaling	11294867	Mic -> L4/6	0.0418066			LS	Mic	APP	CD74	0.27498	3	APP_CD74	APP - CD74	APP	Cell-Cell Contact	PMID: 19849849	LS -> Mic	0.026341
Ast	L5	APOE	SORL1	0.45683	3	APOE_SORL1	APOE - SORL1	APOE	Secreted Signaling	11294867	Ast -> L5	0.112029			ES	Ast	APP	LRP1	0.218695	3	APP_LRP1	APP - LRP1	APP	Secreted Signaling	12212791	ES -> Ast	0.0103312
Mic	L5	APOE	SORL1	0.325419	3	APOE_SORL1	APOE - SORL1	APOE	Secreted Signaling	11294867	Mic -> L5	0.0462838			L2/3	Ast	APP	LRP1	0.305791	3	APP_LRP1	APP - LRP1	APP	Secreted Signaling	12212791	L2/3 -> Ast	0.0379985
Ast	L5/6	APOE	SORL1	0.396979	3	APOE_SORL1	APOE - SORL1	APOE	Secreted Signaling	11294867	Ast -> L5/6	0.0805381			L4/5	Ast	APP	LRP1	0.305328	3	APP_LRP1	APP - LRP1	APP	Secreted Signaling	12212791	L4/5 -> Ast	0.0378107
Mic	L5/6	APOE	SORL1	0.292091	3	APOE_SORL1	APOE - SORL1	APOE	Secreted Signaling	11294867	Mic -> L5/6	0.0325953			L4/6	Ast	APP	LRP1	0.306417	3	APP_LRP1	APP - LRP1	APP	Secreted Signaling	12212791	L4/6 -> Ast	0.0382531
Ast	L6	APOE	SORL1	0.354072	3	APOE_SORL1	APOE - SORL1	APOE	Secreted Signaling	11294867	Ast -> L6	0.0593513			L5	Ast	APP	LRP1	0.280795	3	APP_LRP1	APP - LRP1	APP	Secreted Signaling	12212791	L5 -> Ast	0.0284015
Mic	L6	APOE	SORL1	0.267203	3	APOE_SORL1	APOE - SORL1	APOE	Secreted Signaling	11294867	Mic -> L6	0.0236956			L5/6	Ast	APP	LRP1	0.301886	3	APP_LRP1	APP - LRP1	APP	Secreted Signaling	12212791	L5/6 -> Ast	0.0364248
Ast	LS	APOE	SORL1	0.304551	3	APOE_SORL1	APOE - SORL1	APOE	Secreted Signaling	11294867	Ast -> LS	0.0374959			L6	Ast	APP	LRP1	0.317209	3	APP_LRP1	APP - LRP1	APP	Secreted Signaling	12212791	L6 -> Ast	0.0427454
Mic	LS	APOE	SORL1	0.237216	3	APOE_SORL1	APOE - SORL1	APOE	Secreted Signaling	11294867	Mic -> LS	0.0147639			LS	Ast	APP	LRP1	0.242159	3	APP_LRP1	APP - LRP1	APP	Secreted Signaling	12212791	LS -> Ast	0.0160905
Oli	L2/3	APP	APLP1	0.404679	3	APP_APLP1	APP - APLP1	APP	Secreted Signaling	19126676	Oli -> L2/3	0.0844921			ES	Ast	APP	NOTCH2	0.213381	3	APP_NOTCH2	APP - NOTCH2	APP	Secreted Signaling	16118793	ES -> Ast	0.00921929
Oli	L4/5	APP	APLP1	0.382544	3	APP_APLP1	APP - APLP1	APP	Secreted Signaling	19126676	Oli -> L4/5	0.0732353			L2/3	Ast	APP	NOTCH2	0.295765	3	APP_NOTCH2	APP - NOTCH2	APP	Secreted Signaling	16118793	L2/3 -> Ast	0.0340111
Oli	L4/6	APP	APLP1	0.402013	3	APP_APLP1	APP - APLP1	APP	Secreted Signaling	19126676	Oli -> L4/6	0.0831189			L4/5	Ast	APP	NOTCH2	0.29533	3	APP_NOTCH2	APP - NOTCH2	APP	Secreted Signaling	16118793	L4/5 -> Ast	0.0338423
Oli	L6	APP	APLP1	0.407255	3	APP_APLP1	APP - APLP1	APP	Secreted Signaling	19126676	Oli -> L6	0.0858234			L4/6	Ast	APP	NOTCH2	0.296352	3	APP_NOTCH2	APP - NOTCH2	APP	Secreted Signaling	16118793	L4/6 -> Ast	0.03424
Oli	L2/3	APP	APLP2	0.352577	3	APP_APLP2	APP - APLP2	APP	Secreted Signaling	19126676	Oli -> L2/3	0.0586445			L5	Ast	APP	NOTCH2	0.272241	3	APP_NOTCH2	APP - NOTCH2	APP	Secreted Signaling	16118793	L5 -> Ast	0.0253946
Oli	L4/5	APP	APLP2	0.348337	3	APP_APLP2	APP - APLP2	APP	Secreted Signaling	19126676	Oli -> L4/5	0.0566547			L5/6	Ast	APP	NOTCH2	0.292096	3	APP_NOTCH2	APP - NOTCH2	APP	Secreted Signaling	16118793	L5/6 -> Ast	0.032597
Oli	L4/6	APP	APLP2	0.37517	3	APP_APLP2	APP - APLP2	APP	Secreted Signaling	19126676	Oli -> L4/6	0.0695673			L6	Ast	APP	NOTCH2	0.306482	3	APP_NOTCH2	APP - NOTCH2	APP	Secreted Signaling	16118793	L6 -> Ast	0.0382798
Oli	L5	APP	APLP2	0.264359	3	APP_APLP2	APP - APLP2	APP	Secreted Signaling	19126676	Oli -> L5	0.0227604			LS	Ast	APP	NOTCH2	0.235695	3	APP_NOTCH2	APP - NOTCH2	APP	Secreted Signaling	16118793	LS -> Ast	0.0143678
Oli	L5/6	APP	APLP2	0.260747	3	APP_APLP2	APP - APLP2	APP	Secreted Signaling	19126676	Oli -> L5/6	0.0215983			ES	Oli	APP	PLD1	0.228629	3	APP_PLD1	APP - PLD1	APP	Secreted Signaling	16797788	ES -> Oli	0.0126019
Oli	L6	APP	APLP2	0.362791	3	APP_APLP2	APP - APLP2	APP	Secreted Signaling	19126676	Oli -> L6	0.0635193			L2/3	Oli	APP	PLD1	0.324923	3	APP_PLD1	APP - PLD1	APP	Secreted Signaling	16797788	L2/3 -> Oli	0.0460671
Oli	LS	APP	APLP2	0.284933	3	APP_APLP2	APP - APLP2	APP	Secreted Signaling	19126676	Oli -> LS	0.029909			L4/5	Oli	APP	PLD1	0.324405	3	APP_PLD1	APP - PLD1	APP	Secreted Signaling	16797788	L4/5 -> Oli	0.0458413
Oli	L2/3	APP	DCC	0.278907	3	APP_DCC	APP - DCC	APP	Secreted Signaling	22782894	Oli -> L2/3	0.0277248			L4/6	Oli	APP	PLD1	0.325623	3	APP_PLD1	APP - PLD1	APP	Secreted Signaling	16797788	L4/6 -> Oli	0.0463732
Oli	L4/5	APP	DCC	0.468943	3	APP_DCC	APP - DCC	APP	Secreted Signaling	22782894	Oli -> L4/5	0.118546			L5	Oli	APP	PLD1	0.297032	3	APP_PLD1	APP - PLD1	APP	Secreted Signaling	16797788	L5 -> Oli	0.0345054
Oli	L4/6	APP	DCC	0.415587	3	APP_DCC	APP - DCC	APP	Secreted Signaling	22782894	Oli -> L4/6	0.0901542			L5/6	Oli	APP	PLD1	0.320553	3	APP_PLD1	APP - PLD1	APP	Secreted Signaling	16797788	L5/6 -> Oli	0.0441746
Oli	L5	APP	DCC	0.506639	3	APP_DCC	APP - DCC	APP	Secreted Signaling	22782894	Oli -> L5	0.138929			L6	Oli	APP	PLD1	0.337725	3	APP_PLD1	APP - PLD1	APP	Secreted Signaling	16797788	L6 -> Oli	0.0517678
Oli	L2/3	APP	GPC1	0.253958	3	APP_GPC1	APP - GPC1	APP	Secreted Signaling	15084524	Oli -> L2/3	0.0194939			LS	Oli	APP	PLD1	0.254316	3	APP_PLD1	APP - PLD1	APP	Secreted Signaling	16797788	LS -> Oli	0.019602
Oli	L4/5	APP	GPC1	0.235877	3	APP_GPC1	APP - GPC1	APP	Secreted Signaling	15084524	Oli -> L4/5	0.0144149			L2/3	Ast	APP	SORL1	0.298833	3	APP_SORL1	APP - SORL1	APP	Secreted Signaling	24833601	L2/3 -> Ast	0.0352127
Oli	L4/6	APP	GPC1	0.250721	3	APP_GPC1	APP - GPC1	APP	Secreted Signaling	15084524	Oli -> L4/6	0.0185275			L4/5	Ast	APP	SORL1	0.29839	3	APP_SORL1	APP - SORL1	APP	Secreted Signaling	24833601	L4/5 -> Ast	0.0350381
Oli	L5	APP	GPC1	0.233307	3	APP_GPC1	APP - GPC1	APP	Secreted Signaling	15084524	Oli -> L5	0.0137571			L4/6	Ast	APP	SORL1	0.299432	3	APP_SORL1	APP - SORL1	APP	Secreted Signaling	24833601	L4/6 -> Ast	0.0354493
Oli	L5/6	APP	GPC1	0.239561	3	APP_GPC1	APP - GPC1	APP	Secreted Signaling	15084524	Oli -> L5/6	0.015386			L5/6	Ast	APP	SORL1	0.295093	3	APP_SORL1	APP - SORL1	APP	Secreted Signaling	24833601	L5/6 -> Ast	0.0337503
Oli	L6	APP	GPC1	0.239457	3	APP_GPC1	APP - GPC1	APP	Secreted Signaling	15084524	Oli -> L6	0.015358			L6	Ast	APP	SORL1	0.309763	3	APP_SORL1	APP - SORL1	APP	Secreted Signaling	24833601	L6 -> Ast	0.0396259
Oli	ES	APP	GRM7	0.342176	3	APP_GRM7	APP - GRM7	APP	Secreted Signaling	32196115	Oli -> ES	0.0538006			ES	Mic	APP	SORL1	0.321371	3	APP_SORL1	APP - SORL1	APP	Secreted Signaling	24833601	ES -> Mic	0.0445267
Oli	L2/3	APP	GRM7	0.514511	3	APP_GRM7	APP - GRM7	APP	Secreted Signaling	32196115	Oli -> L2/3	0.143189			L2/3	Mic	APP	SORL1	0.526929	3	APP_SORL1	APP - SORL1	APP	Secreted Signaling	24833601	L2/3 -> Mic	0.1499
Oli	L4/5	APP	GRM7	0.538826	3	APP_GRM7	APP - GRM7	APP	Secreted Signaling	32196115	Oli -> L4/5	0.156314			L4/5	Mic	APP	SORL1	0.525716	3	APP_SORL1	APP - SORL1	APP	Secreted Signaling	24833601	L4/5 -> Mic	0.149245
Oli	L4/6	APP	GRM7	0.422717	3	APP_GRM7	APP - GRM7	APP	Secreted Signaling	32196115	Oli -> L4/6	0.0938882			L4/6	Mic	APP	SORL1	0.528572	3	APP_SORL1	APP - SORL1	APP	Secreted Signaling	24833601	L4/6 -> Mic	0.150787
Oli	L2/3	APP	LRP1	0.256403	3	APP_LRP1	APP - LRP1	APP	Secreted Signaling	12212791	Oli -> L2/3	0.0202398			L5	Mic	APP	SORL1	0.463162	3	APP_SORL1	APP - SORL1	APP	Secreted Signaling	24833601	L5 -> Mic	0.115432
Oli	L4/5	APP	LRP1	0.244603	3	APP_LRP1	APP - LRP1	APP	Secreted Signaling	12212791	Oli -> L4/5	0.0167683			L5/6	Mic	APP	SORL1	0.516727	3	APP_SORL1	APP - SORL1	APP	Secreted Signaling	24833601	L5/6 -> Mic	0.144387
Oli	L4/6	APP	LRP1	0.246506	3	APP_LRP1	APP - LRP1	APP	Secreted Signaling	12212791	Oli -> L4/6	0.0173062			L6	Mic	APP	SORL1	0.557258	3	APP_SORL1	APP - SORL1	APP	Secreted Signaling	24833601	L6 -> Mic	0.166211
Oli	L5/6	APP	LRP1	0.239894	3	APP_LRP1	APP - LRP1	APP	Secreted Signaling	12212791	Oli -> L5/6	0.0154752			LS	Mic	APP	SORL1	0.372068	3	APP_SORL1	APP - SORL1	APP	Secreted Signaling	24833601	LS -> Mic	0.0680384
Oli	L6	APP	LRP1	0.305365	3	APP_LRP1	APP - LRP1	APP	Secreted Signaling	12212791	Oli -> L6	0.0378257			L2/3	Oli	ARF1	INSR	0.253454	3	ARF1_INSR	ARF1 - INSR	ARF1	Secreted Signaling	9197239	L2/3 -> Oli	0.0193418
Oli	L2/3	APP	LRP6	0.233512	3	APP_LRP6	APP - LRP6	APP	Secreted Signaling	30232325	Oli -> L2/3	0.0138091			L4/5	Oli	ARF1	INSR	0.249412	3	ARF1_INSR	ARF1 - INSR	ARF1	Secreted Signaling	9197239	L4/5 -> Oli	0.0181437
Oli	L4/6	APP	LRP6	0.230561	3	APP_LRP6	APP - LRP6	APP	Secreted Signaling	30232325	Oli -> L4/6	0.0130725			L4/6	Oli	ARF1	INSR	0.249547	3	ARF1_INSR	ARF1 - INSR	ARF1	Secreted Signaling	9197239	L4/6 -> Oli	0.0181831
Oli	L5/6	APP	LRP6	0.239879	3	APP_LRP6	APP - LRP6	APP	Secreted Signaling	30232325	Oli -> L5/6	0.0154713			L5	Oli	ARF1	INSR	0.203796	3	ARF1_INSR	ARF1 - INSR	ARF1	Secreted Signaling	9197239	L5 -> Oli	0.0073956
Oli	L6	APP	LRP6	0.236075	3	APP_LRP6	APP - LRP6	APP	Secreted Signaling	30232325	Oli -> L6	0.0144661			L5/6	Oli	ARF1	INSR	0.202699	3	ARF1_INSR	ARF1 - INSR	ARF1	Secreted Signaling	9197239	L5/6 -> Oli	0.00720182
Oli	L2/3	APP	RPSA	0.254363	3	APP_RPSA	APP - RPSA	APP	Secreted Signaling	24990253	Oli -> L2/3	0.0196164			L6	Oli	ARF1	INSR	0.25051	3	ARF1_INSR	ARF1 - INSR	ARF1	Secreted Signaling	9197239	L6 -> Oli	0.0184653
Oli	L4/5	APP	RPSA	0.265692	3	APP_RPSA	APP - RPSA	APP	Secreted Signaling	24990253	Oli -> L4/5	0.0231964			LS	Oli	ARF1	INSR	0.228552	3	ARF1_INSR	ARF1 - INSR	ARF1	Secreted Signaling	9197239	LS -> Oli	0.0125835
Oli	L4/6	APP	RPSA	0.263707	3	APP_RPSA	APP - RPSA	APP	Secreted Signaling	24990253	Oli -> L4/6	0.0225484			L4/6	Ast	ARF4	EGFR	0.167615	3	ARF4_EGFR	ARF4 - EGFR	ARF4	Secreted Signaling	2200472812446720	L4/6 -> Ast	0.00256437
Oli	L5	APP	RPSA	0.252464	3	APP_RPSA	APP - RPSA	APP	Secreted Signaling	24990253	Oli -> L5	0.0190448			L6	Ast	ARF4	EGFR	0.177252	3	ARF4_EGFR	ARF4 - EGFR	ARF4	Secreted Signaling	2200472812446720	L6 -> Ast	0.00354685
Oli	L5/6	APP	RPSA	0.252685	3	APP_RPSA	APP - RPSA	APP	Secreted Signaling	24990253	Oli -> L5/6	0.019111			L4/6	Ast	BCAN	EGFR	0.161965	3	BCAN_EGFR	BCAN - EGFR	BCAN	Secreted Signaling	32196115	L4/6 -> Ast	0.00208252
Oli	L6	APP	RPSA	0.359541	3	APP_RPSA	APP - RPSA	APP	Secreted Signaling	24990253	Oli -> L6	0.0619565			L4/6	Ast	BCAN	NRCAM	0.203864	3	BCAN_NRCAM	BCAN - NRCAM	BCAN	Secreted Signaling	32196115	L4/6 -> Ast	0.0074078
Oli	L2/3	APP	SORL1	0.424694	3	APP_SORL1	APP - SORL1	APP	Secreted Signaling	24833601	Oli -> L2/3	0.094928			L6	Ast	BDNF	NTRK2	0.281423	3	BDNF_NTRK2	BDNF - NTRK2	NT	Secreted Signaling	PMID: 27908981	L6 -> Ast	0.0286278
Oli	L4/5	APP	SORL1	0.40027	3	APP_SORL1	APP - SORL1	APP	Secreted Signaling	24833601	Oli -> L4/5	0.0822238			L6	Oli	BDNF	SORT1	0.198343	3	BDNF_SORT1	BDNF - SORT1	BDNF	Secreted Signaling	15987945	L6 -> Oli	0.00646236
Oli	L4/6	APP	SORL1	0.417279	3	APP_SORL1	APP - SORL1	APP	Secreted Signaling	24833601	Oli -> L4/6	0.0910383			L2/3	Ast	CADM1	CADM1	0.522811	3	CADM1_CADM1	CADM1 - CADM1	CADM	Cell-Cell Contact	PMID: 24503895	L2/3 -> Ast	0.147676
Oli	L5	APP	SORL1	0.43474	3	APP_SORL1	APP - SORL1	APP	Secreted Signaling	24833601	Oli -> L5	0.100236			L4/5	Ast	CADM1	CADM1	0.55846	3	CADM1_CADM1	CADM1 - CADM1	CADM	Cell-Cell Contact	PMID: 24503895	L4/5 -> Ast	0.166854
Oli	L5/6	APP	SORL1	0.379654	3	APP_SORL1	APP - SORL1	APP	Secreted Signaling	24833601	Oli -> L5/6	0.0717924			L4/6	Ast	CADM1	CADM1	0.43352	3	CADM1_CADM1	CADM1 - CADM1	CADM	Cell-Cell Contact	PMID: 24503895	L4/6 -> Ast	0.0995897
Oli	L6	APP	SORL1	0.339936	3	APP_SORL1	APP - SORL1	APP	Secreted Signaling	24833601	Oli -> L6	0.0527742			L5	Ast	CADM1	CADM1	0.552806	3	CADM1_CADM1	CADM1 - CADM1	CADM	Cell-Cell Contact	PMID: 24503895	L5 -> Ast	0.163825
Oli	LS	APP	SORL1	0.293811	3	APP_SORL1	APP - SORL1	APP	Secreted Signaling	24833601	Oli -> LS	0.0332552			L5/6	Ast	CADM1	CADM1	0.395374	3	CADM1_CADM1	CADM1 - CADM1	CADM	Cell-Cell Contact	PMID: 24503895	L5/6 -> Ast	0.0797188
Oli	L2/3	APP	TNFRSF21	0.225725	3	APP_TNFRSF21	APP - TNFRSF21	APP	Secreted Signaling	19225519	Oli -> L2/3	0.0119124			ES	Ast	CALM1	EGFR	0.241054	3	CALM1_EGFR	CALM1 - EGFR	CALM1	Secreted Signaling	2466573711853560	ES -> Ast	0.0157888
Oli	L4/6	APP	TNFRSF21	0.235929	3	APP_TNFRSF21	APP - TNFRSF21	APP	Secreted Signaling	19225519	Oli -> L4/6	0.0144282			L2/3	Ast	CALM1	EGFR	0.346479	3	CALM1_EGFR	CALM1 - EGFR	CALM1	Secreted Signaling	2466573711853560	L2/3 -> Ast	0.0557891
Oli	L5/6	APP	TNFRSF21	0.233815	3	APP_TNFRSF21	APP - TNFRSF21	APP	Secreted Signaling	19225519	Oli -> L5/6	0.0138858			L4/5	Ast	CALM1	EGFR	0.3494	3	CALM1_EGFR	CALM1 - EGFR	CALM1	Secreted Signaling	2466573711853560	L4/5 -> Ast	0.0571517
Oli	L6	APP	TNFRSF21	0.234104	3	APP_TNFRSF21	APP - TNFRSF21	APP	Secreted Signaling	19225519	Oli -> L6	0.0139593			L4/6	Ast	CALM1	EGFR	0.341017	3	CALM1_EGFR	CALM1 - EGFR	CALM1	Secreted Signaling	2466573711853560	L4/6 -> Ast	0.0532686
Mic	L2/3	C3	CD46	0.199596	3	C3_CD46	C3 - CD46	C3	Secreted Signaling	1717583	Mic -> L2/3	0.0066701			L5	Ast	CALM1	EGFR	0.325011	3	CALM1_EGFR	CALM1 - EGFR	CALM1	Secreted Signaling	2466573711853560	L5 -> Ast	0.0461058
Mic	L4/5	C3	CD46	0.183523	3	C3_CD46	C3 - CD46	C3	Secreted Signaling	1717583	Mic -> L4/5	0.00430095			L5/6	Ast	CALM1	EGFR	0.341005	3	CALM1_EGFR	CALM1 - EGFR	CALM1	Secreted Signaling	2466573711853560	L5/6 -> Ast	0.0532635
Mic	L4/6	C3	CD46	0.196102	3	C3_CD46	C3 - CD46	C3	Secreted Signaling	1717583	Mic -> L4/6	0.00610043			L6	Ast	CALM1	EGFR	0.343422	3	CALM1_EGFR	CALM1 - EGFR	CALM1	Secreted Signaling	2466573711853560	L6 -> Ast	0.0543738
Mic	L5	C3	CD46	0.190836	3	C3_CD46	C3 - CD46	C3	Secreted Signaling	1717583	Mic -> L5	0.00529971			LS	Ast	CALM1	EGFR	0.395133	3	CALM1_EGFR	CALM1 - EGFR	CALM1	Secreted Signaling	2466573711853560	LS -> Ast	0.079596
Mic	L5/6	C3	CD46	0.184146	3	C3_CD46	C3 - CD46	C3	Secreted Signaling	1717583	Mic -> L5/6	0.00438097			L2/3	Ast	CALM1	GRM3	0.353214	3	CALM1_GRM3	CALM1 - GRM3	CALM1	Secreted Signaling	32196115	L2/3 -> Ast	0.0589452
Mic	L6	C3	CD46	0.197619	3	C3_CD46	C3 - CD46	C3	Secreted Signaling	1717583	Mic -> L6	0.00634408			L4/5	Ast	CALM1	GRM3	0.35624	3	CALM1_GRM3	CALM1 - GRM3	CALM1	Secreted Signaling	32196115	L4/5 -> Ast	0.0603799
Mic	L2/3	C3	CD81	0.189537	3	C3_CD81	C3 - CD81	C3	Secreted Signaling	15886112	Mic -> L2/3	0.0051127			L4/6	Ast	CALM1	GRM3	0.347557	3	CALM1_GRM3	CALM1 - GRM3	CALM1	Secreted Signaling	32196115	L4/6 -> Ast	0.0562906
Mic	L4/5	C3	CD81	0.184588	3	C3_CD81	C3 - CD81	C3	Secreted Signaling	15886112	Mic -> L4/5	0.00443841			L5	Ast	CALM1	GRM3	0.330994	3	CALM1_GRM3	CALM1 - GRM3	CALM1	Secreted Signaling	32196115	L5 -> Ast	0.0487423
Mic	L4/6	C3	CD81	0.194994	3	C3_CD81	C3 - CD81	C3	Secreted Signaling	15886112	Mic -> L4/6	0.00592631			L5/6	Ast	CALM1	GRM3	0.347545	3	CALM1_GRM3	CALM1 - GRM3	CALM1	Secreted Signaling	32196115	L5/6 -> Ast	0.0562852
Mic	L5/6	C3	CD81	0.193386	3	C3_CD81	C3 - CD81	C3	Secreted Signaling	15886112	Mic -> L5/6	0.00567886			L6	Ast	CALM1	GRM3	0.350047	3	CALM1_GRM3	CALM1 - GRM3	CALM1	Secreted Signaling	32196115	L6 -> Ast	0.0574547
Mic	L6	C3	CD81	0.1992	3	C3_CD81	C3 - CD81	C3	Secreted Signaling	15886112	Mic -> L6	0.00660403			LS	Ast	CALM1	GRM3	0.403684	3	CALM1_GRM3	CALM1 - GRM3	CALM1	Secreted Signaling	32196115	LS -> Ast	0.0839791
Mic	ES	C3	GRM7	0.264965	3	C3_GRM7	C3 - GRM7	C3	Secreted Signaling	32196115	Mic -> ES	0.0229581			L2/3	Oli	CALM1	GRM3	0.387223	3	CALM1_GRM3	CALM1 - GRM3	CALM1	Secreted Signaling	32196115	L2/3 -> Oli	0.0755854
Mic	L2/3	C3	GRM7	0.365026	3	C3_GRM7	C3 - GRM7	C3	Secreted Signaling	32196115	Mic -> L2/3	0.0646009			L4/5	Oli	CALM1	GRM3	0.390797	3	CALM1_GRM3	CALM1 - GRM3	CALM1	Secreted Signaling	32196115	L4/5 -> Oli	0.0773918
Mic	L4/5	C3	GRM7	0.378304	3	C3_GRM7	C3 - GRM7	C3	Secreted Signaling	32196115	Mic -> L4/5	0.0711206			L4/6	Oli	CALM1	GRM3	0.38055	3	CALM1_GRM3	CALM1 - GRM3	CALM1	Secreted Signaling	32196115	L4/6 -> Oli	0.072239
Mic	L4/6	C3	GRM7	0.313217	3	C3_GRM7	C3 - GRM7	C3	Secreted Signaling	32196115	Mic -> L4/6	0.0410618			L5	Oli	CALM1	GRM3	0.361078	3	CALM1_GRM3	CALM1 - GRM3	CALM1	Secreted Signaling	32196115	L5 -> Oli	0.0626942
Mic	L5	C3	GRM7	0.230499	3	C3_GRM7	C3 - GRM7	C3	Secreted Signaling	32196115	Mic -> L5	0.0130573			L5/6	Oli	CALM1	GRM3	0.380536	3	CALM1_GRM3	CALM1 - GRM3	CALM1	Secreted Signaling	32196115	L5/6 -> Oli	0.0722321
Mic	L5/6	C3	GRM7	0.216167	3	C3_GRM7	C3 - GRM7	C3	Secreted Signaling	32196115	Mic -> L5/6	0.00979341			L6	Oli	CALM1	GRM3	0.383486	3	CALM1_GRM3	CALM1 - GRM3	CALM1	Secreted Signaling	32196115	L6 -> Oli	0.0737071
Mic	L6	C3	GRM7	0.249525	3	C3_GRM7	C3 - GRM7	C3	Secreted Signaling	32196115	Mic -> L6	0.0181766			LS	Oli	CALM1	GRM3	0.447224	3	CALM1_GRM3	CALM1 - GRM3	CALM1	Secreted Signaling	32196115	LS -> Oli	0.106884
Mic	L2/3	C3	LRP1	0.209562	3	C3_LRP1	C3 - LRP1	C3	Secreted Signaling	10608878	Mic -> L2/3	0.00846472			L2/3	Oli	CALM1	INSR	0.342419	3	CALM1_INSR	CALM1 - INSR	CALM1	Secreted Signaling	32196115	L2/3 -> Oli	0.0539122
Mic	L4/5	C3	LRP1	0.201529	3	C3_LRP1	C3 - LRP1	C3	Secreted Signaling	10608878	Mic -> L4/5	0.00699846			L4/5	Oli	CALM1	INSR	0.345278	3	CALM1_INSR	CALM1 - INSR	CALM1	Secreted Signaling	32196115	L4/5 -> Oli	0.0552316
Mic	L4/6	C3	LRP1	0.202833	3	C3_LRP1	C3 - LRP1	C3	Secreted Signaling	10608878	Mic -> L4/6	0.00722524			L4/6	Oli	CALM1	INSR	0.337073	3	CALM1_INSR	CALM1 - INSR	CALM1	Secreted Signaling	32196115	L4/6 -> Oli	0.0514719
Mic	L5/6	C3	LRP1	0.198291	3	C3_LRP1	C3 - LRP1	C3	Secreted Signaling	10608878	Mic -> L5/6	0.00645382			L5	Oli	CALM1	INSR	0.3214	3	CALM1_INSR	CALM1 - INSR	CALM1	Secreted Signaling	32196115	L5 -> Oli	0.0445393
Mic	L6	C3	LRP1	0.241779	3	C3_LRP1	C3 - LRP1	C3	Secreted Signaling	10608878	Mic -> L6	0.0159865			L5/6	Oli	CALM1	INSR	0.337062	3	CALM1_INSR	CALM1 - INSR	CALM1	Secreted Signaling	32196115	L5/6 -> Oli	0.0514669
Ast	L2/3	CADM1	CADM1	0.522811	3	CADM1_CADM1	CADM1 - CADM1	CADM	Cell-Cell Contact	PMID: 24503895	Ast -> L2/3	0.147676			L6	Oli	CALM1	INSR	0.339427	3	CALM1_INSR	CALM1 - INSR	CALM1	Secreted Signaling	32196115	L6 -> Oli	0.0525419
Ast	L4/5	CADM1	CADM1	0.55846	3	CADM1_CADM1	CADM1 - CADM1	CADM	Cell-Cell Contact	PMID: 24503895	Ast -> L4/5	0.166854			LS	Oli	CALM1	INSR	0.38999	3	CALM1_INSR	CALM1 - INSR	CALM1	Secreted Signaling	32196115	LS -> Oli	0.0769834
Ast	L4/6	CADM1	CADM1	0.43352	3	CADM1_CADM1	CADM1 - CADM1	CADM	Cell-Cell Contact	PMID: 24503895	Ast -> L4/6	0.0995897			ES	Mic	CALM1	KCNQ3	0.356599	3	CALM1_KCNQ3	CALM1 - KCNQ3	CALM1	Secreted Signaling	27564677	ES -> Mic	0.0605508
Ast	L5	CADM1	CADM1	0.552806	3	CADM1_CADM1	CADM1 - CADM1	CADM	Cell-Cell Contact	PMID: 24503895	Ast -> L5	0.163825			L2/3	Mic	CALM1	KCNQ3	0.605676	3	CALM1_KCNQ3	CALM1 - KCNQ3	CALM1	Secreted Signaling	27564677	L2/3 -> Mic	0.191849
Ast	L5/6	CADM1	CADM1	0.395374	3	CADM1_CADM1	CADM1 - CADM1	CADM	Cell-Cell Contact	PMID: 24503895	Ast -> L5/6	0.0797188			L4/5	Mic	CALM1	KCNQ3	0.613335	3	CALM1_KCNQ3	CALM1 - KCNQ3	CALM1	Secreted Signaling	27564677	L4/5 -> Mic	0.195845
Oli	L2/3	CALM1	CACNA1C	0.334079	3	CALM1_CACNA1C	CALM1 - CACNA1C	CALM1	Secreted Signaling	30926461	Oli -> L2/3	0.0501217			L4/6	Mic	CALM1	KCNQ3	0.591454	3	CALM1_KCNQ3	CALM1 - KCNQ3	CALM1	Secreted Signaling	27564677	L4/6 -> Mic	0.184382
Oli	L4/5	CALM1	CACNA1C	0.327545	3	CALM1_CACNA1C	CALM1 - CACNA1C	CALM1	Secreted Signaling	30926461	Oli -> L4/5	0.0472162			L5	Mic	CALM1	KCNQ3	0.550552	3	CALM1_KCNQ3	CALM1 - KCNQ3	CALM1	Secreted Signaling	27564677	L5 -> Mic	0.162617
Ast	L2/3	CALM1	CRHR1	0.191296	3	CALM1_CRHR1	CALM1 - CRHR1	CALM1	Secreted Signaling	32196115	Ast -> L2/3	0.00536686			L5/6	Mic	CALM1	KCNQ3	0.591425	3	CALM1_KCNQ3	CALM1 - KCNQ3	CALM1	Secreted Signaling	27564677	L5/6 -> Mic	0.184366
Oli	L2/3	CALM1	CRHR1	0.199404	3	CALM1_CRHR1	CALM1 - CRHR1	CALM1	Secreted Signaling	32196115	Oli -> L2/3	0.00663795			L6	Mic	CALM1	KCNQ3	0.597699	3	CALM1_KCNQ3	CALM1 - KCNQ3	CALM1	Secreted Signaling	27564677	L6 -> Mic	0.187668
Ast	L4/5	CALM1	CRHR1	0.184064	3	CALM1_CRHR1	CALM1 - CRHR1	CALM1	Secreted Signaling	32196115	Ast -> L4/5	0.00437037			LS	Mic	CALM1	KCNQ3	0.737823	3	CALM1_KCNQ3	CALM1 - KCNQ3	CALM1	Secreted Signaling	27564677	LS -> Mic	0.25786
Oli	L4/5	CALM1	CRHR1	0.191567	3	CALM1_CRHR1	CALM1 - CRHR1	CALM1	Secreted Signaling	32196115	Oli -> L4/5	0.00540673			LS	Oli	CALM1	PDE1A	0.422893	3	CALM1_PDE1A	CALM1 - PDE1A	CALM1	Secreted Signaling	23456740	LS -> Oli	0.0939806
Ast	L4/6	CALM1	CRHR1	0.185203	3	CALM1_CRHR1	CALM1 - CRHR1	CALM1	Secreted Signaling	32196115	Ast -> L4/6	0.00451898			ES	Oli	CALM1	PDE1C	0.352928	3	CALM1_PDE1C	CALM1 - PDE1C	CALM1	Secreted Signaling	8557689	ES -> Oli	0.0588102
Oli	L4/6	CALM1	CRHR1	0.192801	3	CALM1_CRHR1	CALM1 - CRHR1	CALM1	Secreted Signaling	32196115	Oli -> L4/6	0.00559039			L2/3	Oli	CALM1	PDE1C	0.596591	3	CALM1_PDE1C	CALM1 - PDE1C	CALM1	Secreted Signaling	8557689	L2/3 -> Oli	0.187085
Ast	L5/6	CALM1	CRHR1	0.187736	3	CALM1_CRHR1	CALM1 - CRHR1	CALM1	Secreted Signaling	32196115	Ast -> L5/6	0.00486046			L4/5	Oli	CALM1	PDE1C	0.604065	3	CALM1_PDE1C	CALM1 - PDE1C	CALM1	Secreted Signaling	8557689	L4/5 -> Oli	0.191006
Oli	L5/6	CALM1	CRHR1	0.195544	3	CALM1_CRHR1	CALM1 - CRHR1	CALM1	Secreted Signaling	32196115	Oli -> L5/6	0.00601234			L4/6	Oli	CALM1	PDE1C	0.58271	3	CALM1_PDE1C	CALM1 - PDE1C	CALM1	Secreted Signaling	8557689	L4/6 -> Oli	0.179763
Ast	L6	CALM1	CRHR1	0.18879	3	CALM1_CRHR1	CALM1 - CRHR1	CALM1	Secreted Signaling	32196115	Ast -> L6	0.00500709			L5	Oli	CALM1	PDE1C	0.542771	3	CALM1_PDE1C	CALM1 - PDE1C	CALM1	Secreted Signaling	8557689	L5 -> Oli	0.158437
Oli	L6	CALM1	CRHR1	0.196686	3	CALM1_CRHR1	CALM1 - CRHR1	CALM1	Secreted Signaling	32196115	Oli -> L6	0.0061935			L5/6	Oli	CALM1	PDE1C	0.582682	3	CALM1_PDE1C	CALM1 - PDE1C	CALM1	Secreted Signaling	8557689	L5/6 -> Oli	0.179747
Oli	L5	CALM1	GRM3	0.315937	3	CALM1_GRM3	CALM1 - GRM3	CALM1	Secreted Signaling	32196115	Oli -> L5	0.0422062			L6	Oli	CALM1	PDE1C	0.588806	3	CALM1_PDE1C	CALM1 - PDE1C	CALM1	Secreted Signaling	8557689	L6 -> Oli	0.182985
Ast	L5	CALM1	GRM4	0.182226	3	CALM1_GRM4	CALM1 - GRM4	CALM1	Secreted Signaling	32196115	Ast -> L5	0.00413739			LS	Oli	CALM1	PDE1C	0.725453	3	CALM1_PDE1C	CALM1 - PDE1C	CALM1	Secreted Signaling	8557689	LS -> Oli	0.251969
Oli	L5	CALM1	GRM4	0.189579	3	CALM1_GRM4	CALM1 - GRM4	CALM1	Secreted Signaling	32196115	Oli -> L5	0.00511879			L2/3	Ast	CALM1	PTPRA	0.324066	3	CALM1_PTPRA	CALM1 - PTPRA	CALM1	Secreted Signaling	32196115	L2/3 -> Ast	0.0456939
Oli	L2/3	CALM1	GRM7	0.332677	3	CALM1_GRM7	CALM1 - GRM7	CALM1	Secreted Signaling	12021391	Oli -> L2/3	0.0494932			L4/5	Ast	CALM1	PTPRA	0.326648	3	CALM1_PTPRA	CALM1 - PTPRA	CALM1	Secreted Signaling	32196115	L4/5 -> Ast	0.0468221
Oli	L4/5	CALM1	GRM7	0.343863	3	CALM1_GRM7	CALM1 - GRM7	CALM1	Secreted Signaling	12021391	Oli -> L4/5	0.0545772			L4/6	Ast	CALM1	PTPRA	0.319233	3	CALM1_PTPRA	CALM1 - PTPRA	CALM1	Secreted Signaling	32196115	L4/6 -> Ast	0.0436085
Ast	L5	CALM1	HTR2C	0.320889	3	CALM1_HTR2C	CALM1 - HTR2C	CALM1	Secreted Signaling	32196115	Ast -> L5	0.0443189			L5	Ast	CALM1	PTPRA	0.305038	3	CALM1_PTPRA	CALM1 - PTPRA	CALM1	Secreted Signaling	32196115	L5 -> Ast	0.0376929
Oli	L5	CALM1	HTR2C	0.343287	3	CALM1_HTR2C	CALM1 - HTR2C	CALM1	Secreted Signaling	32196115	Oli -> L5	0.0543117			L5/6	Ast	CALM1	PTPRA	0.319224	3	CALM1_PTPRA	CALM1 - PTPRA	CALM1	Secreted Signaling	32196115	L5/6 -> Ast	0.0436042
Oli	L4/5	CALM1	KCNQ3	0.320355	3	CALM1_KCNQ3	CALM1 - KCNQ3	CALM1	Secreted Signaling	27564677	Oli -> L4/5	0.0440892			L6	Ast	CALM1	PTPRA	0.321362	3	CALM1_PTPRA	CALM1 - PTPRA	CALM1	Secreted Signaling	32196115	L6 -> Ast	0.0445227
Oli	L4/6	CALM1	KCNQ3	0.314962	3	CALM1_KCNQ3	CALM1 - KCNQ3	CALM1	Secreted Signaling	27564677	Oli -> L4/6	0.0417946			LS	Ast	CALM1	PTPRA	0.36686	3	CALM1_PTPRA	CALM1 - PTPRA	CALM1	Secreted Signaling	32196115	LS -> Ast	0.0654917
Ast	L6	CALM1	KCNQ3	0.311312	3	CALM1_KCNQ3	CALM1 - KCNQ3	CALM1	Secreted Signaling	27564677	Ast -> L6	0.0402673			L2/3	Ast	CALM3	EGFR	0.30238	3	CALM3_EGFR	CALM3 - EGFR	CALM3	Secreted Signaling	19527647	L2/3 -> Ast	0.0366221
Oli	L6	CALM1	KCNQ3	0.332454	3	CALM1_KCNQ3	CALM1 - KCNQ3	CALM1	Secreted Signaling	27564677	Oli -> L6	0.0493937			L4/5	Ast	CALM3	EGFR	0.287775	3	CALM3_EGFR	CALM3 - EGFR	CALM3	Secreted Signaling	19527647	L4/5 -> Ast	0.0309637
Ast	L2/3	CALM1	OPRM1	0.169655	3	CALM1_OPRM1	CALM1 - OPRM1	CALM1	Secreted Signaling	11457825	Ast -> L2/3	0.00275502			L4/6	Ast	CALM3	EGFR	0.301248	3	CALM3_EGFR	CALM3 - EGFR	CALM3	Secreted Signaling	19527647	L4/6 -> Ast	0.03617
Oli	L2/3	CALM1	OPRM1	0.176021	3	CALM1_OPRM1	CALM1 - OPRM1	CALM1	Secreted Signaling	11457825	Oli -> L2/3	0.00340964			L5	Ast	CALM3	EGFR	0.281094	3	CALM3_EGFR	CALM3 - EGFR	CALM3	Secreted Signaling	19527647	L5 -> Ast	0.0285092
Ast	L4/5	CALM1	OPRM1	0.185102	3	CALM1_OPRM1	CALM1 - OPRM1	CALM1	Secreted Signaling	11457825	Ast -> L4/5	0.00450561			L5/6	Ast	CALM3	EGFR	0.276369	3	CALM3_EGFR	CALM3 - EGFR	CALM3	Secreted Signaling	19527647	L5/6 -> Ast	0.0268268
Oli	L4/5	CALM1	OPRM1	0.192691	3	CALM1_OPRM1	CALM1 - OPRM1	CALM1	Secreted Signaling	11457825	Oli -> L4/5	0.00557386			L6	Ast	CALM3	EGFR	0.302213	3	CALM3_EGFR	CALM3 - EGFR	CALM3	Secreted Signaling	19527647	L6 -> Ast	0.0365556
Ast	L4/6	CALM1	OPRM1	0.184524	3	CALM1_OPRM1	CALM1 - OPRM1	CALM1	Secreted Signaling	11457825	Ast -> L4/6	0.00442997			LS	Ast	CALM3	EGFR	0.329377	3	CALM3_EGFR	CALM3 - EGFR	CALM3	Secreted Signaling	19527647	LS -> Ast	0.0480251
Oli	L4/6	CALM1	OPRM1	0.192065	3	CALM1_OPRM1	CALM1 - OPRM1	CALM1	Secreted Signaling	11457825	Oli -> L4/6	0.00548039			L2/3	Oli	CALM3	INSR	0.299221	3	CALM3_INSR	CALM3 - INSR	CALM3	Secreted Signaling	32196115	L2/3 -> Oli	0.0353659
Ast	L5/6	CALM1	OPRM1	0.186007	3	CALM1_OPRM1	CALM1 - OPRM1	CALM1	Secreted Signaling	11457825	Ast -> L5/6	0.00462562			L4/5	Oli	CALM3	INSR	0.284896	3	CALM3_INSR	CALM3 - INSR	CALM3	Secreted Signaling	32196115	L4/5 -> Oli	0.0298955
Oli	L5/6	CALM1	OPRM1	0.193671	3	CALM1_OPRM1	CALM1 - OPRM1	CALM1	Secreted Signaling	11457825	Oli -> L5/6	0.00572217			L4/6	Oli	CALM3	INSR	0.298112	3	CALM3_INSR	CALM3 - INSR	CALM3	Secreted Signaling	32196115	L4/6 -> Oli	0.0349287
Ast	L2/3	CALM1	PDE1B	0.177295	3	CALM1_PDE1B	CALM1 - PDE1B	CALM1	Secreted Signaling	32196115	Ast -> L2/3	0.00355177			L5	Oli	CALM3	INSR	0.27834	3	CALM3_INSR	CALM3 - INSR	CALM3	Secreted Signaling	32196115	L5 -> Oli	0.0275233
Oli	L2/3	CALM1	PDE1B	0.184253	3	CALM1_PDE1B	CALM1 - PDE1B	CALM1	Secreted Signaling	32196115	Oli -> L2/3	0.00439487			L5/6	Oli	CALM3	INSR	0.273702	3	CALM3_INSR	CALM3 - INSR	CALM3	Secreted Signaling	32196115	L5/6 -> Oli	0.0258975
Ast	L4/6	CALM1	PDE1B	0.171281	3	CALM1_PDE1B	CALM1 - PDE1B	CALM1	Secreted Signaling	32196115	Ast -> L4/6	0.00291365			L6	Oli	CALM3	INSR	0.299058	3	CALM3_INSR	CALM3 - INSR	CALM3	Secreted Signaling	32196115	L6 -> Oli	0.0353015
Oli	L4/6	CALM1	PDE1B	0.177771	3	CALM1_PDE1B	CALM1 - PDE1B	CALM1	Secreted Signaling	32196115	Oli -> L4/6	0.00360583			LS	Oli	CALM3	INSR	0.325677	3	CALM3_INSR	CALM3 - INSR	CALM3	Secreted Signaling	32196115	LS -> Oli	0.0463965
Ast	L6	CALM1	PDE1B	0.171769	3	CALM1_PDE1B	CALM1 - PDE1B	CALM1	Secreted Signaling	32196115	Ast -> L6	0.0029624			L2/3	Mic	CALM3	KCNQ3	0.494756	3	CALM3_KCNQ3	CALM3 - KCNQ3	CALM3	Secreted Signaling	12032157	L2/3 -> Mic	0.132496
Oli	L6	CALM1	PDE1B	0.178297	3	CALM1_PDE1B	CALM1 - PDE1B	CALM1	Secreted Signaling	32196115	Oli -> L6	0.00366611			L4/5	Mic	CALM3	KCNQ3	0.460078	3	CALM3_KCNQ3	CALM3 - KCNQ3	CALM3	Secreted Signaling	12032157	L4/5 -> Mic	0.113774
Ast	L2/3	CALM1	PTH2R	0.185265	3	CALM1_PTH2R	CALM1 - PTH2R	CALM1	Secreted Signaling	32196115	Ast -> L2/3	0.00452715			L4/6	Mic	CALM3	KCNQ3	0.492031	3	CALM3_KCNQ3	CALM3 - KCNQ3	CALM3	Secreted Signaling	12032157	L4/6 -> Mic	0.131022
Oli	L2/3	CALM1	PTH2R	0.192868	3	CALM1_PTH2R	CALM1 - PTH2R	CALM1	Secreted Signaling	32196115	Oli -> L2/3	0.00560048			L5	Mic	CALM3	KCNQ3	0.444576	3	CALM3_KCNQ3	CALM3 - KCNQ3	CALM3	Secreted Signaling	12032157	L5 -> Mic	0.10547
Ast	L4/6	CALM1	PTH2R	0.177534	3	CALM1_PTH2R	CALM1 - PTH2R	CALM1	Secreted Signaling	32196115	Ast -> L4/6	0.00357876			L5/6	Mic	CALM3	KCNQ3	0.433751	3	CALM3_KCNQ3	CALM3 - KCNQ3	CALM3	Secreted Signaling	12032157	L5/6 -> Mic	0.0997117
Oli	L4/6	CALM1	PTH2R	0.18451	3	CALM1_PTH2R	CALM1 - PTH2R	CALM1	Secreted Signaling	32196115	Oli -> L4/6	0.00442824			L6	Mic	CALM3	KCNQ3	0.494355	3	CALM3_KCNQ3	CALM3 - KCNQ3	CALM3	Secreted Signaling	12032157	L6 -> Mic	0.132279
Ast	L6	CALM1	PTH2R	0.171969	3	CALM1_PTH2R	CALM1 - PTH2R	CALM1	Secreted Signaling	32196115	Ast -> L6	0.0029825			LS	Mic	CALM3	KCNQ3	0.561594	3	CALM3_KCNQ3	CALM3 - KCNQ3	CALM3	Secreted Signaling	12032157	LS -> Mic	0.168529
Oli	L6	CALM1	PTH2R	0.178512	3	CALM1_PTH2R	CALM1 - PTH2R	CALM1	Secreted Signaling	32196115	Oli -> L6	0.00369097			L2/3	Oli	CALM3	PDE1A	0.319233	3	CALM3_PDE1A	CALM3 - PDE1A	CALM3	Secreted Signaling	23456740	L2/3 -> Oli	0.0436085
Ast	L2/3	CALM1	TRPC5	0.174334	3	CALM1_TRPC5	CALM1 - TRPC5	CALM1	Secreted Signaling	15987684	Ast -> L2/3	0.00322729			L4/5	Oli	CALM3	PDE1A	0.303102	3	CALM3_PDE1A	CALM3 - PDE1A	CALM3	Secreted Signaling	23456740	L4/5 -> Oli	0.0369119
Oli	L2/3	CALM1	TRPC5	0.18106	3	CALM1_TRPC5	CALM1 - TRPC5	CALM1	Secreted Signaling	15987684	Oli -> L2/3	0.00399368			L4/6	Oli	CALM3	PDE1A	0.317982	3	CALM3_PDE1A	CALM3 - PDE1A	CALM3	Secreted Signaling	23456740	L4/6 -> Oli	0.043074
Ast	L4/6	CALM1	TRPC5	0.18563	3	CALM1_TRPC5	CALM1 - TRPC5	CALM1	Secreted Signaling	15987684	Ast -> L4/6	0.00457539			L5	Oli	CALM3	PDE1A	0.295742	3	CALM3_PDE1A	CALM3 - PDE1A	CALM3	Secreted Signaling	23456740	L5 -> Oli	0.0340025
Oli	L4/6	CALM1	TRPC5	0.193262	3	CALM1_TRPC5	CALM1 - TRPC5	CALM1	Secreted Signaling	15987684	Oli -> L4/6	0.00566009			L5/6	Oli	CALM3	PDE1A	0.290544	3	CALM3_PDE1A	CALM3 - PDE1A	CALM3	Secreted Signaling	23456740	L5/6 -> Oli	0.0320066
Ast	L6	CALM1	TRPC5	0.24879	3	CALM1_TRPC5	CALM1 - TRPC5	CALM1	Secreted Signaling	15987684	Ast -> L6	0.0179627			L6	Oli	CALM3	PDE1A	0.319049	3	CALM3_PDE1A	CALM3 - PDE1A	CALM3	Secreted Signaling	23456740	L6 -> Oli	0.0435298
Oli	L6	CALM1	TRPC5	0.262474	3	CALM1_TRPC5	CALM1 - TRPC5	CALM1	Secreted Signaling	15987684	Oli -> L6	0.0221505			LS	Oli	CALM3	PDE1A	0.3492	3	CALM3_PDE1A	CALM3 - PDE1A	CALM3	Secreted Signaling	23456740	LS -> Oli	0.0570579
Ast	L6	CALM1	VIPR1	0.16624	3	CALM1_VIPR1	CALM1 - VIPR1	CALM1	Secreted Signaling	32196115	Ast -> L6	0.00244089			L2/3	Oli	CALM3	PDE1C	0.488242	3	CALM3_PDE1C	CALM3 - PDE1C	CALM3	Secreted Signaling	32196115	L2/3 -> Oli	0.128972
Oli	L6	CALM1	VIPR1	0.17235	3	CALM1_VIPR1	CALM1 - VIPR1	CALM1	Secreted Signaling	32196115	Oli -> L6	0.0030211			L4/5	Oli	CALM3	PDE1C	0.454322	3	CALM3_PDE1C	CALM3 - PDE1C	CALM3	Secreted Signaling	32196115	L4/5 -> Oli	0.110684
Ast	L2/3	CDH2	CDH2	0.252952	3	CDH2_CDH2	CDH2 - CDH2	CDH	Cell-Cell Contact	KEGG: hsa04514	Ast -> L2/3	0.0191909			L4/6	Oli	CALM3	PDE1C	0.485578	3	CALM3_PDE1C	CALM3 - PDE1C	CALM3	Secreted Signaling	32196115	L4/6 -> Oli	0.12753
Ast	L4/5	CDH2	CDH2	0.2511	3	CDH2_CDH2	CDH2 - CDH2	CDH	Cell-Cell Contact	KEGG: hsa04514	Ast -> L4/5	0.0186393			L5	Oli	CALM3	PDE1C	0.43915	3	CALM3_PDE1C	CALM3 - PDE1C	CALM3	Secreted Signaling	32196115	L5 -> Oli	0.102579
Ast	L4/6	CDH2	CDH2	0.28298	3	CDH2_CDH2	CDH2 - CDH2	CDH	Cell-Cell Contact	KEGG: hsa04514	Ast -> L4/6	0.0291932			L5/6	Oli	CALM3	PDE1C	0.428552	3	CALM3_PDE1C	CALM3 - PDE1C	CALM3	Secreted Signaling	32196115	L5/6 -> Oli	0.0969615
Ast	L5/6	CDH2	CDH2	0.27426	3	CDH2_CDH2	CDH2 - CDH2	CDH	Cell-Cell Contact	KEGG: hsa04514	Ast -> L5/6	0.0260908			L6	Oli	CALM3	PDE1C	0.48785	3	CALM3_PDE1C	CALM3 - PDE1C	CALM3	Secreted Signaling	32196115	L6 -> Oli	0.12876
Ast	L6	CDH2	CDH2	0.288712	3	CDH2_CDH2	CDH2 - CDH2	CDH	Cell-Cell Contact	KEGG: hsa04514	Ast -> L6	0.0313148			LS	Oli	CALM3	PDE1C	0.553555	3	CALM3_PDE1C	CALM3 - PDE1C	CALM3	Secreted Signaling	32196115	LS -> Oli	0.164227
Ast	L2/3	CDH4	CDH4	0.179977	3	CDH4_CDH4	CDH4 - CDH4	CDH	Cell-Cell Contact	KEGG: hsa04514	Ast -> L2/3	0.00386313			L2/3	Ast	CALR	ITGAV	0.171908	3	CALR_ITGAV	CALR - ITGAV	CALR	Secreted Signaling	12196561	L2/3 -> Ast	0.00297633
Ast	L4/6	CDH4	CDH4	0.179083	3	CDH4_CDH4	CDH4 - CDH4	CDH	Cell-Cell Contact	KEGG: hsa04514	Ast -> L4/6	0.00375749			L4/6	Ast	CALR	ITGAV	0.171897	3	CALR_ITGAV	CALR - ITGAV	CALR	Secreted Signaling	12196561	L4/6 -> Ast	0.00297523
Ast	L5/6	CDH4	CDH4	0.172865	3	CDH4_CDH4	CDH4 - CDH4	CDH	Cell-Cell Contact	KEGG: hsa04514	Ast -> L5/6	0.0030737			L6	Ast	CALR	ITGAV	0.170508	3	CALR_ITGAV	CALR - ITGAV	CALR	Secreted Signaling	12196561	L6 -> Ast	0.00283749
Ast	L2/3	CNTN1	NRCAM	0.499118	3	CNTN1_NRCAM	CNTN1 - NRCAM	CNTN	Cell-Cell Contact	KEGG: hsa04514	Ast -> L2/3	0.134858			L2/3	Ast	CALR	LRP1	0.175636	3	CALR_LRP1	CALR - LRP1	CALR	Secreted Signaling	1498051822045000	L2/3 -> Ast	0.00336749
Ast	L4/5	CNTN1	NRCAM	0.513227	3	CNTN1_NRCAM	CNTN1 - NRCAM	CNTN	Cell-Cell Contact	KEGG: hsa04514	Ast -> L4/5	0.142494			L4/6	Ast	CALR	LRP1	0.175625	3	CALR_LRP1	CALR - LRP1	CALR	Secreted Signaling	1498051822045000	L4/6 -> Ast	0.00336624
Ast	L4/6	CNTN1	NRCAM	0.515779	3	CNTN1_NRCAM	CNTN1 - NRCAM	CNTN	Cell-Cell Contact	KEGG: hsa04514	Ast -> L4/6	0.143874			L6	Ast	CALR	LRP1	0.174175	3	CALR_LRP1	CALR - LRP1	CALR	Secreted Signaling	1498051822045000	L6 -> Ast	0.00321045
Ast	L5	CNTN1	NRCAM	0.484011	3	CNTN1_NRCAM	CNTN1 - NRCAM	CNTN	Cell-Cell Contact	KEGG: hsa04514	Ast -> L5	0.126683			L2/3	Ast	CDH2	CDH2	0.252952	3	CDH2_CDH2	CDH2 - CDH2	CDH	Cell-Cell Contact	KEGG: hsa04514	L2/3 -> Ast	0.0191909
Ast	L5/6	CNTN1	NRCAM	0.514306	3	CNTN1_NRCAM	CNTN1 - NRCAM	CNTN	Cell-Cell Contact	KEGG: hsa04514	Ast -> L5/6	0.143078			L4/5	Ast	CDH2	CDH2	0.2511	3	CDH2_CDH2	CDH2 - CDH2	CDH	Cell-Cell Contact	KEGG: hsa04514	L4/5 -> Ast	0.0186393
Ast	L6	CNTN1	NRCAM	0.518408	3	CNTN1_NRCAM	CNTN1 - NRCAM	CNTN	Cell-Cell Contact	KEGG: hsa04514	Ast -> L6	0.145296			L4/6	Ast	CDH2	CDH2	0.28298	3	CDH2_CDH2	CDH2 - CDH2	CDH	Cell-Cell Contact	KEGG: hsa04514	L4/6 -> Ast	0.0291932
Oli	L4/6	CNTN2	CNTN2_CNTNAP2	0.243264	3	CNTN2_CNTN2_CNTNAP2	CNTN2 - (CNTN2+CNTNAP2)	CNTN	Cell-Cell Contact	KEGG: hsa04514	Oli -> L4/6	0.0163954			L5/6	Ast	CDH2	CDH2	0.27426	3	CDH2_CDH2	CDH2 - CDH2	CDH	Cell-Cell Contact	KEGG: hsa04514	L5/6 -> Ast	0.0260908
Oli	ES	CNTN2	CNTN1	0.259921	3	CNTN2_CNTN1	CNTN2 - CNTN1	CNTN2	Secreted Signaling	12139915	Oli -> ES	0.0213368			L6	Ast	CDH2	CDH2	0.288712	3	CDH2_CDH2	CDH2 - CDH2	CDH	Cell-Cell Contact	KEGG: hsa04514	L6 -> Ast	0.0313148
Oli	L2/3	CNTN2	CNTN1	0.355867	3	CNTN2_CNTN1	CNTN2 - CNTN1	CNTN2	Secreted Signaling	12139915	Oli -> L2/3	0.0602027			L2/3	Ast	CDH4	CDH4	0.179977	3	CDH4_CDH4	CDH4 - CDH4	CDH	Cell-Cell Contact	KEGG: hsa04514	L2/3 -> Ast	0.00386313
Oli	L4/5	CNTN2	CNTN1	0.352483	3	CNTN2_CNTN1	CNTN2 - CNTN1	CNTN2	Secreted Signaling	12139915	Oli -> L4/5	0.0586003			L4/6	Ast	CDH4	CDH4	0.179083	3	CDH4_CDH4	CDH4 - CDH4	CDH	Cell-Cell Contact	KEGG: hsa04514	L4/6 -> Ast	0.00375749
Oli	L4/6	CNTN2	CNTN1	0.363165	3	CNTN2_CNTN1	CNTN2 - CNTN1	CNTN2	Secreted Signaling	12139915	Oli -> L4/6	0.0636999			L5/6	Ast	CDH4	CDH4	0.172865	3	CDH4_CDH4	CDH4 - CDH4	CDH	Cell-Cell Contact	KEGG: hsa04514	L5/6 -> Ast	0.0030737
Oli	L5	CNTN2	CNTN1	0.33642	3	CNTN2_CNTN1	CNTN2 - CNTN1	CNTN2	Secreted Signaling	12139915	Oli -> L5	0.0511766			L2/3	Ast	CNTN1	NRCAM	0.516873	3	CNTN1_NRCAM	CNTN1 - NRCAM	CNTN	Cell-Cell Contact	KEGG: hsa04514	L2/3 -> Ast	0.144466
Oli	L5/6	CNTN2	CNTN1	0.360961	3	CNTN2_CNTN1	CNTN2 - CNTN1	CNTN2	Secreted Signaling	12139915	Oli -> L5/6	0.0626378			L4/5	Ast	CNTN1	NRCAM	0.510387	3	CNTN1_NRCAM	CNTN1 - NRCAM	CNTN	Cell-Cell Contact	KEGG: hsa04514	L4/5 -> Ast	0.140957
Oli	L6	CNTN2	CNTN1	0.337127	3	CNTN2_CNTN1	CNTN2 - CNTN1	CNTN2	Secreted Signaling	12139915	Oli -> L6	0.0514967			L4/6	Ast	CNTN1	NRCAM	0.530944	3	CNTN1_NRCAM	CNTN1 - NRCAM	CNTN	Cell-Cell Contact	KEGG: hsa04514	L4/6 -> Ast	0.152066
Oli	LS	CNTN2	CNTN1	0.236277	3	CNTN2_CNTN1	CNTN2 - CNTN1	CNTN2	Secreted Signaling	12139915	Oli -> LS	0.0145187			L5	Ast	CNTN1	NRCAM	0.479936	3	CNTN1_NRCAM	CNTN1 - NRCAM	CNTN	Cell-Cell Contact	KEGG: hsa04514	L5 -> Ast	0.12448
Oli	L4/6	CNTN2	CNTN2	0.173031	3	CNTN2_CNTN2	CNTN2 - CNTN2	CNTN	Cell-Cell Contact	KEGG: hsa04514	Oli -> L4/6	0.00309083			L5/6	Ast	CNTN1	NRCAM	0.526682	3	CNTN1_NRCAM	CNTN1 - NRCAM	CNTN	Cell-Cell Contact	KEGG: hsa04514	L5/6 -> Ast	0.149767
Oli	ES	CNTN2	CNTNAP2	0.415828	3	CNTN2_CNTNAP2	CNTN2 - CNTNAP2	CNTN2	Secreted Signaling	12975355	Oli -> ES	0.0902801			L6	Ast	CNTN1	NRCAM	0.481265	3	CNTN1_NRCAM	CNTN1 - NRCAM	CNTN	Cell-Cell Contact	KEGG: hsa04514	L6 -> Ast	0.125198
Oli	L2/3	CNTN2	CNTNAP2	0.401287	3	CNTN2_CNTNAP2	CNTN2 - CNTNAP2	CNTN2	Secreted Signaling	12975355	Oli -> L2/3	0.0827456			L4/6	Oli	CNTN2	CNTN2	0.173031	3	CNTN2_CNTN2	CNTN2 - CNTN2	CNTN	Cell-Cell Contact	KEGG: hsa04514	L4/6 -> Oli	0.00309083
Oli	L4/5	CNTN2	CNTNAP2	0.416417	3	CNTN2_CNTNAP2	CNTN2 - CNTNAP2	CNTN2	Secreted Signaling	12975355	Oli -> L4/5	0.0905873			L2/3	Ast	CNTN3	PTPRG	0.277326	3	CNTN3_PTPRG	CNTN3 - PTPRG	CNTN3	Secreted Signaling	20133774	L2/3 -> Ast	0.0271641
Oli	L4/6	CNTN2	CNTNAP2	0.400312	3	CNTN2_CNTNAP2	CNTN2 - CNTNAP2	CNTN2	Secreted Signaling	12975355	Oli -> L4/6	0.0822453			L4/5	Ast	CNTN3	PTPRG	0.27439	3	CNTN3_PTPRG	CNTN3 - PTPRG	CNTN3	Secreted Signaling	20133774	L4/5 -> Ast	0.0261359
Oli	L5	CNTN2	CNTNAP2	0.41792	3	CNTN2_CNTNAP2	CNTN2 - CNTNAP2	CNTN2	Secreted Signaling	12975355	Oli -> L5	0.0913731			L4/6	Ast	CNTN3	PTPRG	0.24355	3	CNTN3_PTPRG	CNTN3 - PTPRG	CNTN3	Secreted Signaling	20133774	L4/6 -> Ast	0.0164745
Oli	L5/6	CNTN2	CNTNAP2	0.386332	3	CNTN2_CNTNAP2	CNTN2 - CNTNAP2	CNTN2	Secreted Signaling	12975355	Oli -> L5/6	0.0751368			ES	Ast	CNTN4	PTPRG	0.240371	3	CNTN4_PTPRG	CNTN4 - PTPRG	CNTN4	Secreted Signaling	20133774	ES -> Ast	0.015604
Oli	L6	CNTN2	CNTNAP2	0.378086	3	CNTN2_CNTNAP2	CNTN2 - CNTNAP2	CNTN2	Secreted Signaling	12975355	Oli -> L6	0.0710124			L2/3	Ast	CNTN4	PTPRG	0.327093	3	CNTN4_PTPRG	CNTN4 - PTPRG	CNTN4	Secreted Signaling	20133774	L2/3 -> Ast	0.0470174
Oli	L2/3	CNTN2	L1CAM	0.189947	3	CNTN2_L1CAM	CNTN2 - L1CAM	CNTN	Cell-Cell Contact	KEGG: hsa04514	Oli -> L2/3	0.00517127			L4/5	Ast	CNTN4	PTPRG	0.281162	3	CNTN4_PTPRG	CNTN4 - PTPRG	CNTN4	Secreted Signaling	20133774	L4/5 -> Ast	0.0285339
Oli	L4/5	CNTN2	L1CAM	0.18213	3	CNTN2_L1CAM	CNTN2 - L1CAM	CNTN	Cell-Cell Contact	KEGG: hsa04514	Oli -> L4/5	0.00412549			L4/6	Ast	CNTN4	PTPRG	0.345049	3	CNTN4_PTPRG	CNTN4 - PTPRG	CNTN4	Secreted Signaling	20133774	L4/6 -> Ast	0.0551256
Oli	L4/6	CNTN2	L1CAM	0.187155	3	CNTN2_L1CAM	CNTN2 - L1CAM	CNTN	Cell-Cell Contact	KEGG: hsa04514	Oli -> L4/6	0.00478077			L5	Ast	CNTN4	PTPRG	0.345127	3	CNTN4_PTPRG	CNTN4 - PTPRG	CNTN4	Secreted Signaling	20133774	L5 -> Ast	0.0551619
Oli	L5/6	CNTN2	L1CAM	0.181167	3	CNTN2_L1CAM	CNTN2 - L1CAM	CNTN	Cell-Cell Contact	KEGG: hsa04514	Oli -> L5/6	0.00400679			L5/6	Ast	CNTN4	PTPRG	0.277224	3	CNTN4_PTPRG	CNTN4 - PTPRG	CNTN4	Secreted Signaling	20133774	L5/6 -> Ast	0.0271278
Oli	L6	CNTN2	L1CAM	0.188908	3	CNTN2_L1CAM	CNTN2 - L1CAM	CNTN	Cell-Cell Contact	KEGG: hsa04514	Oli -> L6	0.00502372			L6	Ast	CNTN4	PTPRG	0.350423	3	CNTN4_PTPRG	CNTN4 - PTPRG	CNTN4	Secreted Signaling	20133774	L6 -> Ast	0.0576312
Oli	ES	CNTN2	NRCAM	0.249785	3	CNTN2_NRCAM	CNTN2 - NRCAM	CNTN2	Secreted Signaling	12139915	Oli -> ES	0.0182528			L4/5	Ast	COL6A1	SDC4	0.172405	3	COL6A1_SDC4	COL6A1 - SDC4	COLLAGEN	ECM-Receptor	KEGG: hsa04512	L4/5 -> Ast	0.0030267
Oli	L2/3	CNTN2	NRCAM	0.347236	3	CNTN2_NRCAM	CNTN2 - NRCAM	CNTN2	Secreted Signaling	12139915	Oli -> L2/3	0.0561414			L5	Ast	COL6A1	SDC4	0.190287	3	COL6A1_SDC4	COL6A1 - SDC4	COLLAGEN	ECM-Receptor	KEGG: hsa04512	L5 -> Ast	0.00522015
Oli	L4/5	CNTN2	NRCAM	0.354655	3	CNTN2_NRCAM	CNTN2 - NRCAM	CNTN2	Secreted Signaling	12139915	Oli -> L4/5	0.0596275			L2/3	Ast	EDIL3	ITGAV	0.234944	3	EDIL3_ITGAV	EDIL3 - ITGAV	EDIL3	Secreted Signaling	11959660	L2/3 -> Ast	0.0141742
Oli	L4/6	CNTN2	NRCAM	0.355991	3	CNTN2_NRCAM	CNTN2 - NRCAM	CNTN2	Secreted Signaling	12139915	Oli -> L4/6	0.0602616			L4/5	Ast	EDIL3	ITGAV	0.255243	3	EDIL3_ITGAV	EDIL3 - ITGAV	EDIL3	Secreted Signaling	11959660	L4/5 -> Ast	0.0198842
Oli	L5	CNTN2	NRCAM	0.339223	3	CNTN2_NRCAM	CNTN2 - NRCAM	CNTN2	Secreted Signaling	12139915	Oli -> L5	0.0524489			L5/6	Ast	EDIL3	ITGAV	0.182135	3	EDIL3_ITGAV	EDIL3 - ITGAV	EDIL3	Secreted Signaling	11959660	L5/6 -> Ast	0.00412608
Oli	L5/6	CNTN2	NRCAM	0.355221	3	CNTN2_NRCAM	CNTN2 - NRCAM	CNTN2	Secreted Signaling	12139915	Oli -> L5/6	0.0598956			L6	Ast	EDIL3	ITGAV	0.264418	3	EDIL3_ITGAV	EDIL3 - ITGAV	EDIL3	Secreted Signaling	11959660	L6 -> Ast	0.0227797
Oli	L6	CNTN2	NRCAM	0.357365	3	CNTN2_NRCAM	CNTN2 - NRCAM	CNTN2	Secreted Signaling	12139915	Oli -> L6	0.060916			ES	Ast	EFNA5	EPHA6	0.237722	3	EFNA5_EPHA6	EFNA5 - EPHA6	EFNA5	Secreted Signaling	11114742	ES -> Ast	0.0148971
Oli	LS	CNTN2	NRCAM	0.231729	3	CNTN2_NRCAM	CNTN2 - NRCAM	CNTN2	Secreted Signaling	12139915	Oli -> LS	0.0133613			L2/3	Ast	EFNA5	EPHA6	0.310867	3	EFNA5_EPHA6	EFNA5 - EPHA6	EFNA5	Secreted Signaling	11114742	L2/3 -> Ast	0.0400829
Oli	L2/3	CNTN2	NRP1	0.183084	3	CNTN2_NRP1	CNTN2 - NRP1	CNTN2	Secreted Signaling	22836270	Oli -> L2/3	0.00424519			L4/5	Ast	EFNA5	EPHA6	0.313577	3	EFNA5_EPHA6	EFNA5 - EPHA6	EFNA5	Secreted Signaling	11114742	L4/5 -> Ast	0.0412125
Oli	L5/6	CNTN2	NRP1	0.20502	3	CNTN2_NRP1	CNTN2 - NRP1	CNTN2	Secreted Signaling	22836270	Oli -> L5/6	0.00761541			L4/6	Ast	EFNA5	EPHA6	0.330343	3	EFNA5_EPHA6	EFNA5 - EPHA6	EFNA5	Secreted Signaling	11114742	L4/6 -> Ast	0.0484534
Oli	L6	COL4A5	ITGAV_ITGB8	0.211379	3	COL4A5_ITGAV_ITGB8	COL4A5 - (ITGAV+ITGB8)	COLLAGEN	ECM-Receptor	KEGG: hsa04512	Oli -> L6	0.00881915			L5	Ast	EFNA5	EPHA6	0.28593	3	EFNA5_EPHA6	EFNA5 - EPHA6	EFNA5	Secreted Signaling	11114742	L5 -> Ast	0.0302773
Oli	L2/3	COL4A5	CD47	0.267047	3	COL4A5_CD47	COL4A5 - CD47	COL4A5	Secreted Signaling	32196115	Oli -> L2/3	0.0236438			L5/6	Ast	EFNA5	EPHA6	0.311572	3	EFNA5_EPHA6	EFNA5 - EPHA6	EFNA5	Secreted Signaling	11114742	L5/6 -> Ast	0.0403755
Oli	L4/5	COL4A5	CD47	0.26024	3	COL4A5_CD47	COL4A5 - CD47	COL4A5	Secreted Signaling	32196115	Oli -> L4/5	0.0214376			L6	Ast	EFNA5	EPHA6	0.30594	3	EFNA5_EPHA6	EFNA5 - EPHA6	EFNA5	Secreted Signaling	11114742	L6 -> Ast	0.0380592
Oli	L4/6	COL4A5	CD47	0.264577	3	COL4A5_CD47	COL4A5 - CD47	COL4A5	Secreted Signaling	32196115	Oli -> L4/6	0.0228313			ES	Ast	EFNA5	EPHB1	0.231859	3	EFNA5_EPHB1	EFNA5 - EPHB1	EFNA5	Secreted Signaling	9245480	ES -> Ast	0.0133936
Oli	L5	COL4A5	CD47	0.26695	3	COL4A5_CD47	COL4A5 - CD47	COL4A5	Secreted Signaling	32196115	Oli -> L5	0.0236115			L2/3	Ast	EFNA5	EPHB1	0.301149	3	EFNA5_EPHB1	EFNA5 - EPHB1	EFNA5	Secreted Signaling	9245480	L2/3 -> Ast	0.0361308
Oli	L5/6	COL4A5	CD47	0.264857	3	COL4A5_CD47	COL4A5 - CD47	COL4A5	Secreted Signaling	32196115	Oli -> L5/6	0.0229228			L4/5	Ast	EFNA5	EPHB1	0.303702	3	EFNA5_EPHB1	EFNA5 - EPHB1	EFNA5	Secreted Signaling	9245480	L4/5 -> Ast	0.0371533
Oli	L6	COL4A5	CD47	0.256036	3	COL4A5_CD47	COL4A5 - CD47	COL4A5	Secreted Signaling	32196115	Oli -> L6	0.0201268			L4/6	Ast	EFNA5	EPHB1	0.319479	3	EFNA5_EPHB1	EFNA5 - EPHB1	EFNA5	Secreted Signaling	9245480	L4/6 -> Ast	0.0437135
Oli	L6	COL4A5	ITGAV	0.170582	3	COL4A5_ITGAV	COL4A5 - ITGAV	COL4A5	Secreted Signaling	32196115	Oli -> L6	0.00284479			L5	Ast	EFNA5	EPHB1	0.277611	3	EFNA5_EPHB1	EFNA5 - EPHB1	EFNA5	Secreted Signaling	9245480	L5 -> Ast	0.0272645
Oli	L6	EDIL3	ITGAV	0.234619	3	EDIL3_ITGAV	EDIL3 - ITGAV	EDIL3	Secreted Signaling	11959660	Oli -> L6	0.0140908			L5/6	Ast	EFNA5	EPHB1	0.301813	3	EFNA5_EPHB1	EFNA5 - EPHB1	EFNA5	Secreted Signaling	9245480	L5/6 -> Ast	0.0363957
Ast	L2/3	EFNA5	EPHA10	0.180519	3	EFNA5_EPHA10	EFNA5 - EPHA10	EFNA5	Secreted Signaling	11114742	Ast -> L2/3	0.00392818			L6	Ast	EFNA5	EPHB1	0.296505	3	EFNA5_EPHB1	EFNA5 - EPHB1	EFNA5	Secreted Signaling	9245480	L6 -> Ast	0.0342995
Ast	L6	EFNA5	EPHA10	0.171554	3	EFNA5_EPHA10	EFNA5 - EPHA10	EFNA5	Secreted Signaling	11114742	Ast -> L6	0.00294084			L2/3	Ast	EFNB2	EPHA6	0.165467	3	EFNB2_EPHA6	EFNB2 - EPHA6	EFNB2	Secreted Signaling	10648835	L2/3 -> Ast	0.00237324
Ast	L2/3	EFNA5	EPHA3	0.176131	3	EFNA5_EPHA3	EFNA5 - EPHA3	EPHA	Cell-Cell Contact	PMID: 15114347	Ast -> L2/3	0.00342182			L4/6	Ast	EFNB2	EPHA6	0.186264	3	EFNB2_EPHA6	EFNB2 - EPHA6	EFNB2	Secreted Signaling	10648835	L4/6 -> Ast	0.00466004
Ast	L4/5	EFNA5	EPHA3	0.202192	3	EFNA5_EPHA3	EFNA5 - EPHA3	EPHA	Cell-Cell Contact	PMID: 15114347	Ast -> L4/5	0.00711321			L6	Ast	EFNB2	EPHA6	0.180544	3	EFNB2_EPHA6	EFNB2 - EPHA6	EFNB2	Secreted Signaling	10648835	L6 -> Ast	0.00393122
Ast	L5/6	EFNA5	EPHA3	0.180638	3	EFNA5_EPHA3	EFNA5 - EPHA3	EPHA	Cell-Cell Contact	PMID: 15114347	Ast -> L5/6	0.00394256			L2/3	Ast	EFNB2	EPHB1	0.162571	3	EFNB2_EPHB1	EFNB2 - EPHB1	EPHB	Cell-Cell Contact	PMID: 15114347	L2/3 -> Ast	0.00213099
Ast	ES	EFNA5	EPHA4	0.218296	3	EFNA5_EPHA4	EFNA5 - EPHA4	EPHA	Cell-Cell Contact	PMID: 15114347	Ast -> ES	0.0102452			L4/6	Ast	EFNB2	EPHB1	0.182609	3	EFNB2_EPHB1	EFNB2 - EPHB1	EPHB	Cell-Cell Contact	PMID: 15114347	L4/6 -> Ast	0.00418533
Ast	L2/3	EFNA5	EPHA4	0.298732	3	EFNA5_EPHA4	EFNA5 - EPHA4	EPHA	Cell-Cell Contact	PMID: 15114347	Ast -> L2/3	0.0351727			L6	Ast	EFNB2	EPHB1	0.177107	3	EFNB2_EPHB1	EFNB2 - EPHB1	EPHB	Cell-Cell Contact	PMID: 15114347	L6 -> Ast	0.0035305
Ast	L4/5	EFNA5	EPHA4	0.293211	3	EFNA5_EPHA4	EFNA5 - EPHA4	EPHA	Cell-Cell Contact	PMID: 15114347	Ast -> L4/5	0.0330243			L4/5	Ast	FARP2	PLXNA2	0.154813	3	FARP2_PLXNA2	FARP2 - PLXNA2	FARP2	Secreted Signaling	32196115	L4/5 -> Ast	0.00156574
Ast	L4/6	EFNA5	EPHA4	0.26312	3	EFNA5_EPHA4	EFNA5 - EPHA4	EPHA	Cell-Cell Contact	PMID: 15114347	Ast -> L4/6	0.0223587			L4/6	Ast	FARP2	PLXNA2	0.162004	3	FARP2_PLXNA2	FARP2 - PLXNA2	FARP2	Secreted Signaling	32196115	L4/6 -> Ast	0.00208561
Ast	L6	EFNA5	EPHA4	0.272973	3	EFNA5_EPHA4	EFNA5 - EPHA4	EPHA	Cell-Cell Contact	PMID: 15114347	Ast -> L6	0.025646			L5/6	Ast	FARP2	PLXNA2	0.168384	3	FARP2_PLXNA2	FARP2 - PLXNA2	FARP2	Secreted Signaling	32196115	L5/6 -> Ast	0.00263514
Ast	L2/3	EFNA5	EPHA5	0.196346	3	EFNA5_EPHA5	EFNA5 - EPHA5	EPHA	Cell-Cell Contact	PMID: 15114347	Ast -> L2/3	0.00613934			L6	Ast	FARP2	PLXNA2	0.16766	3	FARP2_PLXNA2	FARP2 - PLXNA2	FARP2	Secreted Signaling	32196115	L6 -> Ast	0.00256842
Ast	L4/5	EFNA5	EPHA5	0.206312	3	EFNA5_EPHA5	EFNA5 - EPHA5	EPHA	Cell-Cell Contact	PMID: 15114347	Ast -> L4/5	0.00785174			L2/3	Ast	FBN1	ITGAV	0.188165	3	FBN1_ITGAV	FBN1 - ITGAV	FBN1	Secreted Signaling	20686071	L2/3 -> Ast	0.00491986
Ast	L4/6	EFNA5	EPHA5	0.237861	3	EFNA5_EPHA5	EFNA5 - EPHA5	EPHA	Cell-Cell Contact	PMID: 15114347	Ast -> L4/6	0.0149337			L4/5	Ast	FBN1	ITGAV	0.188715	3	FBN1_ITGAV	FBN1 - ITGAV	FBN1	Secreted Signaling	20686071	L4/5 -> Ast	0.00499662
Ast	L5	EFNA5	EPHA5	0.206336	3	EFNA5_EPHA5	EFNA5 - EPHA5	EPHA	Cell-Cell Contact	PMID: 15114347	Ast -> L5	0.00785605			L4/6	Ast	FBN1	ITGAV	0.181981	3	FBN1_ITGAV	FBN1 - ITGAV	FBN1	Secreted Signaling	20686071	L4/6 -> Ast	0.0041069
Ast	L5/6	EFNA5	EPHA5	0.281271	3	EFNA5_EPHA5	EFNA5 - EPHA5	EPHA	Cell-Cell Contact	PMID: 15114347	Ast -> L5/6	0.0285731			L5	Ast	FBN1	ITGAV	0.190646	3	FBN1_ITGAV	FBN1 - ITGAV	FBN1	Secreted Signaling	20686071	L5 -> Ast	0.00527211
Ast	L6	EFNA5	EPHA5	0.188137	3	EFNA5_EPHA5	EFNA5 - EPHA5	EPHA	Cell-Cell Contact	PMID: 15114347	Ast -> L6	0.00491592			L5/6	Ast	FBN1	ITGAV	0.176176	3	FBN1_ITGAV	FBN1 - ITGAV	FBN1	Secreted Signaling	20686071	L5/6 -> Ast	0.00342672
Ast	ES	EFNA5	EPHA6	0.240679	3	EFNA5_EPHA6	EFNA5 - EPHA6	EFNA5	Secreted Signaling	11114742	Ast -> ES	0.0156871			L6	Ast	FBN1	ITGAV	0.230026	3	FBN1_ITGAV	FBN1 - ITGAV	FBN1	Secreted Signaling	20686071	L6 -> Ast	0.0129412
Ast	L2/3	EFNA5	EPHA6	0.318537	3	EFNA5_EPHA6	EFNA5 - EPHA6	EFNA5	Secreted Signaling	11114742	Ast -> L2/3	0.0433108			ES	Ast	FGF12	FGFR2	0.324999	3	FGF12_FGFR2	FGF12 - FGFR2	FGF12	Secreted Signaling	16597617	ES -> Ast	0.0461007
Ast	L4/5	EFNA5	EPHA7	0.186314	3	EFNA5_EPHA7	EFNA5 - EPHA7	EPHA	Cell-Cell Contact	PMID: 15114347	Ast -> L4/5	0.00466679			L2/3	Ast	FGF12	FGFR2	0.345734	3	FGF12_FGFR2	FGF12 - FGFR2	FGF12	Secreted Signaling	16597617	L2/3 -> Ast	0.0554432
Ast	L4/6	EFNA5	EPHA7	0.188739	3	EFNA5_EPHA7	EFNA5 - EPHA7	EPHA	Cell-Cell Contact	PMID: 15114347	Ast -> L4/6	0.00500003			L4/5	Ast	FGF12	FGFR2	0.351069	3	FGF12_FGFR2	FGF12 - FGFR2	FGF12	Secreted Signaling	16597617	L4/5 -> Ast	0.0579346
Ast	L5	EFNA5	EPHA7	0.200825	3	EFNA5_EPHA7	EFNA5 - EPHA7	EPHA	Cell-Cell Contact	PMID: 15114347	Ast -> L5	0.00687786			L4/6	Ast	FGF12	FGFR2	0.337688	3	FGF12_FGFR2	FGF12 - FGFR2	FGF12	Secreted Signaling	16597617	L4/6 -> Ast	0.0517509
Ast	L5/6	EFNA5	EPHA7	0.204984	3	EFNA5_EPHA7	EFNA5 - EPHA7	EPHA	Cell-Cell Contact	PMID: 15114347	Ast -> L5/6	0.00760896			L5	Ast	FGF12	FGFR2	0.342196	3	FGF12_FGFR2	FGF12 - FGFR2	FGF12	Secreted Signaling	16597617	L5 -> Ast	0.0538096
Ast	L6	EFNA5	EPHA7	0.195031	3	EFNA5_EPHA7	EFNA5 - EPHA7	EPHA	Cell-Cell Contact	PMID: 15114347	Ast -> L6	0.00593205			L5/6	Ast	FGF12	FGFR2	0.350147	3	FGF12_FGFR2	FGF12 - FGFR2	FGF12	Secreted Signaling	16597617	L5/6 -> Ast	0.0575017
Ast	L2/3	EFNA5	EPHB1	0.197971	3	EFNA5_EPHB1	EFNA5 - EPHB1	EFNA5	Secreted Signaling	9245480	Ast -> L2/3	0.00640141			L6	Ast	FGF12	FGFR2	0.32094	3	FGF12_FGFR2	FGF12 - FGFR2	FGF12	Secreted Signaling	16597617	L6 -> Ast	0.044341
Ast	L4/5	EFNA5	EPHB1	0.18851	3	EFNA5_EPHB1	EFNA5 - EPHB1	EFNA5	Secreted Signaling	9245480	Ast -> L4/5	0.00496791			ES	Oli	FGF12	FGFR2	0.338319	3	FGF12_FGFR2	FGF12 - FGFR2	FGF12	Secreted Signaling	16597617	ES -> Oli	0.0520376
Ast	L4/6	EFNA5	EPHB1	0.180965	3	EFNA5_EPHB1	EFNA5 - EPHB1	EFNA5	Secreted Signaling	9245480	Ast -> L4/6	0.00398222			L2/3	Oli	FGF12	FGFR2	0.360683	3	FGF12_FGFR2	FGF12 - FGFR2	FGF12	Secreted Signaling	16597617	L2/3 -> Oli	0.0625045
Ast	L5/6	EFNA5	EPHB1	0.182414	3	EFNA5_EPHB1	EFNA5 - EPHB1	EFNA5	Secreted Signaling	9245480	Ast -> L5/6	0.00416085			L4/5	Oli	FGF12	FGFR2	0.366448	3	FGF12_FGFR2	FGF12 - FGFR2	FGF12	Secreted Signaling	16597617	L4/5 -> Oli	0.0652913
Ast	L6	EFNA5	EPHB1	0.179916	3	EFNA5_EPHB1	EFNA5 - EPHB1	EFNA5	Secreted Signaling	9245480	Ast -> L6	0.00385591			L4/6	Oli	FGF12	FGFR2	0.351997	3	FGF12_FGFR2	FGF12 - FGFR2	FGF12	Secreted Signaling	16597617	L4/6 -> Oli	0.0583709
Ast	L2/3	EFNA5	EPHB2	0.178155	3	EFNA5_EPHB2	EFNA5 - EPHB2	EPHA	Cell-Cell Contact	PMID:15107857; PMID: 15114347	Ast -> L2/3	0.00364978			L5	Oli	FGF12	FGFR2	0.356862	3	FGF12_FGFR2	FGF12 - FGFR2	FGF12	Secreted Signaling	16597617	L5 -> Oli	0.0606762
Ast	L5/6	EFNA5	EPHB2	0.179199	3	EFNA5_EPHB2	EFNA5 - EPHB2	EPHA	Cell-Cell Contact	PMID:15107857; PMID: 15114347	Ast -> L5/6	0.00377115			L5/6	Oli	FGF12	FGFR2	0.365452	3	FGF12_FGFR2	FGF12 - FGFR2	FGF12	Secreted Signaling	16597617	L5/6 -> Oli	0.0648071
Ast	L6	EFNA5	EPHB2	0.174659	3	EFNA5_EPHB2	EFNA5 - EPHB2	EPHA	Cell-Cell Contact	PMID:15107857; PMID: 15114347	Ast -> L6	0.00326195			L6	Oli	FGF12	FGFR2	0.333949	3	FGF12_FGFR2	FGF12 - FGFR2	FGF12	Secreted Signaling	16597617	L6 -> Oli	0.0500632
Ast	L2/3	EFNA5	EPHB6	0.233348	3	EFNA5_EPHB6	EFNA5 - EPHB6	EFNA5	Secreted Signaling	2619831932196110	Ast -> L2/3	0.0137676			ES	Ast	FGF12	FGFR3	0.472715	3	FGF12_FGFR3	FGF12 - FGFR3	FGF12	Secreted Signaling	16597617	ES -> Ast	0.12058
Ast	L4/5	EFNA5	EPHB6	0.246076	3	EFNA5_EPHB6	EFNA5 - EPHB6	EFNA5	Secreted Signaling	2619831932196110	Ast -> L4/5	0.0171839			L2/3	Ast	FGF12	FGFR3	0.513714	3	FGF12_FGFR3	FGF12 - FGFR3	FGF12	Secreted Signaling	16597617	L2/3 -> Ast	0.142758
Ast	L4/6	EFNA5	EPHB6	0.258695	3	EFNA5_EPHB6	EFNA5 - EPHB6	EFNA5	Secreted Signaling	2619831932196110	Ast -> L4/6	0.0209512			L4/5	Ast	FGF12	FGFR3	0.52444	3	FGF12_FGFR3	FGF12 - FGFR3	FGF12	Secreted Signaling	16597617	L4/5 -> Ast	0.148556
Ast	L5/6	EFNA5	EPHB6	0.197589	3	EFNA5_EPHB6	EFNA5 - EPHB6	EFNA5	Secreted Signaling	2619831932196110	Ast -> L5/6	0.00633919			L4/6	Ast	FGF12	FGFR3	0.497673	3	FGF12_FGFR3	FGF12 - FGFR3	FGF12	Secreted Signaling	16597617	L4/6 -> Ast	0.134076
Ast	L6	EFNA5	EPHB6	0.240557	3	EFNA5_EPHB6	EFNA5 - EPHB6	EFNA5	Secreted Signaling	2619831932196110	Ast -> L6	0.0156542			L5	Ast	FGF12	FGFR3	0.506641	3	FGF12_FGFR3	FGF12 - FGFR3	FGF12	Secreted Signaling	16597617	L5 -> Ast	0.13893
Ast	L5	FGF2	FGFR1	0.222404	3	FGF2_FGFR1	FGF2 - FGFR1	FGF	Secreted Signaling	PMC: 4393358	Ast -> L5	0.01115			L5/6	Ast	FGF12	FGFR3	0.522581	3	FGF12_FGFR3	FGF12 - FGFR3	FGF12	Secreted Signaling	16597617	L5/6 -> Ast	0.147551
Ast	L5/6	FGF2	FGFR1	0.162226	3	FGF2_FGFR1	FGF2 - FGFR1	FGF	Secreted Signaling	PMC: 4393358	Ast -> L5/6	0.00210331			L6	Ast	FGF12	FGFR3	0.46482	3	FGF12_FGFR3	FGF12 - FGFR3	FGF12	Secreted Signaling	16597617	L6 -> Ast	0.116324
Ast	L2/3	FGF2	NRP1	0.16154	3	FGF2_NRP1	FGF2 - NRP1	FGF2	Secreted Signaling	15695515	Ast -> L2/3	0.002049			L2/3	Ast	FGF13	EGFR	0.186803	3	FGF13_EGFR	FGF13 - EGFR	FGF13	Secreted Signaling	32196115	L2/3 -> Ast	0.00473289
Ast	L5/6	FGF2	NRP1	0.178436	3	FGF2_NRP1	FGF2 - NRP1	FGF2	Secreted Signaling	15695515	Ast -> L5/6	0.00368213			L4/6	Ast	FGF13	EGFR	0.182502	3	FGF13_EGFR	FGF13 - EGFR	FGF13	Secreted Signaling	32196115	L4/6 -> Ast	0.00417181
Ast	L2/3	FGF2	SDC3	0.157538	3	FGF2_SDC3	FGF2 - SDC3	FGF2	Secreted Signaling	16982797	Ast -> L2/3	0.00175079			L5/6	Ast	FGF13	EGFR	0.172858	3	FGF13_EGFR	FGF13 - EGFR	FGF13	Secreted Signaling	32196115	L5/6 -> Ast	0.003073
Ast	L6	FGF2	SDC3	0.156525	3	FGF2_SDC3	FGF2 - SDC3	FGF2	Secreted Signaling	16982797	Ast -> L6	0.00168037			L6	Ast	FGF13	EGFR	0.191408	3	FGF13_EGFR	FGF13 - EGFR	FGF13	Secreted Signaling	32196115	L6 -> Ast	0.00538342
Ast	L2/3	FYN	THY1	0.454471	3	FYN_THY1	FYN - THY1	FYN	Secreted Signaling	25416548	Ast -> L2/3	0.110763			L2/3	Ast	FGF13	FGFR2	0.188783	3	FGF13_FGFR2	FGF13 - FGFR2	FGF13	Secreted Signaling	16597617	L2/3 -> Ast	0.00500611
Ast	L4/5	FYN	THY1	0.403431	3	FYN_THY1	FYN - THY1	FYN	Secreted Signaling	25416548	Ast -> L4/5	0.0838491			L4/6	Ast	FGF13	FGFR2	0.184391	3	FGF13_FGFR2	FGF13 - FGFR2	FGF13	Secreted Signaling	16597617	L4/6 -> Ast	0.00441278
Ast	L4/6	FYN	THY1	0.471704	3	FYN_THY1	FYN - THY1	FYN	Secreted Signaling	25416548	Ast -> L4/6	0.120035			L5/6	Ast	FGF13	FGFR2	0.174554	3	FGF13_FGFR2	FGF13 - FGFR2	FGF13	Secreted Signaling	16597617	L5/6 -> Ast	0.00325071
Ast	L5	FYN	THY1	0.410763	3	FYN_THY1	FYN - THY1	FYN	Secreted Signaling	25416548	Ast -> L5	0.087642			L6	Ast	FGF13	FGFR2	0.193486	3	FGF13_FGFR2	FGF13 - FGFR2	FGF13	Secreted Signaling	16597617	L6 -> Ast	0.00569399
Ast	L5/6	FYN	THY1	0.423479	3	FYN_THY1	FYN - THY1	FYN	Secreted Signaling	25416548	Ast -> L5/6	0.0942889			L2/3	Oli	FGF13	FGFR2	0.193409	3	FGF13_FGFR2	FGF13 - FGFR2	FGF13	Secreted Signaling	16597617	L2/3 -> Oli	0.00568234
Ast	L6	FYN	THY1	0.486576	3	FYN_THY1	FYN - THY1	FYN	Secreted Signaling	25416548	Ast -> L6	0.12807			L4/6	Oli	FGF13	FGFR2	0.188805	3	FGF13_FGFR2	FGF13 - FGFR2	FGF13	Secreted Signaling	16597617	L4/6 -> Oli	0.00500927
Ast	LS	FYN	THY1	0.509801	3	FYN_THY1	FYN - THY1	FYN	Secreted Signaling	25416548	Ast -> LS	0.14064			L5/6	Oli	FGF13	FGFR2	0.17851	3	FGF13_FGFR2	FGF13 - FGFR2	FGF13	Secreted Signaling	16597617	L5/6 -> Oli	0.0036907
Ast	L2/3	HSP90AA1	LRP1	0.198611	3	HSP90AA1_LRP1	HSP90AA1 - LRP1	HSP90AA1	Secreted Signaling	3127303330061660	Ast -> L2/3	0.00650639			L6	Oli	FGF13	FGFR2	0.198344	3	FGF13_FGFR2	FGF13 - FGFR2	FGF13	Secreted Signaling	16597617	L6 -> Oli	0.00646253
Mic	L2/3	HSP90AA1	LRP1	0.204323	3	HSP90AA1_LRP1	HSP90AA1 - LRP1	HSP90AA1	Secreted Signaling	3127303330061660	Mic -> L2/3	0.00748975			L2/3	Ast	FGF13	FGFR3	0.234551	3	FGF13_FGFR3	FGF13 - FGFR3	FGF13	Secreted Signaling	16597617	L2/3 -> Ast	0.0140734
Oli	L2/3	HSP90AA1	LRP1	0.257448	3	HSP90AA1_LRP1	HSP90AA1 - LRP1	HSP90AA1	Secreted Signaling	3127303330061660	Oli -> L2/3	0.0205627			L4/6	Ast	FGF13	FGFR3	0.227866	3	FGF13_FGFR3	FGF13 - FGFR3	FGF13	Secreted Signaling	16597617	L4/6 -> Ast	0.0124189
Ast	L4/5	HSP90AA1	LRP1	0.191368	3	HSP90AA1_LRP1	HSP90AA1 - LRP1	HSP90AA1	Secreted Signaling	3127303330061660	Ast -> L4/5	0.00537751			L5/6	Ast	FGF13	FGFR3	0.213126	3	FGF13_FGFR3	FGF13 - FGFR3	FGF13	Secreted Signaling	16597617	L5/6 -> Ast	0.00916787
Mic	L4/5	HSP90AA1	LRP1	0.196672	3	HSP90AA1_LRP1	HSP90AA1 - LRP1	HSP90AA1	Secreted Signaling	3127303330061660	Mic -> L4/5	0.00619132			L6	Ast	FGF13	FGFR3	0.241781	3	FGF13_FGFR3	FGF13 - FGFR3	FGF13	Secreted Signaling	16597617	L6 -> Ast	0.0159872
Oli	L4/5	HSP90AA1	LRP1	0.245557	3	HSP90AA1_LRP1	HSP90AA1 - LRP1	HSP90AA1	Secreted Signaling	3127303330061660	Oli -> L4/5	0.0170369			ES	Ast	FGF14	FGFR2	0.341555	3	FGF14_FGFR2	FGF14 - FGFR2	FGF14	Secreted Signaling	16597617	ES -> Ast	0.0535156
Ast	L4/6	HSP90AA1	LRP1	0.192545	3	HSP90AA1_LRP1	HSP90AA1 - LRP1	HSP90AA1	Secreted Signaling	3127303330061660	Ast -> L4/6	0.00555206			L2/3	Ast	FGF14	FGFR2	0.360873	3	FGF14_FGFR2	FGF14 - FGFR2	FGF14	Secreted Signaling	16597617	L2/3 -> Ast	0.0625958
Mic	L4/6	HSP90AA1	LRP1	0.197914	3	HSP90AA1_LRP1	HSP90AA1 - LRP1	HSP90AA1	Secreted Signaling	3127303330061660	Mic -> L4/6	0.00639211			L4/5	Ast	FGF14	FGFR2	0.359869	3	FGF14_FGFR2	FGF14 - FGFR2	FGF14	Secreted Signaling	16597617	L4/5 -> Ast	0.0621137
Oli	L4/6	HSP90AA1	LRP1	0.247475	3	HSP90AA1_LRP1	HSP90AA1 - LRP1	HSP90AA1	Secreted Signaling	3127303330061660	Oli -> L4/6	0.0175832			L4/6	Ast	FGF14	FGFR2	0.354876	3	FGF14_FGFR2	FGF14 - FGFR2	FGF14	Secreted Signaling	16597617	L4/6 -> Ast	0.0597319
Ast	L5/6	HSP90AA1	LRP1	0.188442	2	HSP90AA1_LRP1	HSP90AA1 - LRP1	HSP90AA1	Secreted Signaling	3127303330061660	Ast -> L5/6	0.00495839			L5	Ast	FGF14	FGFR2	0.361804	3	FGF14_FGFR2	FGF14 - FGFR2	FGF14	Secreted Signaling	16597617	L5 -> Ast	0.0630438
Mic	L5/6	HSP90AA1	LRP1	0.193585	2	HSP90AA1_LRP1	HSP90AA1 - LRP1	HSP90AA1	Secreted Signaling	3127303330061660	Mic -> L5/6	0.00570913			L5/6	Ast	FGF14	FGFR2	0.366134	3	FGF14_FGFR2	FGF14 - FGFR2	FGF14	Secreted Signaling	16597617	L5/6 -> Ast	0.0651382
Oli	L5/6	HSP90AA1	LRP1	0.240813	3	HSP90AA1_LRP1	HSP90AA1 - LRP1	HSP90AA1	Secreted Signaling	3127303330061660	Oli -> L5/6	0.0157234			L6	Ast	FGF14	FGFR2	0.346807	3	FGF14_FGFR2	FGF14 - FGFR2	FGF14	Secreted Signaling	16597617	L6 -> Ast	0.0559413
Ast	L6	HSP90AA1	LRP1	0.227408	3	HSP90AA1_LRP1	HSP90AA1 - LRP1	HSP90AA1	Secreted Signaling	3127303330061660	Ast -> L6	0.0123096			ES	Oli	FGF14	FGFR2	0.356171	3	FGF14_FGFR2	FGF14 - FGFR2	FGF14	Secreted Signaling	16597617	ES -> Oli	0.060347
Mic	L6	HSP90AA1	LRP1	0.234879	3	HSP90AA1_LRP1	HSP90AA1 - LRP1	HSP90AA1	Secreted Signaling	3127303330061660	Mic -> L6	0.0141575			L2/3	Oli	FGF14	FGFR2	0.377054	3	FGF14_FGFR2	FGF14 - FGFR2	FGF14	Secreted Signaling	16597617	L2/3 -> Oli	0.0705
Oli	L6	HSP90AA1	LRP1	0.306822	3	HSP90AA1_LRP1	HSP90AA1 - LRP1	HSP90AA1	Secreted Signaling	3127303330061660	Oli -> L6	0.0384182			L4/5	Oli	FGF14	FGFR2	0.375967	3	FGF14_FGFR2	FGF14 - FGFR2	FGF14	Secreted Signaling	16597617	L4/5 -> Oli	0.0699616
Oli	L6	JAM3	JAM2	0.183559	3	JAM3_JAM2	JAM3 - JAM2	JAM	Cell-Cell Contact	KEGG: hsa04514	Oli -> L6	0.00430563			L4/6	Oli	FGF14	FGFR2	0.370564	3	FGF14_FGFR2	FGF14 - FGFR2	FGF14	Secreted Signaling	16597617	L4/6 -> Oli	0.0673005
Oli	L2/3	JAM3	JAM3	0.19422	3	JAM3_JAM3	JAM3 - JAM3	JAM	Cell-Cell Contact	KEGG: hsa04514	Oli -> L2/3	0.00580636			L5	Oli	FGF14	FGFR2	0.378062	3	FGF14_FGFR2	FGF14 - FGFR2	FGF14	Secreted Signaling	16597617	L5 -> Oli	0.0710003
Oli	L4/5	JAM3	JAM3	0.187057	3	JAM3_JAM3	JAM3 - JAM3	JAM	Cell-Cell Contact	KEGG: hsa04514	Oli -> L4/5	0.00476731			L5/6	Oli	FGF14	FGFR2	0.38275	3	FGF14_FGFR2	FGF14 - FGFR2	FGF14	Secreted Signaling	16597617	L5/6 -> Oli	0.0733384
Oli	L4/6	JAM3	JAM3	0.195958	3	JAM3_JAM3	JAM3 - JAM3	JAM	Cell-Cell Contact	KEGG: hsa04514	Oli -> L4/6	0.00607769			L6	Oli	FGF14	FGFR2	0.361842	3	FGF14_FGFR2	FGF14 - FGFR2	FGF14	Secreted Signaling	16597617	L6 -> Oli	0.0630618
Oli	L5/6	JAM3	JAM3	0.19787	3	JAM3_JAM3	JAM3 - JAM3	JAM	Cell-Cell Contact	KEGG: hsa04514	Oli -> L5/6	0.00638481			ES	Ast	FGF14	FGFR3	0.505363	3	FGF14_FGFR3	FGF14 - FGFR3	FGF14	Secreted Signaling	16597617	ES -> Ast	0.138239
Oli	L6	JAM3	JAM3	0.186697	3	JAM3_JAM3	JAM3 - JAM3	JAM	Cell-Cell Contact	KEGG: hsa04514	Oli -> L6	0.00471852			L2/3	Ast	FGF14	FGFR3	0.544329	3	FGF14_FGFR3	FGF14 - FGFR3	FGF14	Secreted Signaling	16597617	L2/3 -> Ast	0.159275
Oli	L6	LAMA2	ITGAV_ITGB8	0.202435	3	LAMA2_ITGAV_ITGB8	LAMA2 - (ITGAV+ITGB8)	LAMININ	ECM-Receptor	KEGG: hsa04512	Oli -> L6	0.00715561			L4/5	Ast	FGF14	FGFR3	0.542282	3	FGF14_FGFR3	FGF14 - FGFR3	FGF14	Secreted Signaling	16597617	L4/5 -> Ast	0.158174
Oli	L2/3	LAMA2	ITGA3	0.175947	3	LAMA2_ITGA3	LAMA2 - ITGA3	LAMA2	Secreted Signaling	32196115	Oli -> L2/3	0.00340159			L4/6	Ast	FGF14	FGFR3	0.532134	3	FGF14_FGFR3	FGF14 - FGFR3	FGF14	Secreted Signaling	16597617	L4/6 -> Ast	0.152708
Oli	L4/6	LAMA2	ITGA3	0.166496	3	LAMA2_ITGA3	LAMA2 - ITGA3	LAMA2	Secreted Signaling	32196115	Oli -> L4/6	0.00246356			L5	Ast	FGF14	FGFR3	0.54623	3	FGF14_FGFR3	FGF14 - FGFR3	FGF14	Secreted Signaling	16597617	L5 -> Ast	0.160297
Oli	L6	LAMA2	ITGA3	0.179207	3	LAMA2_ITGA3	LAMA2 - ITGA3	LAMA2	Secreted Signaling	32196115	Oli -> L6	0.00377208			L5/6	Ast	FGF14	FGFR3	0.555096	3	FGF14_FGFR3	FGF14 - FGFR3	FGF14	Secreted Signaling	16597617	L5/6 -> Ast	0.165053
Oli	L6	LAMA2	ITGA7	0.182719	3	LAMA2_ITGA7	LAMA2 - ITGA7	LAMA2	Secreted Signaling	11278916	Oli -> L6	0.00419906			L6	Ast	FGF14	FGFR3	0.515865	3	FGF14_FGFR3	FGF14 - FGFR3	FGF14	Secreted Signaling	16597617	L6 -> Ast	0.143921
Oli	L2/3	LAMA2	RPSA	0.19275	3	LAMA2_RPSA	LAMA2 - RPSA	LAMA2	Secreted Signaling	2970671	Oli -> L2/3	0.00558284			L2/3	Ast	FGF9	FGFR2	0.180948	3	FGF9_FGFR2	FGF9 - FGFR2	FGF	Secreted Signaling	PMC: 4393358	L2/3 -> Ast	0.00398006
Oli	L4/5	LAMA2	RPSA	0.19929	3	LAMA2_RPSA	LAMA2 - RPSA	LAMA2	Secreted Signaling	2970671	Oli -> L4/5	0.006619			L4/6	Ast	FGF9	FGFR2	0.168733	3	FGF9_FGFR2	FGF9 - FGFR2	FGF	Secreted Signaling	PMC: 4393358	L4/6 -> Ast	0.00266779
Oli	L4/6	LAMA2	RPSA	0.198153	3	LAMA2_RPSA	LAMA2 - RPSA	LAMA2	Secreted Signaling	2970671	Oli -> L4/6	0.00643106			L2/3	Oli	FGF9	FGFR2	0.185198	3	FGF9_FGFR2	FGF9 - FGFR2	FGF	Secreted Signaling	PMC: 4393358	L2/3 -> Oli	0.00451832
Oli	L5	LAMA2	RPSA	0.191643	3	LAMA2_RPSA	LAMA2 - RPSA	LAMA2	Secreted Signaling	2970671	Oli -> L5	0.00541791			L4/6	Oli	FGF9	FGFR2	0.172429	3	FGF9_FGFR2	FGF9 - FGFR2	FGF	Secreted Signaling	PMC: 4393358	L4/6 -> Oli	0.00302911
Oli	L5/6	LAMA2	RPSA	0.191772	3	LAMA2_RPSA	LAMA2 - RPSA	LAMA2	Secreted Signaling	2970671	Oli -> L5/6	0.00543699			L2/3	Ast	FGF9	FGFR3	0.22267	3	FGF9_FGFR3	FGF9 - FGFR3	FGF	Secreted Signaling	PMC: 4393358	L2/3 -> Ast	0.0112099
Oli	L6	LAMA2	RPSA	0.249588	3	LAMA2_RPSA	LAMA2 - RPSA	LAMA2	Secreted Signaling	2970671	Oli -> L6	0.018195			L4/6	Ast	FGF9	FGFR3	0.204557	3	FGF9_FGFR3	FGF9 - FGFR3	FGF	Secreted Signaling	PMC: 4393358	L4/6 -> Ast	0.00753188
Oli	L2/3	LAMA2	SV2A	0.257713	3	LAMA2_SV2A	LAMA2 - SV2A	LAMININ	ECM-Receptor	KEGG: hsa04512	Oli -> L2/3	0.0206449			L4/6	Ast	GNAI2	EGFR	0.170239	3	GNAI2_EGFR	GNAI2 - EGFR	GNAI2	Secreted Signaling	2619831932196110	L4/6 -> Ast	0.0028113
Oli	L4/5	LAMA2	SV2A	0.262681	3	LAMA2_SV2A	LAMA2 - SV2A	LAMININ	ECM-Receptor	KEGG: hsa04512	Oli -> L4/5	0.0222168			L6	Ast	GNAI2	EGFR	0.180151	3	GNAI2_EGFR	GNAI2 - EGFR	GNAI2	Secreted Signaling	2619831932196110	L6 -> Ast	0.00388396
Oli	L4/6	LAMA2	SV2A	0.258666	3	LAMA2_SV2A	LAMA2 - SV2A	LAMININ	ECM-Receptor	KEGG: hsa04512	Oli -> L4/6	0.0209421			L4/6	Ast	GNAI2	IGF1R	0.167905	3	GNAI2_IGF1R	GNAI2 - IGF1R	GNAI2	Secreted Signaling	11120746	L4/6 -> Ast	0.00259092
Oli	L5	LAMA2	SV2A	0.256785	3	LAMA2_SV2A	LAMA2 - SV2A	LAMININ	ECM-Receptor	KEGG: hsa04512	Oli -> L5	0.0203573			L6	Ast	GNAI2	IGF1R	0.177543	3	GNAI2_IGF1R	GNAI2 - IGF1R	GNAI2	Secreted Signaling	11120746	L6 -> Ast	0.0035798
Oli	L5/6	LAMA2	SV2A	0.233405	3	LAMA2_SV2A	LAMA2 - SV2A	LAMININ	ECM-Receptor	KEGG: hsa04512	Oli -> L5/6	0.013782			L4/6	Mic	GNAI2	P2RY12	0.17785	3	GNAI2_P2RY12	GNAI2 - P2RY12	GNAI2	Secreted Signaling	8554519	L4/6 -> Mic	0.0036148
Oli	L6	LAMA2	SV2A	0.251261	3	LAMA2_SV2A	LAMA2 - SV2A	LAMININ	ECM-Receptor	KEGG: hsa04512	Oli -> L6	0.0186871			L6	Mic	GNAI2	P2RY12	0.188686	3	GNAI2_P2RY12	GNAI2 - P2RY12	GNAI2	Secreted Signaling	8554519	L6 -> Mic	0.0049925
Oli	LS	LAMA2	SV2A	0.228462	3	LAMA2_SV2A	LAMA2 - SV2A	LAMININ	ECM-Receptor	KEGG: hsa04512	Oli -> LS	0.0125618			L4/6	Ast	GSTP1	EGFR	0.168	3	GSTP1_EGFR	GSTP1 - EGFR	GSTP1	Secreted Signaling	26429914	L4/6 -> Ast	0.00259967
Oli	L2/3	LAMA2	SV2B	0.293687	3	LAMA2_SV2B	LAMA2 - SV2B	LAMININ	ECM-Receptor	KEGG: hsa04512	Oli -> L2/3	0.0332075			L6	Ast	GSTP1	EGFR	0.174384	3	GSTP1_EGFR	GSTP1 - EGFR	GSTP1	Secreted Signaling	26429914	L6 -> Ast	0.00323258
Oli	L4/5	LAMA2	SV2B	0.275067	3	LAMA2_SV2B	LAMA2 - SV2B	LAMININ	ECM-Receptor	KEGG: hsa04512	Oli -> L4/5	0.0263713			L2/3	Ast	HSP90AA1	EGFR	0.302542	3	HSP90AA1_EGFR	HSP90AA1 - EGFR	HSP90AA1	Secreted Signaling	18199556	L2/3 -> Ast	0.0366872
Oli	L4/6	LAMA2	SV2B	0.298546	3	LAMA2_SV2B	LAMA2 - SV2B	LAMININ	ECM-Receptor	KEGG: hsa04512	Oli -> L4/6	0.0350996			L4/5	Ast	HSP90AA1	EGFR	0.297269	3	HSP90AA1_EGFR	HSP90AA1 - EGFR	HSP90AA1	Secreted Signaling	18199556	L4/5 -> Ast	0.0345982
Oli	L5	LAMA2	SV2B	0.277667	3	LAMA2_SV2B	LAMA2 - SV2B	LAMININ	ECM-Receptor	KEGG: hsa04512	Oli -> L5	0.0272846			L4/6	Ast	HSP90AA1	EGFR	0.295959	3	HSP90AA1_EGFR	HSP90AA1 - EGFR	HSP90AA1	Secreted Signaling	18199556	L4/6 -> Ast	0.0340868
Oli	L5/6	LAMA2	SV2B	0.283237	3	LAMA2_SV2B	LAMA2 - SV2B	LAMININ	ECM-Receptor	KEGG: hsa04512	Oli -> L5/6	0.0292871			L5	Ast	HSP90AA1	EGFR	0.291114	3	HSP90AA1_EGFR	HSP90AA1 - EGFR	HSP90AA1	Secreted Signaling	18199556	L5 -> Ast	0.0322228
Oli	L6	LAMA2	SV2B	0.288927	3	LAMA2_SV2B	LAMA2 - SV2B	LAMININ	ECM-Receptor	KEGG: hsa04512	Oli -> L6	0.0313958			L5/6	Ast	HSP90AA1	EGFR	0.291635	3	HSP90AA1_EGFR	HSP90AA1 - EGFR	HSP90AA1	Secreted Signaling	18199556	L5/6 -> Ast	0.032421
Oli	LS	LAMA2	SV2B	0.219928	3	LAMA2_SV2B	LAMA2 - SV2B	LAMININ	ECM-Receptor	KEGG: hsa04512	Oli -> LS	0.0105996			L6	Ast	HSP90AA1	EGFR	0.321471	3	HSP90AA1_EGFR	HSP90AA1 - EGFR	HSP90AA1	Secreted Signaling	18199556	L6 -> Ast	0.0445695
Ast	L2/3	LRRC4C	NTNG1	0.257361	3	LRRC4C_NTNG1	LRRC4C - NTNG1	NGL	Cell-Cell Contact	KEGG: hsa04514	Ast -> L2/3	0.0205356			LS	Ast	HSP90AA1	EGFR	0.346661	3	HSP90AA1_EGFR	HSP90AA1 - EGFR	HSP90AA1	Secreted Signaling	18199556	LS -> Ast	0.0558738
Ast	L4/5	LRRC4C	NTNG1	0.261142	3	LRRC4C_NTNG1	LRRC4C - NTNG1	NGL	Cell-Cell Contact	KEGG: hsa04514	Ast -> L4/5	0.0217241			L2/3	Ast	HSP90AA1	FGFR3	0.439173	3	HSP90AA1_FGFR3	HSP90AA1 - FGFR3	HSP90AA1	Secreted Signaling	21487019	L2/3 -> Ast	0.102591
Ast	L6	LRRC4C	NTNG1	0.300529	3	LRRC4C_NTNG1	LRRC4C - NTNG1	NGL	Cell-Cell Contact	KEGG: hsa04514	Ast -> L6	0.0358838			L4/5	Ast	HSP90AA1	FGFR3	0.428865	3	HSP90AA1_FGFR3	HSP90AA1 - FGFR3	HSP90AA1	Secreted Signaling	21487019	L4/5 -> Ast	0.0971272
Ast	L2/3	NCAM1	CACNA1C	0.522079	3	NCAM1_CACNA1C	NCAM1 - CACNA1C	NCAM1	Secreted Signaling	32196115	Ast -> L2/3	0.14728			L4/6	Ast	HSP90AA1	FGFR3	0.426318	3	HSP90AA1_FGFR3	HSP90AA1 - FGFR3	HSP90AA1	Secreted Signaling	21487019	L4/6 -> Ast	0.0957833
Oli	L2/3	NCAM1	CACNA1C	0.568484	3	NCAM1_CACNA1C	NCAM1 - CACNA1C	NCAM1	Secreted Signaling	32196115	Oli -> L2/3	0.172206			L5	Ast	HSP90AA1	FGFR3	0.416944	3	HSP90AA1_FGFR3	HSP90AA1 - FGFR3	HSP90AA1	Secreted Signaling	21487019	L5 -> Ast	0.0908628
Ast	L4/5	NCAM1	CACNA1C	0.507823	3	NCAM1_CACNA1C	NCAM1 - CACNA1C	NCAM1	Secreted Signaling	32196115	Ast -> L4/5	0.13957			L5/6	Ast	HSP90AA1	FGFR3	0.417948	3	HSP90AA1_FGFR3	HSP90AA1 - FGFR3	HSP90AA1	Secreted Signaling	21487019	L5/6 -> Ast	0.0913877
Oli	L4/5	NCAM1	CACNA1C	0.552089	3	NCAM1_CACNA1C	NCAM1 - CACNA1C	NCAM1	Secreted Signaling	32196115	Oli -> L4/5	0.163441			L6	Ast	HSP90AA1	FGFR3	0.476877	3	HSP90AA1_FGFR3	HSP90AA1 - FGFR3	HSP90AA1	Secreted Signaling	21487019	L6 -> Ast	0.122827
Ast	L4/6	NCAM1	CACNA1C	0.503271	3	NCAM1_CACNA1C	NCAM1 - CACNA1C	NCAM1	Secreted Signaling	32196115	Ast -> L4/6	0.137106			LS	Ast	HSP90AA1	FGFR3	0.528682	3	HSP90AA1_FGFR3	HSP90AA1 - FGFR3	HSP90AA1	Secreted Signaling	21487019	LS -> Ast	0.150846
Oli	L4/6	NCAM1	CACNA1C	0.546859	3	NCAM1_CACNA1C	NCAM1 - CACNA1C	NCAM1	Secreted Signaling	32196115	Oli -> L4/6	0.160634			L2/3	Ast	HSP90AA1	LRP1	0.296934	3	HSP90AA1_LRP1	HSP90AA1 - LRP1	HSP90AA1	Secreted Signaling	3127303330061660	L2/3 -> Ast	0.0344669
Ast	L5	NCAM1	CACNA1C	0.41604	3	NCAM1_CACNA1C	NCAM1 - CACNA1C	NCAM1	Secreted Signaling	32196115	Ast -> L5	0.0903904			L4/5	Ast	HSP90AA1	LRP1	0.291842	3	HSP90AA1_LRP1	HSP90AA1 - LRP1	HSP90AA1	Secreted Signaling	3127303330061660	L4/5 -> Ast	0.0325
Oli	L5	NCAM1	CACNA1C	0.447246	3	NCAM1_CACNA1C	NCAM1 - CACNA1C	NCAM1	Secreted Signaling	32196115	Oli -> L5	0.106895			L4/6	Ast	HSP90AA1	LRP1	0.290576	3	HSP90AA1_LRP1	HSP90AA1 - LRP1	HSP90AA1	Secreted Signaling	3127303330061660	L4/6 -> Ast	0.0320186
Ast	L5/6	NCAM1	CACNA1C	0.497707	3	NCAM1_CACNA1C	NCAM1 - CACNA1C	NCAM1	Secreted Signaling	32196115	Ast -> L5/6	0.134094			L5	Ast	HSP90AA1	LRP1	0.285895	3	HSP90AA1_LRP1	HSP90AA1 - LRP1	HSP90AA1	Secreted Signaling	3127303330061660	L5 -> Ast	0.0302641
Oli	L5/6	NCAM1	CACNA1C	0.540471	3	NCAM1_CACNA1C	NCAM1 - CACNA1C	NCAM1	Secreted Signaling	32196115	Oli -> L5/6	0.1572			L5/6	Ast	HSP90AA1	LRP1	0.286398	3	HSP90AA1_LRP1	HSP90AA1 - LRP1	HSP90AA1	Secreted Signaling	3127303330061660	L5/6 -> Ast	0.0304507
Ast	L6	NCAM1	CACNA1C	0.520773	3	NCAM1_CACNA1C	NCAM1 - CACNA1C	NCAM1	Secreted Signaling	32196115	Ast -> L6	0.146575			L6	Ast	HSP90AA1	LRP1	0.315195	3	HSP90AA1_LRP1	HSP90AA1 - LRP1	HSP90AA1	Secreted Signaling	3127303330061660	L6 -> Ast	0.0418929
Oli	L6	NCAM1	CACNA1C	0.566982	3	NCAM1_CACNA1C	NCAM1 - CACNA1C	NCAM1	Secreted Signaling	32196115	Oli -> L6	0.171405			LS	Ast	HSP90AA1	LRP1	0.339457	3	HSP90AA1_LRP1	HSP90AA1 - LRP1	HSP90AA1	Secreted Signaling	3127303330061660	LS -> Ast	0.0525556
Ast	L5	NCAM1	FGFR1	0.352738	3	NCAM1_FGFR1	NCAM1 - FGFR1	NCAM	Cell-Cell Contact	PMID: 12791257	Ast -> L5	0.0587205			L2/3	Ast	HSP90B1	LRP1	0.195248	3	HSP90B1_LRP1	HSP90B1 - LRP1	HSP90B1	Secreted Signaling	11290339	L2/3 -> Ast	0.00596585
Oli	L5	NCAM1	FGFR1	0.375816	3	NCAM1_FGFR1	NCAM1 - FGFR1	NCAM	Cell-Cell Contact	PMID: 12791257	Oli -> L5	0.0698868			L4/5	Ast	HSP90B1	LRP1	0.191117	3	HSP90B1_LRP1	HSP90B1 - LRP1	HSP90B1	Secreted Signaling	11290339	L4/5 -> Ast	0.00534077
Ast	L5/6	NCAM1	FGFR1	0.22406	3	NCAM1_FGFR1	NCAM1 - FGFR1	NCAM	Cell-Cell Contact	PMID: 12791257	Ast -> L5/6	0.0115268			L4/6	Ast	HSP90B1	LRP1	0.188745	3	HSP90B1_LRP1	HSP90B1 - LRP1	HSP90B1	Secreted Signaling	11290339	L4/6 -> Ast	0.00500088
Oli	L5/6	NCAM1	FGFR1	0.233677	3	NCAM1_FGFR1	NCAM1 - FGFR1	NCAM	Cell-Cell Contact	PMID: 12791257	Oli -> L5/6	0.0138508			L5/6	Ast	HSP90B1	LRP1	0.185049	3	HSP90B1_LRP1	HSP90B1 - LRP1	HSP90B1	Secreted Signaling	11290339	L5/6 -> Ast	0.00449867
Ast	L6	NCAM1	GFRA1	0.254425	3	NCAM1_GFRA1	NCAM1 - GFRA1	NCAM1	Secreted Signaling	12837245	Ast -> L6	0.0196351			L6	Ast	HSP90B1	LRP1	0.190901	3	HSP90B1_LRP1	HSP90B1 - LRP1	HSP90B1	Secreted Signaling	11290339	L6 -> Ast	0.00530915
Oli	L6	NCAM1	GFRA1	0.266779	3	NCAM1_GFRA1	NCAM1 - GFRA1	NCAM1	Secreted Signaling	12837245	Oli -> L6	0.0235549			L6	Oli	JAM2	JAM3	0.183559	3	JAM2_JAM3	JAM2 - JAM3	JAM	Cell-Cell Contact	PMC1237098; PMID: 11590146	L6 -> Oli	0.00430563
Ast	L2/3	NCAM1	L1CAM	0.232927	3	NCAM1_L1CAM	NCAM1 - L1CAM	NCAM	Cell-Cell Contact	KEGG: hsa04514	Ast -> L2/3	0.0136612			L2/3	Oli	JAM3	JAM3	0.19422	3	JAM3_JAM3	JAM3 - JAM3	JAM	Cell-Cell Contact	KEGG: hsa04514	L2/3 -> Oli	0.00580636
Oli	L2/3	NCAM1	L1CAM	0.243311	3	NCAM1_L1CAM	NCAM1 - L1CAM	NCAM	Cell-Cell Contact	KEGG: hsa04514	Oli -> L2/3	0.0164084			L4/5	Oli	JAM3	JAM3	0.187057	3	JAM3_JAM3	JAM3 - JAM3	JAM	Cell-Cell Contact	KEGG: hsa04514	L4/5 -> Oli	0.00476731
Ast	L4/5	NCAM1	L1CAM	0.221366	3	NCAM1_L1CAM	NCAM1 - L1CAM	NCAM	Cell-Cell Contact	KEGG: hsa04514	Ast -> L4/5	0.0109174			L4/6	Oli	JAM3	JAM3	0.195958	3	JAM3_JAM3	JAM3 - JAM3	JAM	Cell-Cell Contact	KEGG: hsa04514	L4/6 -> Oli	0.00607769
Oli	L4/5	NCAM1	L1CAM	0.230755	3	NCAM1_L1CAM	NCAM1 - L1CAM	NCAM	Cell-Cell Contact	KEGG: hsa04514	Oli -> L4/5	0.0131201			L5/6	Oli	JAM3	JAM3	0.19787	3	JAM3_JAM3	JAM3 - JAM3	JAM	Cell-Cell Contact	KEGG: hsa04514	L5/6 -> Oli	0.00638481
Ast	L4/6	NCAM1	L1CAM	0.228777	3	NCAM1_L1CAM	NCAM1 - L1CAM	NCAM	Cell-Cell Contact	KEGG: hsa04514	Ast -> L4/6	0.0126378			L6	Oli	JAM3	JAM3	0.186697	3	JAM3_JAM3	JAM3 - JAM3	JAM	Cell-Cell Contact	KEGG: hsa04514	L6 -> Oli	0.00471852
Oli	L4/6	NCAM1	L1CAM	0.238799	3	NCAM1_L1CAM	NCAM1 - L1CAM	NCAM	Cell-Cell Contact	KEGG: hsa04514	Oli -> L4/6	0.0151823			L2/3	Ast	L1CAM	CNTN1	0.232043	3	L1CAM_CNTN1	L1CAM - CNTN1	L1CAM	Secreted Signaling	7595520	L2/3 -> Ast	0.0134395
Ast	L5/6	NCAM1	L1CAM	0.219954	3	NCAM1_L1CAM	NCAM1 - L1CAM	NCAM	Cell-Cell Contact	KEGG: hsa04514	Ast -> L5/6	0.0106053			L4/5	Ast	L1CAM	CNTN1	0.220565	3	L1CAM_CNTN1	L1CAM - CNTN1	L1CAM	Secreted Signaling	7595520	L4/5 -> Ast	0.0107397
Oli	L5/6	NCAM1	L1CAM	0.229224	3	NCAM1_L1CAM	NCAM1 - L1CAM	NCAM	Cell-Cell Contact	KEGG: hsa04514	Oli -> L5/6	0.012746			L4/6	Ast	L1CAM	CNTN1	0.227923	3	L1CAM_CNTN1	L1CAM - CNTN1	L1CAM	Secreted Signaling	7595520	L4/6 -> Ast	0.0124325
Ast	L6	NCAM1	L1CAM	0.23138	3	NCAM1_L1CAM	NCAM1 - L1CAM	NCAM	Cell-Cell Contact	KEGG: hsa04514	Ast -> L6	0.0132747			L5/6	Ast	L1CAM	CNTN1	0.219163	3	L1CAM_CNTN1	L1CAM - CNTN1	L1CAM	Secreted Signaling	7595520	L5/6 -> Ast	0.0104327
Oli	L6	NCAM1	L1CAM	0.241628	3	NCAM1_L1CAM	NCAM1 - L1CAM	NCAM	Cell-Cell Contact	KEGG: hsa04514	Oli -> L6	0.0159454			L6	Ast	L1CAM	CNTN1	0.230507	3	L1CAM_CNTN1	L1CAM - CNTN1	L1CAM	Secreted Signaling	7595520	L6 -> Ast	0.0130592
Ast	L2/3	NCAM1	NCAM1	0.478016	3	NCAM1_NCAM1	NCAM1 - NCAM1	NCAM	Cell-Cell Contact	KEGG: hsa04514	Ast -> L2/3	0.123443			L2/3	Ast	L1CAM	EGFR	0.179588	3	L1CAM_EGFR	L1CAM - EGFR	L1CAM	Secreted Signaling	14718570	L2/3 -> Ast	0.00381691
Oli	L2/3	NCAM1	NCAM1	0.517899	3	NCAM1_NCAM1	NCAM1 - NCAM1	NCAM	Cell-Cell Contact	KEGG: hsa04514	Oli -> L2/3	0.145021			L4/5	Ast	L1CAM	EGFR	0.172577	3	L1CAM_EGFR	L1CAM - EGFR	L1CAM	Secreted Signaling	14718570	L4/5 -> Ast	0.00304418
Ast	L4/5	NCAM1	NCAM1	0.464174	3	NCAM1_NCAM1	NCAM1 - NCAM1	NCAM	Cell-Cell Contact	KEGG: hsa04514	Ast -> L4/5	0.115977			L4/6	Ast	L1CAM	EGFR	0.177087	3	L1CAM_EGFR	L1CAM - EGFR	L1CAM	Secreted Signaling	14718570	L4/6 -> Ast	0.00352832
Oli	L4/5	NCAM1	NCAM1	0.502064	3	NCAM1_NCAM1	NCAM1 - NCAM1	NCAM	Cell-Cell Contact	KEGG: hsa04514	Oli -> L4/5	0.136453			L5/6	Ast	L1CAM	EGFR	0.171711	3	L1CAM_EGFR	L1CAM - EGFR	L1CAM	Secreted Signaling	14718570	L5/6 -> Ast	0.0029565
Ast	L4/6	NCAM1	NCAM1	0.474766	3	NCAM1_NCAM1	NCAM1 - NCAM1	NCAM	Cell-Cell Contact	KEGG: hsa04514	Ast -> L4/6	0.121687			L6	Ast	L1CAM	EGFR	0.178658	3	L1CAM_EGFR	L1CAM - EGFR	L1CAM	Secreted Signaling	14718570	L6 -> Ast	0.00370786
Oli	L4/6	NCAM1	NCAM1	0.514178	3	NCAM1_NCAM1	NCAM1 - NCAM1	NCAM	Cell-Cell Contact	KEGG: hsa04514	Oli -> L4/6	0.143008			L2/3	Ast	L1CAM	FGFR2	0.181418	3	L1CAM_FGFR2	L1CAM - FGFR2	L1CAM	Secreted Signaling	32196115	L2/3 -> Ast	0.00403747
Ast	L5	NCAM1	NCAM1	0.504044	3	NCAM1_NCAM1	NCAM1 - NCAM1	NCAM	Cell-Cell Contact	KEGG: hsa04514	Ast -> L5	0.137525			L4/5	Ast	L1CAM	FGFR2	0.174268	3	L1CAM_FGFR2	L1CAM - FGFR2	L1CAM	Secreted Signaling	32196115	L4/5 -> Ast	0.00322023
Oli	L5	NCAM1	NCAM1	0.547747	3	NCAM1_NCAM1	NCAM1 - NCAM1	NCAM	Cell-Cell Contact	KEGG: hsa04514	Oli -> L5	0.161111			L4/6	Ast	L1CAM	FGFR2	0.178867	3	L1CAM_FGFR2	L1CAM - FGFR2	L1CAM	Secreted Signaling	32196115	L4/6 -> Ast	0.00373226
Ast	L5/6	NCAM1	NCAM1	0.48316	3	NCAM1_NCAM1	NCAM1 - NCAM1	NCAM	Cell-Cell Contact	KEGG: hsa04514	Ast -> L5/6	0.126222			L5/6	Ast	L1CAM	FGFR2	0.173385	3	L1CAM_FGFR2	L1CAM - FGFR2	L1CAM	Secreted Signaling	32196115	L5/6 -> Ast	0.0031275
Oli	L5/6	NCAM1	NCAM1	0.523789	3	NCAM1_NCAM1	NCAM1 - NCAM1	NCAM	Cell-Cell Contact	KEGG: hsa04514	Oli -> L5/6	0.148204			L6	Ast	L1CAM	FGFR2	0.180469	3	L1CAM_FGFR2	L1CAM - FGFR2	L1CAM	Secreted Signaling	32196115	L6 -> Ast	0.00392214
Ast	L6	NCAM1	NCAM1	0.474727	3	NCAM1_NCAM1	NCAM1 - NCAM1	NCAM	Cell-Cell Contact	KEGG: hsa04514	Ast -> L6	0.121666			L2/3	Oli	L1CAM	FGFR2	0.185691	3	L1CAM_FGFR2	L1CAM - FGFR2	L1CAM	Secreted Signaling	32196115	L2/3 -> Oli	0.00458345
Oli	L6	NCAM1	NCAM1	0.514133	3	NCAM1_NCAM1	NCAM1 - NCAM1	NCAM	Cell-Cell Contact	KEGG: hsa04514	Oli -> L6	0.142984			L4/5	Oli	L1CAM	FGFR2	0.17821	3	L1CAM_FGFR2	L1CAM - FGFR2	L1CAM	Secreted Signaling	32196115	L4/5 -> Oli	0.00365611
Ast	L2/3	NCAM1	NCAM2	0.520864	3	NCAM1_NCAM2	NCAM1 - NCAM2	NCAM	Cell-Cell Contact	KEGG: hsa04514	Ast -> L2/3	0.146624			L4/6	Oli	L1CAM	FGFR2	0.183021	3	L1CAM_FGFR2	L1CAM - FGFR2	L1CAM	Secreted Signaling	32196115	L4/6 -> Oli	0.00423715
Oli	L2/3	NCAM1	NCAM2	0.567086	3	NCAM1_NCAM2	NCAM1 - NCAM2	NCAM	Cell-Cell Contact	KEGG: hsa04514	Oli -> L2/3	0.171461			L5/6	Oli	L1CAM	FGFR2	0.177287	3	L1CAM_FGFR2	L1CAM - FGFR2	L1CAM	Secreted Signaling	32196115	L5/6 -> Oli	0.00355087
Oli	L4/5	NCAM1	NCAM2	0.513111	3	NCAM1_NCAM2	NCAM1 - NCAM2	NCAM	Cell-Cell Contact	KEGG: hsa04514	Oli -> L4/5	0.142431			L6	Oli	L1CAM	FGFR2	0.184697	3	L1CAM_FGFR2	L1CAM - FGFR2	L1CAM	Secreted Signaling	32196115	L6 -> Oli	0.0044526
Ast	L4/6	NCAM1	NCAM2	0.586511	3	NCAM1_NCAM2	NCAM1 - NCAM2	NCAM	Cell-Cell Contact	KEGG: hsa04514	Ast -> L4/6	0.181773			L2/3	Ast	L1CAM	ITGAV	0.173724	3	L1CAM_ITGAV	L1CAM - ITGAV	L1CAM	Secreted Signaling	10871287	L2/3 -> Ast	0.00316293
Oli	L4/6	NCAM1	NCAM2	0.642895	3	NCAM1_NCAM2	NCAM1 - NCAM2	NCAM	Cell-Cell Contact	KEGG: hsa04514	Oli -> L4/6	0.211091			L4/5	Ast	L1CAM	ITGAV	0.167151	3	L1CAM_ITGAV	L1CAM - ITGAV	L1CAM	Secreted Signaling	10871287	L4/5 -> Ast	0.00252226
Ast	L6	NCAM1	NCAM2	0.529058	3	NCAM1_NCAM2	NCAM1 - NCAM2	NCAM	Cell-Cell Contact	KEGG: hsa04514	Ast -> L6	0.151049			L4/6	Ast	L1CAM	ITGAV	0.171382	3	L1CAM_ITGAV	L1CAM - ITGAV	L1CAM	Secreted Signaling	10871287	L4/6 -> Ast	0.00292364
Oli	L6	NCAM1	NCAM2	0.576521	3	NCAM1_NCAM2	NCAM1 - NCAM2	NCAM	Cell-Cell Contact	KEGG: hsa04514	Oli -> L6	0.176481			L5/6	Ast	L1CAM	ITGAV	0.166338	3	L1CAM_ITGAV	L1CAM - ITGAV	L1CAM	Secreted Signaling	10871287	L5/6 -> Ast	0.00244958
Ast	L2/3	NCAM1	PTPRA	0.378965	3	NCAM1_PTPRA	NCAM1 - PTPRA	NCAM1	Secreted Signaling	32196115	Ast -> L2/3	0.0714496			L6	Ast	L1CAM	ITGAV	0.172853	3	L1CAM_ITGAV	L1CAM - ITGAV	L1CAM	Secreted Signaling	10871287	L6 -> Ast	0.0030725
Oli	L2/3	NCAM1	PTPRA	0.405311	3	NCAM1_PTPRA	NCAM1 - PTPRA	NCAM1	Secreted Signaling	32196115	Oli -> L2/3	0.0848185			L2/3	Ast	LAMA2	ITGA7	0.182112	3	LAMA2_ITGA7	LAMA2 - ITGA7	LAMA2	Secreted Signaling	11278916	L2/3 -> Ast	0.00412319
Ast	L4/5	NCAM1	PTPRA	0.372157	3	NCAM1_PTPRA	NCAM1 - PTPRA	NCAM1	Secreted Signaling	32196115	Ast -> L4/5	0.0680822			L4/6	Ast	LAMA2	ITGA7	0.145053	3	LAMA2_ITGA7	LAMA2 - ITGA7	LAMA2	Secreted Signaling	11278916	L4/6 -> Ast	0.0010138
Oli	L4/5	NCAM1	PTPRA	0.39764	3	NCAM1_PTPRA	NCAM1 - PTPRA	NCAM1	Secreted Signaling	32196115	Oli -> L4/5	0.0808758			L2/3	Ast	LAMA2	ITGB4	0.197686	3	LAMA2_ITGB4	LAMA2 - ITGB4	LAMA2	Secreted Signaling	32196115	L2/3 -> Ast	0.00635495
Ast	L4/6	NCAM1	PTPRA	0.370077	3	NCAM1_PTPRA	NCAM1 - PTPRA	NCAM1	Secreted Signaling	32196115	Ast -> L4/6	0.0670621			L4/6	Ast	LAMA2	ITGB4	0.154805	3	LAMA2_ITGB4	LAMA2 - ITGB4	LAMA2	Secreted Signaling	32196115	L4/6 -> Ast	0.00156518
Oli	L4/6	NCAM1	PTPRA	0.395299	3	NCAM1_PTPRA	NCAM1 - PTPRA	NCAM1	Secreted Signaling	32196115	Oli -> L4/6	0.0796804			L6	Ast	LAMA4	ITGAV	0.187433	3	LAMA4_ITGAV	LAMA4 - ITGAV	LAMA4	Secreted Signaling	32196115	L6 -> Ast	0.00481869
Ast	L5	NCAM1	PTPRA	0.364092	3	NCAM1_PTPRA	NCAM1 - PTPRA	NCAM1	Secreted Signaling	32196115	Ast -> L5	0.0641481			L2/3	Ast	LAMB1	ITGA7	0.169217	3	LAMB1_ITGA7	LAMB1 - ITGA7	LAMB1	Secreted Signaling	32196115	L2/3 -> Ast	0.00271337
Oli	L5	NCAM1	PTPRA	0.388566	3	NCAM1_PTPRA	NCAM1 - PTPRA	NCAM1	Secreted Signaling	32196115	Oli -> L5	0.076263			L4/6	Ast	LAMB1	ITGA7	0.155867	3	LAMB1_ITGA7	LAMB1 - ITGA7	LAMB1	Secreted Signaling	32196115	L4/6 -> Ast	0.00163561
Ast	L5/6	NCAM1	PTPRA	0.381581	3	NCAM1_PTPRA	NCAM1 - PTPRA	NCAM1	Secreted Signaling	32196115	Ast -> L5/6	0.0727539			L6	Ast	LAMB1	ITGA7	0.156201	3	LAMB1_ITGA7	LAMB1 - ITGA7	LAMB1	Secreted Signaling	32196115	L6 -> Ast	0.00165823
Oli	L5/6	NCAM1	PTPRA	0.408261	3	NCAM1_PTPRA	NCAM1 - PTPRA	NCAM1	Secreted Signaling	32196115	Oli -> L5/6	0.0863441			L2/3	Ast	LAMB1	ITGAV	0.187453	3	LAMB1_ITGAV	LAMB1 - ITGAV	LAMB1	Secreted Signaling	32196115	L2/3 -> Ast	0.00482147
Ast	L6	NCAM1	PTPRA	0.362506	3	NCAM1_PTPRA	NCAM1 - PTPRA	NCAM1	Secreted Signaling	32196115	Ast -> L6	0.063382			L4/6	Ast	LAMB1	ITGAV	0.171233	3	LAMB1_ITGAV	LAMB1 - ITGAV	LAMB1	Secreted Signaling	32196115	L4/6 -> Ast	0.00290882
Oli	L6	NCAM1	PTPRA	0.386783	3	NCAM1_PTPRA	NCAM1 - PTPRA	NCAM1	Secreted Signaling	32196115	Oli -> L6	0.0753638			L6	Ast	LAMB1	ITGAV	0.171636	3	LAMB1_ITGAV	LAMB1 - ITGAV	LAMB1	Secreted Signaling	32196115	L6 -> Ast	0.00294898
Ast	ES	NCAM1	ROBO1	0.318836	3	NCAM1_ROBO1	NCAM1 - ROBO1	NCAM1	Secreted Signaling	16226035	Ast -> ES	0.0434385			L2/3	Ast	LAMB1	ITGB4	0.182609	3	LAMB1_ITGB4	LAMB1 - ITGB4	LAMB1	Secreted Signaling	32196115	L2/3 -> Ast	0.00418524
Oli	ES	NCAM1	ROBO1	0.337926	3	NCAM1_ROBO1	NCAM1 - ROBO1	NCAM1	Secreted Signaling	16226035	Oli -> ES	0.0518589			L4/6	Ast	LAMB1	ITGB4	0.167174	3	LAMB1_ITGB4	LAMB1 - ITGB4	LAMB1	Secreted Signaling	32196115	L4/6 -> Ast	0.00252434
Ast	L2/3	NCAM1	ROBO1	0.448459	3	NCAM1_ROBO1	NCAM1 - ROBO1	NCAM1	Secreted Signaling	16226035	Ast -> L2/3	0.107543			L6	Ast	LAMB1	ITGB4	0.167559	3	LAMB1_ITGB4	LAMB1 - ITGB4	LAMB1	Secreted Signaling	32196115	L6 -> Ast	0.0025592
Oli	L2/3	NCAM1	ROBO1	0.484124	3	NCAM1_ROBO1	NCAM1 - ROBO1	NCAM1	Secreted Signaling	16226035	Oli -> L2/3	0.126744			L2/3	Ast	LAMC1	ITGA7	0.155484	3	LAMC1_ITGA7	LAMC1 - ITGA7	LAMC1	Secreted Signaling	32196115	L2/3 -> Ast	0.00160996
Ast	L4/6	NCAM1	ROBO1	0.426982	3	NCAM1_ROBO1	NCAM1 - ROBO1	NCAM1	Secreted Signaling	16226035	Ast -> L4/6	0.0961332			L4/6	Ast	LAMC1	ITGA7	0.157674	3	LAMC1_ITGA7	LAMC1 - ITGA7	LAMC1	Secreted Signaling	32196115	L4/6 -> Ast	0.00176042
Oli	L4/6	NCAM1	ROBO1	0.459673	3	NCAM1_ROBO1	NCAM1 - ROBO1	NCAM1	Secreted Signaling	16226035	Oli -> L4/6	0.113556			L5/6	Ast	LAMC1	ITGA7	0.156554	3	LAMC1_ITGA7	LAMC1 - ITGA7	LAMC1	Secreted Signaling	32196115	L5/6 -> Ast	0.00168235
Ast	L5/6	NCAM1	ROBO1	0.39145	3	NCAM1_ROBO1	NCAM1 - ROBO1	NCAM1	Secreted Signaling	16226035	Ast -> L5/6	0.0777231			L6	Ast	LAMC1	ITGA7	0.156118	3	LAMC1_ITGA7	LAMC1 - ITGA7	LAMC1	Secreted Signaling	32196115	L6 -> Ast	0.00165261
Oli	L5/6	NCAM1	ROBO1	0.419402	3	NCAM1_ROBO1	NCAM1 - ROBO1	NCAM1	Secreted Signaling	16226035	Oli -> L5/6	0.0921493			L2/3	Ast	LAMC1	ITGAV	0.170771	3	LAMC1_ITGAV	LAMC1 - ITGAV	LAMC1	Secreted Signaling	32196115	L2/3 -> Ast	0.00286324
Ast	L6	NCAM1	ROBO1	0.398873	3	NCAM1_ROBO1	NCAM1 - ROBO1	NCAM1	Secreted Signaling	16226035	Ast -> L6	0.0815073			L4/6	Ast	LAMC1	ITGAV	0.173413	3	LAMC1_ITGAV	LAMC1 - ITGAV	LAMC1	Secreted Signaling	32196115	L4/6 -> Ast	0.00313047
Oli	L6	NCAM1	ROBO1	0.427795	3	NCAM1_ROBO1	NCAM1 - ROBO1	NCAM1	Secreted Signaling	16226035	Oli -> L6	0.0965623			L5/6	Ast	LAMC1	ITGAV	0.172062	3	LAMC1_ITGAV	LAMC1 - ITGAV	LAMC1	Secreted Signaling	32196115	L5/6 -> Ast	0.00299183
Ast	L2/3	NCAM2	L1CAM	0.246121	3	NCAM2_L1CAM	NCAM2 - L1CAM	NCAM	Cell-Cell Contact	KEGG: hsa04514	Ast -> L2/3	0.0171967			L6	Ast	LAMC1	ITGAV	0.171536	3	LAMC1_ITGAV	LAMC1 - ITGAV	LAMC1	Secreted Signaling	32196115	L6 -> Ast	0.002939
Oli	L2/3	NCAM2	L1CAM	0.270449	3	NCAM2_L1CAM	NCAM2 - L1CAM	NCAM	Cell-Cell Contact	KEGG: hsa04514	Oli -> L2/3	0.0247841			L2/3	Ast	LAMC1	ITGB4	0.166734	3	LAMC1_ITGB4	LAMC1 - ITGB4	LAMC1	Secreted Signaling	32196115	L2/3 -> Ast	0.00248477
Ast	L4/5	NCAM2	L1CAM	0.233289	3	NCAM2_L1CAM	NCAM2 - L1CAM	NCAM	Cell-Cell Contact	KEGG: hsa04514	Ast -> L4/5	0.0137526			L4/6	Ast	LAMC1	ITGB4	0.169253	3	LAMC1_ITGB4	LAMC1 - ITGB4	LAMC1	Secreted Signaling	32196115	L4/6 -> Ast	0.00271677
Oli	L4/5	NCAM2	L1CAM	0.255135	3	NCAM2_L1CAM	NCAM2 - L1CAM	NCAM	Cell-Cell Contact	KEGG: hsa04514	Oli -> L4/5	0.0198512			L5/6	Ast	LAMC1	ITGB4	0.167965	3	LAMC1_ITGB4	LAMC1 - ITGB4	LAMC1	Secreted Signaling	32196115	L5/6 -> Ast	0.0025964
Ast	L4/6	NCAM2	L1CAM	0.241508	3	NCAM2_L1CAM	NCAM2 - L1CAM	NCAM	Cell-Cell Contact	KEGG: hsa04514	Ast -> L4/6	0.0159126			L6	Ast	LAMC1	ITGB4	0.167464	3	LAMC1_ITGB4	LAMC1 - ITGB4	LAMC1	Secreted Signaling	32196115	L6 -> Ast	0.00255054
Oli	L4/6	NCAM2	L1CAM	0.26493	3	NCAM2_L1CAM	NCAM2 - L1CAM	NCAM	Cell-Cell Contact	KEGG: hsa04514	Oli -> L4/6	0.0229467			L4/6	Mic	LGALS1	PTPRC	0.183508	3	LGALS1_PTPRC	LGALS1 - PTPRC	LGALS1	Secreted Signaling	10369126	L4/6 -> Mic	0.00429909
Ast	L5/6	NCAM2	L1CAM	0.231726	3	NCAM2_L1CAM	NCAM2 - L1CAM	NCAM	Cell-Cell Contact	KEGG: hsa04514	Ast -> L5/6	0.0133606			L6	Mic	LGALS1	PTPRC	0.185859	3	LGALS1_PTPRC	LGALS1 - PTPRC	LGALS1	Secreted Signaling	10369126	L6 -> Mic	0.00460586
Oli	L5/6	NCAM2	L1CAM	0.253278	3	NCAM2_L1CAM	NCAM2 - L1CAM	NCAM	Cell-Cell Contact	KEGG: hsa04514	Oli -> L5/6	0.0192888			L6	Ast	LRIG1	EGFR	0.168621	3	LRIG1_EGFR	LRIG1 - EGFR	LRIG1	Secreted Signaling	1684745516978290	L6 -> Ast	0.00265722
Ast	L6	NCAM2	L1CAM	0.244401	3	NCAM2_L1CAM	NCAM2 - L1CAM	NCAM	Cell-Cell Contact	KEGG: hsa04514	Ast -> L6	0.0167118			L4/6	Ast	LRIG2	EGFR	0.164774	3	LRIG2_EGFR	LRIG2 - EGFR	LRIG2	Secreted Signaling	25353163	L4/6 -> Ast	0.00231371
Oli	L6	NCAM2	L1CAM	0.268389	3	NCAM2_L1CAM	NCAM2 - L1CAM	NCAM	Cell-Cell Contact	KEGG: hsa04514	Oli -> L6	0.0240905			L6	Ast	LRIG2	EGFR	0.177866	3	LRIG2_EGFR	LRIG2 - EGFR	LRIG2	Secreted Signaling	25353163	L6 -> Ast	0.00361667
Ast	L2/3	NCAN	CDH2	0.255379	3	NCAN_CDH2	NCAN - CDH2	NCAN	Secreted Signaling	32196115	Ast -> L2/3	0.0199256			L2/3	Ast	LRPAP1	LRP1	0.183978	3	LRPAP1_LRP1	LRPAP1 - LRP1	LRPAP1	Secreted Signaling	14596620	L2/3 -> Ast	0.00435932
Ast	L4/5	NCAN	CDH2	0.253492	3	NCAN_CDH2	NCAN - CDH2	NCAN	Secreted Signaling	32196115	Ast -> L4/5	0.0193533			L4/5	Ast	LRPAP1	LRP1	0.182522	3	LRPAP1_LRP1	LRPAP1 - LRP1	LRPAP1	Secreted Signaling	14596620	L4/5 -> Ast	0.00417438
Ast	L4/6	NCAN	CDH2	0.285989	3	NCAN_CDH2	NCAN - CDH2	NCAN	Secreted Signaling	32196115	Ast -> L4/6	0.030299			L4/6	Ast	LRPAP1	LRP1	0.182228	3	LRPAP1_LRP1	LRPAP1 - LRP1	LRPAP1	Secreted Signaling	14596620	L4/6 -> Ast	0.00413761
Ast	L5/6	NCAN	CDH2	0.277095	3	NCAN_CDH2	NCAN - CDH2	NCAN	Secreted Signaling	32196115	Ast -> L5/6	0.0270823			L5	Ast	LRPAP1	LRP1	0.176692	3	LRPAP1_LRP1	LRPAP1 - LRP1	LRPAP1	Secreted Signaling	14596620	L5 -> Ast	0.003484
Ast	L6	NCAN	CDH2	0.291837	3	NCAN_CDH2	NCAN - CDH2	NCAN	Secreted Signaling	32196115	Ast -> L6	0.0324983			L5/6	Ast	LRPAP1	LRP1	0.181312	3	LRPAP1_LRP1	LRPAP1 - LRP1	LRPAP1	Secreted Signaling	14596620	L5/6 -> Ast	0.00402455
Ast	L2/3	NCAN	SDC3	0.168876	3	NCAN_SDC3	NCAN - SDC3	NCAN	Secreted Signaling	32196115	Ast -> L2/3	0.00268118			L6	Ast	LRPAP1	LRP1	0.190126	3	LRPAP1_LRP1	LRPAP1 - LRP1	LRPAP1	Secreted Signaling	14596620	L6 -> Ast	0.005197
Ast	L6	NCAN	SDC3	0.167715	3	NCAN_SDC3	NCAN - SDC3	NCAN	Secreted Signaling	32196115	Ast -> L6	0.00257344			L2/3	Ast	LRPAP1	SORL1	0.181352	3	LRPAP1_SORL1	LRPAP1 - SORL1	LRPAP1	Secreted Signaling	11557679	L2/3 -> Ast	0.0040294
Oli	L2/3	NFASC	CNTN1_CNTNAP1	0.244004	3	NFASC_CNTN1_CNTNAP1	NFASC - (CNTN1+CNTNAP1)	CNTN	Cell-Cell Contact	KEGG: hsa04514	Oli -> L2/3	0.0166009			L4/5	Ast	LRPAP1	SORL1	0.179937	3	LRPAP1_SORL1	LRPAP1 - SORL1	LRPAP1	Secreted Signaling	11557679	L4/5 -> Ast	0.0038584
Oli	L4/6	NFASC	CNTN1_CNTNAP1	0.248633	3	NFASC_CNTN1_CNTNAP1	NFASC - (CNTN1+CNTNAP1)	CNTN	Cell-Cell Contact	KEGG: hsa04514	Oli -> L4/6	0.0179171			L4/6	Ast	LRPAP1	SORL1	0.179651	3	LRPAP1_SORL1	LRPAP1 - SORL1	LRPAP1	Secreted Signaling	11557679	L4/6 -> Ast	0.00382439
Oli	L6	NFASC	CNTN1_CNTNAP1	0.240842	3	NFASC_CNTN1_CNTNAP1	NFASC - (CNTN1+CNTNAP1)	CNTN	Cell-Cell Contact	KEGG: hsa04514	Oli -> L6	0.0157313			L5	Ast	LRPAP1	SORL1	0.174266	3	LRPAP1_SORL1	LRPAP1 - SORL1	LRPAP1	Secreted Signaling	11557679	L5 -> Ast	0.00322011
Oli	ES	NLGN1	NRXN1	0.705033	3	NLGN1_NRXN1	NLGN1 - NRXN1	NLGN1	Secreted Signaling	8576240	Oli -> ES	0.242108			L5/6	Ast	LRPAP1	SORL1	0.178761	3	LRPAP1_SORL1	LRPAP1 - SORL1	LRPAP1	Secreted Signaling	11557679	L5/6 -> Ast	0.00371986
Oli	L2/3	NLGN1	NRXN1	0.672831	3	NLGN1_NRXN1	NLGN1 - NRXN1	NLGN1	Secreted Signaling	8576240	Oli -> L2/3	0.226218			L6	Ast	LRPAP1	SORL1	0.187325	3	LRPAP1_SORL1	LRPAP1 - SORL1	LRPAP1	Secreted Signaling	11557679	L6 -> Ast	0.00480398
Oli	L4/5	NLGN1	NRXN1	0.678356	3	NLGN1_NRXN1	NLGN1 - NRXN1	NLGN1	Secreted Signaling	8576240	Oli -> L4/5	0.228973			L2/3	Mic	LRPAP1	SORL1	0.252886	3	LRPAP1_SORL1	LRPAP1 - SORL1	LRPAP1	Secreted Signaling	11557679	L2/3 -> Mic	0.0191712
Oli	L4/6	NLGN1	NRXN1	0.668703	3	NLGN1_NRXN1	NLGN1 - NRXN1	NLGN1	Secreted Signaling	8576240	Oli -> L4/6	0.224152			L4/5	Mic	LRPAP1	SORL1	0.250184	3	LRPAP1_SORL1	LRPAP1 - SORL1	LRPAP1	Secreted Signaling	11557679	L4/5 -> Mic	0.0183695
Oli	L5	NLGN1	NRXN1	0.699002	3	NLGN1_NRXN1	NLGN1 - NRXN1	NLGN1	Secreted Signaling	8576240	Oli -> L5	0.239163			L4/6	Mic	LRPAP1	SORL1	0.249639	3	LRPAP1_SORL1	LRPAP1 - SORL1	LRPAP1	Secreted Signaling	11557679	L4/6 -> Mic	0.01821
Oli	L5/6	NLGN1	NRXN1	0.700178	3	NLGN1_NRXN1	NLGN1 - NRXN1	NLGN1	Secreted Signaling	8576240	Oli -> L5/6	0.239738			L5	Mic	LRPAP1	SORL1	0.239493	3	LRPAP1_SORL1	LRPAP1 - SORL1	LRPAP1	Secreted Signaling	11557679	L5 -> Mic	0.0153677
Oli	L6	NLGN1	NRXN1	0.649323	3	NLGN1_NRXN1	NLGN1 - NRXN1	NLGN1	Secreted Signaling	8576240	Oli -> L6	0.214367			L5/6	Mic	LRPAP1	SORL1	0.247948	3	LRPAP1_SORL1	LRPAP1 - SORL1	LRPAP1	Secreted Signaling	11557679	L5/6 -> Mic	0.0177192
Oli	L2/3	NLGN1	NRXN2	0.382038	3	NLGN1_NRXN2	NLGN1 - NRXN2	NLGN1	Secreted Signaling	7736595	Oli -> L2/3	0.0729823			L6	Mic	LRPAP1	SORL1	0.26445	3	LRPAP1_SORL1	LRPAP1 - SORL1	LRPAP1	Secreted Signaling	11557679	L6 -> Mic	0.02279
Oli	L4/5	NLGN1	NRXN2	0.284403	3	NLGN1_NRXN2	NLGN1 - NRXN2	NLGN1	Secreted Signaling	7736595	Oli -> L4/5	0.0297141			L2/3	Oli	LRPAP1	SORT1	0.194691	3	LRPAP1_SORT1	LRPAP1 - SORT1	LRPAP1	Secreted Signaling	9013611	L2/3 -> Oli	0.00587919
Oli	L4/6	NLGN1	NRXN2	0.356051	3	NLGN1_NRXN2	NLGN1 - NRXN2	NLGN1	Secreted Signaling	7736595	Oli -> L4/6	0.06029			L4/5	Oli	LRPAP1	SORT1	0.193064	3	LRPAP1_SORT1	LRPAP1 - SORT1	LRPAP1	Secreted Signaling	9013611	L4/5 -> Oli	0.00563014
Oli	L5	NLGN1	NRXN2	0.285279	3	NLGN1_NRXN2	NLGN1 - NRXN2	NLGN1	Secreted Signaling	7736595	Oli -> L5	0.0300366			L4/6	Oli	LRPAP1	SORT1	0.192735	3	LRPAP1_SORT1	LRPAP1 - SORT1	LRPAP1	Secreted Signaling	9013611	L4/6 -> Oli	0.0055806
Oli	L5/6	NLGN1	NRXN2	0.36531	3	NLGN1_NRXN2	NLGN1 - NRXN2	NLGN1	Secreted Signaling	7736595	Oli -> L5/6	0.0647383			L5	Oli	LRPAP1	SORT1	0.186561	3	LRPAP1_SORT1	LRPAP1 - SORT1	LRPAP1	Secreted Signaling	9013611	L5 -> Oli	0.00470013
Oli	L6	NLGN1	NRXN2	0.329589	3	NLGN1_NRXN2	NLGN1 - NRXN2	NLGN1	Secreted Signaling	7736595	Oli -> L6	0.0481189			L5/6	Oli	LRPAP1	SORT1	0.191713	3	LRPAP1_SORT1	LRPAP1 - SORT1	LRPAP1	Secreted Signaling	9013611	L5/6 -> Oli	0.00542833
Oli	ES	NLGN1	NRXN3	0.588614	3	NLGN1_NRXN3	NLGN1 - NRXN3	NLGN1	Secreted Signaling	8576240	Oli -> ES	0.182883			L6	Oli	LRPAP1	SORT1	0.201578	3	LRPAP1_SORT1	LRPAP1 - SORT1	LRPAP1	Secreted Signaling	9013611	L6 -> Oli	0.00700686
Oli	L2/3	NLGN1	NRXN3	0.652264	3	NLGN1_NRXN3	NLGN1 - NRXN3	NLGN1	Secreted Signaling	8576240	Oli -> L2/3	0.215861			ES	Ast	NCAM1	FGFR2	0.232609	3	NCAM1_FGFR2	NCAM1 - FGFR2	NCAM1	Secreted Signaling	12121226	ES -> Ast	0.0135813
Oli	L4/5	NLGN1	NRXN3	0.664404	3	NLGN1_NRXN3	NLGN1 - NRXN3	NLGN1	Secreted Signaling	8576240	Oli -> L4/5	0.221993			L2/3	Ast	NCAM1	FGFR2	0.309668	3	NCAM1_FGFR2	NCAM1 - FGFR2	NCAM1	Secreted Signaling	12121226	L2/3 -> Ast	0.0395864
Oli	L4/6	NLGN1	NRXN3	0.624791	3	NLGN1_NRXN3	NLGN1 - NRXN3	NLGN1	Secreted Signaling	8576240	Oli -> L4/6	0.201788			L4/5	Ast	NCAM1	FGFR2	0.303267	3	NCAM1_FGFR2	NCAM1 - FGFR2	NCAM1	Secreted Signaling	12121226	L4/5 -> Ast	0.0369782
Oli	L5	NLGN1	NRXN3	0.627812	3	NLGN1_NRXN3	NLGN1 - NRXN3	NLGN1	Secreted Signaling	8576240	Oli -> L5	0.203349			L4/6	Ast	NCAM1	FGFR2	0.308171	3	NCAM1_FGFR2	NCAM1 - FGFR2	NCAM1	Secreted Signaling	12121226	L4/6 -> Ast	0.0389704
Oli	L5/6	NLGN1	NRXN3	0.621297	3	NLGN1_NRXN3	NLGN1 - NRXN3	NLGN1	Secreted Signaling	8576240	Oli -> L5/6	0.19998			L5	Ast	NCAM1	FGFR2	0.321515	3	NCAM1_FGFR2	NCAM1 - FGFR2	NCAM1	Secreted Signaling	12121226	L5 -> Ast	0.0445889
Oli	L6	NLGN1	NRXN3	0.635462	3	NLGN1_NRXN3	NLGN1 - NRXN3	NLGN1	Secreted Signaling	8576240	Oli -> L6	0.207285			L5/6	Ast	NCAM1	FGFR2	0.312028	3	NCAM1_FGFR2	NCAM1 - FGFR2	NCAM1	Secreted Signaling	12121226	L5/6 -> Ast	0.0405652
Ast	ES	NRXN1	NLGN1	0.676906	3	NRXN1_NLGN1	NRXN1 - NLGN1	NRXN	Cell-Cell Contact	KEGG: hsa04514	Ast -> ES	0.228251			L6	Ast	NCAM1	FGFR2	0.308153	3	NCAM1_FGFR2	NCAM1 - FGFR2	NCAM1	Secreted Signaling	12121226	L6 -> Ast	0.038963
Ast	L2/3	NRXN1	NLGN1	0.761104	3	NRXN1_NLGN1	NRXN1 - NLGN1	NRXN	Cell-Cell Contact	KEGG: hsa04514	Ast -> L2/3	0.268775			LS	Ast	NCAM1	FGFR2	0.217981	3	NCAM1_FGFR2	NCAM1 - FGFR2	NCAM1	Secreted Signaling	12121226	LS -> Ast	0.0101776
Ast	L4/5	NRXN1	NLGN1	0.7857	3	NRXN1_NLGN1	NRXN1 - NLGN1	NRXN	Cell-Cell Contact	KEGG: hsa04514	Ast -> L4/5	0.28006			ES	Oli	NCAM1	FGFR2	0.239606	3	NCAM1_FGFR2	NCAM1 - FGFR2	NCAM1	Secreted Signaling	12121226	ES -> Oli	0.015398
Ast	L4/6	NRXN1	NLGN1	0.722953	3	NRXN1_NLGN1	NRXN1 - NLGN1	NRXN	Cell-Cell Contact	KEGG: hsa04514	Ast -> L4/6	0.250771			L2/3	Oli	NCAM1	FGFR2	0.321828	3	NCAM1_FGFR2	NCAM1 - FGFR2	NCAM1	Secreted Signaling	12121226	L2/3 -> Oli	0.0447238
Ast	L5	NRXN1	NLGN1	0.909237	3	NRXN1_NLGN1	NRXN1 - NLGN1	NRXN	Cell-Cell Contact	KEGG: hsa04514	Ast -> L5	0.33293			L4/5	Oli	NCAM1	FGFR2	0.314955	3	NCAM1_FGFR2	NCAM1 - FGFR2	NCAM1	Secreted Signaling	12121226	L4/5 -> Oli	0.0417918
Ast	L5/6	NRXN1	NLGN1	0.816052	3	NRXN1_NLGN1	NRXN1 - NLGN1	NRXN	Cell-Cell Contact	KEGG: hsa04514	Ast -> L5/6	0.293637			L4/6	Oli	NCAM1	FGFR2	0.32022	3	NCAM1_FGFR2	NCAM1 - FGFR2	NCAM1	Secreted Signaling	12121226	L4/6 -> Oli	0.0440315
Ast	L6	NRXN1	NLGN1	0.58961	3	NRXN1_NLGN1	NRXN1 - NLGN1	NRXN	Cell-Cell Contact	KEGG: hsa04514	Ast -> L6	0.183409			L5	Oli	NCAM1	FGFR2	0.334568	3	NCAM1_FGFR2	NCAM1 - FGFR2	NCAM1	Secreted Signaling	12121226	L5 -> Oli	0.0503414
Ast	L2/3	NRXN1	NLGN2	0.28346	3	NRXN1_NLGN2	NRXN1 - NLGN2	NRXN	Cell-Cell Contact	KEGG: hsa04514	Ast -> L2/3	0.0293684			L5/6	Oli	NCAM1	FGFR2	0.324364	3	NCAM1_FGFR2	NCAM1 - FGFR2	NCAM1	Secreted Signaling	12121226	L5/6 -> Oli	0.0458236
Ast	L4/6	NRXN1	NLGN2	0.26736	3	NRXN1_NLGN2	NRXN1 - NLGN2	NRXN	Cell-Cell Contact	KEGG: hsa04514	Ast -> L4/6	0.0237476			L6	Oli	NCAM1	FGFR2	0.320201	3	NCAM1_FGFR2	NCAM1 - FGFR2	NCAM1	Secreted Signaling	12121226	L6 -> Oli	0.0440232
Ast	L5	NRXN1	NLGN2	0.246525	3	NRXN1_NLGN2	NRXN1 - NLGN2	NRXN	Cell-Cell Contact	KEGG: hsa04514	Ast -> L5	0.0173116			LS	Oli	NCAM1	FGFR2	0.224137	3	NCAM1_FGFR2	NCAM1 - FGFR2	NCAM1	Secreted Signaling	12121226	LS -> Oli	0.0115443
Ast	L6	NRXN1	NLGN2	0.265119	3	NRXN1_NLGN2	NRXN1 - NLGN2	NRXN	Cell-Cell Contact	KEGG: hsa04514	Ast -> L6	0.0230084			L2/3	Ast	NCAM1	NCAM1	0.478016	3	NCAM1_NCAM1	NCAM1 - NCAM1	NCAM	Cell-Cell Contact	KEGG: hsa04514	L2/3 -> Ast	0.123443
Oli	L2/3	NRXN3	NLGN1	0.607879	3	NRXN3_NLGN1	NRXN3 - NLGN1	NRXN	Cell-Cell Contact	KEGG: hsa04514	Oli -> L2/3	0.193			L4/5	Ast	NCAM1	NCAM1	0.464174	3	NCAM1_NCAM1	NCAM1 - NCAM1	NCAM	Cell-Cell Contact	KEGG: hsa04514	L4/5 -> Ast	0.115977
Oli	L4/5	NRXN3	NLGN1	0.625167	3	NRXN3_NLGN1	NRXN3 - NLGN1	NRXN	Cell-Cell Contact	KEGG: hsa04514	Oli -> L4/5	0.201983			L4/6	Ast	NCAM1	NCAM1	0.474766	3	NCAM1_NCAM1	NCAM1 - NCAM1	NCAM	Cell-Cell Contact	KEGG: hsa04514	L4/6 -> Ast	0.121687
Oli	L4/6	NRXN3	NLGN1	0.580951	3	NRXN3_NLGN1	NRXN3 - NLGN1	NRXN	Cell-Cell Contact	KEGG: hsa04514	Oli -> L4/6	0.178831			L5	Ast	NCAM1	NCAM1	0.504044	3	NCAM1_NCAM1	NCAM1 - NCAM1	NCAM	Cell-Cell Contact	KEGG: hsa04514	L5 -> Ast	0.137525
Oli	L5	NRXN3	NLGN1	0.711258	3	NRXN3_NLGN1	NRXN3 - NLGN1	NRXN	Cell-Cell Contact	KEGG: hsa04514	Oli -> L5	0.245132			L5/6	Ast	NCAM1	NCAM1	0.48316	3	NCAM1_NCAM1	NCAM1 - NCAM1	NCAM	Cell-Cell Contact	KEGG: hsa04514	L5/6 -> Ast	0.126222
Oli	L5/6	NRXN3	NLGN1	0.646428	3	NRXN3_NLGN1	NRXN3 - NLGN1	NRXN	Cell-Cell Contact	KEGG: hsa04514	Oli -> L5/6	0.212894			L6	Ast	NCAM1	NCAM1	0.474727	3	NCAM1_NCAM1	NCAM1 - NCAM1	NCAM	Cell-Cell Contact	KEGG: hsa04514	L6 -> Ast	0.121666
Oli	L2/3	NRXN3	NLGN2	0.253337	3	NRXN3_NLGN2	NRXN3 - NLGN2	NRXN	Cell-Cell Contact	KEGG: hsa04514	Oli -> L2/3	0.0193066			L2/3	Oli	NCAM1	NCAM1	0.517899	3	NCAM1_NCAM1	NCAM1 - NCAM1	NCAM	Cell-Cell Contact	KEGG: hsa04514	L2/3 -> Oli	0.145021
Oli	L4/6	NRXN3	NLGN2	0.240285	3	NRXN3_NLGN2	NRXN3 - NLGN2	NRXN	Cell-Cell Contact	KEGG: hsa04514	Oli -> L4/6	0.0155806			L4/5	Oli	NCAM1	NCAM1	0.502064	3	NCAM1_NCAM1	NCAM1 - NCAM1	NCAM	Cell-Cell Contact	KEGG: hsa04514	L4/5 -> Oli	0.136453
Oli	L5	NRXN3	NLGN2	0.223209	3	NRXN3_NLGN2	NRXN3 - NLGN2	NRXN	Cell-Cell Contact	KEGG: hsa04514	Oli -> L5	0.0113323			L4/6	Oli	NCAM1	NCAM1	0.514178	3	NCAM1_NCAM1	NCAM1 - NCAM1	NCAM	Cell-Cell Contact	KEGG: hsa04514	L4/6 -> Oli	0.143008
Oli	L6	NRXN3	NLGN2	0.238458	3	NRXN3_NLGN2	NRXN3 - NLGN2	NRXN	Cell-Cell Contact	KEGG: hsa04514	Oli -> L6	0.0150917			L5	Oli	NCAM1	NCAM1	0.547747	3	NCAM1_NCAM1	NCAM1 - NCAM1	NCAM	Cell-Cell Contact	KEGG: hsa04514	L5 -> Oli	0.161111
Ast	ES	OLFM2	ROBO2	0.294811	3	OLFM2_ROBO2	OLFM2 - ROBO2	OLFM2	Secreted Signaling	2619831932196110	Ast -> ES	0.0336411			L5/6	Oli	NCAM1	NCAM1	0.523789	3	NCAM1_NCAM1	NCAM1 - NCAM1	NCAM	Cell-Cell Contact	KEGG: hsa04514	L5/6 -> Oli	0.148204
Ast	L2/3	OLFM2	ROBO2	0.308693	3	OLFM2_ROBO2	OLFM2 - ROBO2	OLFM2	Secreted Signaling	2619831932196110	Ast -> L2/3	0.0391849			L6	Oli	NCAM1	NCAM1	0.514133	3	NCAM1_NCAM1	NCAM1 - NCAM1	NCAM	Cell-Cell Contact	KEGG: hsa04514	L6 -> Oli	0.142984
Ast	L4/5	OLFM2	ROBO2	0.28903	3	OLFM2_ROBO2	OLFM2 - ROBO2	OLFM2	Secreted Signaling	2619831932196110	Ast -> L4/5	0.0314345			L2/3	Ast	NCAM1	NCAM2	0.529039	3	NCAM1_NCAM2	NCAM1 - NCAM2	NCAM	Cell-Cell Contact	KEGG: hsa04514	L2/3 -> Ast	0.151038
Ast	L4/6	OLFM2	ROBO2	0.323549	3	OLFM2_ROBO2	OLFM2 - ROBO2	OLFM2	Secreted Signaling	2619831932196110	Ast -> L4/6	0.045469			L4/5	Ast	NCAM1	NCAM2	0.512636	3	NCAM1_NCAM2	NCAM1 - NCAM2	NCAM	Cell-Cell Contact	KEGG: hsa04514	L4/5 -> Ast	0.142174
Ast	L5	OLFM2	ROBO2	0.280611	3	OLFM2_ROBO2	OLFM2 - ROBO2	OLFM2	Secreted Signaling	2619831932196110	Ast -> L5	0.0283352			L4/6	Ast	NCAM1	NCAM2	0.525183	3	NCAM1_NCAM2	NCAM1 - NCAM2	NCAM	Cell-Cell Contact	KEGG: hsa04514	L4/6 -> Ast	0.148957
Ast	L5/6	OLFM2	ROBO2	0.364687	3	OLFM2_ROBO2	OLFM2 - ROBO2	OLFM2	Secreted Signaling	2619831932196110	Ast -> L5/6	0.0644363			L5	Ast	NCAM1	NCAM2	0.559979	3	NCAM1_NCAM2	NCAM1 - NCAM2	NCAM	Cell-Cell Contact	KEGG: hsa04514	L5 -> Ast	0.167666
Ast	L6	OLFM2	ROBO2	0.258521	3	OLFM2_ROBO2	OLFM2 - ROBO2	OLFM2	Secreted Signaling	2619831932196110	Ast -> L6	0.0208968			L5/6	Ast	NCAM1	NCAM2	0.535143	3	NCAM1_NCAM2	NCAM1 - NCAM2	NCAM	Cell-Cell Contact	KEGG: hsa04514	L5/6 -> Ast	0.15433
Ast	L2/3	PON2	HTR2A	0.240602	3	PON2_HTR2A	PON2 - HTR2A	PON2	Secreted Signaling	2619831932196110	Ast -> L2/3	0.0156663			L6	Ast	NCAM1	NCAM2	0.525137	3	NCAM1_NCAM2	NCAM1 - NCAM2	NCAM	Cell-Cell Contact	KEGG: hsa04514	L6 -> Ast	0.148932
Ast	L4/5	PON2	HTR2A	0.250372	3	PON2_HTR2A	PON2 - HTR2A	PON2	Secreted Signaling	2619831932196110	Ast -> L4/5	0.0184248			L2/3	Oli	NCAM1	NCAM2	0.631678	3	NCAM1_NCAM2	NCAM1 - NCAM2	NCAM	Cell-Cell Contact	KEGG: hsa04514	L2/3 -> Oli	0.205341
Ast	L4/6	PON2	HTR2A	0.219878	3	PON2_HTR2A	PON2 - HTR2A	PON2	Secreted Signaling	2619831932196110	Ast -> L4/6	0.0105886			L4/5	Oli	NCAM1	NCAM2	0.609828	3	NCAM1_NCAM2	NCAM1 - NCAM2	NCAM	Cell-Cell Contact	KEGG: hsa04514	L4/5 -> Oli	0.194018
Ast	L5	PON2	HTR2A	0.230512	3	PON2_HTR2A	PON2 - HTR2A	PON2	Secreted Signaling	2619831932196110	Ast -> L5	0.0130604			L4/6	Oli	NCAM1	NCAM2	0.626536	3	NCAM1_NCAM2	NCAM1 - NCAM2	NCAM	Cell-Cell Contact	KEGG: hsa04514	L4/6 -> Oli	0.20269
Ast	L2/3	PSAP	LRP1	0.241665	3	PSAP_LRP1	PSAP - LRP1	PSAP	Secreted Signaling	9707421	Ast -> L2/3	0.0159554			L5	Oli	NCAM1	NCAM2	0.673101	3	NCAM1_NCAM2	NCAM1 - NCAM2	NCAM	Cell-Cell Contact	KEGG: hsa04514	L5 -> Oli	0.226353
Mic	L2/3	PSAP	LRP1	0.205427	3	PSAP_LRP1	PSAP - LRP1	PSAP	Secreted Signaling	9707421	Mic -> L2/3	0.00768937			L5/6	Oli	NCAM1	NCAM2	0.639829	3	NCAM1_NCAM2	NCAM1 - NCAM2	NCAM	Cell-Cell Contact	KEGG: hsa04514	L5/6 -> Oli	0.209524
Oli	L2/3	PSAP	LRP1	0.196159	3	PSAP_LRP1	PSAP - LRP1	PSAP	Secreted Signaling	9707421	Oli -> L2/3	0.00610954			L6	Oli	NCAM1	NCAM2	0.626474	3	NCAM1_NCAM2	NCAM1 - NCAM2	NCAM	Cell-Cell Contact	KEGG: hsa04514	L6 -> Oli	0.202658
Ast	L4/5	PSAP	LRP1	0.231114	3	PSAP_LRP1	PSAP - LRP1	PSAP	Secreted Signaling	9707421	Ast -> L4/5	0.0132089			L2/3	Ast	NCAM1	PTPRA	0.286812	3	NCAM1_PTPRA	NCAM1 - PTPRA	NCAM1	Secreted Signaling	32196115	L2/3 -> Ast	0.0306045
Mic	L4/5	PSAP	LRP1	0.197696	3	PSAP_LRP1	PSAP - LRP1	PSAP	Secreted Signaling	9707421	Mic -> L4/5	0.00635656			L4/5	Ast	NCAM1	PTPRA	0.281264	3	NCAM1_PTPRA	NCAM1 - PTPRA	NCAM1	Secreted Signaling	32196115	L4/5 -> Ast	0.0285705
Oli	L4/5	PSAP	LRP1	0.189088	3	PSAP_LRP1	PSAP - LRP1	PSAP	Secreted Signaling	9707421	Oli -> L4/5	0.00504917			L4/6	Ast	NCAM1	PTPRA	0.285516	3	NCAM1_PTPRA	NCAM1 - PTPRA	NCAM1	Secreted Signaling	32196115	L4/6 -> Ast	0.0301239
Ast	L4/6	PSAP	LRP1	0.232819	3	PSAP_LRP1	PSAP - LRP1	PSAP	Secreted Signaling	9707421	Ast -> L4/6	0.0136342			L5	Ast	NCAM1	PTPRA	0.297051	3	NCAM1_PTPRA	NCAM1 - PTPRA	NCAM1	Secreted Signaling	32196115	L5 -> Ast	0.0345127
Mic	L4/6	PSAP	LRP1	0.198951	3	PSAP_LRP1	PSAP - LRP1	PSAP	Secreted Signaling	9707421	Mic -> L4/6	0.00656268			L5/6	Ast	NCAM1	PTPRA	0.288854	3	NCAM1_PTPRA	NCAM1 - PTPRA	NCAM1	Secreted Signaling	32196115	L5/6 -> Ast	0.0313685
Oli	L4/6	PSAP	LRP1	0.190238	3	PSAP_LRP1	PSAP - LRP1	PSAP	Secreted Signaling	9707421	Oli -> L4/6	0.00521311			L6	Ast	NCAM1	PTPRA	0.2855	3	NCAM1_PTPRA	NCAM1 - PTPRA	NCAM1	Secreted Signaling	32196115	L6 -> Ast	0.0301182
Ast	L5/6	PSAP	LRP1	0.226891	3	PSAP_LRP1	PSAP - LRP1	PSAP	Secreted Signaling	9707421	Ast -> L5/6	0.0121869			L2/3	Oli	NCAM1	ROBO1	0.318731	3	NCAM1_ROBO1	NCAM1 - ROBO1	NCAM1	Secreted Signaling	16226035	L2/3 -> Oli	0.0433938
Mic	L5/6	PSAP	LRP1	0.194578	3	PSAP_LRP1	PSAP - LRP1	PSAP	Secreted Signaling	9707421	Mic -> L5/6	0.00586158			L4/5	Oli	NCAM1	ROBO1	0.31198	3	NCAM1_ROBO1	NCAM1 - ROBO1	NCAM1	Secreted Signaling	16226035	L4/5 -> Oli	0.0405453
Oli	L5/6	PSAP	LRP1	0.18623	2	PSAP_LRP1	PSAP - LRP1	PSAP	Secreted Signaling	9707421	Oli -> L5/6	0.00465551			L4/6	Oli	NCAM1	ROBO1	0.317152	3	NCAM1_ROBO1	NCAM1 - ROBO1	NCAM1	Secreted Signaling	16226035	L4/6 -> Oli	0.0427212
Ast	L6	PSAP	LRP1	0.284997	3	PSAP_LRP1	PSAP - LRP1	PSAP	Secreted Signaling	9707421	Ast -> L6	0.0299325			L5	Oli	NCAM1	ROBO1	0.331242	3	NCAM1_ROBO1	NCAM1 - ROBO1	NCAM1	Secreted Signaling	16226035	L5 -> Oli	0.0488529
Mic	L6	PSAP	LRP1	0.236329	3	PSAP_LRP1	PSAP - LRP1	PSAP	Secreted Signaling	9707421	Mic -> L6	0.0145322			L5/6	Oli	NCAM1	ROBO1	0.321222	3	NCAM1_ROBO1	NCAM1 - ROBO1	NCAM1	Secreted Signaling	16226035	L5/6 -> Oli	0.0444624
Oli	L6	PSAP	LRP1	0.224217	3	PSAP_LRP1	PSAP - LRP1	PSAP	Secreted Signaling	9707421	Oli -> L6	0.0115629			L6	Oli	NCAM1	ROBO1	0.317133	3	NCAM1_ROBO1	NCAM1 - ROBO1	NCAM1	Secreted Signaling	16226035	L6 -> Oli	0.0427132
Ast	L2/3	PSAP	SORT1	0.345281	3	PSAP_SORT1	PSAP - SORT1	PSAP	Secreted Signaling	32196115	Ast -> L2/3	0.055233			L6	Ast	NCAN	CDH2	0.17736	3	NCAN_CDH2	NCAN - CDH2	NCAN	Secreted Signaling	32196115	L6 -> Ast	0.00355904
Mic	L2/3	PSAP	SORT1	0.277373	3	PSAP_SORT1	PSAP - SORT1	PSAP	Secreted Signaling	32196115	Mic -> L2/3	0.0271804			ES	Ast	NLGN1	NRXN1	0.676906	3	NLGN1_NRXN1	NLGN1 - NRXN1	NLGN1	Secreted Signaling	8576240	ES -> Ast	0.228251
Oli	L2/3	PSAP	SORT1	0.261015	3	PSAP_SORT1	PSAP - SORT1	PSAP	Secreted Signaling	32196115	Oli -> L2/3	0.0216835			L2/3	Ast	NLGN1	NRXN1	0.761104	3	NLGN1_NRXN1	NLGN1 - NRXN1	NLGN1	Secreted Signaling	8576240	L2/3 -> Ast	0.268775
Ast	L4/6	PSAP	SORT1	0.354304	3	PSAP_SORT1	PSAP - SORT1	PSAP	Secreted Signaling	32196115	Ast -> L4/6	0.0594609			L4/5	Ast	NLGN1	NRXN1	0.7857	3	NLGN1_NRXN1	NLGN1 - NRXN1	NLGN1	Secreted Signaling	8576240	L4/5 -> Ast	0.28006
Mic	L4/6	PSAP	SORT1	0.283348	3	PSAP_SORT1	PSAP - SORT1	PSAP	Secreted Signaling	32196115	Mic -> L4/6	0.0293276			L4/6	Ast	NLGN1	NRXN1	0.722953	3	NLGN1_NRXN1	NLGN1 - NRXN1	NLGN1	Secreted Signaling	8576240	L4/6 -> Ast	0.250771
Oli	L4/6	PSAP	SORT1	0.266331	3	PSAP_SORT1	PSAP - SORT1	PSAP	Secreted Signaling	32196115	Oli -> L4/6	0.0234069			L5	Ast	NLGN1	NRXN1	0.909237	3	NLGN1_NRXN1	NLGN1 - NRXN1	NLGN1	Secreted Signaling	8576240	L5 -> Ast	0.33293
Ast	L5/6	PSAP	SORT1	0.311268	3	PSAP_SORT1	PSAP - SORT1	PSAP	Secreted Signaling	32196115	Ast -> L5/6	0.0402492			L5/6	Ast	NLGN1	NRXN1	0.816052	3	NLGN1_NRXN1	NLGN1 - NRXN1	NLGN1	Secreted Signaling	8576240	L5/6 -> Ast	0.293637
Ast	L6	PSAP	SORT1	0.319747	3	PSAP_SORT1	PSAP - SORT1	PSAP	Secreted Signaling	32196115	Ast -> L6	0.0438282			L6	Ast	NLGN1	NRXN1	0.58961	3	NLGN1_NRXN1	NLGN1 - NRXN1	NLGN1	Secreted Signaling	8576240	L6 -> Ast	0.183409
Mic	L6	PSAP	SORT1	0.260237	2	PSAP_SORT1	PSAP - SORT1	PSAP	Secreted Signaling	32196115	Mic -> L6	0.0214366			L2/3	Oli	NLGN1	NRXN3	0.607879	3	NLGN1_NRXN3	NLGN1 - NRXN3	NLGN1	Secreted Signaling	8576240	L2/3 -> Oli	0.193
Oli	L6	PTMA	VIPR1	0.213134	3	PTMA_VIPR1	PTMA - VIPR1	PTMA	Secreted Signaling	2619831932196110	Oli -> L6	0.00916938			L4/5	Oli	NLGN1	NRXN3	0.625167	3	NLGN1_NRXN3	NLGN1 - NRXN3	NLGN1	Secreted Signaling	8576240	L4/5 -> Oli	0.201983
Ast	L6	PTN	ALK	0.198954	3	PTN_ALK	PTN - ALK	PTN	Secreted Signaling	PMID: 28356350; PMID: 25620911	Ast -> L6	0.00656316			L4/6	Oli	NLGN1	NRXN3	0.580951	3	NLGN1_NRXN3	NLGN1 - NRXN3	NLGN1	Secreted Signaling	8576240	L4/6 -> Oli	0.178831
Ast	L2/3	PTN	NCL	0.198065	3	PTN_NCL	PTN - NCL	PTN	Secreted Signaling	PMID: 28356350; PMID: 25620911	Ast -> L2/3	0.00641664			L5	Oli	NLGN1	NRXN3	0.711258	3	NLGN1_NRXN3	NLGN1 - NRXN3	NLGN1	Secreted Signaling	8576240	L5 -> Oli	0.245132
Ast	L4/5	PTN	NCL	0.213894	3	PTN_NCL	PTN - NCL	PTN	Secreted Signaling	PMID: 28356350; PMID: 25620911	Ast -> L4/5	0.00932351			L5/6	Oli	NLGN1	NRXN3	0.646428	3	NLGN1_NRXN3	NLGN1 - NRXN3	NLGN1	Secreted Signaling	8576240	L5/6 -> Oli	0.212894
Ast	L4/6	PTN	NCL	0.208751	3	PTN_NCL	PTN - NCL	PTN	Secreted Signaling	PMID: 28356350; PMID: 25620911	Ast -> L4/6	0.00830921			L2/3	Ast	NLGN2	NRXN1	0.28346	3	NLGN2_NRXN1	NLGN2 - NRXN1	NLGN2	Secreted Signaling	8576240	L2/3 -> Ast	0.0293684
Ast	L6	PTN	NCL	0.217087	3	PTN_NCL	PTN - NCL	PTN	Secreted Signaling	PMID: 28356350; PMID: 25620911	Ast -> L6	0.00998721			L4/6	Ast	NLGN2	NRXN1	0.26736	3	NLGN2_NRXN1	NLGN2 - NRXN1	NLGN2	Secreted Signaling	8576240	L4/6 -> Ast	0.0237476
Ast	L2/3	PTN	PTPRB	0.225031	3	PTN_PTPRB	PTN - PTPRB	PTN	Secreted Signaling	26198319	Ast -> L2/3	0.0117508			L5	Ast	NLGN2	NRXN1	0.246525	3	NLGN2_NRXN1	NLGN2 - NRXN1	NLGN2	Secreted Signaling	8576240	L5 -> Ast	0.0173116
Ast	L4/6	PTN	PTPRB	0.214107	3	PTN_PTPRB	PTN - PTPRB	PTN	Secreted Signaling	26198319	Ast -> L4/6	0.0093671			L6	Ast	NLGN2	NRXN1	0.265119	3	NLGN2_NRXN1	NLGN2 - NRXN1	NLGN2	Secreted Signaling	8576240	L6 -> Ast	0.0230084
Ast	L5	PTN	PTPRB	0.244184	3	PTN_PTPRB	PTN - PTPRB	PTN	Secreted Signaling	26198319	Ast -> L5	0.0166511			L2/3	Oli	NLGN2	NRXN3	0.253337	3	NLGN2_NRXN3	NLGN2 - NRXN3	NLGN2	Secreted Signaling	8576240	L2/3 -> Oli	0.0193066
Ast	L5/6	PTN	PTPRB	0.242119	3	PTN_PTPRB	PTN - PTPRB	PTN	Secreted Signaling	26198319	Ast -> L5/6	0.0160796			L4/6	Oli	NLGN2	NRXN3	0.240285	3	NLGN2_NRXN3	NLGN2 - NRXN3	NLGN2	Secreted Signaling	8576240	L4/6 -> Oli	0.0155806
Ast	L6	PTN	PTPRB	0.216886	3	PTN_PTPRB	PTN - PTPRB	PTN	Secreted Signaling	26198319	Ast -> L6	0.00994462			L5	Oli	NLGN2	NRXN3	0.223209	3	NLGN2_NRXN3	NLGN2 - NRXN3	NLGN2	Secreted Signaling	8576240	L5 -> Oli	0.0113323
Ast	L2/3	PTN	PTPRS	0.316463	3	PTN_PTPRS	PTN - PTPRS	PTN	Secreted Signaling	16169070	Ast -> L2/3	0.0424287			L6	Oli	NLGN2	NRXN3	0.238458	3	NLGN2_NRXN3	NLGN2 - NRXN3	NLGN2	Secreted Signaling	8576240	L6 -> Oli	0.0150917
Ast	L4/5	PTN	PTPRS	0.237152	3	PTN_PTPRS	PTN - PTPRS	PTN	Secreted Signaling	16169070	Ast -> L4/5	0.0147472			L2/3	Ast	NRG1	EGFR	0.248367	3	NRG1_EGFR	NRG1 - EGFR	NRG1	Secreted Signaling	32251632	L2/3 -> Ast	0.0178402
Ast	L4/6	PTN	PTPRS	0.308507	3	PTN_PTPRS	PTN - PTPRS	PTN	Secreted Signaling	16169070	Ast -> L4/6	0.0391084			L4/5	Ast	NRG1	EGFR	0.329976	3	NRG1_EGFR	NRG1 - EGFR	NRG1	Secreted Signaling	32251632	L4/5 -> Ast	0.0482902
Ast	L5	PTN	PTPRS	0.241893	3	PTN_PTPRS	PTN - PTPRS	PTN	Secreted Signaling	16169070	Ast -> L5	0.0160178			L4/6	Ast	NRG1	EGFR	0.339241	3	NRG1_EGFR	NRG1 - EGFR	NRG1	Secreted Signaling	32251632	L4/6 -> Ast	0.0524574
Ast	L5/6	PTN	PTPRS	0.247536	3	PTN_PTPRS	PTN - PTPRS	PTN	Secreted Signaling	16169070	Ast -> L5/6	0.0176007			L5/6	Ast	NRG1	EGFR	0.30514	3	NRG1_EGFR	NRG1 - EGFR	NRG1	Secreted Signaling	32251632	L5/6 -> Ast	0.0377344
Ast	L6	PTN	PTPRS	0.311358	3	PTN_PTPRS	PTN - PTPRS	PTN	Secreted Signaling	16169070	Ast -> L6	0.0402865			L6	Ast	NRG1	EGFR	0.355499	3	NRG1_EGFR	NRG1 - EGFR	NRG1	Secreted Signaling	32251632	L6 -> Ast	0.0600279
Ast	L2/3	PTN	SDC3	0.202823	3	PTN_SDC3	PTN - SDC3	PTN	Secreted Signaling	PMID: 28356350; PMID: 25620911	Ast -> L2/3	0.00722352			L2/3	Ast	NRG1	ERBB4	0.445811	3	NRG1_ERBB4	NRG1 - ERBB4	NRG	Secreted Signaling	KEGG: hsa04012	L2/3 -> Ast	0.106129
Ast	L6	PTN	SDC3	0.201157	3	PTN_SDC3	PTN - SDC3	PTN	Secreted Signaling	PMID: 28356350; PMID: 25620911	Ast -> L6	0.00693453			L4/5	Ast	NRG1	ERBB4	0.719388	3	NRG1_ERBB4	NRG1 - ERBB4	NRG	Secreted Signaling	KEGG: hsa04012	L4/5 -> Ast	0.249058
Ast	L4/5	PTPRM	PTPRM	0.169449	3	PTPRM_PTPRM	PTPRM - PTPRM	PTPRM	Cell-Cell Contact	KEGG: hsa04514	Ast -> L4/5	0.00273535			L4/6	Ast	NRG1	ERBB4	0.754525	3	NRG1_ERBB4	NRG1 - ERBB4	NRG	Secreted Signaling	KEGG: hsa04012	L4/6 -> Ast	0.265713
Ast	L4/6	PTPRM	PTPRM	0.165248	3	PTPRM_PTPRM	PTPRM - PTPRM	PTPRM	Cell-Cell Contact	KEGG: hsa04514	Ast -> L4/6	0.00235432			L5/6	Ast	NRG1	ERBB4	0.629122	3	NRG1_ERBB4	NRG1 - ERBB4	NRG	Secreted Signaling	KEGG: hsa04012	L5/6 -> Ast	0.204024
Ast	L5	PTPRM	PTPRM	0.187155	3	PTPRM_PTPRM	PTPRM - PTPRM	PTPRM	Cell-Cell Contact	KEGG: hsa04514	Ast -> L5	0.00478066			L6	Ast	NRG1	ERBB4	0.818	3	NRG1_ERBB4	NRG1 - ERBB4	NRG	Secreted Signaling	KEGG: hsa04012	L6 -> Ast	0.294495
Ast	L5/6	PTPRM	PTPRM	0.177458	3	PTPRM_PTPRM	PTPRM - PTPRM	PTPRM	Cell-Cell Contact	KEGG: hsa04514	Ast -> L5/6	0.00357021			L2/3	Oli	NRG1	ERBB4	0.356094	3	NRG1_ERBB4	NRG1 - ERBB4	NRG	Secreted Signaling	KEGG: hsa04012	L2/3 -> Oli	0.0603104
Ast	L6	PTPRM	PTPRM	0.166794	3	PTPRM_PTPRM	PTPRM - PTPRM	PTPRM	Cell-Cell Contact	KEGG: hsa04514	Ast -> L6	0.00249013			L4/5	Oli	NRG1	ERBB4	0.530873	3	NRG1_ERBB4	NRG1 - ERBB4	NRG	Secreted Signaling	KEGG: hsa04012	L4/5 -> Oli	0.152028
Oli	L4/6	QDPR	DYSF	0.212188	3	QDPR_DYSF	QDPR - DYSF	QDPR	Secreted Signaling	32196115	Oli -> L4/6	0.00897949			L4/6	Oli	NRG1	ERBB4	0.552402	3	NRG1_ERBB4	NRG1 - ERBB4	NRG	Secreted Signaling	KEGG: hsa04012	L4/6 -> Oli	0.163609
Oli	L6	QDPR	DYSF	0.253499	3	QDPR_DYSF	QDPR - DYSF	QDPR	Secreted Signaling	32196115	Oli -> L6	0.0193554			L5/6	Oli	NRG1	ERBB4	0.474782	3	NRG1_ERBB4	NRG1 - ERBB4	NRG	Secreted Signaling	KEGG: hsa04012	L5/6 -> Oli	0.121696
Ast	L2/3	RGMA	BMPR2	0.25281	3	RGMA_BMPR2	RGMA - BMPR2	RGMA	Secreted Signaling	32196115	Ast -> L2/3	0.0191483			L6	Oli	NRG1	ERBB4	0.590927	3	NRG1_ERBB4	NRG1 - ERBB4	NRG	Secreted Signaling	KEGG: hsa04012	L6 -> Oli	0.184103
Ast	L4/5	RGMA	BMPR2	0.249901	3	RGMA_BMPR2	RGMA - BMPR2	RGMA	Secreted Signaling	32196115	Ast -> L4/5	0.0182866			L2/3	Ast	NRG1	LGR4	0.247963	3	NRG1_LGR4	NRG1 - LGR4	NRG1	Secreted Signaling	32103204	L2/3 -> Ast	0.0177237
Ast	L4/6	RGMA	BMPR2	0.25126	3	RGMA_BMPR2	RGMA - BMPR2	RGMA	Secreted Signaling	32196115	Ast -> L4/6	0.0186867			L4/5	Ast	NRG1	LGR4	0.329285	3	NRG1_LGR4	NRG1 - LGR4	NRG1	Secreted Signaling	32103204	L4/5 -> Ast	0.0479844
Ast	L5	RGMA	BMPR2	0.255068	3	RGMA_BMPR2	RGMA - BMPR2	RGMA	Secreted Signaling	32196115	Ast -> L5	0.0198308			L4/6	Ast	NRG1	LGR4	0.338515	3	NRG1_LGR4	NRG1 - LGR4	NRG1	Secreted Signaling	32103204	L4/6 -> Ast	0.0521267
Ast	L5/6	RGMA	BMPR2	0.252999	3	RGMA_BMPR2	RGMA - BMPR2	RGMA	Secreted Signaling	32196115	Ast -> L5/6	0.0192051			L5/6	Ast	NRG1	LGR4	0.304543	3	NRG1_LGR4	NRG1 - LGR4	NRG1	Secreted Signaling	32103204	L5/6 -> Ast	0.0374928
Ast	L6	RGMA	BMPR2	0.262191	3	RGMA_BMPR2	RGMA - BMPR2	RGMA	Secreted Signaling	32196115	Ast -> L6	0.0220594			L6	Ast	NRG1	LGR4	0.354708	3	NRG1_LGR4	NRG1 - LGR4	NRG1	Secreted Signaling	32103204	L6 -> Ast	0.0596524
Ast	L2/3	RGMA	NEO1	0.184256	3	RGMA_NEO1	RGMA - NEO1	RGMA	Secreted Signaling	2619831932196110	Ast -> L2/3	0.00439521			L2/3	Ast	NRG2	ERBB4	0.276895	3	NRG2_ERBB4	NRG2 - ERBB4	NRG	Secreted Signaling	KEGG: hsa04012	L2/3 -> Ast	0.0270118
Ast	L4/5	RGMA	NEO1	0.184744	3	RGMA_NEO1	RGMA - NEO1	RGMA	Secreted Signaling	2619831932196110	Ast -> L4/5	0.00445875			L4/5	Ast	NRG2	ERBB4	0.274001	3	NRG2_ERBB4	NRG2 - ERBB4	NRG	Secreted Signaling	KEGG: hsa04012	L4/5 -> Ast	0.026001
Ast	L4/6	RGMA	NEO1	0.207753	3	RGMA_NEO1	RGMA - NEO1	RGMA	Secreted Signaling	2619831932196110	Ast -> L4/6	0.00812011			L4/6	Ast	NRG2	ERBB4	0.269366	3	NRG2_ERBB4	NRG2 - ERBB4	NRG	Secreted Signaling	KEGG: hsa04012	L4/6 -> Ast	0.0244184
Ast	L5/6	RGMA	NEO1	0.157408	3	RGMA_NEO1	RGMA - NEO1	RGMA	Secreted Signaling	2619831932196110	Ast -> L5/6	0.00174165			L5	Ast	NRG2	ERBB4	0.288546	3	NRG2_ERBB4	NRG2 - ERBB4	NRG	Secreted Signaling	KEGG: hsa04012	L5 -> Ast	0.0312525
Ast	L6	RGMA	NEO1	0.179676	3	RGMA_NEO1	RGMA - NEO1	RGMA	Secreted Signaling	2619831932196110	Ast -> L6	0.00382737			L5/6	Ast	NRG2	ERBB4	0.285307	3	NRG2_ERBB4	NRG2 - ERBB4	NRG	Secreted Signaling	KEGG: hsa04012	L5/6 -> Ast	0.0300468
Ast	L2/3	RTN4	CNTNAP1	0.17811	3	RTN4_CNTNAP1	RTN4 - CNTNAP1	RTN4	Secreted Signaling	14592966	Ast -> L2/3	0.0036446			L6	Ast	NRG2	ERBB4	0.268408	3	NRG2_ERBB4	NRG2 - ERBB4	NRG	Secreted Signaling	KEGG: hsa04012	L6 -> Ast	0.0240968
Mic	L2/3	RTN4	CNTNAP1	0.182152	3	RTN4_CNTNAP1	RTN4 - CNTNAP1	RTN4	Secreted Signaling	14592966	Mic -> L2/3	0.00412815			L2/3	Oli	NRG2	ERBB4	0.237297	3	NRG2_ERBB4	NRG2 - ERBB4	NRG	Secreted Signaling	KEGG: hsa04012	L2/3 -> Oli	0.0147852
Oli	L2/3	RTN4	CNTNAP1	0.236923	3	RTN4_CNTNAP1	RTN4 - CNTNAP1	RTN4	Secreted Signaling	14592966	Oli -> L2/3	0.0146871			L4/5	Oli	NRG2	ERBB4	0.235143	3	NRG2_ERBB4	NRG2 - ERBB4	NRG	Secreted Signaling	KEGG: hsa04012	L4/5 -> Oli	0.0142252
Ast	L4/6	RTN4	CNTNAP1	0.181166	3	RTN4_CNTNAP1	RTN4 - CNTNAP1	RTN4	Secreted Signaling	14592966	Ast -> L4/6	0.00400667			L4/6	Oli	NRG2	ERBB4	0.231681	3	NRG2_ERBB4	NRG2 - ERBB4	NRG	Secreted Signaling	KEGG: hsa04012	L4/6 -> Oli	0.0133496
Mic	L4/6	RTN4	CNTNAP1	0.185348	3	RTN4_CNTNAP1	RTN4 - CNTNAP1	RTN4	Secreted Signaling	14592966	Mic -> L4/6	0.00453804			L5	Oli	NRG2	ERBB4	0.245922	3	NRG2_ERBB4	NRG2 - ERBB4	NRG	Secreted Signaling	KEGG: hsa04012	L5 -> Oli	0.0171402
Oli	L4/6	RTN4	CNTNAP1	0.242297	3	RTN4_CNTNAP1	RTN4 - CNTNAP1	RTN4	Secreted Signaling	14592966	Oli -> L4/6	0.0161285			L5/6	Oli	NRG2	ERBB4	0.243532	3	NRG2_ERBB4	NRG2 - ERBB4	NRG	Secreted Signaling	KEGG: hsa04012	L5/6 -> Oli	0.0164696
Ast	L6	RTN4	CNTNAP1	0.179899	3	RTN4_CNTNAP1	RTN4 - CNTNAP1	RTN4	Secreted Signaling	14592966	Ast -> L6	0.00385384			L6	Oli	NRG2	ERBB4	0.230964	3	NRG2_ERBB4	NRG2 - ERBB4	NRG	Secreted Signaling	KEGG: hsa04012	L6 -> Oli	0.0131717
Mic	L6	RTN4	CNTNAP1	0.184022	3	RTN4_CNTNAP1	RTN4 - CNTNAP1	RTN4	Secreted Signaling	14592966	Mic -> L6	0.00436503			ES	Ast	NRG3	ERBB4	0.915209	3	NRG3_ERBB4	NRG3 - ERBB4	NRG	Secreted Signaling	KEGG: hsa04012	ES -> Ast	0.335328
Oli	L6	RTN4	CNTNAP1	0.240062	3	RTN4_CNTNAP1	RTN4 - CNTNAP1	RTN4	Secreted Signaling	14592966	Oli -> L6	0.0155205			L2/3	Ast	NRG3	ERBB4	0.866255	3	NRG3_ERBB4	NRG3 - ERBB4	NRG	Secreted Signaling	KEGG: hsa04012	L2/3 -> Ast	0.315248
Oli	ES	RTN4	LINGO1	0.568172	3	RTN4_LINGO1	RTN4 - LINGO1	RTN4	Secreted Signaling	15694322	Oli -> ES	0.172039			L4/5	Ast	NRG3	ERBB4	0.863959	3	NRG3_ERBB4	NRG3 - ERBB4	NRG	Secreted Signaling	KEGG: hsa04012	L4/5 -> Ast	0.314283
Oli	L2/3	RTN4	LINGO1	0.531136	3	RTN4_LINGO1	RTN4 - LINGO1	RTN4	Secreted Signaling	15694322	Oli -> L2/3	0.15217			L4/6	Ast	NRG3	ERBB4	0.858151	3	NRG3_ERBB4	NRG3 - ERBB4	NRG	Secreted Signaling	KEGG: hsa04012	L4/6 -> Ast	0.31183
Oli	L4/5	RTN4	LINGO1	0.550991	3	RTN4_LINGO1	RTN4 - LINGO1	RTN4	Secreted Signaling	15694322	Oli -> L4/5	0.162852			L5	Ast	NRG3	ERBB4	0.90059	3	NRG3_ERBB4	NRG3 - ERBB4	NRG	Secreted Signaling	KEGG: hsa04012	L5 -> Ast	0.329433
Oli	L4/6	RTN4	LINGO1	0.561981	3	RTN4_LINGO1	RTN4 - LINGO1	RTN4	Secreted Signaling	15694322	Oli -> L4/6	0.168736			L5/6	Ast	NRG3	ERBB4	0.882682	3	NRG3_ERBB4	NRG3 - ERBB4	NRG	Secreted Signaling	KEGG: hsa04012	L5/6 -> Ast	0.322094
Oli	L5	RTN4	LINGO1	0.529598	3	RTN4_LINGO1	RTN4 - LINGO1	RTN4	Secreted Signaling	15694322	Oli -> L5	0.15134			L6	Ast	NRG3	ERBB4	0.799388	3	NRG3_ERBB4	NRG3 - ERBB4	NRG	Secreted Signaling	KEGG: hsa04012	L6 -> Ast	0.286231
Oli	L5/6	RTN4	LINGO1	0.540425	3	RTN4_LINGO1	RTN4 - LINGO1	RTN4	Secreted Signaling	15694322	Oli -> L5/6	0.157175			ES	Oli	NRG3	ERBB4	0.64915	3	NRG3_ERBB4	NRG3 - ERBB4	NRG	Secreted Signaling	KEGG: hsa04012	ES -> Oli	0.214279
Oli	L6	RTN4	LINGO1	0.567932	3	RTN4_LINGO1	RTN4 - LINGO1	RTN4	Secreted Signaling	15694322	Oli -> L6	0.171911			L2/3	Oli	NRG3	ERBB4	0.619936	3	NRG3_ERBB4	NRG3 - ERBB4	NRG	Secreted Signaling	KEGG: hsa04012	L2/3 -> Oli	0.199275
Ast	L4/6	RTN4	RTN4R	0.173757	3	RTN4_RTN4R	RTN4 - RTN4R	RTN4	Secreted Signaling	11201742	Ast -> L4/6	0.00316637			L4/5	Oli	NRG3	ERBB4	0.618561	3	NRG3_ERBB4	NRG3 - ERBB4	NRG	Secreted Signaling	KEGG: hsa04012	L4/5 -> Oli	0.198562
Mic	L4/6	RTN4	RTN4R	0.177603	3	RTN4_RTN4R	RTN4 - RTN4R	RTN4	Secreted Signaling	11201742	Mic -> L4/6	0.0035867			L4/6	Oli	NRG3	ERBB4	0.615079	3	NRG3_ERBB4	NRG3 - ERBB4	NRG	Secreted Signaling	KEGG: hsa04012	L4/6 -> Oli	0.196753
Oli	L4/6	RTN4	RTN4R	0.229358	3	RTN4_RTN4R	RTN4 - RTN4R	RTN4	Secreted Signaling	11201742	Oli -> L4/6	0.0127785			L5	Oli	NRG3	ERBB4	0.640447	3	NRG3_ERBB4	NRG3 - ERBB4	NRG	Secreted Signaling	KEGG: hsa04012	L5 -> Oli	0.20984
Ast	L6	RTN4	RTN4R	0.189594	3	RTN4_RTN4R	RTN4 - RTN4R	RTN4	Secreted Signaling	11201742	Ast -> L6	0.00512085			L5/6	Oli	NRG3	ERBB4	0.629762	3	NRG3_ERBB4	NRG3 - ERBB4	NRG	Secreted Signaling	KEGG: hsa04012	L5/6 -> Oli	0.204354
Mic	L6	RTN4	RTN4R	0.194173	3	RTN4_RTN4R	RTN4 - RTN4R	RTN4	Secreted Signaling	11201742	Mic -> L6	0.00579913			L6	Oli	NRG3	ERBB4	0.579676	3	NRG3_ERBB4	NRG3 - ERBB4	NRG	Secreted Signaling	KEGG: hsa04012	L6 -> Oli	0.178155
Oli	L6	RTN4	RTN4R	0.257388	3	RTN4_RTN4R	RTN4 - RTN4R	RTN4	Secreted Signaling	11201742	Oli -> L6	0.020544			ES	Oli	NRXN1	NLGN1	0.705033	3	NRXN1_NLGN1	NRXN1 - NLGN1	NRXN	Cell-Cell Contact	KEGG: hsa04514	ES -> Oli	0.242108
Ast	L2/3	RTN4	RTN4RL1	0.19849	3	RTN4_RTN4RL1	RTN4 - RTN4RL1	RTN4	Secreted Signaling	32196115	Ast -> L2/3	0.00648652			L2/3	Oli	NRXN1	NLGN1	0.672831	3	NRXN1_NLGN1	NRXN1 - NLGN1	NRXN	Cell-Cell Contact	KEGG: hsa04514	L2/3 -> Oli	0.226218
Mic	L2/3	RTN4	RTN4RL1	0.203507	3	RTN4_RTN4RL1	RTN4 - RTN4RL1	RTN4	Secreted Signaling	32196115	Mic -> L2/3	0.00734434			L4/5	Oli	NRXN1	NLGN1	0.678356	3	NRXN1_NLGN1	NRXN1 - NLGN1	NRXN	Cell-Cell Contact	KEGG: hsa04514	L4/5 -> Oli	0.228973
Oli	L2/3	RTN4	RTN4RL1	0.273754	3	RTN4_RTN4RL1	RTN4 - RTN4RL1	RTN4	Secreted Signaling	32196115	Oli -> L2/3	0.0259156			L4/6	Oli	NRXN1	NLGN1	0.668703	3	NRXN1_NLGN1	NRXN1 - NLGN1	NRXN	Cell-Cell Contact	KEGG: hsa04514	L4/6 -> Oli	0.224152
Ast	L4/5	RTN4	RTN4RL1	0.169487	3	RTN4_RTN4RL1	RTN4 - RTN4RL1	RTN4	Secreted Signaling	32196115	Ast -> L4/5	0.00273904			L5	Oli	NRXN1	NLGN1	0.699002	3	NRXN1_NLGN1	NRXN1 - NLGN1	NRXN	Cell-Cell Contact	KEGG: hsa04514	L5 -> Oli	0.239163
Mic	L4/5	RTN4	RTN4RL1	0.173147	3	RTN4_RTN4RL1	RTN4 - RTN4RL1	RTN4	Secreted Signaling	32196115	Mic -> L4/5	0.00310282			L5/6	Oli	NRXN1	NLGN1	0.700178	3	NRXN1_NLGN1	NRXN1 - NLGN1	NRXN	Cell-Cell Contact	KEGG: hsa04514	L5/6 -> Oli	0.239738
Oli	L4/5	RTN4	RTN4RL1	0.222041	3	RTN4_RTN4RL1	RTN4 - RTN4RL1	RTN4	Secreted Signaling	32196115	Oli -> L4/5	0.0110684			L6	Oli	NRXN1	NLGN1	0.649323	3	NRXN1_NLGN1	NRXN1 - NLGN1	NRXN	Cell-Cell Contact	KEGG: hsa04514	L6 -> Oli	0.214367
Ast	L4/6	RTN4	RTN4RL1	0.193904	3	RTN4_RTN4RL1	RTN4 - RTN4RL1	RTN4	Secreted Signaling	32196115	Ast -> L4/6	0.0057578			L2/3	Oli	NRXN2	NLGN1	0.382038	3	NRXN2_NLGN1	NRXN2 - NLGN1	NRXN	Cell-Cell Contact	KEGG: hsa04514	L2/3 -> Oli	0.0729823
Mic	L4/6	RTN4	RTN4RL1	0.198693	3	RTN4_RTN4RL1	RTN4 - RTN4RL1	RTN4	Secreted Signaling	32196115	Mic -> L4/6	0.00651989			L4/5	Oli	NRXN2	NLGN1	0.284403	3	NRXN2_NLGN1	NRXN2 - NLGN1	NRXN	Cell-Cell Contact	KEGG: hsa04514	L4/5 -> Oli	0.0297141
Oli	L4/6	RTN4	RTN4RL1	0.26526	3	RTN4_RTN4RL1	RTN4 - RTN4RL1	RTN4	Secreted Signaling	32196115	Oli -> L4/6	0.0230548			L4/6	Oli	NRXN2	NLGN1	0.356051	3	NRXN2_NLGN1	NRXN2 - NLGN1	NRXN	Cell-Cell Contact	KEGG: hsa04514	L4/6 -> Oli	0.06029
Ast	L6	RTN4	RTN4RL1	0.187986	3	RTN4_RTN4RL1	RTN4 - RTN4RL1	RTN4	Secreted Signaling	32196115	Ast -> L6	0.00489498			L5	Oli	NRXN2	NLGN1	0.285279	3	NRXN2_NLGN1	NRXN2 - NLGN1	NRXN	Cell-Cell Contact	KEGG: hsa04514	L5 -> Oli	0.0300366
Mic	L6	RTN4	RTN4RL1	0.192488	3	RTN4_RTN4RL1	RTN4 - RTN4RL1	RTN4	Secreted Signaling	32196115	Mic -> L6	0.0055435			L5/6	Oli	NRXN2	NLGN1	0.36531	3	NRXN2_NLGN1	NRXN2 - NLGN1	NRXN	Cell-Cell Contact	KEGG: hsa04514	L5/6 -> Oli	0.0647383
Oli	L6	RTN4	RTN4RL1	0.254478	3	RTN4_RTN4RL1	RTN4 - RTN4RL1	RTN4	Secreted Signaling	32196115	Oli -> L6	0.0196512			L6	Oli	NRXN2	NLGN1	0.329589	3	NRXN2_NLGN1	NRXN2 - NLGN1	NRXN	Cell-Cell Contact	KEGG: hsa04514	L6 -> Oli	0.0481189
Ast	L6	RTN4	TNFRSF19	0.180098	3	RTN4_TNFRSF19	RTN4 - TNFRSF19	RTN4	Secreted Signaling	15694322	Ast -> L6	0.00387764			ES	Oli	NRXN3	NLGN1	0.588614	3	NRXN3_NLGN1	NRXN3 - NLGN1	NRXN	Cell-Cell Contact	KEGG: hsa04514	ES -> Oli	0.182883
Mic	L6	RTN4	TNFRSF19	0.184231	3	RTN4_TNFRSF19	RTN4 - TNFRSF19	RTN4	Secreted Signaling	15694322	Mic -> L6	0.00439197			L2/3	Oli	NRXN3	NLGN1	0.652264	3	NRXN3_NLGN1	NRXN3 - NLGN1	NRXN	Cell-Cell Contact	KEGG: hsa04514	L2/3 -> Oli	0.215861
Oli	L6	RTN4	TNFRSF19	0.240413	3	RTN4_TNFRSF19	RTN4 - TNFRSF19	RTN4	Secreted Signaling	15694322	Oli -> L6	0.0156152			L4/5	Oli	NRXN3	NLGN1	0.664404	3	NRXN3_NLGN1	NRXN3 - NLGN1	NRXN	Cell-Cell Contact	KEGG: hsa04514	L4/5 -> Oli	0.221993
Oli	L2/3	SEMA6A	PLXNA2	0.244244	3	SEMA6A_PLXNA2	SEMA6A - PLXNA2	SEMA6	Cell-Cell Contact	PMID: 27533782	Oli -> L2/3	0.016668			L4/6	Oli	NRXN3	NLGN1	0.624791	3	NRXN3_NLGN1	NRXN3 - NLGN1	NRXN	Cell-Cell Contact	KEGG: hsa04514	L4/6 -> Oli	0.201788
Oli	L4/5	SEMA6A	PLXNA2	0.196529	3	SEMA6A_PLXNA2	SEMA6A - PLXNA2	SEMA6	Cell-Cell Contact	PMID: 27533782	Oli -> L4/5	0.00616852			L5	Oli	NRXN3	NLGN1	0.627812	3	NRXN3_NLGN1	NRXN3 - NLGN1	NRXN	Cell-Cell Contact	KEGG: hsa04514	L5 -> Oli	0.203349
Oli	L4/6	SEMA6A	PLXNA2	0.23998	3	SEMA6A_PLXNA2	SEMA6A - PLXNA2	SEMA6	Cell-Cell Contact	PMID: 27533782	Oli -> L4/6	0.0154985			L5/6	Oli	NRXN3	NLGN1	0.621297	3	NRXN3_NLGN1	NRXN3 - NLGN1	NRXN	Cell-Cell Contact	KEGG: hsa04514	L5/6 -> Oli	0.19998
Oli	L5/6	SEMA6A	PLXNA2	0.198458	3	SEMA6A_PLXNA2	SEMA6A - PLXNA2	SEMA6	Cell-Cell Contact	PMID: 27533782	Oli -> L5/6	0.00648121			L6	Oli	NRXN3	NLGN1	0.635462	3	NRXN3_NLGN1	NRXN3 - NLGN1	NRXN	Cell-Cell Contact	KEGG: hsa04514	L6 -> Oli	0.207285
Oli	L6	SEMA6A	PLXNA2	0.228342	3	SEMA6A_PLXNA2	SEMA6A - PLXNA2	SEMA6	Cell-Cell Contact	PMID: 27533782	Oli -> L6	0.012533			L2/3	Ast	NTNG1	LRRC4C	0.257361	3	NTNG1_LRRC4C	NTNG1 - LRRC4C	NTNG1	Secreted Signaling	14595443	L2/3 -> Ast	0.0205356
Oli	L2/3	SEMA6A	PLXNA4	0.249781	3	SEMA6A_PLXNA4	SEMA6A - PLXNA4	SEMA6	Cell-Cell Contact	PMID: 27533782	Oli -> L2/3	0.0182516			L4/5	Ast	NTNG1	LRRC4C	0.261142	3	NTNG1_LRRC4C	NTNG1 - LRRC4C	NTNG1	Secreted Signaling	14595443	L4/5 -> Ast	0.0217241
Oli	L4/5	SEMA6A	PLXNA4	0.200439	3	SEMA6A_PLXNA4	SEMA6A - PLXNA4	SEMA6	Cell-Cell Contact	PMID: 27533782	Oli -> L4/5	0.00681208			L6	Ast	NTNG1	LRRC4C	0.300529	3	NTNG1_LRRC4C	NTNG1 - LRRC4C	NTNG1	Secreted Signaling	14595443	L6 -> Ast	0.0358838
Oli	L4/6	SEMA6A	PLXNA4	0.249534	3	SEMA6A_PLXNA4	SEMA6A - PLXNA4	SEMA6	Cell-Cell Contact	PMID: 27533782	Oli -> L4/6	0.0181794			L6	Ast	NTNG2	LRRC4C	0.355466	3	NTNG2_LRRC4C	NTNG2 - LRRC4C	NTNG2	Secreted Signaling	32196115	L6 -> Ast	0.060012
Oli	L5	SEMA6A	PLXNA4	0.270501	3	SEMA6A_PLXNA4	SEMA6A - PLXNA4	SEMA6	Cell-Cell Contact	PMID: 27533782	Oli -> L5	0.0248018			L5	Ast	NXPH2	NRXN1	0.3548	3	NXPH2_NRXN1	NXPH2 - NRXN1	NXPH2	Secreted Signaling	8699246	L5 -> Ast	0.059696
Oli	L5/6	SEMA6A	PLXNA4	0.179208	3	SEMA6A_PLXNA4	SEMA6A - PLXNA4	SEMA6	Cell-Cell Contact	PMID: 27533782	Oli -> L5/6	0.0037721			L2/3	Ast	OMG	LINGO1	0.227816	3	OMG_LINGO1	OMG - LINGO1	OMG	Secreted Signaling	14966521	L2/3 -> Ast	0.0124069
Oli	L6	SEMA6A	PLXNA4	0.246347	3	SEMA6A_PLXNA4	SEMA6A - PLXNA4	SEMA6	Cell-Cell Contact	PMID: 27533782	Oli -> L6	0.0172608			L4/5	Ast	OMG	LINGO1	0.217444	3	OMG_LINGO1	OMG - LINGO1	OMG	Secreted Signaling	14966521	L4/5 -> Ast	0.010063
Ast	L2/3	SERPINE2	LRP1	0.197196	3	SERPINE2_LRP1	SERPINE2 - LRP1	SERPINE2	Secreted Signaling	14596620	Ast -> L2/3	0.0062756			L4/6	Ast	OMG	LINGO1	0.227438	3	OMG_LINGO1	OMG - LINGO1	OMG	Secreted Signaling	14966521	L4/6 -> Ast	0.0123166
Ast	L4/5	SERPINE2	LRP1	0.190053	3	SERPINE2_LRP1	SERPINE2 - LRP1	SERPINE2	Secreted Signaling	14596620	Ast -> L4/5	0.00518656			L5/6	Ast	OMG	LINGO1	0.236979	3	OMG_LINGO1	OMG - LINGO1	OMG	Secreted Signaling	14966521	L5/6 -> Ast	0.0147018
Ast	L4/6	SERPINE2	LRP1	0.191214	3	SERPINE2_LRP1	SERPINE2 - LRP1	SERPINE2	Secreted Signaling	14596620	Ast -> L4/6	0.00535494			L6	Ast	OMG	LINGO1	0.221234	3	OMG_LINGO1	OMG - LINGO1	OMG	Secreted Signaling	14966521	L6 -> Ast	0.0108879
Ast	L5/6	SERPINE2	LRP1	0.187166	3	SERPINE2_LRP1	SERPINE2 - LRP1	SERPINE2	Secreted Signaling	14596620	Ast -> L5/6	0.00478225			L2/3	Mic	OMG	LINGO1	0.189293	3	OMG_LINGO1	OMG - LINGO1	OMG	Secreted Signaling	14966521	L2/3 -> Mic	0.00507818
Ast	L6	SERPINE2	LRP1	0.225566	3	SERPINE2_LRP1	SERPINE2 - LRP1	SERPINE2	Secreted Signaling	14596620	Ast -> L6	0.0118754			L4/5	Mic	OMG	LINGO1	0.18203	3	OMG_LINGO1	OMG - LINGO1	OMG	Secreted Signaling	14966521	L4/5 -> Mic	0.00411302
Ast	L2/3	SORBS1	INSR	0.369662	3	SORBS1_INSR	SORBS1 - INSR	SORBS1	Secreted Signaling	11374898	Ast -> L2/3	0.0668587			L4/6	Mic	OMG	LINGO1	0.18903	3	OMG_LINGO1	OMG - LINGO1	OMG	Secreted Signaling	14966521	L4/6 -> Mic	0.00504091
Ast	L4/5	SORBS1	INSR	0.292794	3	SORBS1_INSR	SORBS1 - INSR	SORBS1	Secreted Signaling	11374898	Ast -> L4/5	0.0328642			L5/6	Mic	OMG	LINGO1	0.195629	3	OMG_LINGO1	OMG - LINGO1	OMG	Secreted Signaling	14966521	L5/6 -> Mic	0.00602573
Ast	L4/6	SORBS1	INSR	0.369659	3	SORBS1_INSR	SORBS1 - INSR	SORBS1	Secreted Signaling	11374898	Ast -> L4/6	0.0668572			L6	Mic	OMG	LINGO1	0.184696	3	OMG_LINGO1	OMG - LINGO1	OMG	Secreted Signaling	14966521	L6 -> Mic	0.00445241
Ast	L5	SORBS1	INSR	0.308958	3	SORBS1_INSR	SORBS1 - INSR	SORBS1	Secreted Signaling	11374898	Ast -> L5	0.039294			L2/3	Oli	OMG	LINGO1	0.190483	3	OMG_LINGO1	OMG - LINGO1	OMG	Secreted Signaling	14966521	L2/3 -> Oli	0.00524857
Ast	L5/6	SORBS1	INSR	0.29928	3	SORBS1_INSR	SORBS1 - INSR	SORBS1	Secreted Signaling	11374898	Ast -> L5/6	0.035389			L4/5	Oli	OMG	LINGO1	0.183131	3	OMG_LINGO1	OMG - LINGO1	OMG	Secreted Signaling	14966521	L4/5 -> Oli	0.00425117
Ast	L6	SORBS1	INSR	0.375884	3	SORBS1_INSR	SORBS1 - INSR	SORBS1	Secreted Signaling	11374898	Ast -> L6	0.0699204			L4/6	Oli	OMG	LINGO1	0.190217	3	OMG_LINGO1	OMG - LINGO1	OMG	Secreted Signaling	14966521	L4/6 -> Oli	0.00521006
Mic	L2/3	SPP1	ITGA9	0.258318	3	SPP1_ITGA9	SPP1 - ITGA9	SPP1	Secreted Signaling	10593924	Mic -> L2/3	0.0208333			L5/6	Oli	OMG	LINGO1	0.196899	3	OMG_LINGO1	OMG - LINGO1	OMG	Secreted Signaling	14966521	L5/6 -> Oli	0.00622772
Oli	L2/3	SPP1	ITGA9	0.247073	3	SPP1_ITGA9	SPP1 - ITGA9	SPP1	Secreted Signaling	10593924	Oli -> L2/3	0.017468			L6	Oli	OMG	LINGO1	0.185829	3	OMG_LINGO1	OMG - LINGO1	OMG	Secreted Signaling	14966521	L6 -> Oli	0.0046019
Mic	L4/6	SPP1	ITGA9	0.208502	3	SPP1_ITGA9	SPP1 - ITGA9	SPP1	Secreted Signaling	10593924	Mic -> L4/6	0.00826175			L6	Ast	PDAP1	PDGFRB	0.15894	3	PDAP1_PDGFRB	PDAP1 - PDGFRB	PDAP1	Secreted Signaling	2619831932196110	L6 -> Ast	0.00185166
Oli	L4/6	SPP1	ITGA9	0.20103	3	SPP1_ITGA9	SPP1 - ITGA9	SPP1	Secreted Signaling	10593924	Oli -> L4/6	0.00691287			L4/5	Ast	PDGFC	PDGFRB	0.168153	3	PDGFC_PDGFRB	PDGFC - PDGFRB	PDGFC	Secreted Signaling	32196115	L4/5 -> Ast	0.00261376
Mic	L5	SPP1	ITGA9	0.20975	3	SPP1_ITGA9	SPP1 - ITGA9	SPP1	Secreted Signaling	10593924	Mic -> L5	0.00850092			L4/6	Ast	PDGFC	PDGFRB	0.184486	3	PDGFC_PDGFRB	PDGFC - PDGFRB	PDGFC	Secreted Signaling	32196115	L4/6 -> Ast	0.00442504
Oli	L5	SPP1	ITGA9	0.202192	3	SPP1_ITGA9	SPP1 - ITGA9	SPP1	Secreted Signaling	10593924	Oli -> L5	0.00711327			L5	Ast	PDGFC	PDGFRB	0.1806	3	PDGFC_PDGFRB	PDGFC - PDGFRB	PDGFC	Secreted Signaling	32196115	L5 -> Ast	0.00393797
Mic	L5/6	SPP1	ITGA9	0.220073	3	SPP1_ITGA9	SPP1 - ITGA9	SPP1	Secreted Signaling	10593924	Mic -> L5/6	0.0106315			L2/3	Ast	PRSS3	PARD3	0.245084	3	PRSS3_PARD3	PRSS3 - PARD3	PARs	Secreted Signaling	KEGG: hsa04080	L2/3 -> Ast	0.0169034
Oli	L5/6	SPP1	ITGA9	0.211784	3	SPP1_ITGA9	SPP1 - ITGA9	SPP1	Secreted Signaling	10593924	Oli -> L5/6	0.00889916			L4/6	Ast	PRSS3	PARD3	0.245205	3	PRSS3_PARD3	PRSS3 - PARD3	PARs	Secreted Signaling	KEGG: hsa04080	L4/6 -> Ast	0.0169375
Mic	L6	SPP1	ITGA9	0.252438	3	SPP1_ITGA9	SPP1 - ITGA9	SPP1	Secreted Signaling	10593924	Mic -> L6	0.0190372			L6	Ast	PRSS3	PARD3	0.358311	3	PRSS3_PARD3	PRSS3 - PARD3	PARs	Secreted Signaling	KEGG: hsa04080	L6 -> Ast	0.0613675
Oli	L6	SPP1	ITGA9	0.241672	3	SPP1_ITGA9	SPP1 - ITGA9	SPP1	Secreted Signaling	10593924	Oli -> L6	0.0159573			L2/3	Oli	PSAP	GPR37	0.306189	3	PSAP_GPR37	PSAP - GPR37	PSAP	Secreted Signaling	PMID: 23690594	L2/3 -> Oli	0.0381605
Mic	L6	SPP1	ITGAV	0.179342	3	SPP1_ITGAV	SPP1 - ITGAV	SPP1	Secreted Signaling	10835423	Mic -> L6	0.00378796			L4/5	Oli	PSAP	GPR37	0.284695	3	PSAP_GPR37	PSAP - GPR37	PSAP	Secreted Signaling	PMID: 23690594	L4/5 -> Oli	0.0298214
Oli	L6	SPP1	ITGAV	0.173765	3	SPP1_ITGAV	SPP1 - ITGAV	SPP1	Secreted Signaling	10835423	Oli -> L6	0.00316718			L4/6	Oli	PSAP	GPR37	0.290429	3	PSAP_GPR37	PSAP - GPR37	PSAP	Secreted Signaling	PMID: 23690594	L4/6 -> Oli	0.0319627
Ast	L2/3	SPTAN1	PTPRA	0.242338	3	SPTAN1_PTPRA	SPTAN1 - PTPRA	SPTAN1	Secreted Signaling	32196115	Ast -> L2/3	0.0161397			L5	Oli	PSAP	GPR37	0.274506	3	PSAP_GPR37	PSAP - GPR37	PSAP	Secreted Signaling	PMID: 23690594	L5 -> Oli	0.0261762
Ast	L4/5	SPTAN1	PTPRA	0.239375	3	SPTAN1_PTPRA	SPTAN1 - PTPRA	SPTAN1	Secreted Signaling	32196115	Ast -> L4/5	0.015336			L5/6	Oli	PSAP	GPR37	0.292611	3	PSAP_GPR37	PSAP - GPR37	PSAP	Secreted Signaling	PMID: 23690594	L5/6 -> Oli	0.032794
Ast	L4/6	SPTAN1	PTPRA	0.238464	3	SPTAN1_PTPRA	SPTAN1 - PTPRA	SPTAN1	Secreted Signaling	32196115	Ast -> L4/6	0.0150934			L6	Oli	PSAP	GPR37	0.299786	3	PSAP_GPR37	PSAP - GPR37	PSAP	Secreted Signaling	PMID: 23690594	L6 -> Oli	0.035589
Ast	L5	SPTAN1	PTPRA	0.23583	3	SPTAN1_PTPRA	SPTAN1 - PTPRA	SPTAN1	Secreted Signaling	32196115	Ast -> L5	0.0144027			LS	Oli	PSAP	GPR37	0.319759	3	PSAP_GPR37	PSAP - GPR37	PSAP	Secreted Signaling	PMID: 23690594	LS -> Oli	0.0438334
Ast	L5/6	SPTAN1	PTPRA	0.243469	3	SPTAN1_PTPRA	SPTAN1 - PTPRA	SPTAN1	Secreted Signaling	32196115	Ast -> L5/6	0.0164522			L2/3	Ast	PSAP	GPR37L1	0.301138	3	PSAP_GPR37L1	PSAP - GPR37L1	PSAP	Secreted Signaling	PMID: 23690594	L2/3 -> Ast	0.0361261
Ast	L6	SPTAN1	PTPRA	0.235129	3	SPTAN1_PTPRA	SPTAN1 - PTPRA	SPTAN1	Secreted Signaling	32196115	Ast -> L6	0.0142216			L4/5	Ast	PSAP	GPR37L1	0.280287	3	PSAP_GPR37L1	PSAP - GPR37L1	PSAP	Secreted Signaling	PMID: 23690594	L4/5 -> Ast	0.0282185
Ast	L2/3	WIF1	RYK	0.187399	3	WIF1_RYK	WIF1 - RYK	WIF1	Secreted Signaling	28529460	Ast -> L2/3	0.00481404			L4/6	Ast	PSAP	GPR37L1	0.285852	3	PSAP_GPR37L1	PSAP - GPR37L1	PSAP	Secreted Signaling	PMID: 23690594	L4/6 -> Ast	0.0302483
Ast	L4/5	WIF1	RYK	0.178806	3	WIF1_RYK	WIF1 - RYK	WIF1	Secreted Signaling	28529460	Ast -> L4/5	0.00372516			L5	Ast	PSAP	GPR37L1	0.270391	3	PSAP_GPR37L1	PSAP - GPR37L1	PSAP	Secreted Signaling	PMID: 23690594	L5 -> Ast	0.0247643
Ast	L4/6	WIF1	RYK	0.184837	3	WIF1_RYK	WIF1 - RYK	WIF1	Secreted Signaling	28529460	Ast -> L4/6	0.00447084			L5/6	Ast	PSAP	GPR37L1	0.287969	3	PSAP_GPR37L1	PSAP - GPR37L1	PSAP	Secreted Signaling	PMID: 23690594	L5/6 -> Ast	0.0310365
Ast	L5/6	WIF1	RYK	0.164263	3	WIF1_RYK	WIF1 - RYK	WIF1	Secreted Signaling	28529460	Ast -> L5/6	0.00227041			L6	Ast	PSAP	GPR37L1	0.294929	3	PSAP_GPR37L1	PSAP - GPR37L1	PSAP	Secreted Signaling	PMID: 23690594	L6 -> Ast	0.0336869
Ast	L6	WIF1	RYK	0.186952	3	WIF1_RYK	WIF1 - RYK	WIF1	Secreted Signaling	28529460	Ast -> L6	0.00475313			LS	Ast	PSAP	GPR37L1	0.314285	3	PSAP_GPR37L1	PSAP - GPR37L1	PSAP	Secreted Signaling	PMID: 23690594	LS -> Ast	0.0415097
															L2/3	Ast	PSAP	LRP1	0.291128	3	PSAP_LRP1	PSAP - LRP1	PSAP	Secreted Signaling	9707421	L2/3 -> Ast	0.0322281
															L4/5	Ast	PSAP	LRP1	0.27153	3	PSAP_LRP1	PSAP - LRP1	PSAP	Secreted Signaling	9707421	L4/5 -> Ast	0.0251515
															L4/6	Ast	PSAP	LRP1	0.276767	3	PSAP_LRP1	PSAP - LRP1	PSAP	Secreted Signaling	9707421	L4/6 -> Ast	0.0269668
															L5	Ast	PSAP	LRP1	0.262206	3	PSAP_LRP1	PSAP - LRP1	PSAP	Secreted Signaling	9707421	L5 -> Ast	0.0220642
															L5/6	Ast	PSAP	LRP1	0.278758	3	PSAP_LRP1	PSAP - LRP1	PSAP	Secreted Signaling	9707421	L5/6 -> Ast	0.0276719
															L6	Ast	PSAP	LRP1	0.285299	3	PSAP_LRP1	PSAP - LRP1	PSAP	Secreted Signaling	9707421	L6 -> Ast	0.0300439
															LS	Ast	PSAP	LRP1	0.303453	3	PSAP_LRP1	PSAP - LRP1	PSAP	Secreted Signaling	9707421	LS -> Ast	0.0370531
															L2/3	Oli	PSAP	SORT1	0.317912	3	PSAP_SORT1	PSAP - SORT1	PSAP	Secreted Signaling	32196115	L2/3 -> Oli	0.0430443
															L4/5	Oli	PSAP	SORT1	0.294899	3	PSAP_SORT1	PSAP - SORT1	PSAP	Secreted Signaling	32196115	L4/5 -> Oli	0.0336753
															L4/6	Oli	PSAP	SORT1	0.30103	3	PSAP_SORT1	PSAP - SORT1	PSAP	Secreted Signaling	32196115	L4/6 -> Oli	0.036083
															L5	Oli	PSAP	SORT1	0.28402	3	PSAP_SORT1	PSAP - SORT1	PSAP	Secreted Signaling	32196115	L5 -> Oli	0.0295734
															L5/6	Oli	PSAP	SORT1	0.303364	3	PSAP_SORT1	PSAP - SORT1	PSAP	Secreted Signaling	32196115	L5/6 -> Oli	0.0370174
															L6	Oli	PSAP	SORT1	0.311047	3	PSAP_SORT1	PSAP - SORT1	PSAP	Secreted Signaling	32196115	L6 -> Oli	0.0401574
															LS	Oli	PSAP	SORT1	0.332482	3	PSAP_SORT1	PSAP - SORT1	PSAP	Secreted Signaling	32196115	LS -> Oli	0.0494059
															L2/3	Ast	PSEN1	NOTCH2	0.172633	3	PSEN1_NOTCH2	PSEN1 - NOTCH2	PSEN1	Secreted Signaling	2619831932196110	L2/3 -> Ast	0.00304997
															L4/6	Ast	PSEN1	NOTCH2	0.17086	3	PSEN1_NOTCH2	PSEN1 - NOTCH2	PSEN1	Secreted Signaling	2619831932196110	L4/6 -> Ast	0.00287197
															L6	Ast	PSEN1	NOTCH2	0.169555	3	PSEN1_NOTCH2	PSEN1 - NOTCH2	PSEN1	Secreted Signaling	2619831932196110	L6 -> Ast	0.0027455
															L4/5	Ast	PTPRM	PTPRM	0.169449	3	PTPRM_PTPRM	PTPRM - PTPRM	PTPRM	Cell-Cell Contact	KEGG: hsa04514	L4/5 -> Ast	0.00273535
															L4/6	Ast	PTPRM	PTPRM	0.165248	3	PTPRM_PTPRM	PTPRM - PTPRM	PTPRM	Cell-Cell Contact	KEGG: hsa04514	L4/6 -> Ast	0.00235432
															L5	Ast	PTPRM	PTPRM	0.187155	3	PTPRM_PTPRM	PTPRM - PTPRM	PTPRM	Cell-Cell Contact	KEGG: hsa04514	L5 -> Ast	0.00478066
															L5/6	Ast	PTPRM	PTPRM	0.177458	3	PTPRM_PTPRM	PTPRM - PTPRM	PTPRM	Cell-Cell Contact	KEGG: hsa04514	L5/6 -> Ast	0.00357021
															L6	Ast	PTPRM	PTPRM	0.166794	3	PTPRM_PTPRM	PTPRM - PTPRM	PTPRM	Cell-Cell Contact	KEGG: hsa04514	L6 -> Ast	0.00249013
															L2/3	Oli	QDPR	DYSF	0.187451	3	QDPR_DYSF	QDPR - DYSF	QDPR	Secreted Signaling	32196115	L2/3 -> Oli	0.00482122
															L4/5	Oli	QDPR	DYSF	0.189783	3	QDPR_DYSF	QDPR - DYSF	QDPR	Secreted Signaling	32196115	L4/5 -> Oli	0.00514792
															L4/6	Oli	QDPR	DYSF	0.185857	3	QDPR_DYSF	QDPR - DYSF	QDPR	Secreted Signaling	32196115	L4/6 -> Oli	0.00460565
															L5	Oli	QDPR	DYSF	0.189493	3	QDPR_DYSF	QDPR - DYSF	QDPR	Secreted Signaling	32196115	L5 -> Oli	0.00510656
															L5/6	Oli	QDPR	DYSF	0.182042	3	QDPR_DYSF	QDPR - DYSF	QDPR	Secreted Signaling	32196115	L5/6 -> Oli	0.0041145
															L6	Oli	QDPR	DYSF	0.184899	3	QDPR_DYSF	QDPR - DYSF	QDPR	Secreted Signaling	32196115	L6 -> Oli	0.00447892
															L5/6	Ast	RGMA	BMPR1B	0.244435	3	RGMA_BMPR1B	RGMA - BMPR1B	RGMA	Secreted Signaling	32196115	L5/6 -> Ast	0.0167214
															L5/6	Ast	RGMA	BMPR2	0.182479	3	RGMA_BMPR2	RGMA - BMPR2	RGMA	Secreted Signaling	32196115	L5/6 -> Ast	0.00416901
															L5/6	Ast	RGMA	NEO1	0.195273	3	RGMA_NEO1	RGMA - NEO1	RGMA	Secreted Signaling	2619831932196110	L5/6 -> Ast	0.00596981
															L5/6	Oli	RGMA	NEO1	0.19548	3	RGMA_NEO1	RGMA - NEO1	RGMA	Secreted Signaling	2619831932196110	L5/6 -> Oli	0.00600229
															L2/3	Ast	RPH3A	NRXN1	0.329178	3	RPH3A_NRXN1	RPH3A - NRXN1	RPH3A	Secreted Signaling	8901523	L2/3 -> Ast	0.0479369
															L4/5	Ast	RPH3A	NRXN1	0.435254	3	RPH3A_NRXN1	RPH3A - NRXN1	RPH3A	Secreted Signaling	8901523	L4/5 -> Ast	0.100509
															L4/6	Ast	RPH3A	NRXN1	0.303705	3	RPH3A_NRXN1	RPH3A - NRXN1	RPH3A	Secreted Signaling	8901523	L4/6 -> Ast	0.0371544
															L5	Ast	RPH3A	NRXN1	0.545839	3	RPH3A_NRXN1	RPH3A - NRXN1	RPH3A	Secreted Signaling	8901523	L5 -> Ast	0.160086
															L5/6	Ast	RPH3A	NRXN1	0.431054	3	RPH3A_NRXN1	RPH3A - NRXN1	RPH3A	Secreted Signaling	8901523	L5/6 -> Ast	0.0982838
															L6	Ast	RPH3A	NRXN1	0.292036	3	RPH3A_NRXN1	RPH3A - NRXN1	RPH3A	Secreted Signaling	8901523	L6 -> Ast	0.032574
															L2/3	Ast	RSPO2	LGR4	0.193117	3	RSPO2_LGR4	RSPO2 - LGR4	RSPO2	Secreted Signaling	21693646	L2/3 -> Ast	0.00563803
															L4/5	Ast	RSPO2	LGR4	0.189574	3	RSPO2_LGR4	RSPO2 - LGR4	RSPO2	Secreted Signaling	21693646	L4/5 -> Ast	0.0051181
															L2/3	Ast	RSPO2	ZNRF3	0.262246	3	RSPO2_ZNRF3	RSPO2 - ZNRF3	RSPO2	Secreted Signaling	26123262	L2/3 -> Ast	0.0220771
															L4/5	Ast	RSPO2	ZNRF3	0.255857	3	RSPO2_ZNRF3	RSPO2 - ZNRF3	RSPO2	Secreted Signaling	26123262	L4/5 -> Ast	0.0200718
															L2/3	Ast	RTN4	LINGO1	0.492801	3	RTN4_LINGO1	RTN4 - LINGO1	RTN4	Secreted Signaling	15694322	L2/3 -> Ast	0.131438
															L4/5	Ast	RTN4	LINGO1	0.473491	3	RTN4_LINGO1	RTN4 - LINGO1	RTN4	Secreted Signaling	15694322	L4/5 -> Ast	0.120999
															L4/6	Ast	RTN4	LINGO1	0.481751	3	RTN4_LINGO1	RTN4 - LINGO1	RTN4	Secreted Signaling	15694322	L4/6 -> Ast	0.125461
															L5/6	Ast	RTN4	LINGO1	0.463945	3	RTN4_LINGO1	RTN4 - LINGO1	RTN4	Secreted Signaling	15694322	L5/6 -> Ast	0.115854
															L6	Ast	RTN4	LINGO1	0.465687	3	RTN4_LINGO1	RTN4 - LINGO1	RTN4	Secreted Signaling	15694322	L6 -> Ast	0.116791
															LS	Ast	RTN4	LINGO1	0.516695	3	RTN4_LINGO1	RTN4 - LINGO1	RTN4	Secreted Signaling	15694322	LS -> Ast	0.14437
															L2/3	Ast	SEMA3A	PLXNA2	0.175462	3	SEMA3A_PLXNA2	SEMA3A - PLXNA2	SEMA3A	Secreted Signaling	10934324	L2/3 -> Ast	0.00334847
															L4/5	Ast	SEMA3A	PLXNA2	0.16665	3	SEMA3A_PLXNA2	SEMA3A - PLXNA2	SEMA3A	Secreted Signaling	10934324	L4/5 -> Ast	0.00247725
															L4/6	Ast	SEMA3A	PLXNA2	0.236722	3	SEMA3A_PLXNA2	SEMA3A - PLXNA2	SEMA3A	Secreted Signaling	10934324	L4/6 -> Ast	0.0146347
															L5/6	Ast	SEMA3A	PLXNA2	0.24434	3	SEMA3A_PLXNA2	SEMA3A - PLXNA2	SEMA3A	Secreted Signaling	10934324	L5/6 -> Ast	0.0166948
															L2/3	Ast	SEMA4D	PLXNB1	0.182194	3	SEMA4D_PLXNB1	SEMA4D - PLXNB1	SEMA4	Cell-Cell Contact	PMID: 27533782	L2/3 -> Ast	0.00413335
															L4/6	Ast	SEMA4D	PLXNB1	0.17878	3	SEMA4D_PLXNB1	SEMA4D - PLXNB1	SEMA4	Cell-Cell Contact	PMID: 27533782	L4/6 -> Ast	0.00372207
															L5/6	Ast	SEMA4D	PLXNB1	0.178699	3	SEMA4D_PLXNB1	SEMA4D - PLXNB1	SEMA4	Cell-Cell Contact	PMID: 27533782	L5/6 -> Ast	0.00371272
															L6	Ast	SEMA4D	PLXNB1	0.177963	3	SEMA4D_PLXNB1	SEMA4D - PLXNB1	SEMA4	Cell-Cell Contact	PMID: 27533782	L6 -> Ast	0.00362779
															L2/3	Ast	SEMA6B	PLXNA2	0.158931	3	SEMA6B_PLXNA2	SEMA6B - PLXNA2	SEMA6	Cell-Cell Contact	PMID: 27533782	L2/3 -> Ast	0.00185098
															L4/6	Ast	SEMA6B	PLXNA2	0.161086	3	SEMA6B_PLXNA2	SEMA6B - PLXNA2	SEMA6	Cell-Cell Contact	PMID: 27533782	L4/6 -> Ast	0.00201351
															L6	Ast	SEMA6B	PLXNA2	0.167989	3	SEMA6B_PLXNA2	SEMA6B - PLXNA2	SEMA6	Cell-Cell Contact	PMID: 27533782	L6 -> Ast	0.00259867
															L2/3	Ast	SERPINE2	LRP1	0.196829	3	SERPINE2_LRP1	SERPINE2 - LRP1	SERPINE2	Secreted Signaling	14596620	L2/3 -> Ast	0.00621653
															L2/3	Oli	SLIT1	ROBO1	0.197997	3	SLIT1_ROBO1	SLIT1 - ROBO1	SLIT1	Secreted Signaling	1520784817392450	L2/3 -> Oli	0.00640557
															L4/5	Oli	SLIT1	ROBO1	0.248155	3	SLIT1_ROBO1	SLIT1 - ROBO1	SLIT1	Secreted Signaling	1520784817392450	L4/5 -> Oli	0.017779
															L4/6	Oli	SLIT1	ROBO1	0.253885	3	SLIT1_ROBO1	SLIT1 - ROBO1	SLIT1	Secreted Signaling	1520784817392450	L4/6 -> Oli	0.0194717
															L5/6	Oli	SLIT1	ROBO1	0.247849	3	SLIT1_ROBO1	SLIT1 - ROBO1	SLIT1	Secreted Signaling	1520784817392450	L5/6 -> Oli	0.0176908
															L6	Oli	SLIT1	ROBO1	0.270055	3	SLIT1_ROBO1	SLIT1 - ROBO1	SLIT1	Secreted Signaling	1520784817392450	L6 -> Oli	0.0246508
															L2/3	Oli	SLIT2	ROBO1	0.280153	3	SLIT2_ROBO1	SLIT2 - ROBO1	SLIT2	Secreted Signaling	10102268	L2/3 -> Oli	0.0281707
															L4/5	Oli	SLIT2	ROBO1	0.213941	3	SLIT2_ROBO1	SLIT2 - ROBO1	SLIT2	Secreted Signaling	10102268	L4/5 -> Oli	0.00933317
															L2/3	Oli	SLIT3	ROBO1	0.254402	3	SLIT3_ROBO1	SLIT3 - ROBO1	SLIT3	Secreted Signaling	30288875	L2/3 -> Oli	0.0196282
															L4/5	Oli	SLIT3	ROBO1	0.202952	3	SLIT3_ROBO1	SLIT3 - ROBO1	SLIT3	Secreted Signaling	30288875	L4/5 -> Oli	0.00724619
															L4/6	Oli	SLIT3	ROBO1	0.265138	3	SLIT3_ROBO1	SLIT3 - ROBO1	SLIT3	Secreted Signaling	30288875	L4/6 -> Oli	0.0230148
															L5	Oli	SLIT3	ROBO1	0.192942	3	SLIT3_ROBO1	SLIT3 - ROBO1	SLIT3	Secreted Signaling	30288875	L5 -> Oli	0.00561168
															L5/6	Oli	SLIT3	ROBO1	0.27795	3	SLIT3_ROBO1	SLIT3 - ROBO1	SLIT3	Secreted Signaling	30288875	L5/6 -> Oli	0.0273846
															ES	Oli	SORBS1	INSR	0.219063	3	SORBS1_INSR	SORBS1 - INSR	SORBS1	Secreted Signaling	11374898	ES -> Oli	0.0104109
															L2/3	Oli	SORBS1	INSR	0.29989	3	SORBS1_INSR	SORBS1 - INSR	SORBS1	Secreted Signaling	11374898	L2/3 -> Oli	0.0356305
															L4/5	Oli	SORBS1	INSR	0.253435	3	SORBS1_INSR	SORBS1 - INSR	SORBS1	Secreted Signaling	11374898	L4/5 -> Oli	0.0193359
															L4/6	Oli	SORBS1	INSR	0.288211	3	SORBS1_INSR	SORBS1 - INSR	SORBS1	Secreted Signaling	11374898	L4/6 -> Oli	0.0311268
															L5	Oli	SORBS1	INSR	0.202653	3	SORBS1_INSR	SORBS1 - INSR	SORBS1	Secreted Signaling	11374898	L5 -> Oli	0.0071937
															L5/6	Oli	SORBS1	INSR	0.265926	3	SORBS1_INSR	SORBS1 - INSR	SORBS1	Secreted Signaling	11374898	L5/6 -> Oli	0.0232735
															L6	Oli	SORBS1	INSR	0.309703	3	SORBS1_INSR	SORBS1 - INSR	SORBS1	Secreted Signaling	11374898	L6 -> Oli	0.0396009
															L2/3	Ast	SPTAN1	PTPRA	0.266739	3	SPTAN1_PTPRA	SPTAN1 - PTPRA	SPTAN1	Secreted Signaling	32196115	L2/3 -> Ast	0.0235415
															L4/5	Ast	SPTAN1	PTPRA	0.256762	3	SPTAN1_PTPRA	SPTAN1 - PTPRA	SPTAN1	Secreted Signaling	32196115	L4/5 -> Ast	0.0203505
															L4/6	Ast	SPTAN1	PTPRA	0.25514	3	SPTAN1_PTPRA	SPTAN1 - PTPRA	SPTAN1	Secreted Signaling	32196115	L4/6 -> Ast	0.0198527
															L5	Ast	SPTAN1	PTPRA	0.252327	3	SPTAN1_PTPRA	SPTAN1 - PTPRA	SPTAN1	Secreted Signaling	32196115	L5 -> Ast	0.019004
															L5/6	Ast	SPTAN1	PTPRA	0.251631	3	SPTAN1_PTPRA	SPTAN1 - PTPRA	SPTAN1	Secreted Signaling	32196115	L5/6 -> Ast	0.0187966
															L6	Ast	SPTAN1	PTPRA	0.262134	3	SPTAN1_PTPRA	SPTAN1 - PTPRA	SPTAN1	Secreted Signaling	32196115	L6 -> Ast	0.0220413
															L2/3	Ast	SPTBN2	PTPRA	0.172106	3	SPTBN2_PTPRA	SPTBN2 - PTPRA	SPTBN2	Secreted Signaling	32196115	L2/3 -> Ast	0.00299633
															L4/6	Ast	SPTBN2	PTPRA	0.17163	3	SPTBN2_PTPRA	SPTBN2 - PTPRA	SPTBN2	Secreted Signaling	32196115	L4/6 -> Ast	0.00294838
															L6	Ast	SPTBN2	PTPRA	0.163645	3	SPTBN2_PTPRA	SPTBN2 - PTPRA	SPTBN2	Secreted Signaling	32196115	L6 -> Ast	0.00221878
															L4/5	Ast	ST6GAL1	EGFR	0.183926	3	ST6GAL1_EGFR	ST6GAL1 - EGFR	ST6GAL1	Secreted Signaling	29402301	L4/5 -> Ast	0.00435267
															L4/6	Ast	ST6GAL1	EGFR	0.177826	3	ST6GAL1_EGFR	ST6GAL1 - EGFR	ST6GAL1	Secreted Signaling	29402301	L4/6 -> Ast	0.00361208
															L2/3	Ast	TNR	SDC4	0.254503	3	TNR_SDC4	TNR - SDC4	TENASCIN	ECM-Receptor	KEGG: hsa04512	L2/3 -> Ast	0.0196589
															L4/5	Ast	TNR	SDC4	0.244996	3	TNR_SDC4	TNR - SDC4	TENASCIN	ECM-Receptor	KEGG: hsa04512	L4/5 -> Ast	0.0168788
															L4/6	Ast	TNR	SDC4	0.236087	3	TNR_SDC4	TNR - SDC4	TENASCIN	ECM-Receptor	KEGG: hsa04512	L4/6 -> Ast	0.0144693
															L5	Ast	TNR	SDC4	0.179086	3	TNR_SDC4	TNR - SDC4	TENASCIN	ECM-Receptor	KEGG: hsa04512	L5 -> Ast	0.0037579
															L5/6	Ast	TNR	SDC4	0.19827	3	TNR_SDC4	TNR - SDC4	TENASCIN	ECM-Receptor	KEGG: hsa04512	L5/6 -> Ast	0.00645028
															L6	Ast	TNR	SDC4	0.220217	3	TNR_SDC4	TNR - SDC4	TENASCIN	ECM-Receptor	KEGG: hsa04512	L6 -> Ast	0.0106629
