# Supplementary material for: Neuronal cell cycle reentry events in the aging brain are more prevalent in neurodegeneration and lead to cellular senescence
Source: PLoS Biol. 2024 Apr 23;22(4):e3002559. doi: 10.1371/journal.pbio.3002559 (PMC11037540; doi:10.1371/journal.pbio.3002559)
Supplement: S1 Data files — (ZIP) [file pbio.3002559.s034.zip › Data_S15_Fig.xlsx]

## Sheet: Figure S15
Figure S15
Script: cellNumberVariation.code.R
Sample	Cluster	Gender	Statues	APOEGenotype	Number	SampleNumber	Ratio
10101291	C0	Male	Control	23	37	1125	0.0328889
11399321	C0	Male	Control	23	25	433	0.0577367
11399871	C0	Male	Control	23	101	408	0.247549
20104101	C0	Female	Control	23	46	630	0.0730159
20149910	C0	Female	Control	23	29	639	0.0453834
20207013	C0	Female	Control	23	289	1264	0.228639
20977678	C0	Female	Control	23	66	899	0.0734149
21142003	C0	Female	Control	23	150	662	0.226586
21412626	C0	Female	Control	23	114	597	0.190955
GSM4775573	C0	Male	Control	23	322	2158	0.149212
GSM4775574	C0	Male	Control	23	898	2349	0.38229
11159965	C0	Male	Alzheimer	23	81	955	0.0848168
21189544	C0	Female	Alzheimer	23	145	1220	0.118852
10102206	C0	Male	Control	33	5	103	0.0485437
10261026	C0	Male	Control	33	120	830	0.144578
10288185	C0	Male	Control	33	121	1534	0.0788787
10514454	C0	Male	Control	33	90	610	0.147541
10536568	C0	Male	Control	33	134	1009	0.132805
11072071	C0	Male	Control	33	130	726	0.179063
11342432	C0	Male	Control	33	215	724	0.296961
11409232	C0	Male	Control	33	51	312	0.163462
20179164	C0	Female	Control	33	29	402	0.0721393
20249897	C0	Female	Control	33	61	528	0.11553
20254740	C0	Female	Control	33	31	1161	0.0267011
20275399	C0	Female	Control	33	64	586	0.109215
20956867	C0	Female	Control	33	61	292	0.208904
21126823	C0	Female	Control	33	167	1050	0.159048
GSM4775575	C0	Male	Control	33	88	710	0.123944
GSM4775576	C0	Male	Control	33	1133	4984	0.227327
GSM4775577	C0	Female	Control	33	1264	3958	0.319353
GSM4775578	C0	Female	Control	33	496	4900	0.101224
GSM4775580	C0	Male	Control	33	1072	5862	0.182873
10101327	C0	Male	Alzheimer	33	65	426	0.152582
10290265	C0	Male	Alzheimer	33	14	1824	0.00767544
11200645	C0	Male	Alzheimer	33	69	481	0.143451
11310718	C0	Male	Alzheimer	33	61	262	0.232824
11345331	C0	Male	Alzheimer	33	154	622	0.247588
20170043	C0	Female	Alzheimer	33	88	1813	0.0485383
20261901	C0	Female	Alzheimer	33	179	957	0.187043
20978133	C0	Female	Alzheimer	33	40	641	0.0624025
21135554	C0	Female	Alzheimer	33	229	1167	0.19623
76647134	C0	Female	Alzheimer	33	136	801	0.169788
GSM4775561	C0	Male	Alzheimer	33	267	1994	0.133902
GSM4775567	C0	Female	Alzheimer	33	546	3081	0.177215
GSM4775570	C0	Female	Alzheimer	33	263	1473	0.178547
GSM4775572	C0	Male	Alzheimer	33	327	3273	0.0999083
10260309	C0	Male	Control	34	89	412	0.216019
GSM4775579	C0	Male	Control	34	4	2022	0.00197824
GSM4775581	C0	Female	Control	34	247	2994	0.0824983
10222853	C0	Male	Alzheimer	34	144	813	0.177122
11302830	C0	Male	Alzheimer	34	12	217	0.0552995
11336574	C0	Male	Alzheimer	34	1	119	0.00840336
11609672	C0	Male	Alzheimer	34	79	588	0.134354
20112377	C0	Female	Alzheimer	34	123	663	0.18552
20173942	C0	Female	Alzheimer	34	126	548	0.229927
20282398	C0	Female	Alzheimer	34	117	604	0.193709
21172121	C0	Female	Alzheimer	34	23	540	0.0425926
GSM4775564	C0	Male	Alzheimer	34	444	5007	0.0886759
GSM4775565	C0	Male	Alzheimer	34	1	177	0.00564972
GSM4775566	C0	Male	Alzheimer	34	52	727	0.0715268
GSM4775568	C0	Male	Alzheimer	34	2002	7454	0.268581
GSM4775571	C0	Male	Alzheimer	34	281	2540	0.11063
10248033	C0	Male	Alzheimer	44	168	847	0.198347
11630705	C0	Male	Alzheimer	44	81	618	0.131068
20963866	C0	Female	Alzheimer	44	108	509	0.212181
21159840	C0	Female	Alzheimer	44	3	628	0.00477707
GSM4775562	C0	Male	Alzheimer	44	885	3834	0.230829
GSM4775563	C0	Female	Alzheimer	44	318	1779	0.178752
10101291	C1	Male	Control	23	146	1125	0.129778
11399321	C1	Male	Control	23	65	433	0.150115
11399871	C1	Male	Control	23	43	408	0.105392
20104101	C1	Female	Control	23	120	630	0.190476
20149910	C1	Female	Control	23	89	639	0.13928
20207013	C1	Female	Control	23	189	1264	0.149525
20977678	C1	Female	Control	23	156	899	0.173526
21142003	C1	Female	Control	23	71	662	0.107251
21412626	C1	Female	Control	23	89	597	0.149079
GSM4775573	C1	Male	Control	23	373	2158	0.172845
GSM4775574	C1	Male	Control	23	213	2349	0.0906769
11159965	C1	Male	Alzheimer	23	121	955	0.126702
21189544	C1	Female	Alzheimer	23	180	1220	0.147541
10102206	C1	Male	Control	33	4	103	0.038835
10261026	C1	Male	Control	33	119	830	0.143373
10288185	C1	Male	Control	33	250	1534	0.162973
10514454	C1	Male	Control	33	71	610	0.116393
10536568	C1	Male	Control	33	146	1009	0.144698
11072071	C1	Male	Control	33	92	726	0.126722
11342432	C1	Male	Control	33	115	724	0.15884
11409232	C1	Male	Control	33	23	312	0.0737179
20179164	C1	Female	Control	33	59	402	0.146766
20249897	C1	Female	Control	33	70	528	0.132576
20254740	C1	Female	Control	33	177	1161	0.152455
20275399	C1	Female	Control	33	94	586	0.16041
20956867	C1	Female	Control	33	30	292	0.10274
21126823	C1	Female	Control	33	190	1050	0.180952
GSM4775575	C1	Male	Control	33	90	710	0.126761
GSM4775576	C1	Male	Control	33	752	4984	0.150883
GSM4775577	C1	Female	Control	33	551	3958	0.139212
GSM4775578	C1	Female	Control	33	914	4900	0.186531
GSM4775580	C1	Male	Control	33	672	5862	0.114637
10101327	C1	Male	Alzheimer	33	53	426	0.124413
10290265	C1	Male	Alzheimer	33	270	1824	0.148026
11200645	C1	Male	Alzheimer	33	45	481	0.0935551
11310718	C1	Male	Alzheimer	33	20	262	0.0763359
11345331	C1	Male	Alzheimer	33	109	622	0.175241
20170043	C1	Female	Alzheimer	33	311	1813	0.171539
20261901	C1	Female	Alzheimer	33	133	957	0.138976
20978133	C1	Female	Alzheimer	33	110	641	0.171607
21135554	C1	Female	Alzheimer	33	126	1167	0.107969
76647134	C1	Female	Alzheimer	33	87	801	0.108614
GSM4775561	C1	Male	Alzheimer	33	275	1994	0.137914
GSM4775567	C1	Female	Alzheimer	33	580	3081	0.188251
GSM4775570	C1	Female	Alzheimer	33	283	1473	0.192125
GSM4775572	C1	Male	Alzheimer	33	455	3273	0.139016
10260309	C1	Male	Control	34	44	412	0.106796
GSM4775579	C1	Male	Control	34	268	2022	0.132542
GSM4775581	C1	Female	Control	34	422	2994	0.140949
10222853	C1	Male	Alzheimer	34	129	813	0.158672
11302830	C1	Male	Alzheimer	34	34	217	0.156682
11336574	C1	Male	Alzheimer	34	2	119	0.0168067
11609672	C1	Male	Alzheimer	34	69	588	0.117347
20112377	C1	Female	Alzheimer	34	56	663	0.0844646
20173942	C1	Female	Alzheimer	34	60	548	0.109489
20282398	C1	Female	Alzheimer	34	83	604	0.137417
21172121	C1	Female	Alzheimer	34	85	540	0.157407
GSM4775564	C1	Male	Alzheimer	34	804	5007	0.160575
GSM4775565	C1	Male	Alzheimer	34	25	177	0.141243
GSM4775566	C1	Male	Alzheimer	34	111	727	0.152682
GSM4775568	C1	Male	Alzheimer	34	963	7454	0.129192
GSM4775571	C1	Male	Alzheimer	34	473	2540	0.18622
10248033	C1	Male	Alzheimer	44	69	847	0.081464
11630705	C1	Male	Alzheimer	44	75	618	0.121359
20963866	C1	Female	Alzheimer	44	42	509	0.0825147
21159840	C1	Female	Alzheimer	44	126	628	0.200637
GSM4775562	C1	Male	Alzheimer	44	507	3834	0.132238
GSM4775563	C1	Female	Alzheimer	44	146	1779	0.0820686
10101291	C2	Male	Control	23	193	1125	0.171556
11399321	C2	Male	Control	23	34	433	0.0785219
11399871	C2	Male	Control	23	70	408	0.171569
20104101	C2	Female	Control	23	21	630	0.0333333
20149910	C2	Female	Control	23	21	639	0.0328638
20207013	C2	Female	Control	23	199	1264	0.157437
20977678	C2	Female	Control	23	107	899	0.119021
21142003	C2	Female	Control	23	76	662	0.114804
21412626	C2	Female	Control	23	43	597	0.0720268
GSM4775573	C2	Male	Control	23	249	2158	0.115385
GSM4775574	C2	Male	Control	23	441	2349	0.187739
11159965	C2	Male	Alzheimer	23	96	955	0.100524
21189544	C2	Female	Alzheimer	23	38	1220	0.0311475
10102206	C2	Male	Control	33	2	103	0.0194175
10261026	C2	Male	Control	33	171	830	0.206024
10288185	C2	Male	Control	33	13	1534	0.00847458
10514454	C2	Male	Control	33	69	610	0.113115
10536568	C2	Male	Control	33	50	1009	0.049554
11072071	C2	Male	Control	33	149	726	0.205234
11342432	C2	Male	Control	33	71	724	0.0980663
11409232	C2	Male	Control	33	59	312	0.189103
20179164	C2	Female	Control	33	7	402	0.0174129
20249897	C2	Female	Control	33	103	528	0.195076
20254740	C2	Female	Control	33	112	1161	0.0964686
20275399	C2	Female	Control	33	86	586	0.146758
20956867	C2	Female	Control	33	59	292	0.202055
21126823	C2	Female	Control	33	123	1050	0.117143
GSM4775575	C2	Male	Control	33	41	710	0.0577465
GSM4775576	C2	Male	Control	33	815	4984	0.163523
GSM4775577	C2	Female	Control	33	688	3958	0.173825
GSM4775578	C2	Female	Control	33	657	4900	0.134082
GSM4775580	C2	Male	Control	33	919	5862	0.156772
10101327	C2	Male	Alzheimer	33	43	426	0.100939
10290265	C2	Male	Alzheimer	33	54	1824	0.0296053
11200645	C2	Male	Alzheimer	33	21	481	0.043659
11310718	C2	Male	Alzheimer	33	8	262	0.0305344
11345331	C2	Male	Alzheimer	33	26	622	0.0418006
20170043	C2	Female	Alzheimer	33	245	1813	0.135135
20261901	C2	Female	Alzheimer	33	104	957	0.108673
20978133	C2	Female	Alzheimer	33	24	641	0.0374415
21135554	C2	Female	Alzheimer	33	237	1167	0.203085
76647134	C2	Female	Alzheimer	33	90	801	0.11236
GSM4775561	C2	Male	Alzheimer	33	201	1994	0.100802
GSM4775567	C2	Female	Alzheimer	33	160	3081	0.0519312
GSM4775570	C2	Female	Alzheimer	33	146	1473	0.0991174
GSM4775572	C2	Male	Alzheimer	33	146	3273	0.0446074
10260309	C2	Male	Control	34	15	412	0.0364078
GSM4775579	C2	Male	Control	34	3	2022	0.00148368
GSM4775581	C2	Female	Control	34	281	2994	0.0938544
10222853	C2	Male	Alzheimer	34	42	813	0.0516605
11302830	C2	Male	Alzheimer	34	6	217	0.0276498
11336574	C2	Male	Alzheimer	34	5	119	0.0420168
11609672	C2	Male	Alzheimer	34	115	588	0.195578
20112377	C2	Female	Alzheimer	34	55	663	0.0829563
20173942	C2	Female	Alzheimer	34	60	548	0.109489
20282398	C2	Female	Alzheimer	34	66	604	0.109272
21172121	C2	Female	Alzheimer	34	78	540	0.144444
GSM4775564	C2	Male	Alzheimer	34	380	5007	0.0758937
GSM4775565	C2	Male	Alzheimer	34	1	177	0.00564972
GSM4775566	C2	Male	Alzheimer	34	18	727	0.0247593
GSM4775568	C2	Male	Alzheimer	34	1352	7454	0.181379
GSM4775571	C2	Male	Alzheimer	34	297	2540	0.116929
10248033	C2	Male	Alzheimer	44	114	847	0.134593
11630705	C2	Male	Alzheimer	44	37	618	0.0598706
20963866	C2	Female	Alzheimer	44	24	509	0.0471513
21159840	C2	Female	Alzheimer	44	8	628	0.0127389
GSM4775562	C2	Male	Alzheimer	44	674	3834	0.175796
GSM4775563	C2	Female	Alzheimer	44	119	1779	0.0668915
10101291	C3	Male	Control	23	426	1125	0.378667
11399321	C3	Male	Control	23	69	433	0.159353
11399871	C3	Male	Control	23	16	408	0.0392157
20104101	C3	Female	Control	23	11	630	0.0174603
20149910	C3	Female	Control	23	3	639	0.00469484
20207013	C3	Female	Control	23	21	1264	0.0166139
20977678	C3	Female	Control	23	228	899	0.253615
21142003	C3	Female	Control	23	5	662	0.00755287
21412626	C3	Female	Control	23	19	597	0.0318258
GSM4775573	C3	Male	Control	23	31	2158	0.0143652
GSM4775574	C3	Male	Control	23	56	2349	0.0238399
11159965	C3	Male	Alzheimer	23	283	955	0.296335
21189544	C3	Female	Alzheimer	23	20	1220	0.0163934
10261026	C3	Male	Control	33	69	830	0.0831325
10288185	C3	Male	Control	33	3	1534	0.00195567
10514454	C3	Male	Control	33	15	610	0.0245902
10536568	C3	Male	Control	33	16	1009	0.0158573
11072071	C3	Male	Control	33	26	726	0.0358127
11342432	C3	Male	Control	33	10	724	0.0138122
11409232	C3	Male	Control	33	1	312	0.00320513
20179164	C3	Female	Control	33	2	402	0.00497512
20249897	C3	Female	Control	33	11	528	0.0208333
20254740	C3	Female	Control	33	460	1161	0.39621
20275399	C3	Female	Control	33	13	586	0.0221843
20956867	C3	Female	Control	33	10	292	0.0342466
21126823	C3	Female	Control	33	145	1050	0.138095
GSM4775576	C3	Male	Control	33	205	4984	0.0411316
GSM4775577	C3	Female	Control	33	35	3958	0.00884285
GSM4775578	C3	Female	Control	33	235	4900	0.0479592
GSM4775580	C3	Male	Control	33	419	5862	0.0714773
10101327	C3	Male	Alzheimer	33	8	426	0.0187793
11200645	C3	Male	Alzheimer	33	2	481	0.004158
11310718	C3	Male	Alzheimer	33	6	262	0.0229008
11345331	C3	Male	Alzheimer	33	104	622	0.167203
20170043	C3	Female	Alzheimer	33	573	1813	0.316051
20261901	C3	Female	Alzheimer	33	120	957	0.125392
20978133	C3	Female	Alzheimer	33	231	641	0.360374
21135554	C3	Female	Alzheimer	33	154	1167	0.131962
76647134	C3	Female	Alzheimer	33	152	801	0.189763
GSM4775561	C3	Male	Alzheimer	33	71	1994	0.0356068
GSM4775567	C3	Female	Alzheimer	33	335	3081	0.108731
GSM4775570	C3	Female	Alzheimer	33	77	1473	0.0522743
GSM4775572	C3	Male	Alzheimer	33	658	3273	0.201039
10260309	C3	Male	Control	34	2	412	0.00485437
GSM4775581	C3	Female	Control	34	89	2994	0.0297261
10222853	C3	Male	Alzheimer	34	10	813	0.0123001
11302830	C3	Male	Alzheimer	34	1	217	0.00460829
11336574	C3	Male	Alzheimer	34	2	119	0.0168067
11609672	C3	Male	Alzheimer	34	38	588	0.0646259
20112377	C3	Female	Alzheimer	34	11	663	0.0165913
20173942	C3	Female	Alzheimer	34	124	548	0.226277
20282398	C3	Female	Alzheimer	34	10	604	0.0165563
21172121	C3	Female	Alzheimer	34	186	540	0.344444
GSM4775564	C3	Male	Alzheimer	34	912	5007	0.182145
GSM4775566	C3	Male	Alzheimer	34	22	727	0.0302613
GSM4775568	C3	Male	Alzheimer	34	609	7454	0.0817011
GSM4775571	C3	Male	Alzheimer	34	65	2540	0.0255906
10248033	C3	Male	Alzheimer	44	174	847	0.205431
11630705	C3	Male	Alzheimer	44	175	618	0.283172
20963866	C3	Female	Alzheimer	44	41	509	0.0805501
GSM4775562	C3	Male	Alzheimer	44	193	3834	0.0503391
GSM4775563	C3	Female	Alzheimer	44	169	1779	0.0949972
10101291	C4	Male	Control	23	94	1125	0.0835556
11399321	C4	Male	Control	23	51	433	0.117783
11399871	C4	Male	Control	23	37	408	0.0906863
20104101	C4	Female	Control	23	60	630	0.0952381
20149910	C4	Female	Control	23	85	639	0.13302
20207013	C4	Female	Control	23	117	1264	0.0925633
20977678	C4	Female	Control	23	55	899	0.0611791
21142003	C4	Female	Control	23	87	662	0.13142
21412626	C4	Female	Control	23	67	597	0.112228
GSM4775573	C4	Male	Control	23	349	2158	0.161724
GSM4775574	C4	Male	Control	23	43	2349	0.0183057
11159965	C4	Male	Alzheimer	23	71	955	0.0743455
21189544	C4	Female	Alzheimer	23	154	1220	0.12623
10261026	C4	Male	Control	33	71	830	0.0855422
10288185	C4	Male	Control	33	158	1534	0.102999
10514454	C4	Male	Control	33	52	610	0.0852459
10536568	C4	Male	Control	33	39	1009	0.0386521
11072071	C4	Male	Control	33	69	726	0.0950413
11342432	C4	Male	Control	33	34	724	0.0469613
11409232	C4	Male	Control	33	14	312	0.0448718
20179164	C4	Female	Control	33	29	402	0.0721393
20249897	C4	Female	Control	33	50	528	0.094697
20254740	C4	Female	Control	33	93	1161	0.0801034
20275399	C4	Female	Control	33	71	586	0.12116
20956867	C4	Female	Control	33	26	292	0.0890411
21126823	C4	Female	Control	33	89	1050	0.0847619
GSM4775575	C4	Male	Control	33	21	710	0.0295775
GSM4775576	C4	Male	Control	33	203	4984	0.0407303
GSM4775577	C4	Female	Control	33	125	3958	0.0315816
GSM4775578	C4	Female	Control	33	359	4900	0.0732653
GSM4775580	C4	Male	Control	33	293	5862	0.0499829
10101327	C4	Male	Alzheimer	33	60	426	0.140845
10290265	C4	Male	Alzheimer	33	323	1824	0.177083
11200645	C4	Male	Alzheimer	33	48	481	0.0997921
11310718	C4	Male	Alzheimer	33	8	262	0.0305344
11345331	C4	Male	Alzheimer	33	47	622	0.0755627
20170043	C4	Female	Alzheimer	33	187	1813	0.103144
20261901	C4	Female	Alzheimer	33	102	957	0.106583
20978133	C4	Female	Alzheimer	33	55	641	0.0858034
21135554	C4	Female	Alzheimer	33	59	1167	0.050557
76647134	C4	Female	Alzheimer	33	64	801	0.0799001
GSM4775561	C4	Male	Alzheimer	33	175	1994	0.0877633
GSM4775567	C4	Female	Alzheimer	33	275	3081	0.0892567
GSM4775570	C4	Female	Alzheimer	33	179	1473	0.121521
GSM4775572	C4	Male	Alzheimer	33	225	3273	0.0687443
10260309	C4	Male	Control	34	18	412	0.0436893
GSM4775579	C4	Male	Control	34	136	2022	0.0672601
GSM4775581	C4	Female	Control	34	322	2994	0.107548
10222853	C4	Male	Alzheimer	34	73	813	0.0897909
11302830	C4	Male	Alzheimer	34	18	217	0.0829493
11336574	C4	Male	Alzheimer	34	3	119	0.0252101
11609672	C4	Male	Alzheimer	34	45	588	0.0765306
20112377	C4	Female	Alzheimer	34	32	663	0.0482655
20173942	C4	Female	Alzheimer	34	31	548	0.0565693
20282398	C4	Female	Alzheimer	34	50	604	0.0827815
21172121	C4	Female	Alzheimer	34	48	540	0.0888889
GSM4775564	C4	Male	Alzheimer	34	416	5007	0.0830837
GSM4775565	C4	Male	Alzheimer	34	6	177	0.0338983
GSM4775566	C4	Male	Alzheimer	34	183	727	0.251719
GSM4775568	C4	Male	Alzheimer	34	183	7454	0.0245506
GSM4775571	C4	Male	Alzheimer	34	394	2540	0.155118
10248033	C4	Male	Alzheimer	44	52	847	0.0613932
11630705	C4	Male	Alzheimer	44	73	618	0.118123
20963866	C4	Female	Alzheimer	44	98	509	0.192534
21159840	C4	Female	Alzheimer	44	29	628	0.0461783
GSM4775562	C4	Male	Alzheimer	44	219	3834	0.0571205
GSM4775563	C4	Female	Alzheimer	44	387	1779	0.217538
10101291	C5	Male	Control	23	8	1125	0.00711111
11399321	C5	Male	Control	23	22	433	0.0508083
11399871	C5	Male	Control	23	22	408	0.0539216
20104101	C5	Female	Control	23	51	630	0.0809524
20149910	C5	Female	Control	23	37	639	0.057903
20207013	C5	Female	Control	23	131	1264	0.103639
20977678	C5	Female	Control	23	27	899	0.0300334
21142003	C5	Female	Control	23	42	662	0.0634441
21412626	C5	Female	Control	23	47	597	0.078727
GSM4775573	C5	Male	Control	23	128	2158	0.0593142
GSM4775574	C5	Male	Control	23	240	2349	0.102171
11159965	C5	Male	Alzheimer	23	36	955	0.0376963
21189544	C5	Female	Alzheimer	23	93	1220	0.0762295
10261026	C5	Male	Control	33	72	830	0.086747
10288185	C5	Male	Control	33	91	1534	0.059322
10514454	C5	Male	Control	33	111	610	0.181967
10536568	C5	Male	Control	33	40	1009	0.0396432
11072071	C5	Male	Control	33	49	726	0.0674931
11342432	C5	Male	Control	33	51	724	0.070442
11409232	C5	Male	Control	33	63	312	0.201923
20179164	C5	Female	Control	33	31	402	0.0771144
20249897	C5	Female	Control	33	46	528	0.0871212
20254740	C5	Female	Control	33	10	1161	0.00861326
20275399	C5	Female	Control	33	37	586	0.0631399
20956867	C5	Female	Control	33	28	292	0.0958904
21126823	C5	Female	Control	33	6	1050	0.00571429
GSM4775575	C5	Male	Control	33	2	710	0.0028169
GSM4775576	C5	Male	Control	33	393	4984	0.0788523
GSM4775577	C5	Female	Control	33	78	3958	0.0197069
GSM4775578	C5	Female	Control	33	222	4900	0.0453061
GSM4775580	C5	Male	Control	33	255	5862	0.0435005
10101327	C5	Male	Alzheimer	33	38	426	0.0892019
11200645	C5	Male	Alzheimer	33	56	481	0.116424
11310718	C5	Male	Alzheimer	33	25	262	0.0954198
11345331	C5	Male	Alzheimer	33	26	622	0.0418006
20170043	C5	Female	Alzheimer	33	9	1813	0.00496415
20261901	C5	Female	Alzheimer	33	17	957	0.0177638
20978133	C5	Female	Alzheimer	33	5	641	0.00780031
21135554	C5	Female	Alzheimer	33	73	1167	0.0625536
76647134	C5	Female	Alzheimer	33	22	801	0.0274657
GSM4775561	C5	Male	Alzheimer	33	449	1994	0.225176
GSM4775567	C5	Female	Alzheimer	33	21	3081	0.00681597
GSM4775570	C5	Female	Alzheimer	33	35	1473	0.023761
GSM4775572	C5	Male	Alzheimer	33	224	3273	0.0684387
10260309	C5	Male	Control	34	34	412	0.0825243
GSM4775579	C5	Male	Control	34	18	2022	0.00890208
GSM4775581	C5	Female	Control	34	167	2994	0.0557782
10222853	C5	Male	Alzheimer	34	41	813	0.0504305
11302830	C5	Male	Alzheimer	34	33	217	0.152074
11609672	C5	Male	Alzheimer	34	48	588	0.0816327
20112377	C5	Female	Alzheimer	34	120	663	0.180995
20173942	C5	Female	Alzheimer	34	15	548	0.0273723
20282398	C5	Female	Alzheimer	34	52	604	0.0860927
21172121	C5	Female	Alzheimer	34	4	540	0.00740741
GSM4775564	C5	Male	Alzheimer	34	58	5007	0.0115838
GSM4775565	C5	Male	Alzheimer	34	3	177	0.0169492
GSM4775566	C5	Male	Alzheimer	34	42	727	0.0577717
GSM4775568	C5	Male	Alzheimer	34	84	7454	0.0112691
GSM4775571	C5	Male	Alzheimer	34	83	2540	0.0326772
10248033	C5	Male	Alzheimer	44	113	847	0.133412
11630705	C5	Male	Alzheimer	44	16	618	0.02589
20963866	C5	Female	Alzheimer	44	17	509	0.0333988
GSM4775562	C5	Male	Alzheimer	44	145	3834	0.0378195
GSM4775563	C5	Female	Alzheimer	44	21	1779	0.0118044
10101291	C6	Male	Control	23	70	1125	0.0622222
11399321	C6	Male	Control	23	42	433	0.0969977
11399871	C6	Male	Control	23	13	408	0.0318627
20104101	C6	Female	Control	23	65	630	0.103175
20149910	C6	Female	Control	23	55	639	0.086072
20207013	C6	Female	Control	23	60	1264	0.0474684
20977678	C6	Female	Control	23	53	899	0.0589544
21142003	C6	Female	Control	23	22	662	0.0332326
21412626	C6	Female	Control	23	24	597	0.040201
GSM4775573	C6	Male	Control	23	77	2158	0.0356812
GSM4775574	C6	Male	Control	23	76	2349	0.0323542
11159965	C6	Male	Alzheimer	23	88	955	0.0921466
21189544	C6	Female	Alzheimer	23	109	1220	0.0893443
10261026	C6	Male	Control	33	55	830	0.0662651
10288185	C6	Male	Control	33	137	1534	0.089309
10514454	C6	Male	Control	33	35	610	0.057377
10536568	C6	Male	Control	33	76	1009	0.0753221
11072071	C6	Male	Control	33	62	726	0.0853994
11342432	C6	Male	Control	33	25	724	0.0345304
11409232	C6	Male	Control	33	7	312	0.0224359
20179164	C6	Female	Control	33	26	402	0.0646766
20249897	C6	Female	Control	33	37	528	0.0700758
20254740	C6	Female	Control	33	83	1161	0.0714901
20275399	C6	Female	Control	33	62	586	0.105802
20956867	C6	Female	Control	33	26	292	0.0890411
21126823	C6	Female	Control	33	107	1050	0.101905
GSM4775575	C6	Male	Control	33	32	710	0.0450704
GSM4775576	C6	Male	Control	33	210	4984	0.0421348
GSM4775577	C6	Female	Control	33	255	3958	0.0644265
GSM4775578	C6	Female	Control	33	669	4900	0.136531
GSM4775580	C6	Male	Control	33	605	5862	0.103207
10101327	C6	Male	Alzheimer	33	14	426	0.0328638
10290265	C6	Male	Alzheimer	33	26	1824	0.0142544
11200645	C6	Male	Alzheimer	33	26	481	0.0540541
11310718	C6	Male	Alzheimer	33	42	262	0.160305
11345331	C6	Male	Alzheimer	33	41	622	0.0659164
20170043	C6	Female	Alzheimer	33	53	1813	0.0292333
20261901	C6	Female	Alzheimer	33	76	957	0.0794148
20978133	C6	Female	Alzheimer	33	69	641	0.107644
21135554	C6	Female	Alzheimer	33	106	1167	0.0908312
76647134	C6	Female	Alzheimer	33	75	801	0.093633
GSM4775561	C6	Male	Alzheimer	33	46	1994	0.0230692
GSM4775567	C6	Female	Alzheimer	33	289	3081	0.0938007
GSM4775570	C6	Female	Alzheimer	33	93	1473	0.0631365
GSM4775572	C6	Male	Alzheimer	33	300	3273	0.091659
10260309	C6	Male	Control	34	21	412	0.0509709
GSM4775579	C6	Male	Control	34	2	2022	0.00098912
GSM4775581	C6	Female	Control	34	236	2994	0.0788243
10222853	C6	Male	Alzheimer	34	85	813	0.104551
11302830	C6	Male	Alzheimer	34	17	217	0.078341
11609672	C6	Male	Alzheimer	34	45	588	0.0765306
20112377	C6	Female	Alzheimer	34	11	663	0.0165913
20173942	C6	Female	Alzheimer	34	32	548	0.0583942
20282398	C6	Female	Alzheimer	34	55	604	0.0910596
21172121	C6	Female	Alzheimer	34	15	540	0.0277778
GSM4775564	C6	Male	Alzheimer	34	628	5007	0.125424
GSM4775565	C6	Male	Alzheimer	34	14	177	0.079096
GSM4775566	C6	Male	Alzheimer	34	20	727	0.0275103
GSM4775568	C6	Male	Alzheimer	34	625	7454	0.0838476
GSM4775571	C6	Male	Alzheimer	34	95	2540	0.0374016
10248033	C6	Male	Alzheimer	44	52	847	0.0613932
11630705	C6	Male	Alzheimer	44	26	618	0.0420712
20963866	C6	Female	Alzheimer	44	49	509	0.0962672
21159840	C6	Female	Alzheimer	44	4	628	0.00636943
GSM4775562	C6	Male	Alzheimer	44	147	3834	0.0383412
GSM4775563	C6	Female	Alzheimer	44	72	1779	0.0404722
10101291	C7	Male	Control	23	63	1125	0.056
11399321	C7	Male	Control	23	26	433	0.0600462
11399871	C7	Male	Control	23	10	408	0.0245098
20104101	C7	Female	Control	23	28	630	0.0444444
20149910	C7	Female	Control	23	36	639	0.056338
20207013	C7	Female	Control	23	47	1264	0.0371835
20977678	C7	Female	Control	23	55	899	0.0611791
21142003	C7	Female	Control	23	22	662	0.0332326
21412626	C7	Female	Control	23	26	597	0.0435511
GSM4775573	C7	Male	Control	23	128	2158	0.0593142
GSM4775574	C7	Male	Control	23	121	2349	0.0515113
11159965	C7	Male	Alzheimer	23	50	955	0.052356
21189544	C7	Female	Alzheimer	23	44	1220	0.0360656
10102206	C7	Male	Control	33	1	103	0.00970874
10261026	C7	Male	Control	33	35	830	0.0421687
10288185	C7	Male	Control	33	56	1534	0.0365059
10514454	C7	Male	Control	33	29	610	0.047541
10536568	C7	Male	Control	33	79	1009	0.0782953
11072071	C7	Male	Control	33	35	726	0.0482094
11342432	C7	Male	Control	33	31	724	0.0428177
11409232	C7	Male	Control	33	19	312	0.0608974
20179164	C7	Female	Control	33	18	402	0.0447761
20249897	C7	Female	Control	33	32	528	0.0606061
20254740	C7	Female	Control	33	79	1161	0.0680448
20275399	C7	Female	Control	33	33	586	0.056314
20956867	C7	Female	Control	33	6	292	0.0205479
21126823	C7	Female	Control	33	51	1050	0.0485714
GSM4775575	C7	Male	Control	33	10	710	0.0140845
GSM4775576	C7	Male	Control	33	278	4984	0.0557785
GSM4775577	C7	Female	Control	33	215	3958	0.0543204
GSM4775578	C7	Female	Control	33	312	4900	0.0636735
GSM4775580	C7	Male	Control	33	294	5862	0.0501535
10101327	C7	Male	Alzheimer	33	24	426	0.056338
10290265	C7	Male	Alzheimer	33	24	1824	0.0131579
11200645	C7	Male	Alzheimer	33	17	481	0.035343
11310718	C7	Male	Alzheimer	33	9	262	0.0343511
11345331	C7	Male	Alzheimer	33	12	622	0.0192926
20170043	C7	Female	Alzheimer	33	92	1813	0.0507446
20261901	C7	Female	Alzheimer	33	50	957	0.0522466
20978133	C7	Female	Alzheimer	33	16	641	0.024961
21135554	C7	Female	Alzheimer	33	62	1167	0.0531277
76647134	C7	Female	Alzheimer	33	32	801	0.0399501
GSM4775561	C7	Male	Alzheimer	33	122	1994	0.0611836
GSM4775567	C7	Female	Alzheimer	33	110	3081	0.0357027
GSM4775570	C7	Female	Alzheimer	33	53	1473	0.035981
GSM4775572	C7	Male	Alzheimer	33	101	3273	0.0308585
10260309	C7	Male	Control	34	23	412	0.0558252
GSM4775579	C7	Male	Control	34	3	2022	0.00148368
GSM4775581	C7	Female	Control	34	174	2994	0.0581162
10222853	C7	Male	Alzheimer	34	26	813	0.0319803
11302830	C7	Male	Alzheimer	34	7	217	0.0322581
11336574	C7	Male	Alzheimer	34	1	119	0.00840336
11609672	C7	Male	Alzheimer	34	24	588	0.0408163
20112377	C7	Female	Alzheimer	34	33	663	0.0497738
20173942	C7	Female	Alzheimer	34	20	548	0.0364964
20282398	C7	Female	Alzheimer	34	26	604	0.0430464
21172121	C7	Female	Alzheimer	34	25	540	0.0462963
GSM4775564	C7	Male	Alzheimer	34	186	5007	0.037148
GSM4775565	C7	Male	Alzheimer	34	2	177	0.0112994
GSM4775566	C7	Male	Alzheimer	34	13	727	0.0178817
GSM4775568	C7	Male	Alzheimer	34	448	7454	0.060102
GSM4775571	C7	Male	Alzheimer	34	158	2540	0.0622047
10248033	C7	Male	Alzheimer	44	27	847	0.0318772
11630705	C7	Male	Alzheimer	44	22	618	0.0355987
20963866	C7	Female	Alzheimer	44	10	509	0.0196464
21159840	C7	Female	Alzheimer	44	2	628	0.00318471
GSM4775562	C7	Male	Alzheimer	44	306	3834	0.0798122
GSM4775563	C7	Female	Alzheimer	44	11	1779	0.00618325
10101291	C8	Male	Control	23	2	1125	0.00177778
11399321	C8	Male	Control	23	3	433	0.00692841
11399871	C8	Male	Control	23	31	408	0.0759804
20104101	C8	Female	Control	23	123	630	0.195238
20149910	C8	Female	Control	23	202	639	0.316119
20207013	C8	Female	Control	23	33	1264	0.0261076
20977678	C8	Female	Control	23	42	899	0.0467186
21142003	C8	Female	Control	23	79	662	0.119335
21412626	C8	Female	Control	23	55	597	0.0921273
GSM4775573	C8	Male	Control	23	11	2158	0.00509731
GSM4775574	C8	Male	Control	23	27	2349	0.0114943
11159965	C8	Male	Alzheimer	23	15	955	0.0157068
21189544	C8	Female	Alzheimer	23	256	1220	0.209836
10261026	C8	Male	Control	33	12	830	0.0144578
10288185	C8	Male	Control	33	439	1534	0.28618
10514454	C8	Male	Control	33	71	610	0.116393
10536568	C8	Male	Control	33	322	1009	0.319128
11072071	C8	Male	Control	33	6	726	0.00826446
11342432	C8	Male	Control	33	47	724	0.0649171
11409232	C8	Male	Control	33	54	312	0.173077
20179164	C8	Female	Control	33	149	402	0.370647
20249897	C8	Female	Control	33	56	528	0.106061
20254740	C8	Female	Control	33	2	1161	0.00172265
20275399	C8	Female	Control	33	21	586	0.0358362
20956867	C8	Female	Control	33	3	292	0.010274
21126823	C8	Female	Control	33	28	1050	0.0266667
GSM4775576	C8	Male	Control	33	46	4984	0.00922953
GSM4775577	C8	Female	Control	33	144	3958	0.036382
GSM4775578	C8	Female	Control	33	91	4900	0.0185714
GSM4775580	C8	Male	Control	33	392	5862	0.0668714
10101327	C8	Male	Alzheimer	33	43	426	0.100939
11200645	C8	Male	Alzheimer	33	111	481	0.230769
11310718	C8	Male	Alzheimer	33	66	262	0.251908
11345331	C8	Male	Alzheimer	33	15	622	0.0241158
20170043	C8	Female	Alzheimer	33	2	1813	0.00110314
20261901	C8	Female	Alzheimer	33	43	957	0.0449321
21135554	C8	Female	Alzheimer	33	13	1167	0.0111397
76647134	C8	Female	Alzheimer	33	8	801	0.00998752
GSM4775561	C8	Male	Alzheimer	33	1	1994	0.000501505
GSM4775567	C8	Female	Alzheimer	33	22	3081	0.00714054
GSM4775572	C8	Male	Alzheimer	33	186	3273	0.0568286
10260309	C8	Male	Control	34	138	412	0.334951
GSM4775581	C8	Female	Control	34	4	2994	0.00133601
10222853	C8	Male	Alzheimer	34	159	813	0.195572
11302830	C8	Male	Alzheimer	34	65	217	0.299539
11336574	C8	Male	Alzheimer	34	18	119	0.151261
11609672	C8	Male	Alzheimer	34	26	588	0.0442177
20112377	C8	Female	Alzheimer	34	146	663	0.220211
20173942	C8	Female	Alzheimer	34	4	548	0.00729927
20282398	C8	Female	Alzheimer	34	60	604	0.0993377
21172121	C8	Female	Alzheimer	34	5	540	0.00925926
GSM4775566	C8	Male	Alzheimer	34	3	727	0.00412655
GSM4775568	C8	Male	Alzheimer	34	114	7454	0.0152938
GSM4775571	C8	Male	Alzheimer	34	3	2540	0.0011811
10248033	C8	Male	Alzheimer	44	3	847	0.00354191
11630705	C8	Male	Alzheimer	44	3	618	0.00485437
20963866	C8	Female	Alzheimer	44	8	509	0.0157171
21159840	C8	Female	Alzheimer	44	1	628	0.00159236
GSM4775562	C8	Male	Alzheimer	44	39	3834	0.0101721
10101291	C9	Male	Control	23	25	1125	0.0222222
11399321	C9	Male	Control	23	22	433	0.0508083
11399871	C9	Male	Control	23	16	408	0.0392157
20104101	C9	Female	Control	23	27	630	0.0428571
20149910	C9	Female	Control	23	20	639	0.0312989
20207013	C9	Female	Control	23	22	1264	0.0174051
20977678	C9	Female	Control	23	27	899	0.0300334
21142003	C9	Female	Control	23	13	662	0.0196375
21412626	C9	Female	Control	23	6	597	0.0100503
GSM4775573	C9	Male	Control	23	73	2158	0.0338276
GSM4775574	C9	Male	Control	23	72	2349	0.0306513
11159965	C9	Male	Alzheimer	23	45	955	0.0471204
21189544	C9	Female	Alzheimer	23	49	1220	0.0401639
10102206	C9	Male	Control	33	3	103	0.0291262
10261026	C9	Male	Control	33	21	830	0.0253012
10288185	C9	Male	Control	33	55	1534	0.035854
10514454	C9	Male	Control	33	13	610	0.0213115
10536568	C9	Male	Control	33	31	1009	0.0307235
11072071	C9	Male	Control	33	20	726	0.0275482
11342432	C9	Male	Control	33	62	724	0.0856354
11409232	C9	Male	Control	33	1	312	0.00320513
20179164	C9	Female	Control	33	8	402	0.0199005
20249897	C9	Female	Control	33	13	528	0.0246212
20254740	C9	Female	Control	33	1	1161	0.000861326
20275399	C9	Female	Control	33	21	586	0.0358362
20956867	C9	Female	Control	33	4	292	0.0136986
21126823	C9	Female	Control	33	43	1050	0.0409524
GSM4775575	C9	Male	Control	33	17	710	0.0239437
GSM4775576	C9	Male	Control	33	152	4984	0.0304976
GSM4775577	C9	Female	Control	33	157	3958	0.0396665
GSM4775578	C9	Female	Control	33	214	4900	0.0436735
GSM4775580	C9	Male	Control	33	228	5862	0.0388946
10101327	C9	Male	Alzheimer	33	6	426	0.0140845
10290265	C9	Male	Alzheimer	33	48	1824	0.0263158
11200645	C9	Male	Alzheimer	33	14	481	0.029106
20170043	C9	Female	Alzheimer	33	75	1813	0.0413679
20261901	C9	Female	Alzheimer	33	37	957	0.0386625
20978133	C9	Female	Alzheimer	33	34	641	0.0530421
21135554	C9	Female	Alzheimer	33	41	1167	0.0351328
76647134	C9	Female	Alzheimer	33	30	801	0.0374532
GSM4775561	C9	Male	Alzheimer	33	52	1994	0.0260782
GSM4775567	C9	Female	Alzheimer	33	180	3081	0.0584226
GSM4775570	C9	Female	Alzheimer	33	56	1473	0.0380177
GSM4775572	C9	Male	Alzheimer	33	152	3273	0.0464406
10260309	C9	Male	Control	34	9	412	0.0218447
GSM4775579	C9	Male	Control	34	130	2022	0.0642928
GSM4775581	C9	Female	Control	34	190	2994	0.0634603
10222853	C9	Male	Alzheimer	34	28	813	0.0344403
11302830	C9	Male	Alzheimer	34	2	217	0.00921659
11609672	C9	Male	Alzheimer	34	14	588	0.0238095
20112377	C9	Female	Alzheimer	34	10	663	0.015083
20173942	C9	Female	Alzheimer	34	14	548	0.0255474
20282398	C9	Female	Alzheimer	34	21	604	0.0347682
21172121	C9	Female	Alzheimer	34	11	540	0.0203704
GSM4775564	C9	Male	Alzheimer	34	168	5007	0.033553
GSM4775565	C9	Male	Alzheimer	34	20	177	0.112994
GSM4775566	C9	Male	Alzheimer	34	32	727	0.0440165
GSM4775568	C9	Male	Alzheimer	34	319	7454	0.0427958
GSM4775571	C9	Male	Alzheimer	34	76	2540	0.0299213
10248033	C9	Male	Alzheimer	44	13	847	0.0153483
11630705	C9	Male	Alzheimer	44	16	618	0.02589
20963866	C9	Female	Alzheimer	44	13	509	0.0255403
21159840	C9	Female	Alzheimer	44	11	628	0.0175159
GSM4775562	C9	Male	Alzheimer	44	97	3834	0.0252999
GSM4775563	C9	Female	Alzheimer	44	80	1779	0.0449691
10101291	C10	Male	Control	23	1	1125	0.000888889
11399321	C10	Male	Control	23	1	433	0.00230947
11399871	C10	Male	Control	23	3	408	0.00735294
20104101	C10	Female	Control	23	1	630	0.0015873
20149910	C10	Female	Control	23	1	639	0.00156495
20207013	C10	Female	Control	23	6	1264	0.00474684
20977678	C10	Female	Control	23	1	899	0.00111235
21142003	C10	Female	Control	23	3	662	0.00453172
21412626	C10	Female	Control	23	2	597	0.00335008
GSM4775573	C10	Male	Control	23	57	2158	0.0264133
GSM4775574	C10	Male	Control	23	69	2349	0.0293742
21189544	C10	Female	Alzheimer	23	3	1220	0.00245902
10102206	C10	Male	Control	33	1	103	0.00970874
10261026	C10	Male	Control	33	2	830	0.00240964
10288185	C10	Male	Control	33	14	1534	0.00912647
10514454	C10	Male	Control	33	2	610	0.00327869
10536568	C10	Male	Control	33	1	1009	0.00099108
11072071	C10	Male	Control	33	2	726	0.00275482
11342432	C10	Male	Control	33	4	724	0.00552486
21126823	C10	Female	Control	33	2	1050	0.00190476
GSM4775575	C10	Male	Control	33	9	710	0.0126761
GSM4775576	C10	Male	Control	33	328	4984	0.0658106
GSM4775577	C10	Female	Control	33	162	3958	0.0409298
GSM4775578	C10	Female	Control	33	67	4900	0.0136735
GSM4775580	C10	Male	Control	33	269	5862	0.0458888
10101327	C10	Male	Alzheimer	33	2	426	0.00469484
10290265	C10	Male	Alzheimer	33	1	1824	0.000548246
11200645	C10	Male	Alzheimer	33	3	481	0.00623701
11310718	C10	Male	Alzheimer	33	1	262	0.00381679
11345331	C10	Male	Alzheimer	33	1	622	0.00160772
20170043	C10	Female	Alzheimer	33	4	1813	0.00220629
20261901	C10	Female	Alzheimer	33	4	957	0.00417973
21135554	C10	Female	Alzheimer	33	5	1167	0.00428449
76647134	C10	Female	Alzheimer	33	2	801	0.00249688
GSM4775561	C10	Male	Alzheimer	33	60	1994	0.0300903
GSM4775567	C10	Female	Alzheimer	33	152	3081	0.0493346
GSM4775570	C10	Female	Alzheimer	33	50	1473	0.0339443
GSM4775572	C10	Male	Alzheimer	33	103	3273	0.0314696
10260309	C10	Male	Control	34	4	412	0.00970874
GSM4775579	C10	Male	Control	34	21	2022	0.0103858
GSM4775581	C10	Female	Control	34	274	2994	0.0915164
10222853	C10	Male	Alzheimer	34	5	813	0.00615006
11336574	C10	Male	Alzheimer	34	1	119	0.00840336
11609672	C10	Male	Alzheimer	34	1	588	0.00170068
20112377	C10	Female	Alzheimer	34	1	663	0.0015083
20282398	C10	Female	Alzheimer	34	2	604	0.00331126
GSM4775564	C10	Male	Alzheimer	34	344	5007	0.0687038
GSM4775565	C10	Male	Alzheimer	34	2	177	0.0112994
GSM4775566	C10	Male	Alzheimer	34	17	727	0.0233838
GSM4775568	C10	Male	Alzheimer	34	292	7454	0.0391736
GSM4775571	C10	Male	Alzheimer	34	146	2540	0.0574803
10248033	C10	Male	Alzheimer	44	1	847	0.00118064
11630705	C10	Male	Alzheimer	44	1	618	0.00161812
21159840	C10	Female	Alzheimer	44	1	628	0.00159236
GSM4775562	C10	Male	Alzheimer	44	268	3834	0.0699009
GSM4775563	C10	Female	Alzheimer	44	119	1779	0.0668915
10101291	C11	Male	Control	23	8	1125	0.00711111
11399321	C11	Male	Control	23	21	433	0.0484988
11399871	C11	Male	Control	23	22	408	0.0539216
20104101	C11	Female	Control	23	12	630	0.0190476
20149910	C11	Female	Control	23	25	639	0.0391236
20207013	C11	Female	Control	23	35	1264	0.0276899
20977678	C11	Female	Control	23	14	899	0.0155729
21142003	C11	Female	Control	23	34	662	0.0513595
21412626	C11	Female	Control	23	24	597	0.040201
GSM4775573	C11	Male	Control	23	99	2158	0.0458758
GSM4775574	C11	Male	Control	23	10	2349	0.00425713
11159965	C11	Male	Alzheimer	23	17	955	0.017801
21189544	C11	Female	Alzheimer	23	23	1220	0.0188525
10102206	C11	Male	Control	33	3	103	0.0291262
10261026	C11	Male	Control	33	26	830	0.0313253
10288185	C11	Male	Control	33	50	1534	0.0325945
10514454	C11	Male	Control	33	15	610	0.0245902
10536568	C11	Male	Control	33	15	1009	0.0148662
11072071	C11	Male	Control	33	30	726	0.0413223
11342432	C11	Male	Control	33	9	724	0.0124309
11409232	C11	Male	Control	33	7	312	0.0224359
20179164	C11	Female	Control	33	6	402	0.0149254
20249897	C11	Female	Control	33	13	528	0.0246212
20254740	C11	Female	Control	33	29	1161	0.0249785
20275399	C11	Female	Control	33	31	586	0.052901
20956867	C11	Female	Control	33	11	292	0.0376712
21126823	C11	Female	Control	33	15	1050	0.0142857
GSM4775575	C11	Male	Control	33	10	710	0.0140845
GSM4775576	C11	Male	Control	33	58	4984	0.0116372
GSM4775577	C11	Female	Control	33	31	3958	0.00783224
GSM4775578	C11	Female	Control	33	138	4900	0.0281633
GSM4775580	C11	Male	Control	33	70	5862	0.0119413
10101327	C11	Male	Alzheimer	33	21	426	0.0492958
10290265	C11	Male	Alzheimer	33	124	1824	0.0679825
11200645	C11	Male	Alzheimer	33	15	481	0.031185
11310718	C11	Male	Alzheimer	33	3	262	0.0114504
11345331	C11	Male	Alzheimer	33	9	622	0.0144695
20170043	C11	Female	Alzheimer	33	48	1813	0.0264755
20261901	C11	Female	Alzheimer	33	15	957	0.015674
20978133	C11	Female	Alzheimer	33	11	641	0.0171607
21135554	C11	Female	Alzheimer	33	17	1167	0.0145673
76647134	C11	Female	Alzheimer	33	20	801	0.0249688
GSM4775561	C11	Male	Alzheimer	33	54	1994	0.0270812
GSM4775567	C11	Female	Alzheimer	33	81	3081	0.0262902
GSM4775570	C11	Female	Alzheimer	33	82	1473	0.0556687
GSM4775572	C11	Male	Alzheimer	33	87	3273	0.0265811
10260309	C11	Male	Control	34	6	412	0.0145631
GSM4775579	C11	Male	Control	34	30	2022	0.0148368
GSM4775581	C11	Female	Control	34	155	2994	0.0517702
10222853	C11	Male	Alzheimer	34	14	813	0.0172202
11302830	C11	Male	Alzheimer	34	10	217	0.0460829
11336574	C11	Male	Alzheimer	34	2	119	0.0168067
11609672	C11	Male	Alzheimer	34	21	588	0.0357143
20112377	C11	Female	Alzheimer	34	6	663	0.00904977
20173942	C11	Female	Alzheimer	34	9	548	0.0164234
20282398	C11	Female	Alzheimer	34	21	604	0.0347682
21172121	C11	Female	Alzheimer	34	18	540	0.0333333
GSM4775564	C11	Male	Alzheimer	34	94	5007	0.0187737
GSM4775566	C11	Male	Alzheimer	34	100	727	0.137552
GSM4775568	C11	Male	Alzheimer	34	29	7454	0.00389053
GSM4775571	C11	Male	Alzheimer	34	80	2540	0.0314961
10248033	C11	Male	Alzheimer	44	7	847	0.00826446
11630705	C11	Male	Alzheimer	44	30	618	0.0485437
20963866	C11	Female	Alzheimer	44	42	509	0.0825147
21159840	C11	Female	Alzheimer	44	8	628	0.0127389
GSM4775562	C11	Male	Alzheimer	44	15	3834	0.00391236
GSM4775563	C11	Female	Alzheimer	44	98	1779	0.0550871
10101291	C12	Male	Control	23	13	1125	0.0115556
11399321	C12	Male	Control	23	15	433	0.034642
11399871	C12	Male	Control	23	7	408	0.0171569
20104101	C12	Female	Control	23	15	630	0.0238095
20149910	C12	Female	Control	23	12	639	0.0187793
20207013	C12	Female	Control	23	29	1264	0.022943
20977678	C12	Female	Control	23	19	899	0.0211346
21142003	C12	Female	Control	23	15	662	0.0226586
21412626	C12	Female	Control	23	21	597	0.0351759
GSM4775573	C12	Male	Control	23	109	2158	0.0505097
GSM4775574	C12	Male	Control	23	14	2349	0.00595998
11159965	C12	Male	Alzheimer	23	14	955	0.0146597
21189544	C12	Female	Alzheimer	23	25	1220	0.0204918
10261026	C12	Male	Control	33	17	830	0.0204819
10288185	C12	Male	Control	33	31	1534	0.0202086
10514454	C12	Male	Control	33	8	610	0.0131148
10536568	C12	Male	Control	33	15	1009	0.0148662
11072071	C12	Male	Control	33	22	726	0.030303
11342432	C12	Male	Control	33	8	724	0.0110497
11409232	C12	Male	Control	33	3	312	0.00961538
20179164	C12	Female	Control	33	10	402	0.0248756
20249897	C12	Female	Control	33	13	528	0.0246212
20254740	C12	Female	Control	33	17	1161	0.0146425
20275399	C12	Female	Control	33	19	586	0.0324232
20956867	C12	Female	Control	33	4	292	0.0136986
21126823	C12	Female	Control	33	16	1050	0.0152381
GSM4775575	C12	Male	Control	33	18	710	0.0253521
GSM4775576	C12	Male	Control	33	93	4984	0.0186597
GSM4775577	C12	Female	Control	33	67	3958	0.0169277
GSM4775578	C12	Female	Control	33	120	4900	0.0244898
GSM4775580	C12	Male	Control	33	75	5862	0.0127943
10101327	C12	Male	Alzheimer	33	14	426	0.0328638
10290265	C12	Male	Alzheimer	33	69	1824	0.0378289
11200645	C12	Male	Alzheimer	33	11	481	0.022869
11310718	C12	Male	Alzheimer	33	4	262	0.0152672
11345331	C12	Male	Alzheimer	33	18	622	0.0289389
20170043	C12	Female	Alzheimer	33	35	1813	0.019305
20261901	C12	Female	Alzheimer	33	19	957	0.0198537
20978133	C12	Female	Alzheimer	33	8	641	0.0124805
21135554	C12	Female	Alzheimer	33	13	1167	0.0111397
76647134	C12	Female	Alzheimer	33	14	801	0.0174782
GSM4775561	C12	Male	Alzheimer	33	44	1994	0.0220662
GSM4775567	C12	Female	Alzheimer	33	93	3081	0.030185
GSM4775570	C12	Female	Alzheimer	33	46	1473	0.0312288
GSM4775572	C12	Male	Alzheimer	33	79	3273	0.0241369
10260309	C12	Male	Control	34	2	412	0.00485437
GSM4775579	C12	Male	Control	34	43	2022	0.0212661
GSM4775581	C12	Female	Control	34	182	2994	0.0607882
10222853	C12	Male	Alzheimer	34	13	813	0.0159902
11302830	C12	Male	Alzheimer	34	2	217	0.00921659
11336574	C12	Male	Alzheimer	34	4	119	0.0336134
11609672	C12	Male	Alzheimer	34	20	588	0.0340136
20112377	C12	Female	Alzheimer	34	22	663	0.0331825
20173942	C12	Female	Alzheimer	34	10	548	0.0182482
20282398	C12	Female	Alzheimer	34	10	604	0.0165563
21172121	C12	Female	Alzheimer	34	13	540	0.0240741
GSM4775564	C12	Male	Alzheimer	34	151	5007	0.0301578
GSM4775565	C12	Male	Alzheimer	34	6	177	0.0338983
GSM4775566	C12	Male	Alzheimer	34	36	727	0.0495186
GSM4775568	C12	Male	Alzheimer	34	89	7454	0.0119399
GSM4775571	C12	Male	Alzheimer	34	124	2540	0.0488189
10248033	C12	Male	Alzheimer	44	15	847	0.0177096
11630705	C12	Male	Alzheimer	44	14	618	0.0226537
20963866	C12	Female	Alzheimer	44	20	509	0.0392927
21159840	C12	Female	Alzheimer	44	11	628	0.0175159
GSM4775562	C12	Male	Alzheimer	44	105	3834	0.0273865
GSM4775563	C12	Female	Alzheimer	44	87	1779	0.0489039
10101291	C13	Male	Control	23	20	1125	0.0177778
11399321	C13	Male	Control	23	15	433	0.034642
11399871	C13	Male	Control	23	6	408	0.0147059
20104101	C13	Female	Control	23	25	630	0.0396825
20149910	C13	Female	Control	23	8	639	0.0125196
20207013	C13	Female	Control	23	38	1264	0.0300633
20977678	C13	Female	Control	23	24	899	0.0266963
21142003	C13	Female	Control	23	19	662	0.0287009
21412626	C13	Female	Control	23	23	597	0.038526
GSM4775573	C13	Male	Control	23	48	2158	0.0222428
GSM4775574	C13	Male	Control	23	31	2349	0.0131971
11159965	C13	Male	Alzheimer	23	16	955	0.0167539
21189544	C13	Female	Alzheimer	23	39	1220	0.0319672
10261026	C13	Male	Control	33	17	830	0.0204819
10288185	C13	Male	Control	33	44	1534	0.0286832
10514454	C13	Male	Control	33	12	610	0.0196721
10536568	C13	Male	Control	33	27	1009	0.0267592
11072071	C13	Male	Control	33	14	726	0.0192837
11342432	C13	Male	Control	33	22	724	0.0303867
11409232	C13	Male	Control	33	7	312	0.0224359
20179164	C13	Female	Control	33	16	402	0.039801
20249897	C13	Female	Control	33	12	528	0.0227273
20254740	C13	Female	Control	33	9	1161	0.00775194
20275399	C13	Female	Control	33	17	586	0.0290102
20956867	C13	Female	Control	33	5	292	0.0171233
21126823	C13	Female	Control	33	37	1050	0.0352381
GSM4775575	C13	Male	Control	33	7	710	0.00985915
GSM4775576	C13	Male	Control	33	101	4984	0.0202648
GSM4775577	C13	Female	Control	33	75	3958	0.018949
GSM4775578	C13	Female	Control	33	129	4900	0.0263265
GSM4775580	C13	Male	Control	33	121	5862	0.0206414
10101327	C13	Male	Alzheimer	33	18	426	0.0422535
10290265	C13	Male	Alzheimer	33	21	1824	0.0115132
11200645	C13	Male	Alzheimer	33	17	481	0.035343
11310718	C13	Male	Alzheimer	33	4	262	0.0152672
11345331	C13	Male	Alzheimer	33	19	622	0.0305466
20170043	C13	Female	Alzheimer	33	55	1813	0.0303365
20261901	C13	Female	Alzheimer	33	27	957	0.0282132
20978133	C13	Female	Alzheimer	33	19	641	0.0296412
21135554	C13	Female	Alzheimer	33	12	1167	0.0102828
76647134	C13	Female	Alzheimer	33	23	801	0.0287141
GSM4775561	C13	Male	Alzheimer	33	50	1994	0.0250752
GSM4775567	C13	Female	Alzheimer	33	116	3081	0.0376501
GSM4775570	C13	Female	Alzheimer	33	49	1473	0.0332654
GSM4775572	C13	Male	Alzheimer	33	81	3273	0.0247479
10260309	C13	Male	Control	34	5	412	0.0121359
GSM4775579	C13	Male	Control	34	10	2022	0.0049456
GSM4775581	C13	Female	Control	34	76	2994	0.0253841
10222853	C13	Male	Alzheimer	34	24	813	0.0295203
11302830	C13	Male	Alzheimer	34	3	217	0.0138249
11336574	C13	Male	Alzheimer	34	2	119	0.0168067
11609672	C13	Male	Alzheimer	34	16	588	0.0272109
20112377	C13	Female	Alzheimer	34	14	663	0.0211161
20173942	C13	Female	Alzheimer	34	22	548	0.040146
20282398	C13	Female	Alzheimer	34	10	604	0.0165563
21172121	C13	Female	Alzheimer	34	18	540	0.0333333
GSM4775564	C13	Male	Alzheimer	34	166	5007	0.0331536
GSM4775565	C13	Male	Alzheimer	34	2	177	0.0112994
GSM4775566	C13	Male	Alzheimer	34	25	727	0.0343879
GSM4775568	C13	Male	Alzheimer	34	151	7454	0.0202576
GSM4775571	C13	Male	Alzheimer	34	90	2540	0.0354331
10248033	C13	Male	Alzheimer	44	10	847	0.0118064
11630705	C13	Male	Alzheimer	44	10	618	0.0161812
20963866	C13	Female	Alzheimer	44	15	509	0.0294695
21159840	C13	Female	Alzheimer	44	1	628	0.00159236
GSM4775562	C13	Male	Alzheimer	44	66	3834	0.0172144
GSM4775563	C13	Female	Alzheimer	44	56	1779	0.0314784
10101291	C14	Male	Control	23	9	1125	0.008
11399321	C14	Male	Control	23	15	433	0.034642
11399871	C14	Male	Control	23	6	408	0.0147059
20104101	C14	Female	Control	23	16	630	0.0253968
20149910	C14	Female	Control	23	8	639	0.0125196
20207013	C14	Female	Control	23	31	1264	0.0245253
20977678	C14	Female	Control	23	12	899	0.0133482
21142003	C14	Female	Control	23	14	662	0.021148
21412626	C14	Female	Control	23	19	597	0.0318258
GSM4775573	C14	Male	Control	23	70	2158	0.0324374
GSM4775574	C14	Male	Control	23	7	2349	0.00297999
11159965	C14	Male	Alzheimer	23	11	955	0.0115183
21189544	C14	Female	Alzheimer	23	19	1220	0.0155738
10102206	C14	Male	Control	33	2	103	0.0194175
10261026	C14	Male	Control	33	13	830	0.0156627
10288185	C14	Male	Control	33	40	1534	0.0260756
10514454	C14	Male	Control	33	12	610	0.0196721
10536568	C14	Male	Control	33	11	1009	0.0109019
11072071	C14	Male	Control	33	10	726	0.0137741
11342432	C14	Male	Control	33	8	724	0.0110497
11409232	C14	Male	Control	33	3	312	0.00961538
20179164	C14	Female	Control	33	5	402	0.0124378
20249897	C14	Female	Control	33	8	528	0.0151515
20254740	C14	Female	Control	33	46	1161	0.039621
20275399	C14	Female	Control	33	14	586	0.0238908
20956867	C14	Female	Control	33	18	292	0.0616438
21126823	C14	Female	Control	33	10	1050	0.00952381
GSM4775575	C14	Male	Control	33	11	710	0.015493
GSM4775576	C14	Male	Control	33	114	4984	0.0228732
GSM4775577	C14	Female	Control	33	28	3958	0.00707428
GSM4775578	C14	Female	Control	33	131	4900	0.0267347
GSM4775580	C14	Male	Control	33	76	5862	0.0129649
10101327	C14	Male	Alzheimer	33	10	426	0.0234742
10290265	C14	Male	Alzheimer	33	57	1824	0.03125
11200645	C14	Male	Alzheimer	33	18	481	0.037422
11310718	C14	Male	Alzheimer	33	4	262	0.0152672
11345331	C14	Male	Alzheimer	33	35	622	0.0562701
20170043	C14	Female	Alzheimer	33	15	1813	0.00827358
20261901	C14	Female	Alzheimer	33	9	957	0.00940439
20978133	C14	Female	Alzheimer	33	10	641	0.0156006
21135554	C14	Female	Alzheimer	33	10	1167	0.00856898
76647134	C14	Female	Alzheimer	33	28	801	0.0349563
GSM4775561	C14	Male	Alzheimer	33	77	1994	0.0386158
GSM4775567	C14	Female	Alzheimer	33	69	3081	0.0223953
GSM4775570	C14	Female	Alzheimer	33	48	1473	0.0325866
GSM4775572	C14	Male	Alzheimer	33	95	3273	0.0290254
10260309	C14	Male	Control	34	2	412	0.00485437
GSM4775579	C14	Male	Control	34	21	2022	0.0103858
GSM4775581	C14	Female	Control	34	93	2994	0.0310621
10222853	C14	Male	Alzheimer	34	11	813	0.0135301
11302830	C14	Male	Alzheimer	34	6	217	0.0276498
11336574	C14	Male	Alzheimer	34	1	119	0.00840336
11609672	C14	Male	Alzheimer	34	9	588	0.0153061
20112377	C14	Female	Alzheimer	34	16	663	0.0241327
20173942	C14	Female	Alzheimer	34	16	548	0.0291971
20282398	C14	Female	Alzheimer	34	13	604	0.0215232
21172121	C14	Female	Alzheimer	34	7	540	0.012963
GSM4775564	C14	Male	Alzheimer	34	82	5007	0.0163771
GSM4775566	C14	Male	Alzheimer	34	39	727	0.0536451
GSM4775568	C14	Male	Alzheimer	34	55	7454	0.00737859
GSM4775571	C14	Male	Alzheimer	34	120	2540	0.0472441
10248033	C14	Male	Alzheimer	44	21	847	0.0247934
11630705	C14	Male	Alzheimer	44	25	618	0.0404531
20963866	C14	Female	Alzheimer	44	20	509	0.0392927
21159840	C14	Female	Alzheimer	44	7	628	0.0111465
GSM4775562	C14	Male	Alzheimer	44	86	3834	0.0224309
GSM4775563	C14	Female	Alzheimer	44	58	1779	0.0326026
10101291	C15	Male	Control	23	10	1125	0.00888889
11399321	C15	Male	Control	23	7	433	0.0161663
11399871	C15	Male	Control	23	5	408	0.0122549
20104101	C15	Female	Control	23	9	630	0.0142857
20149910	C15	Female	Control	23	8	639	0.0125196
20207013	C15	Female	Control	23	17	1264	0.0134494
20977678	C15	Female	Control	23	13	899	0.0144605
21142003	C15	Female	Control	23	10	662	0.0151057
21412626	C15	Female	Control	23	18	597	0.0301508
GSM4775573	C15	Male	Control	23	34	2158	0.0157553
GSM4775574	C15	Male	Control	23	31	2349	0.0131971
11159965	C15	Male	Alzheimer	23	11	955	0.0115183
21189544	C15	Female	Alzheimer	23	23	1220	0.0188525
10261026	C15	Male	Control	33	10	830	0.0120482
10288185	C15	Male	Control	33	32	1534	0.0208605
10514454	C15	Male	Control	33	5	610	0.00819672
10536568	C15	Male	Control	33	7	1009	0.00693756
11072071	C15	Male	Control	33	10	726	0.0137741
11342432	C15	Male	Control	33	12	724	0.0165746
20179164	C15	Female	Control	33	7	402	0.0174129
20249897	C15	Female	Control	33	3	528	0.00568182
20254740	C15	Female	Control	33	12	1161	0.0103359
20275399	C15	Female	Control	33	3	586	0.00511945
20956867	C15	Female	Control	33	1	292	0.00342466
21126823	C15	Female	Control	33	21	1050	0.02
GSM4775575	C15	Male	Control	33	8	710	0.0112676
GSM4775576	C15	Male	Control	33	103	4984	0.0206661
GSM4775577	C15	Female	Control	33	83	3958	0.0209702
GSM4775578	C15	Female	Control	33	146	4900	0.0297959
GSM4775580	C15	Male	Control	33	102	5862	0.0174002
10101327	C15	Male	Alzheimer	33	7	426	0.0164319
10290265	C15	Male	Alzheimer	33	13	1824	0.00712719
11200645	C15	Male	Alzheimer	33	8	481	0.016632
11310718	C15	Male	Alzheimer	33	1	262	0.00381679
11345331	C15	Male	Alzheimer	33	6	622	0.0096463
20170043	C15	Female	Alzheimer	33	21	1813	0.011583
20261901	C15	Female	Alzheimer	33	22	957	0.0229885
20978133	C15	Female	Alzheimer	33	9	641	0.0140406
21135554	C15	Female	Alzheimer	33	10	1167	0.00856898
76647134	C15	Female	Alzheimer	33	18	801	0.0224719
GSM4775561	C15	Male	Alzheimer	33	50	1994	0.0250752
GSM4775567	C15	Female	Alzheimer	33	52	3081	0.0168776
GSM4775570	C15	Female	Alzheimer	33	13	1473	0.00882553
GSM4775572	C15	Male	Alzheimer	33	54	3273	0.0164986
GSM4775579	C15	Male	Control	34	20	2022	0.0098912
GSM4775581	C15	Female	Control	34	82	2994	0.0273881
10222853	C15	Male	Alzheimer	34	9	813	0.0110701
11302830	C15	Male	Alzheimer	34	1	217	0.00460829
11609672	C15	Male	Alzheimer	34	18	588	0.0306122
20112377	C15	Female	Alzheimer	34	7	663	0.0105581
20173942	C15	Female	Alzheimer	34	5	548	0.00912409
20282398	C15	Female	Alzheimer	34	8	604	0.013245
21172121	C15	Female	Alzheimer	34	4	540	0.00740741
GSM4775564	C15	Male	Alzheimer	34	174	5007	0.0347513
GSM4775565	C15	Male	Alzheimer	34	4	177	0.0225989
GSM4775566	C15	Male	Alzheimer	34	14	727	0.0192572
GSM4775568	C15	Male	Alzheimer	34	139	7454	0.0186477
GSM4775571	C15	Male	Alzheimer	34	55	2540	0.0216535
10248033	C15	Male	Alzheimer	44	8	847	0.0094451
11630705	C15	Male	Alzheimer	44	14	618	0.0226537
20963866	C15	Female	Alzheimer	44	2	509	0.00392927
GSM4775562	C15	Male	Alzheimer	44	82	3834	0.0213876
GSM4775563	C15	Female	Alzheimer	44	38	1779	0.0213603
