# Supplementary material for: Neuronal cell cycle reentry events in the aging brain are more prevalent in neurodegeneration and lead to cellular senescence
Source: PLoS Biol. 2024 Apr 23;22(4):e3002559. doi: 10.1371/journal.pbio.3002559 (PMC11037540; doi:10.1371/journal.pbio.3002559)
Supplement: S1 Data files — (ZIP) [file pbio.3002559.s034.zip › Data_S17_Fig.xlsx]

## Sheet: Figure S17
Figure S17
Script: cellNumberVariation.code.R
Sample	Cluster	Statues	CeradScore	Number	SampleNumber	Ratio
10101291	C0	Control	4	37	1125	0.0328889
10102206	C0	Control	4	5	103	0.0485437
10260309	C0	Control	4	89	412	0.216019
10261026	C0	Control	4	120	830	0.144578
10288185	C0	Control	4	121	1534	0.0788787
10514454	C0	Control	4	90	610	0.147541
11072071	C0	Control	4	130	726	0.179063
11342432	C0	Control	4	215	724	0.296961
11399321	C0	Control	4	25	433	0.0577367
11399871	C0	Control	4	101	408	0.247549
11409232	C0	Control	4	51	312	0.163462
20149910	C0	Control	4	29	639	0.0453834
20179164	C0	Control	4	29	402	0.0721393
20207013	C0	Control	4	289	1264	0.228639
20249897	C0	Control	4	61	528	0.11553
20254740	C0	Control	4	31	1161	0.0267011
20275399	C0	Control	4	64	586	0.109215
20956867	C0	Control	4	61	292	0.208904
20977678	C0	Control	4	66	899	0.0734149
21126823	C0	Control	4	167	1050	0.159048
21142003	C0	Control	4	150	662	0.226586
21412626	C0	Control	4	114	597	0.190955
10536568	C0	Control	3	134	1009	0.132805
20104101	C0	Control	3	46	630	0.0730159
10248033	C0	Alzheimer	2	168	847	0.198347
11200645	C0	Alzheimer	2	69	481	0.143451
11302830	C0	Alzheimer	2	12	217	0.0552995
11310718	C0	Alzheimer	2	61	262	0.232824
11609672	C0	Alzheimer	2	79	588	0.134354
20261901	C0	Alzheimer	2	179	957	0.187043
21135554	C0	Alzheimer	2	229	1167	0.19623
10101327	C0	Alzheimer	1	65	426	0.152582
10222853	C0	Alzheimer	1	144	813	0.177122
10290265	C0	Alzheimer	1	14	1824	0.00767544
11159965	C0	Alzheimer	1	81	955	0.0848168
11336574	C0	Alzheimer	1	1	119	0.00840336
11345331	C0	Alzheimer	1	154	622	0.247588
11630705	C0	Alzheimer	1	81	618	0.131068
20112377	C0	Alzheimer	1	123	663	0.18552
20170043	C0	Alzheimer	1	88	1813	0.0485383
20173942	C0	Alzheimer	1	126	548	0.229927
20282398	C0	Alzheimer	1	117	604	0.193709
20963866	C0	Alzheimer	1	108	509	0.212181
20978133	C0	Alzheimer	1	40	641	0.0624025
21159840	C0	Alzheimer	1	3	628	0.00477707
21172121	C0	Alzheimer	1	23	540	0.0425926
21189544	C0	Alzheimer	1	145	1220	0.118852
76647134	C0	Alzheimer	1	136	801	0.169788
10101291	C1	Control	4	146	1125	0.129778
10102206	C1	Control	4	4	103	0.038835
10260309	C1	Control	4	44	412	0.106796
10261026	C1	Control	4	119	830	0.143373
10288185	C1	Control	4	250	1534	0.162973
10514454	C1	Control	4	71	610	0.116393
11072071	C1	Control	4	92	726	0.126722
11342432	C1	Control	4	115	724	0.15884
11399321	C1	Control	4	65	433	0.150115
11399871	C1	Control	4	43	408	0.105392
11409232	C1	Control	4	23	312	0.0737179
20149910	C1	Control	4	89	639	0.13928
20179164	C1	Control	4	59	402	0.146766
20207013	C1	Control	4	189	1264	0.149525
20249897	C1	Control	4	70	528	0.132576
20254740	C1	Control	4	177	1161	0.152455
20275399	C1	Control	4	94	586	0.16041
20956867	C1	Control	4	30	292	0.10274
20977678	C1	Control	4	156	899	0.173526
21126823	C1	Control	4	190	1050	0.180952
21142003	C1	Control	4	71	662	0.107251
21412626	C1	Control	4	89	597	0.149079
10536568	C1	Control	3	146	1009	0.144698
20104101	C1	Control	3	120	630	0.190476
10248033	C1	Alzheimer	2	69	847	0.081464
11200645	C1	Alzheimer	2	45	481	0.0935551
11302830	C1	Alzheimer	2	34	217	0.156682
11310718	C1	Alzheimer	2	20	262	0.0763359
11609672	C1	Alzheimer	2	69	588	0.117347
20261901	C1	Alzheimer	2	133	957	0.138976
21135554	C1	Alzheimer	2	126	1167	0.107969
10101327	C1	Alzheimer	1	53	426	0.124413
10222853	C1	Alzheimer	1	129	813	0.158672
10290265	C1	Alzheimer	1	270	1824	0.148026
11159965	C1	Alzheimer	1	121	955	0.126702
11336574	C1	Alzheimer	1	2	119	0.0168067
11345331	C1	Alzheimer	1	109	622	0.175241
11630705	C1	Alzheimer	1	75	618	0.121359
20112377	C1	Alzheimer	1	56	663	0.0844646
20170043	C1	Alzheimer	1	311	1813	0.171539
20173942	C1	Alzheimer	1	60	548	0.109489
20282398	C1	Alzheimer	1	83	604	0.137417
20963866	C1	Alzheimer	1	42	509	0.0825147
20978133	C1	Alzheimer	1	110	641	0.171607
21159840	C1	Alzheimer	1	126	628	0.200637
21172121	C1	Alzheimer	1	85	540	0.157407
21189544	C1	Alzheimer	1	180	1220	0.147541
76647134	C1	Alzheimer	1	87	801	0.108614
10101291	C2	Control	4	193	1125	0.171556
10102206	C2	Control	4	2	103	0.0194175
10260309	C2	Control	4	15	412	0.0364078
10261026	C2	Control	4	171	830	0.206024
10288185	C2	Control	4	13	1534	0.00847458
10514454	C2	Control	4	69	610	0.113115
11072071	C2	Control	4	149	726	0.205234
11342432	C2	Control	4	71	724	0.0980663
11399321	C2	Control	4	34	433	0.0785219
11399871	C2	Control	4	70	408	0.171569
11409232	C2	Control	4	59	312	0.189103
20149910	C2	Control	4	21	639	0.0328638
20179164	C2	Control	4	7	402	0.0174129
20207013	C2	Control	4	199	1264	0.157437
20249897	C2	Control	4	103	528	0.195076
20254740	C2	Control	4	112	1161	0.0964686
20275399	C2	Control	4	86	586	0.146758
20956867	C2	Control	4	59	292	0.202055
20977678	C2	Control	4	107	899	0.119021
21126823	C2	Control	4	123	1050	0.117143
21142003	C2	Control	4	76	662	0.114804
21412626	C2	Control	4	43	597	0.0720268
10536568	C2	Control	3	50	1009	0.049554
20104101	C2	Control	3	21	630	0.0333333
10248033	C2	Alzheimer	2	114	847	0.134593
11200645	C2	Alzheimer	2	21	481	0.043659
11302830	C2	Alzheimer	2	6	217	0.0276498
11310718	C2	Alzheimer	2	8	262	0.0305344
11609672	C2	Alzheimer	2	115	588	0.195578
20261901	C2	Alzheimer	2	104	957	0.108673
21135554	C2	Alzheimer	2	237	1167	0.203085
10101327	C2	Alzheimer	1	43	426	0.100939
10222853	C2	Alzheimer	1	42	813	0.0516605
10290265	C2	Alzheimer	1	54	1824	0.0296053
11159965	C2	Alzheimer	1	96	955	0.100524
11336574	C2	Alzheimer	1	5	119	0.0420168
11345331	C2	Alzheimer	1	26	622	0.0418006
11630705	C2	Alzheimer	1	37	618	0.0598706
20112377	C2	Alzheimer	1	55	663	0.0829563
20170043	C2	Alzheimer	1	245	1813	0.135135
20173942	C2	Alzheimer	1	60	548	0.109489
20282398	C2	Alzheimer	1	66	604	0.109272
20963866	C2	Alzheimer	1	24	509	0.0471513
20978133	C2	Alzheimer	1	24	641	0.0374415
21159840	C2	Alzheimer	1	8	628	0.0127389
21172121	C2	Alzheimer	1	78	540	0.144444
21189544	C2	Alzheimer	1	38	1220	0.0311475
76647134	C2	Alzheimer	1	90	801	0.11236
10101291	C3	Control	4	426	1125	0.378667
10102206	C3	Control	4	82	103	0.796117
10260309	C3	Control	4	2	412	0.00485437
10261026	C3	Control	4	69	830	0.0831325
10288185	C3	Control	4	3	1534	0.00195567
10514454	C3	Control	4	15	610	0.0245902
11072071	C3	Control	4	26	726	0.0358127
11342432	C3	Control	4	10	724	0.0138122
11399321	C3	Control	4	69	433	0.159353
11399871	C3	Control	4	16	408	0.0392157
11409232	C3	Control	4	1	312	0.00320513
20149910	C3	Control	4	3	639	0.00469484
20179164	C3	Control	4	2	402	0.00497512
20207013	C3	Control	4	21	1264	0.0166139
20249897	C3	Control	4	11	528	0.0208333
20254740	C3	Control	4	460	1161	0.39621
20275399	C3	Control	4	13	586	0.0221843
20956867	C3	Control	4	10	292	0.0342466
20977678	C3	Control	4	228	899	0.253615
21126823	C3	Control	4	145	1050	0.138095
21142003	C3	Control	4	5	662	0.00755287
21412626	C3	Control	4	19	597	0.0318258
10536568	C3	Control	3	16	1009	0.0158573
20104101	C3	Control	3	11	630	0.0174603
10248033	C3	Alzheimer	2	174	847	0.205431
11200645	C3	Alzheimer	2	2	481	0.004158
11302830	C3	Alzheimer	2	1	217	0.00460829
11310718	C3	Alzheimer	2	6	262	0.0229008
11609672	C3	Alzheimer	2	38	588	0.0646259
20261901	C3	Alzheimer	2	120	957	0.125392
21135554	C3	Alzheimer	2	154	1167	0.131962
10101327	C3	Alzheimer	1	8	426	0.0187793
10222853	C3	Alzheimer	1	10	813	0.0123001
10290265	C3	Alzheimer	1	780	1824	0.427632
11159965	C3	Alzheimer	1	283	955	0.296335
11336574	C3	Alzheimer	1	2	119	0.0168067
11345331	C3	Alzheimer	1	104	622	0.167203
11630705	C3	Alzheimer	1	175	618	0.283172
20112377	C3	Alzheimer	1	11	663	0.0165913
20170043	C3	Alzheimer	1	573	1813	0.316051
20173942	C3	Alzheimer	1	124	548	0.226277
20282398	C3	Alzheimer	1	10	604	0.0165563
20963866	C3	Alzheimer	1	41	509	0.0805501
20978133	C3	Alzheimer	1	231	641	0.360374
21159840	C3	Alzheimer	1	416	628	0.66242
21172121	C3	Alzheimer	1	186	540	0.344444
21189544	C3	Alzheimer	1	20	1220	0.0163934
76647134	C3	Alzheimer	1	152	801	0.189763
10101291	C4	Control	4	94	1125	0.0835556
10260309	C4	Control	4	18	412	0.0436893
10261026	C4	Control	4	71	830	0.0855422
10288185	C4	Control	4	158	1534	0.102999
10514454	C4	Control	4	52	610	0.0852459
11072071	C4	Control	4	69	726	0.0950413
11342432	C4	Control	4	34	724	0.0469613
11399321	C4	Control	4	51	433	0.117783
11399871	C4	Control	4	37	408	0.0906863
11409232	C4	Control	4	14	312	0.0448718
20149910	C4	Control	4	85	639	0.13302
20179164	C4	Control	4	29	402	0.0721393
20207013	C4	Control	4	117	1264	0.0925633
20249897	C4	Control	4	50	528	0.094697
20254740	C4	Control	4	93	1161	0.0801034
20275399	C4	Control	4	71	586	0.12116
20956867	C4	Control	4	26	292	0.0890411
20977678	C4	Control	4	55	899	0.0611791
21126823	C4	Control	4	89	1050	0.0847619
21142003	C4	Control	4	87	662	0.13142
21412626	C4	Control	4	67	597	0.112228
10536568	C4	Control	3	39	1009	0.0386521
20104101	C4	Control	3	60	630	0.0952381
10248033	C4	Alzheimer	2	52	847	0.0613932
11200645	C4	Alzheimer	2	48	481	0.0997921
11302830	C4	Alzheimer	2	18	217	0.0829493
11310718	C4	Alzheimer	2	8	262	0.0305344
11609672	C4	Alzheimer	2	45	588	0.0765306
20261901	C4	Alzheimer	2	102	957	0.106583
21135554	C4	Alzheimer	2	59	1167	0.050557
10101327	C4	Alzheimer	1	60	426	0.140845
10222853	C4	Alzheimer	1	73	813	0.0897909
10290265	C4	Alzheimer	1	323	1824	0.177083
11159965	C4	Alzheimer	1	71	955	0.0743455
11336574	C4	Alzheimer	1	3	119	0.0252101
11345331	C4	Alzheimer	1	47	622	0.0755627
11630705	C4	Alzheimer	1	73	618	0.118123
20112377	C4	Alzheimer	1	32	663	0.0482655
20170043	C4	Alzheimer	1	187	1813	0.103144
20173942	C4	Alzheimer	1	31	548	0.0565693
20282398	C4	Alzheimer	1	50	604	0.0827815
20963866	C4	Alzheimer	1	98	509	0.192534
20978133	C4	Alzheimer	1	55	641	0.0858034
21159840	C4	Alzheimer	1	29	628	0.0461783
21172121	C4	Alzheimer	1	48	540	0.0888889
21189544	C4	Alzheimer	1	154	1220	0.12623
76647134	C4	Alzheimer	1	64	801	0.0799001
10101291	C5	Control	4	8	1125	0.00711111
10260309	C5	Control	4	34	412	0.0825243
10261026	C5	Control	4	72	830	0.086747
10288185	C5	Control	4	91	1534	0.059322
10514454	C5	Control	4	111	610	0.181967
11072071	C5	Control	4	49	726	0.0674931
11342432	C5	Control	4	51	724	0.070442
11399321	C5	Control	4	22	433	0.0508083
11399871	C5	Control	4	22	408	0.0539216
11409232	C5	Control	4	63	312	0.201923
20149910	C5	Control	4	37	639	0.057903
20179164	C5	Control	4	31	402	0.0771144
20207013	C5	Control	4	131	1264	0.103639
20249897	C5	Control	4	46	528	0.0871212
20254740	C5	Control	4	10	1161	0.00861326
20275399	C5	Control	4	37	586	0.0631399
20956867	C5	Control	4	28	292	0.0958904
20977678	C5	Control	4	27	899	0.0300334
21126823	C5	Control	4	6	1050	0.00571429
21142003	C5	Control	4	42	662	0.0634441
21412626	C5	Control	4	47	597	0.078727
10536568	C5	Control	3	40	1009	0.0396432
20104101	C5	Control	3	51	630	0.0809524
10248033	C5	Alzheimer	2	113	847	0.133412
11200645	C5	Alzheimer	2	56	481	0.116424
11302830	C5	Alzheimer	2	33	217	0.152074
11310718	C5	Alzheimer	2	25	262	0.0954198
11609672	C5	Alzheimer	2	48	588	0.0816327
20261901	C5	Alzheimer	2	17	957	0.0177638
21135554	C5	Alzheimer	2	73	1167	0.0625536
10101327	C5	Alzheimer	1	38	426	0.0892019
10222853	C5	Alzheimer	1	41	813	0.0504305
11159965	C5	Alzheimer	1	36	955	0.0376963
11336574	C5	Alzheimer	1	77	119	0.647059
11345331	C5	Alzheimer	1	26	622	0.0418006
11630705	C5	Alzheimer	1	16	618	0.02589
20112377	C5	Alzheimer	1	120	663	0.180995
20170043	C5	Alzheimer	1	9	1813	0.00496415
20173942	C5	Alzheimer	1	15	548	0.0273723
20282398	C5	Alzheimer	1	52	604	0.0860927
20963866	C5	Alzheimer	1	17	509	0.0333988
20978133	C5	Alzheimer	1	5	641	0.00780031
21172121	C5	Alzheimer	1	4	540	0.00740741
21189544	C5	Alzheimer	1	93	1220	0.0762295
76647134	C5	Alzheimer	1	22	801	0.0274657
10101291	C6	Control	4	70	1125	0.0622222
10260309	C6	Control	4	21	412	0.0509709
10261026	C6	Control	4	55	830	0.0662651
10288185	C6	Control	4	137	1534	0.089309
10514454	C6	Control	4	35	610	0.057377
11072071	C6	Control	4	62	726	0.0853994
11342432	C6	Control	4	25	724	0.0345304
11399321	C6	Control	4	42	433	0.0969977
11399871	C6	Control	4	13	408	0.0318627
11409232	C6	Control	4	7	312	0.0224359
20149910	C6	Control	4	55	639	0.086072
20179164	C6	Control	4	26	402	0.0646766
20207013	C6	Control	4	60	1264	0.0474684
20249897	C6	Control	4	37	528	0.0700758
20254740	C6	Control	4	83	1161	0.0714901
20275399	C6	Control	4	62	586	0.105802
20956867	C6	Control	4	26	292	0.0890411
20977678	C6	Control	4	53	899	0.0589544
21126823	C6	Control	4	107	1050	0.101905
21142003	C6	Control	4	22	662	0.0332326
21412626	C6	Control	4	24	597	0.040201
10536568	C6	Control	3	76	1009	0.0753221
20104101	C6	Control	3	65	630	0.103175
10248033	C6	Alzheimer	2	52	847	0.0613932
11200645	C6	Alzheimer	2	26	481	0.0540541
11302830	C6	Alzheimer	2	17	217	0.078341
11310718	C6	Alzheimer	2	42	262	0.160305
11609672	C6	Alzheimer	2	45	588	0.0765306
20261901	C6	Alzheimer	2	76	957	0.0794148
21135554	C6	Alzheimer	2	106	1167	0.0908312
10101327	C6	Alzheimer	1	14	426	0.0328638
10222853	C6	Alzheimer	1	85	813	0.104551
10290265	C6	Alzheimer	1	26	1824	0.0142544
11159965	C6	Alzheimer	1	88	955	0.0921466
11345331	C6	Alzheimer	1	41	622	0.0659164
11630705	C6	Alzheimer	1	26	618	0.0420712
20112377	C6	Alzheimer	1	11	663	0.0165913
20170043	C6	Alzheimer	1	53	1813	0.0292333
20173942	C6	Alzheimer	1	32	548	0.0583942
20282398	C6	Alzheimer	1	55	604	0.0910596
20963866	C6	Alzheimer	1	49	509	0.0962672
20978133	C6	Alzheimer	1	69	641	0.107644
21159840	C6	Alzheimer	1	4	628	0.00636943
21172121	C6	Alzheimer	1	15	540	0.0277778
21189544	C6	Alzheimer	1	109	1220	0.0893443
76647134	C6	Alzheimer	1	75	801	0.093633
10101291	C7	Control	4	63	1125	0.056
10102206	C7	Control	4	1	103	0.00970874
10260309	C7	Control	4	23	412	0.0558252
10261026	C7	Control	4	35	830	0.0421687
10288185	C7	Control	4	56	1534	0.0365059
10514454	C7	Control	4	29	610	0.047541
11072071	C7	Control	4	35	726	0.0482094
11342432	C7	Control	4	31	724	0.0428177
11399321	C7	Control	4	26	433	0.0600462
11399871	C7	Control	4	10	408	0.0245098
11409232	C7	Control	4	19	312	0.0608974
20149910	C7	Control	4	36	639	0.056338
20179164	C7	Control	4	18	402	0.0447761
20207013	C7	Control	4	47	1264	0.0371835
20249897	C7	Control	4	32	528	0.0606061
20254740	C7	Control	4	79	1161	0.0680448
20275399	C7	Control	4	33	586	0.056314
20956867	C7	Control	4	6	292	0.0205479
20977678	C7	Control	4	55	899	0.0611791
21126823	C7	Control	4	51	1050	0.0485714
21142003	C7	Control	4	22	662	0.0332326
21412626	C7	Control	4	26	597	0.0435511
10536568	C7	Control	3	79	1009	0.0782953
20104101	C7	Control	3	28	630	0.0444444
10248033	C7	Alzheimer	2	27	847	0.0318772
11200645	C7	Alzheimer	2	17	481	0.035343
11302830	C7	Alzheimer	2	7	217	0.0322581
11310718	C7	Alzheimer	2	9	262	0.0343511
11609672	C7	Alzheimer	2	24	588	0.0408163
20261901	C7	Alzheimer	2	50	957	0.0522466
21135554	C7	Alzheimer	2	62	1167	0.0531277
10101327	C7	Alzheimer	1	24	426	0.056338
10222853	C7	Alzheimer	1	26	813	0.0319803
10290265	C7	Alzheimer	1	24	1824	0.0131579
11159965	C7	Alzheimer	1	50	955	0.052356
11336574	C7	Alzheimer	1	1	119	0.00840336
11345331	C7	Alzheimer	1	12	622	0.0192926
11630705	C7	Alzheimer	1	22	618	0.0355987
20112377	C7	Alzheimer	1	33	663	0.0497738
20170043	C7	Alzheimer	1	92	1813	0.0507446
20173942	C7	Alzheimer	1	20	548	0.0364964
20282398	C7	Alzheimer	1	26	604	0.0430464
20963866	C7	Alzheimer	1	10	509	0.0196464
20978133	C7	Alzheimer	1	16	641	0.024961
21159840	C7	Alzheimer	1	2	628	0.00318471
21172121	C7	Alzheimer	1	25	540	0.0462963
21189544	C7	Alzheimer	1	44	1220	0.0360656
76647134	C7	Alzheimer	1	32	801	0.0399501
10101291	C8	Control	4	2	1125	0.00177778
10260309	C8	Control	4	138	412	0.334951
10261026	C8	Control	4	12	830	0.0144578
10288185	C8	Control	4	439	1534	0.28618
10514454	C8	Control	4	71	610	0.116393
11072071	C8	Control	4	6	726	0.00826446
11342432	C8	Control	4	47	724	0.0649171
11399321	C8	Control	4	3	433	0.00692841
11399871	C8	Control	4	31	408	0.0759804
11409232	C8	Control	4	54	312	0.173077
20149910	C8	Control	4	202	639	0.316119
20179164	C8	Control	4	149	402	0.370647
20207013	C8	Control	4	33	1264	0.0261076
20249897	C8	Control	4	56	528	0.106061
20254740	C8	Control	4	2	1161	0.00172265
20275399	C8	Control	4	21	586	0.0358362
20956867	C8	Control	4	3	292	0.010274
20977678	C8	Control	4	42	899	0.0467186
21126823	C8	Control	4	28	1050	0.0266667
21142003	C8	Control	4	79	662	0.119335
21412626	C8	Control	4	55	597	0.0921273
10536568	C8	Control	3	322	1009	0.319128
20104101	C8	Control	3	123	630	0.195238
10248033	C8	Alzheimer	2	3	847	0.00354191
11200645	C8	Alzheimer	2	111	481	0.230769
11302830	C8	Alzheimer	2	65	217	0.299539
11310718	C8	Alzheimer	2	66	262	0.251908
11609672	C8	Alzheimer	2	26	588	0.0442177
20261901	C8	Alzheimer	2	43	957	0.0449321
21135554	C8	Alzheimer	2	13	1167	0.0111397
10101327	C8	Alzheimer	1	43	426	0.100939
10222853	C8	Alzheimer	1	159	813	0.195572
11159965	C8	Alzheimer	1	15	955	0.0157068
11336574	C8	Alzheimer	1	18	119	0.151261
11345331	C8	Alzheimer	1	15	622	0.0241158
11630705	C8	Alzheimer	1	3	618	0.00485437
20112377	C8	Alzheimer	1	146	663	0.220211
20170043	C8	Alzheimer	1	2	1813	0.00110314
20173942	C8	Alzheimer	1	4	548	0.00729927
20282398	C8	Alzheimer	1	60	604	0.0993377
20963866	C8	Alzheimer	1	8	509	0.0157171
21159840	C8	Alzheimer	1	1	628	0.00159236
21172121	C8	Alzheimer	1	5	540	0.00925926
21189544	C8	Alzheimer	1	256	1220	0.209836
76647134	C8	Alzheimer	1	8	801	0.00998752
10101291	C9	Control	4	25	1125	0.0222222
10102206	C9	Control	4	3	103	0.0291262
10260309	C9	Control	4	9	412	0.0218447
10261026	C9	Control	4	21	830	0.0253012
10288185	C9	Control	4	55	1534	0.035854
10514454	C9	Control	4	13	610	0.0213115
11072071	C9	Control	4	20	726	0.0275482
11342432	C9	Control	4	62	724	0.0856354
11399321	C9	Control	4	22	433	0.0508083
11399871	C9	Control	4	16	408	0.0392157
11409232	C9	Control	4	1	312	0.00320513
20149910	C9	Control	4	20	639	0.0312989
20179164	C9	Control	4	8	402	0.0199005
20207013	C9	Control	4	22	1264	0.0174051
20249897	C9	Control	4	13	528	0.0246212
20254740	C9	Control	4	1	1161	0.000861326
20275399	C9	Control	4	21	586	0.0358362
20956867	C9	Control	4	4	292	0.0136986
20977678	C9	Control	4	27	899	0.0300334
21126823	C9	Control	4	43	1050	0.0409524
21142003	C9	Control	4	13	662	0.0196375
21412626	C9	Control	4	6	597	0.0100503
10536568	C9	Control	3	31	1009	0.0307235
20104101	C9	Control	3	27	630	0.0428571
10248033	C9	Alzheimer	2	13	847	0.0153483
11200645	C9	Alzheimer	2	14	481	0.029106
11302830	C9	Alzheimer	2	2	217	0.00921659
11609672	C9	Alzheimer	2	14	588	0.0238095
20261901	C9	Alzheimer	2	37	957	0.0386625
21135554	C9	Alzheimer	2	41	1167	0.0351328
10101327	C9	Alzheimer	1	6	426	0.0140845
10222853	C9	Alzheimer	1	28	813	0.0344403
10290265	C9	Alzheimer	1	48	1824	0.0263158
11159965	C9	Alzheimer	1	45	955	0.0471204
11630705	C9	Alzheimer	1	16	618	0.02589
20112377	C9	Alzheimer	1	10	663	0.015083
20170043	C9	Alzheimer	1	75	1813	0.0413679
20173942	C9	Alzheimer	1	14	548	0.0255474
20282398	C9	Alzheimer	1	21	604	0.0347682
20963866	C9	Alzheimer	1	13	509	0.0255403
20978133	C9	Alzheimer	1	34	641	0.0530421
21159840	C9	Alzheimer	1	11	628	0.0175159
21172121	C9	Alzheimer	1	11	540	0.0203704
21189544	C9	Alzheimer	1	49	1220	0.0401639
76647134	C9	Alzheimer	1	30	801	0.0374532
10101291	C10	Control	4	1	1125	0.000888889
10102206	C10	Control	4	1	103	0.00970874
10260309	C10	Control	4	4	412	0.00970874
10261026	C10	Control	4	2	830	0.00240964
10288185	C10	Control	4	14	1534	0.00912647
10514454	C10	Control	4	2	610	0.00327869
11072071	C10	Control	4	2	726	0.00275482
11342432	C10	Control	4	4	724	0.00552486
11399321	C10	Control	4	1	433	0.00230947
11399871	C10	Control	4	3	408	0.00735294
20149910	C10	Control	4	1	639	0.00156495
20207013	C10	Control	4	6	1264	0.00474684
20977678	C10	Control	4	1	899	0.00111235
21126823	C10	Control	4	2	1050	0.00190476
21142003	C10	Control	4	3	662	0.00453172
21412626	C10	Control	4	2	597	0.00335008
10536568	C10	Control	3	1	1009	0.00099108
20104101	C10	Control	3	1	630	0.0015873
10248033	C10	Alzheimer	2	1	847	0.00118064
11200645	C10	Alzheimer	2	3	481	0.00623701
11310718	C10	Alzheimer	2	1	262	0.00381679
11609672	C10	Alzheimer	2	1	588	0.00170068
20261901	C10	Alzheimer	2	4	957	0.00417973
21135554	C10	Alzheimer	2	5	1167	0.00428449
10101327	C10	Alzheimer	1	2	426	0.00469484
10222853	C10	Alzheimer	1	5	813	0.00615006
10290265	C10	Alzheimer	1	1	1824	0.000548246
11336574	C10	Alzheimer	1	1	119	0.00840336
11345331	C10	Alzheimer	1	1	622	0.00160772
11630705	C10	Alzheimer	1	1	618	0.00161812
20112377	C10	Alzheimer	1	1	663	0.0015083
20170043	C10	Alzheimer	1	4	1813	0.00220629
20282398	C10	Alzheimer	1	2	604	0.00331126
21159840	C10	Alzheimer	1	1	628	0.00159236
21189544	C10	Alzheimer	1	3	1220	0.00245902
76647134	C10	Alzheimer	1	2	801	0.00249688
10101291	C11	Control	4	8	1125	0.00711111
10102206	C11	Control	4	3	103	0.0291262
10260309	C11	Control	4	6	412	0.0145631
10261026	C11	Control	4	26	830	0.0313253
10288185	C11	Control	4	50	1534	0.0325945
10514454	C11	Control	4	15	610	0.0245902
11072071	C11	Control	4	30	726	0.0413223
11342432	C11	Control	4	9	724	0.0124309
11399321	C11	Control	4	21	433	0.0484988
11399871	C11	Control	4	22	408	0.0539216
11409232	C11	Control	4	7	312	0.0224359
20149910	C11	Control	4	25	639	0.0391236
20179164	C11	Control	4	6	402	0.0149254
20207013	C11	Control	4	35	1264	0.0276899
20249897	C11	Control	4	13	528	0.0246212
20254740	C11	Control	4	29	1161	0.0249785
20275399	C11	Control	4	31	586	0.052901
20956867	C11	Control	4	11	292	0.0376712
20977678	C11	Control	4	14	899	0.0155729
21126823	C11	Control	4	15	1050	0.0142857
21142003	C11	Control	4	34	662	0.0513595
21412626	C11	Control	4	24	597	0.040201
10536568	C11	Control	3	15	1009	0.0148662
20104101	C11	Control	3	12	630	0.0190476
10248033	C11	Alzheimer	2	7	847	0.00826446
11200645	C11	Alzheimer	2	15	481	0.031185
11302830	C11	Alzheimer	2	10	217	0.0460829
11310718	C11	Alzheimer	2	3	262	0.0114504
11609672	C11	Alzheimer	2	21	588	0.0357143
20261901	C11	Alzheimer	2	15	957	0.015674
21135554	C11	Alzheimer	2	17	1167	0.0145673
10101327	C11	Alzheimer	1	21	426	0.0492958
10222853	C11	Alzheimer	1	14	813	0.0172202
10290265	C11	Alzheimer	1	124	1824	0.0679825
11159965	C11	Alzheimer	1	17	955	0.017801
11336574	C11	Alzheimer	1	2	119	0.0168067
11345331	C11	Alzheimer	1	9	622	0.0144695
11630705	C11	Alzheimer	1	30	618	0.0485437
20112377	C11	Alzheimer	1	6	663	0.00904977
20170043	C11	Alzheimer	1	48	1813	0.0264755
20173942	C11	Alzheimer	1	9	548	0.0164234
20282398	C11	Alzheimer	1	21	604	0.0347682
20963866	C11	Alzheimer	1	42	509	0.0825147
20978133	C11	Alzheimer	1	11	641	0.0171607
21159840	C11	Alzheimer	1	8	628	0.0127389
21172121	C11	Alzheimer	1	18	540	0.0333333
21189544	C11	Alzheimer	1	23	1220	0.0188525
76647134	C11	Alzheimer	1	20	801	0.0249688
10101291	C12	Control	4	13	1125	0.0115556
10260309	C12	Control	4	2	412	0.00485437
10261026	C12	Control	4	17	830	0.0204819
10288185	C12	Control	4	31	1534	0.0202086
10514454	C12	Control	4	8	610	0.0131148
11072071	C12	Control	4	22	726	0.030303
11342432	C12	Control	4	8	724	0.0110497
11399321	C12	Control	4	15	433	0.034642
11399871	C12	Control	4	7	408	0.0171569
11409232	C12	Control	4	3	312	0.00961538
20149910	C12	Control	4	12	639	0.0187793
20179164	C12	Control	4	10	402	0.0248756
20207013	C12	Control	4	29	1264	0.022943
20249897	C12	Control	4	13	528	0.0246212
20254740	C12	Control	4	17	1161	0.0146425
20275399	C12	Control	4	19	586	0.0324232
20956867	C12	Control	4	4	292	0.0136986
20977678	C12	Control	4	19	899	0.0211346
21126823	C12	Control	4	16	1050	0.0152381
21142003	C12	Control	4	15	662	0.0226586
21412626	C12	Control	4	21	597	0.0351759
10536568	C12	Control	3	15	1009	0.0148662
20104101	C12	Control	3	15	630	0.0238095
10248033	C12	Alzheimer	2	15	847	0.0177096
11200645	C12	Alzheimer	2	11	481	0.022869
11302830	C12	Alzheimer	2	2	217	0.00921659
11310718	C12	Alzheimer	2	4	262	0.0152672
11609672	C12	Alzheimer	2	20	588	0.0340136
20261901	C12	Alzheimer	2	19	957	0.0198537
21135554	C12	Alzheimer	2	13	1167	0.0111397
10101327	C12	Alzheimer	1	14	426	0.0328638
10222853	C12	Alzheimer	1	13	813	0.0159902
10290265	C12	Alzheimer	1	69	1824	0.0378289
11159965	C12	Alzheimer	1	14	955	0.0146597
11336574	C12	Alzheimer	1	4	119	0.0336134
11345331	C12	Alzheimer	1	18	622	0.0289389
11630705	C12	Alzheimer	1	14	618	0.0226537
20112377	C12	Alzheimer	1	22	663	0.0331825
20170043	C12	Alzheimer	1	35	1813	0.019305
20173942	C12	Alzheimer	1	10	548	0.0182482
20282398	C12	Alzheimer	1	10	604	0.0165563
20963866	C12	Alzheimer	1	20	509	0.0392927
20978133	C12	Alzheimer	1	8	641	0.0124805
21159840	C12	Alzheimer	1	11	628	0.0175159
21172121	C12	Alzheimer	1	13	540	0.0240741
21189544	C12	Alzheimer	1	25	1220	0.0204918
76647134	C12	Alzheimer	1	14	801	0.0174782
10101291	C13	Control	4	20	1125	0.0177778
10260309	C13	Control	4	5	412	0.0121359
10261026	C13	Control	4	17	830	0.0204819
10288185	C13	Control	4	44	1534	0.0286832
10514454	C13	Control	4	12	610	0.0196721
11072071	C13	Control	4	14	726	0.0192837
11342432	C13	Control	4	22	724	0.0303867
11399321	C13	Control	4	15	433	0.034642
11399871	C13	Control	4	6	408	0.0147059
11409232	C13	Control	4	7	312	0.0224359
20149910	C13	Control	4	8	639	0.0125196
20179164	C13	Control	4	16	402	0.039801
20207013	C13	Control	4	38	1264	0.0300633
20249897	C13	Control	4	12	528	0.0227273
20254740	C13	Control	4	9	1161	0.00775194
20275399	C13	Control	4	17	586	0.0290102
20956867	C13	Control	4	5	292	0.0171233
20977678	C13	Control	4	24	899	0.0266963
21126823	C13	Control	4	37	1050	0.0352381
21142003	C13	Control	4	19	662	0.0287009
21412626	C13	Control	4	23	597	0.038526
10536568	C13	Control	3	27	1009	0.0267592
20104101	C13	Control	3	25	630	0.0396825
10248033	C13	Alzheimer	2	10	847	0.0118064
11200645	C13	Alzheimer	2	17	481	0.035343
11302830	C13	Alzheimer	2	3	217	0.0138249
11310718	C13	Alzheimer	2	4	262	0.0152672
11609672	C13	Alzheimer	2	16	588	0.0272109
20261901	C13	Alzheimer	2	27	957	0.0282132
21135554	C13	Alzheimer	2	12	1167	0.0102828
10101327	C13	Alzheimer	1	18	426	0.0422535
10222853	C13	Alzheimer	1	24	813	0.0295203
10290265	C13	Alzheimer	1	21	1824	0.0115132
11159965	C13	Alzheimer	1	16	955	0.0167539
11336574	C13	Alzheimer	1	2	119	0.0168067
11345331	C13	Alzheimer	1	19	622	0.0305466
11630705	C13	Alzheimer	1	10	618	0.0161812
20112377	C13	Alzheimer	1	14	663	0.0211161
20170043	C13	Alzheimer	1	55	1813	0.0303365
20173942	C13	Alzheimer	1	22	548	0.040146
20282398	C13	Alzheimer	1	10	604	0.0165563
20963866	C13	Alzheimer	1	15	509	0.0294695
20978133	C13	Alzheimer	1	19	641	0.0296412
21159840	C13	Alzheimer	1	1	628	0.00159236
21172121	C13	Alzheimer	1	18	540	0.0333333
21189544	C13	Alzheimer	1	39	1220	0.0319672
76647134	C13	Alzheimer	1	23	801	0.0287141
10101291	C14	Control	4	9	1125	0.008
10102206	C14	Control	4	2	103	0.0194175
10260309	C14	Control	4	2	412	0.00485437
10261026	C14	Control	4	13	830	0.0156627
10288185	C14	Control	4	40	1534	0.0260756
10514454	C14	Control	4	12	610	0.0196721
11072071	C14	Control	4	10	726	0.0137741
11342432	C14	Control	4	8	724	0.0110497
11399321	C14	Control	4	15	433	0.034642
11399871	C14	Control	4	6	408	0.0147059
11409232	C14	Control	4	3	312	0.00961538
20149910	C14	Control	4	8	639	0.0125196
20179164	C14	Control	4	5	402	0.0124378
20207013	C14	Control	4	31	1264	0.0245253
20249897	C14	Control	4	8	528	0.0151515
20254740	C14	Control	4	46	1161	0.039621
20275399	C14	Control	4	14	586	0.0238908
20956867	C14	Control	4	18	292	0.0616438
20977678	C14	Control	4	12	899	0.0133482
21126823	C14	Control	4	10	1050	0.00952381
21142003	C14	Control	4	14	662	0.021148
21412626	C14	Control	4	19	597	0.0318258
10536568	C14	Control	3	11	1009	0.0109019
20104101	C14	Control	3	16	630	0.0253968
10248033	C14	Alzheimer	2	21	847	0.0247934
11200645	C14	Alzheimer	2	18	481	0.037422
11302830	C14	Alzheimer	2	6	217	0.0276498
11310718	C14	Alzheimer	2	4	262	0.0152672
11609672	C14	Alzheimer	2	9	588	0.0153061
20261901	C14	Alzheimer	2	9	957	0.00940439
21135554	C14	Alzheimer	2	10	1167	0.00856898
10101327	C14	Alzheimer	1	10	426	0.0234742
10222853	C14	Alzheimer	1	11	813	0.0135301
10290265	C14	Alzheimer	1	57	1824	0.03125
11159965	C14	Alzheimer	1	11	955	0.0115183
11336574	C14	Alzheimer	1	1	119	0.00840336
11345331	C14	Alzheimer	1	35	622	0.0562701
11630705	C14	Alzheimer	1	25	618	0.0404531
20112377	C14	Alzheimer	1	16	663	0.0241327
20170043	C14	Alzheimer	1	15	1813	0.00827358
20173942	C14	Alzheimer	1	16	548	0.0291971
20282398	C14	Alzheimer	1	13	604	0.0215232
20963866	C14	Alzheimer	1	20	509	0.0392927
20978133	C14	Alzheimer	1	10	641	0.0156006
21159840	C14	Alzheimer	1	7	628	0.0111465
21172121	C14	Alzheimer	1	7	540	0.012963
21189544	C14	Alzheimer	1	19	1220	0.0155738
76647134	C14	Alzheimer	1	28	801	0.0349563
10101291	C15	Control	4	10	1125	0.00888889
10261026	C15	Control	4	10	830	0.0120482
10288185	C15	Control	4	32	1534	0.0208605
10514454	C15	Control	4	5	610	0.00819672
11072071	C15	Control	4	10	726	0.0137741
11342432	C15	Control	4	12	724	0.0165746
11399321	C15	Control	4	7	433	0.0161663
11399871	C15	Control	4	5	408	0.0122549
20149910	C15	Control	4	8	639	0.0125196
20179164	C15	Control	4	7	402	0.0174129
20207013	C15	Control	4	17	1264	0.0134494
20249897	C15	Control	4	3	528	0.00568182
20254740	C15	Control	4	12	1161	0.0103359
20275399	C15	Control	4	3	586	0.00511945
20956867	C15	Control	4	1	292	0.00342466
20977678	C15	Control	4	13	899	0.0144605
21126823	C15	Control	4	21	1050	0.02
21142003	C15	Control	4	10	662	0.0151057
21412626	C15	Control	4	18	597	0.0301508
10536568	C15	Control	3	7	1009	0.00693756
20104101	C15	Control	3	9	630	0.0142857
10248033	C15	Alzheimer	2	8	847	0.0094451
11200645	C15	Alzheimer	2	8	481	0.016632
11302830	C15	Alzheimer	2	1	217	0.00460829
11310718	C15	Alzheimer	2	1	262	0.00381679
11609672	C15	Alzheimer	2	18	588	0.0306122
20261901	C15	Alzheimer	2	22	957	0.0229885
21135554	C15	Alzheimer	2	10	1167	0.00856898
10101327	C15	Alzheimer	1	7	426	0.0164319
10222853	C15	Alzheimer	1	9	813	0.0110701
10290265	C15	Alzheimer	1	13	1824	0.00712719
11159965	C15	Alzheimer	1	11	955	0.0115183
11345331	C15	Alzheimer	1	6	622	0.0096463
11630705	C15	Alzheimer	1	14	618	0.0226537
20112377	C15	Alzheimer	1	7	663	0.0105581
20170043	C15	Alzheimer	1	21	1813	0.011583
20173942	C15	Alzheimer	1	5	548	0.00912409
20282398	C15	Alzheimer	1	8	604	0.013245
20963866	C15	Alzheimer	1	2	509	0.00392927
20978133	C15	Alzheimer	1	9	641	0.0140406
21172121	C15	Alzheimer	1	4	540	0.00740741
21189544	C15	Alzheimer	1	23	1220	0.0188525
76647134	C15	Alzheimer	1	18	801	0.0224719
