# Supplementary material for: Neuronal cell cycle reentry events in the aging brain are more prevalent in neurodegeneration and lead to cellular senescence
Source: PLoS Biol. 2024 Apr 23;22(4):e3002559. doi: 10.1371/journal.pbio.3002559 (PMC11037540; doi:10.1371/journal.pbio.3002559)
Supplement: S1 Data files — (ZIP) [file pbio.3002559.s034.zip › Data_S18_Fig.xlsx]

## Sheet: Figure S18
Figure S18
Script: cellNumberVariation.code.R
SampleID	Cluster	Statues	Number	SampleNumber	Ratio
GSM4775563	C0	Alzheimer	318	1779	0.178752
20112377	C0	Alzheimer	123	663	0.18552
21172121	C0	Alzheimer	23	540	0.0425926
GSM4775569	C0	Alzheimer	69	663	0.104072
76647134	C0	Alzheimer	136	801	0.169788
21159840	C0	Alzheimer	3	628	0.00477707
20963866	C0	Alzheimer	108	509	0.212181
20282398	C0	Alzheimer	117	604	0.193709
GSM4775570	C0	Alzheimer	263	1473	0.178547
20978133	C0	Alzheimer	40	641	0.0624025
20170043	C0	Alzheimer	88	1813	0.0485383
20173942	C0	Alzheimer	126	548	0.229927
20261901	C0	Alzheimer	179	957	0.187043
21135554	C0	Alzheimer	229	1167	0.19623
21189544	C0	Alzheimer	145	1220	0.118852
GSM4775562	C0	Alzheimer	885	3834	0.230829
11310718	C0	Alzheimer	61	262	0.232824
11630705	C0	Alzheimer	81	618	0.131068
11200645	C0	Alzheimer	69	481	0.143451
GSM4775571	C0	Alzheimer	281	2540	0.11063
GSM4775564	C0	Alzheimer	444	5007	0.0886759
10222853	C0	Alzheimer	144	813	0.177122
10290265	C0	Alzheimer	14	1824	0.00767544
11302830	C0	Alzheimer	12	217	0.0552995
11609672	C0	Alzheimer	79	588	0.134354
11159965	C0	Alzheimer	81	955	0.0848168
11345331	C0	Alzheimer	154	622	0.247588
10248033	C0	Alzheimer	168	847	0.198347
11336574	C0	Alzheimer	1	119	0.00840336
10101327	C0	Alzheimer	65	426	0.152582
GSM4775568	C0	Alzheimer	2002	7454	0.268581
GSM4775577	C0	Control	1264	3958	0.319353
20956867	C0	Control	61	292	0.208904
GSM4775578	C0	Control	496	4900	0.101224
GSM4848450	C0	Control	300	862	0.348028
20254740	C0	Control	31	1161	0.0267011
20179164	C0	Control	29	402	0.0721393
20249897	C0	Control	61	528	0.11553
20275399	C0	Control	64	586	0.109215
21142003	C0	Control	150	662	0.226586
20104101	C0	Control	46	630	0.0730159
20149910	C0	Control	29	639	0.0453834
20207013	C0	Control	289	1264	0.228639
20977678	C0	Control	66	899	0.0734149
21126823	C0	Control	167	1050	0.159048
21412626	C0	Control	114	597	0.190955
GSM4775581	C0	Control	247	2994	0.0824983
10288185	C0	Control	121	1534	0.0788787
GSM4848448	C0	Control	254	1034	0.245648
GSM4775580	C0	Control	1072	5862	0.182873
10102206	C0	Control	5	103	0.0485437
10514454	C0	Control	90	610	0.147541
11409232	C0	Control	51	312	0.163462
10261026	C0	Control	120	830	0.144578
GSM4848449	C0	Control	78	708	0.110169
10101291	C0	Control	37	1125	0.0328889
GSM5171529	C0	Control	97	895	0.10838
10536568	C0	Control	134	1009	0.132805
GSM4775576	C0	Control	1133	4984	0.227327
11399871	C0	Control	101	408	0.247549
11399321	C0	Control	25	433	0.0577367
GSM4775575	C0	Control	88	710	0.123944
10260309	C0	Control	89	412	0.216019
11072071	C0	Control	130	726	0.179063
GSM4775579	C0	Control	4	2022	0.00197824
11342432	C0	Control	215	724	0.296961
GSM4775574	C0	Control	898	2349	0.38229
GSM5171528	C0	Control	166	1145	0.144978
GSM4775573	C0	Control	322	2158	0.149212
GSM4775563	C1	Alzheimer	146	1779	0.0820686
20112377	C1	Alzheimer	56	663	0.0844646
21172121	C1	Alzheimer	85	540	0.157407
GSM4775569	C1	Alzheimer	109	663	0.164404
76647134	C1	Alzheimer	87	801	0.108614
21159840	C1	Alzheimer	126	628	0.200637
20963866	C1	Alzheimer	42	509	0.0825147
20282398	C1	Alzheimer	83	604	0.137417
GSM4775570	C1	Alzheimer	283	1473	0.192125
20978133	C1	Alzheimer	110	641	0.171607
20170043	C1	Alzheimer	311	1813	0.171539
20173942	C1	Alzheimer	60	548	0.109489
20261901	C1	Alzheimer	133	957	0.138976
21135554	C1	Alzheimer	126	1167	0.107969
21189544	C1	Alzheimer	180	1220	0.147541
GSM4775562	C1	Alzheimer	507	3834	0.132238
11310718	C1	Alzheimer	20	262	0.0763359
11630705	C1	Alzheimer	75	618	0.121359
11200645	C1	Alzheimer	45	481	0.0935551
GSM4775571	C1	Alzheimer	473	2540	0.18622
GSM4775564	C1	Alzheimer	804	5007	0.160575
10222853	C1	Alzheimer	129	813	0.158672
10290265	C1	Alzheimer	270	1824	0.148026
11302830	C1	Alzheimer	34	217	0.156682
11609672	C1	Alzheimer	69	588	0.117347
11159965	C1	Alzheimer	121	955	0.126702
11345331	C1	Alzheimer	109	622	0.175241
10248033	C1	Alzheimer	69	847	0.081464
11336574	C1	Alzheimer	2	119	0.0168067
10101327	C1	Alzheimer	53	426	0.124413
GSM4775568	C1	Alzheimer	963	7454	0.129192
GSM4775577	C1	Control	551	3958	0.139212
20956867	C1	Control	30	292	0.10274
GSM4775578	C1	Control	914	4900	0.186531
GSM4848450	C1	Control	111	862	0.12877
20254740	C1	Control	177	1161	0.152455
20179164	C1	Control	59	402	0.146766
20249897	C1	Control	70	528	0.132576
20275399	C1	Control	94	586	0.16041
21142003	C1	Control	71	662	0.107251
20104101	C1	Control	120	630	0.190476
20149910	C1	Control	89	639	0.13928
20207013	C1	Control	189	1264	0.149525
20977678	C1	Control	156	899	0.173526
21126823	C1	Control	190	1050	0.180952
21412626	C1	Control	89	597	0.149079
GSM4775581	C1	Control	422	2994	0.140949
10288185	C1	Control	250	1534	0.162973
GSM4848448	C1	Control	142	1034	0.137331
GSM4775580	C1	Control	672	5862	0.114637
10102206	C1	Control	4	103	0.038835
10514454	C1	Control	71	610	0.116393
11409232	C1	Control	23	312	0.0737179
10261026	C1	Control	119	830	0.143373
GSM4848449	C1	Control	112	708	0.158192
10101291	C1	Control	146	1125	0.129778
GSM5171529	C1	Control	38	895	0.0424581
10536568	C1	Control	146	1009	0.144698
GSM4775576	C1	Control	752	4984	0.150883
11399871	C1	Control	43	408	0.105392
11399321	C1	Control	65	433	0.150115
GSM4775575	C1	Control	90	710	0.126761
10260309	C1	Control	44	412	0.106796
11072071	C1	Control	92	726	0.126722
GSM4775579	C1	Control	268	2022	0.132542
11342432	C1	Control	115	724	0.15884
GSM4775574	C1	Control	213	2349	0.0906769
GSM5171528	C1	Control	136	1145	0.118777
GSM4775573	C1	Control	373	2158	0.172845
GSM4775563	C2	Alzheimer	119	1779	0.0668915
20112377	C2	Alzheimer	55	663	0.0829563
21172121	C2	Alzheimer	78	540	0.144444
GSM4775569	C2	Alzheimer	64	663	0.0965309
76647134	C2	Alzheimer	90	801	0.11236
21159840	C2	Alzheimer	8	628	0.0127389
20963866	C2	Alzheimer	24	509	0.0471513
20282398	C2	Alzheimer	66	604	0.109272
GSM4775570	C2	Alzheimer	146	1473	0.0991174
20978133	C2	Alzheimer	24	641	0.0374415
20170043	C2	Alzheimer	245	1813	0.135135
20173942	C2	Alzheimer	60	548	0.109489
20261901	C2	Alzheimer	104	957	0.108673
21135554	C2	Alzheimer	237	1167	0.203085
21189544	C2	Alzheimer	38	1220	0.0311475
GSM4775562	C2	Alzheimer	674	3834	0.175796
11310718	C2	Alzheimer	8	262	0.0305344
11630705	C2	Alzheimer	37	618	0.0598706
11200645	C2	Alzheimer	21	481	0.043659
GSM4775571	C2	Alzheimer	297	2540	0.116929
GSM4775564	C2	Alzheimer	380	5007	0.0758937
10222853	C2	Alzheimer	42	813	0.0516605
10290265	C2	Alzheimer	54	1824	0.0296053
11302830	C2	Alzheimer	6	217	0.0276498
11609672	C2	Alzheimer	115	588	0.195578
11159965	C2	Alzheimer	96	955	0.100524
11345331	C2	Alzheimer	26	622	0.0418006
10248033	C2	Alzheimer	114	847	0.134593
11336574	C2	Alzheimer	5	119	0.0420168
10101327	C2	Alzheimer	43	426	0.100939
GSM4775568	C2	Alzheimer	1352	7454	0.181379
GSM4775577	C2	Control	688	3958	0.173825
20956867	C2	Control	59	292	0.202055
GSM4775578	C2	Control	657	4900	0.134082
GSM4848450	C2	Control	109	862	0.12645
20254740	C2	Control	112	1161	0.0964686
20179164	C2	Control	7	402	0.0174129
20249897	C2	Control	103	528	0.195076
20275399	C2	Control	86	586	0.146758
21142003	C2	Control	76	662	0.114804
20104101	C2	Control	21	630	0.0333333
20149910	C2	Control	21	639	0.0328638
20207013	C2	Control	199	1264	0.157437
20977678	C2	Control	107	899	0.119021
21126823	C2	Control	123	1050	0.117143
21412626	C2	Control	43	597	0.0720268
GSM4775581	C2	Control	281	2994	0.0938544
10288185	C2	Control	13	1534	0.00847458
GSM4848448	C2	Control	132	1034	0.12766
GSM4775580	C2	Control	919	5862	0.156772
10102206	C2	Control	2	103	0.0194175
10514454	C2	Control	69	610	0.113115
11409232	C2	Control	59	312	0.189103
10261026	C2	Control	171	830	0.206024
GSM4848449	C2	Control	131	708	0.185028
10101291	C2	Control	193	1125	0.171556
GSM5171529	C2	Control	55	895	0.0614525
10536568	C2	Control	50	1009	0.049554
GSM4775576	C2	Control	815	4984	0.163523
11399871	C2	Control	70	408	0.171569
11399321	C2	Control	34	433	0.0785219
GSM4775575	C2	Control	41	710	0.0577465
10260309	C2	Control	15	412	0.0364078
11072071	C2	Control	149	726	0.205234
GSM4775579	C2	Control	3	2022	0.00148368
11342432	C2	Control	71	724	0.0980663
GSM4775574	C2	Control	441	2349	0.187739
GSM5171528	C2	Control	220	1145	0.19214
GSM4775573	C2	Control	249	2158	0.115385
GSM4775563	C3	Alzheimer	169	1779	0.0949972
20112377	C3	Alzheimer	11	663	0.0165913
21172121	C3	Alzheimer	186	540	0.344444
GSM4775569	C3	Alzheimer	32	663	0.0482655
76647134	C3	Alzheimer	152	801	0.189763
20963866	C3	Alzheimer	41	509	0.0805501
20282398	C3	Alzheimer	10	604	0.0165563
GSM4775570	C3	Alzheimer	77	1473	0.0522743
20978133	C3	Alzheimer	231	641	0.360374
20170043	C3	Alzheimer	573	1813	0.316051
20173942	C3	Alzheimer	124	548	0.226277
20261901	C3	Alzheimer	120	957	0.125392
21135554	C3	Alzheimer	154	1167	0.131962
21189544	C3	Alzheimer	20	1220	0.0163934
GSM4775562	C3	Alzheimer	193	3834	0.0503391
11310718	C3	Alzheimer	6	262	0.0229008
11630705	C3	Alzheimer	175	618	0.283172
11200645	C3	Alzheimer	2	481	0.004158
GSM4775571	C3	Alzheimer	65	2540	0.0255906
GSM4775564	C3	Alzheimer	912	5007	0.182145
10222853	C3	Alzheimer	10	813	0.0123001
11302830	C3	Alzheimer	1	217	0.00460829
11609672	C3	Alzheimer	38	588	0.0646259
11159965	C3	Alzheimer	283	955	0.296335
11345331	C3	Alzheimer	104	622	0.167203
10248033	C3	Alzheimer	174	847	0.205431
11336574	C3	Alzheimer	2	119	0.0168067
10101327	C3	Alzheimer	8	426	0.0187793
GSM4775568	C3	Alzheimer	609	7454	0.0817011
GSM4775577	C3	Control	35	3958	0.00884285
20956867	C3	Control	10	292	0.0342466
GSM4775578	C3	Control	235	4900	0.0479592
GSM4848450	C3	Control	8	862	0.00928074
20254740	C3	Control	460	1161	0.39621
20179164	C3	Control	2	402	0.00497512
20249897	C3	Control	11	528	0.0208333
20275399	C3	Control	13	586	0.0221843
21142003	C3	Control	5	662	0.00755287
20104101	C3	Control	11	630	0.0174603
20149910	C3	Control	3	639	0.00469484
20207013	C3	Control	21	1264	0.0166139
20977678	C3	Control	228	899	0.253615
21126823	C3	Control	145	1050	0.138095
21412626	C3	Control	19	597	0.0318258
GSM4775581	C3	Control	89	2994	0.0297261
10288185	C3	Control	3	1534	0.00195567
GSM4848448	C3	Control	10	1034	0.00967118
GSM4775580	C3	Control	419	5862	0.0714773
10514454	C3	Control	15	610	0.0245902
11409232	C3	Control	1	312	0.00320513
10261026	C3	Control	69	830	0.0831325
GSM4848449	C3	Control	3	708	0.00423729
10101291	C3	Control	426	1125	0.378667
GSM5171529	C3	Control	29	895	0.0324022
10536568	C3	Control	16	1009	0.0158573
GSM4775576	C3	Control	205	4984	0.0411316
11399871	C3	Control	16	408	0.0392157
11399321	C3	Control	69	433	0.159353
10260309	C3	Control	2	412	0.00485437
11072071	C3	Control	26	726	0.0358127
11342432	C3	Control	10	724	0.0138122
GSM4775574	C3	Control	56	2349	0.0238399
GSM5171528	C3	Control	30	1145	0.0262009
GSM4775573	C3	Control	31	2158	0.0143652
GSM4775563	C4	Alzheimer	387	1779	0.217538
20112377	C4	Alzheimer	32	663	0.0482655
21172121	C4	Alzheimer	48	540	0.0888889
GSM4775569	C4	Alzheimer	73	663	0.110106
76647134	C4	Alzheimer	64	801	0.0799001
21159840	C4	Alzheimer	29	628	0.0461783
20963866	C4	Alzheimer	98	509	0.192534
20282398	C4	Alzheimer	50	604	0.0827815
GSM4775570	C4	Alzheimer	179	1473	0.121521
20978133	C4	Alzheimer	55	641	0.0858034
20170043	C4	Alzheimer	187	1813	0.103144
20173942	C4	Alzheimer	31	548	0.0565693
20261901	C4	Alzheimer	102	957	0.106583
21135554	C4	Alzheimer	59	1167	0.050557
21189544	C4	Alzheimer	154	1220	0.12623
GSM4775562	C4	Alzheimer	219	3834	0.0571205
11310718	C4	Alzheimer	8	262	0.0305344
11630705	C4	Alzheimer	73	618	0.118123
11200645	C4	Alzheimer	48	481	0.0997921
GSM4775571	C4	Alzheimer	394	2540	0.155118
GSM4775564	C4	Alzheimer	416	5007	0.0830837
10222853	C4	Alzheimer	73	813	0.0897909
10290265	C4	Alzheimer	323	1824	0.177083
11302830	C4	Alzheimer	18	217	0.0829493
11609672	C4	Alzheimer	45	588	0.0765306
11159965	C4	Alzheimer	71	955	0.0743455
11345331	C4	Alzheimer	47	622	0.0755627
10248033	C4	Alzheimer	52	847	0.0613932
11336574	C4	Alzheimer	3	119	0.0252101
10101327	C4	Alzheimer	60	426	0.140845
GSM4775568	C4	Alzheimer	183	7454	0.0245506
GSM4775577	C4	Control	125	3958	0.0315816
20956867	C4	Control	26	292	0.0890411
GSM4775578	C4	Control	359	4900	0.0732653
GSM4848450	C4	Control	17	862	0.0197216
20254740	C4	Control	93	1161	0.0801034
20179164	C4	Control	29	402	0.0721393
20249897	C4	Control	50	528	0.094697
20275399	C4	Control	71	586	0.12116
21142003	C4	Control	87	662	0.13142
20104101	C4	Control	60	630	0.0952381
20149910	C4	Control	85	639	0.13302
20207013	C4	Control	117	1264	0.0925633
20977678	C4	Control	55	899	0.0611791
21126823	C4	Control	89	1050	0.0847619
21412626	C4	Control	67	597	0.112228
GSM4775581	C4	Control	322	2994	0.107548
10288185	C4	Control	158	1534	0.102999
GSM4848448	C4	Control	79	1034	0.0764023
GSM4775580	C4	Control	293	5862	0.0499829
10514454	C4	Control	52	610	0.0852459
11409232	C4	Control	14	312	0.0448718
10261026	C4	Control	71	830	0.0855422
GSM4848449	C4	Control	54	708	0.0762712
10101291	C4	Control	94	1125	0.0835556
GSM5171529	C4	Control	18	895	0.0201117
10536568	C4	Control	39	1009	0.0386521
GSM4775576	C4	Control	203	4984	0.0407303
11399871	C4	Control	37	408	0.0906863
11399321	C4	Control	51	433	0.117783
GSM4775575	C4	Control	21	710	0.0295775
10260309	C4	Control	18	412	0.0436893
11072071	C4	Control	69	726	0.0950413
GSM4775579	C4	Control	136	2022	0.0672601
11342432	C4	Control	34	724	0.0469613
GSM4775574	C4	Control	43	2349	0.0183057
GSM5171528	C4	Control	126	1145	0.110044
GSM4775573	C4	Control	349	2158	0.161724
GSM4775563	C5	Alzheimer	21	1779	0.0118044
20112377	C5	Alzheimer	120	663	0.180995
21172121	C5	Alzheimer	4	540	0.00740741
GSM4775569	C5	Alzheimer	23	663	0.0346908
76647134	C5	Alzheimer	22	801	0.0274657
20963866	C5	Alzheimer	17	509	0.0333988
20282398	C5	Alzheimer	52	604	0.0860927
GSM4775570	C5	Alzheimer	35	1473	0.023761
20978133	C5	Alzheimer	5	641	0.00780031
20170043	C5	Alzheimer	9	1813	0.00496415
20173942	C5	Alzheimer	15	548	0.0273723
20261901	C5	Alzheimer	17	957	0.0177638
21135554	C5	Alzheimer	73	1167	0.0625536
21189544	C5	Alzheimer	93	1220	0.0762295
GSM4775562	C5	Alzheimer	145	3834	0.0378195
11310718	C5	Alzheimer	25	262	0.0954198
11630705	C5	Alzheimer	16	618	0.02589
11200645	C5	Alzheimer	56	481	0.116424
GSM4775571	C5	Alzheimer	83	2540	0.0326772
GSM4775564	C5	Alzheimer	58	5007	0.0115838
10222853	C5	Alzheimer	41	813	0.0504305
11302830	C5	Alzheimer	33	217	0.152074
11609672	C5	Alzheimer	48	588	0.0816327
11159965	C5	Alzheimer	36	955	0.0376963
11345331	C5	Alzheimer	26	622	0.0418006
10248033	C5	Alzheimer	113	847	0.133412
10101327	C5	Alzheimer	38	426	0.0892019
GSM4775568	C5	Alzheimer	84	7454	0.0112691
GSM4775577	C5	Control	78	3958	0.0197069
20956867	C5	Control	28	292	0.0958904
GSM4775578	C5	Control	222	4900	0.0453061
GSM4848450	C5	Control	149	862	0.172854
20254740	C5	Control	10	1161	0.00861326
20179164	C5	Control	31	402	0.0771144
20249897	C5	Control	46	528	0.0871212
20275399	C5	Control	37	586	0.0631399
21142003	C5	Control	42	662	0.0634441
20104101	C5	Control	51	630	0.0809524
20149910	C5	Control	37	639	0.057903
20207013	C5	Control	131	1264	0.103639
20977678	C5	Control	27	899	0.0300334
21126823	C5	Control	6	1050	0.00571429
21412626	C5	Control	47	597	0.078727
GSM4775581	C5	Control	167	2994	0.0557782
10288185	C5	Control	91	1534	0.059322
GSM4848448	C5	Control	46	1034	0.0444874
GSM4775580	C5	Control	255	5862	0.0435005
10514454	C5	Control	111	610	0.181967
11409232	C5	Control	63	312	0.201923
10261026	C5	Control	72	830	0.086747
GSM4848449	C5	Control	117	708	0.165254
10101291	C5	Control	8	1125	0.00711111
10536568	C5	Control	40	1009	0.0396432
GSM4775576	C5	Control	393	4984	0.0788523
11399871	C5	Control	22	408	0.0539216
11399321	C5	Control	22	433	0.0508083
GSM4775575	C5	Control	2	710	0.0028169
10260309	C5	Control	34	412	0.0825243
11072071	C5	Control	49	726	0.0674931
GSM4775579	C5	Control	18	2022	0.00890208
11342432	C5	Control	51	724	0.070442
GSM4775574	C5	Control	240	2349	0.102171
GSM5171528	C5	Control	141	1145	0.123144
GSM4775573	C5	Control	128	2158	0.0593142
GSM4775563	C6	Alzheimer	72	1779	0.0404722
20112377	C6	Alzheimer	11	663	0.0165913
21172121	C6	Alzheimer	15	540	0.0277778
GSM4775569	C6	Alzheimer	100	663	0.15083
76647134	C6	Alzheimer	75	801	0.093633
21159840	C6	Alzheimer	4	628	0.00636943
20963866	C6	Alzheimer	49	509	0.0962672
20282398	C6	Alzheimer	55	604	0.0910596
GSM4775570	C6	Alzheimer	93	1473	0.0631365
20978133	C6	Alzheimer	69	641	0.107644
20170043	C6	Alzheimer	53	1813	0.0292333
20173942	C6	Alzheimer	32	548	0.0583942
20261901	C6	Alzheimer	76	957	0.0794148
21135554	C6	Alzheimer	106	1167	0.0908312
21189544	C6	Alzheimer	109	1220	0.0893443
GSM4775562	C6	Alzheimer	147	3834	0.0383412
11310718	C6	Alzheimer	42	262	0.160305
11630705	C6	Alzheimer	26	618	0.0420712
11200645	C6	Alzheimer	26	481	0.0540541
GSM4775571	C6	Alzheimer	95	2540	0.0374016
GSM4775564	C6	Alzheimer	628	5007	0.125424
10222853	C6	Alzheimer	85	813	0.104551
10290265	C6	Alzheimer	26	1824	0.0142544
11302830	C6	Alzheimer	17	217	0.078341
11609672	C6	Alzheimer	45	588	0.0765306
11159965	C6	Alzheimer	88	955	0.0921466
11345331	C6	Alzheimer	41	622	0.0659164
10248033	C6	Alzheimer	52	847	0.0613932
10101327	C6	Alzheimer	14	426	0.0328638
GSM4775568	C6	Alzheimer	625	7454	0.0838476
GSM4775577	C6	Control	255	3958	0.0644265
20956867	C6	Control	26	292	0.0890411
GSM4775578	C6	Control	669	4900	0.136531
GSM4848450	C6	Control	45	862	0.0522042
20254740	C6	Control	83	1161	0.0714901
20179164	C6	Control	26	402	0.0646766
20249897	C6	Control	37	528	0.0700758
20275399	C6	Control	62	586	0.105802
21142003	C6	Control	22	662	0.0332326
20104101	C6	Control	65	630	0.103175
20149910	C6	Control	55	639	0.086072
20207013	C6	Control	60	1264	0.0474684
20977678	C6	Control	53	899	0.0589544
21126823	C6	Control	107	1050	0.101905
21412626	C6	Control	24	597	0.040201
GSM4775581	C6	Control	236	2994	0.0788243
10288185	C6	Control	137	1534	0.089309
GSM4848448	C6	Control	83	1034	0.0802708
GSM4775580	C6	Control	605	5862	0.103207
10514454	C6	Control	35	610	0.057377
11409232	C6	Control	7	312	0.0224359
10261026	C6	Control	55	830	0.0662651
GSM4848449	C6	Control	51	708	0.0720339
10101291	C6	Control	70	1125	0.0622222
GSM5171529	C6	Control	19	895	0.0212291
10536568	C6	Control	76	1009	0.0753221
GSM4775576	C6	Control	210	4984	0.0421348
11399871	C6	Control	13	408	0.0318627
11399321	C6	Control	42	433	0.0969977
GSM4775575	C6	Control	32	710	0.0450704
10260309	C6	Control	21	412	0.0509709
11072071	C6	Control	62	726	0.0853994
GSM4775579	C6	Control	2	2022	0.00098912
11342432	C6	Control	25	724	0.0345304
GSM4775574	C6	Control	76	2349	0.0323542
GSM5171528	C6	Control	74	1145	0.0646288
GSM4775573	C6	Control	77	2158	0.0356812
GSM4775563	C7	Alzheimer	11	1779	0.00618325
20112377	C7	Alzheimer	33	663	0.0497738
21172121	C7	Alzheimer	25	540	0.0462963
GSM4775569	C7	Alzheimer	17	663	0.025641
76647134	C7	Alzheimer	32	801	0.0399501
21159840	C7	Alzheimer	2	628	0.00318471
20963866	C7	Alzheimer	10	509	0.0196464
20282398	C7	Alzheimer	26	604	0.0430464
GSM4775570	C7	Alzheimer	53	1473	0.035981
20978133	C7	Alzheimer	16	641	0.024961
20170043	C7	Alzheimer	92	1813	0.0507446
20173942	C7	Alzheimer	20	548	0.0364964
20261901	C7	Alzheimer	50	957	0.0522466
21135554	C7	Alzheimer	62	1167	0.0531277
21189544	C7	Alzheimer	44	1220	0.0360656
GSM4775562	C7	Alzheimer	306	3834	0.0798122
11310718	C7	Alzheimer	9	262	0.0343511
11630705	C7	Alzheimer	22	618	0.0355987
11200645	C7	Alzheimer	17	481	0.035343
GSM4775571	C7	Alzheimer	158	2540	0.0622047
GSM4775564	C7	Alzheimer	186	5007	0.037148
10222853	C7	Alzheimer	26	813	0.0319803
10290265	C7	Alzheimer	24	1824	0.0131579
11302830	C7	Alzheimer	7	217	0.0322581
11609672	C7	Alzheimer	24	588	0.0408163
11159965	C7	Alzheimer	50	955	0.052356
11345331	C7	Alzheimer	12	622	0.0192926
10248033	C7	Alzheimer	27	847	0.0318772
11336574	C7	Alzheimer	1	119	0.00840336
10101327	C7	Alzheimer	24	426	0.056338
GSM4775568	C7	Alzheimer	448	7454	0.060102
GSM4775577	C7	Control	215	3958	0.0543204
20956867	C7	Control	6	292	0.0205479
GSM4775578	C7	Control	312	4900	0.0636735
GSM4848450	C7	Control	35	862	0.0406032
20254740	C7	Control	79	1161	0.0680448
20179164	C7	Control	18	402	0.0447761
20249897	C7	Control	32	528	0.0606061
20275399	C7	Control	33	586	0.056314
21142003	C7	Control	22	662	0.0332326
20104101	C7	Control	28	630	0.0444444
20149910	C7	Control	36	639	0.056338
20207013	C7	Control	47	1264	0.0371835
20977678	C7	Control	55	899	0.0611791
21126823	C7	Control	51	1050	0.0485714
21412626	C7	Control	26	597	0.0435511
GSM4775581	C7	Control	174	2994	0.0581162
10288185	C7	Control	56	1534	0.0365059
GSM4848448	C7	Control	63	1034	0.0609284
GSM4775580	C7	Control	294	5862	0.0501535
10102206	C7	Control	1	103	0.00970874
10514454	C7	Control	29	610	0.047541
11409232	C7	Control	19	312	0.0608974
10261026	C7	Control	35	830	0.0421687
GSM4848449	C7	Control	43	708	0.0607345
10101291	C7	Control	63	1125	0.056
GSM5171529	C7	Control	10	895	0.0111732
10536568	C7	Control	79	1009	0.0782953
GSM4775576	C7	Control	278	4984	0.0557785
11399871	C7	Control	10	408	0.0245098
11399321	C7	Control	26	433	0.0600462
GSM4775575	C7	Control	10	710	0.0140845
10260309	C7	Control	23	412	0.0558252
11072071	C7	Control	35	726	0.0482094
GSM4775579	C7	Control	3	2022	0.00148368
11342432	C7	Control	31	724	0.0428177
GSM4775574	C7	Control	121	2349	0.0515113
GSM5171528	C7	Control	56	1145	0.0489083
GSM4775573	C7	Control	128	2158	0.0593142
20112377	C8	Alzheimer	146	663	0.220211
21172121	C8	Alzheimer	5	540	0.00925926
76647134	C8	Alzheimer	8	801	0.00998752
21159840	C8	Alzheimer	1	628	0.00159236
20963866	C8	Alzheimer	8	509	0.0157171
20282398	C8	Alzheimer	60	604	0.0993377
20170043	C8	Alzheimer	2	1813	0.00110314
20173942	C8	Alzheimer	4	548	0.00729927
20261901	C8	Alzheimer	43	957	0.0449321
21135554	C8	Alzheimer	13	1167	0.0111397
21189544	C8	Alzheimer	256	1220	0.209836
GSM4775562	C8	Alzheimer	39	3834	0.0101721
11310718	C8	Alzheimer	66	262	0.251908
11630705	C8	Alzheimer	3	618	0.00485437
11200645	C8	Alzheimer	111	481	0.230769
GSM4775571	C8	Alzheimer	3	2540	0.0011811
10222853	C8	Alzheimer	159	813	0.195572
11302830	C8	Alzheimer	65	217	0.299539
11609672	C8	Alzheimer	26	588	0.0442177
11159965	C8	Alzheimer	15	955	0.0157068
11345331	C8	Alzheimer	15	622	0.0241158
10248033	C8	Alzheimer	3	847	0.00354191
11336574	C8	Alzheimer	18	119	0.151261
10101327	C8	Alzheimer	43	426	0.100939
GSM4775568	C8	Alzheimer	114	7454	0.0152938
GSM4775577	C8	Control	144	3958	0.036382
20956867	C8	Control	3	292	0.010274
GSM4775578	C8	Control	91	4900	0.0185714
GSM4848450	C8	Control	33	862	0.0382831
20254740	C8	Control	2	1161	0.00172265
20179164	C8	Control	149	402	0.370647
20249897	C8	Control	56	528	0.106061
20275399	C8	Control	21	586	0.0358362
21142003	C8	Control	79	662	0.119335
20104101	C8	Control	123	630	0.195238
20149910	C8	Control	202	639	0.316119
20207013	C8	Control	33	1264	0.0261076
20977678	C8	Control	42	899	0.0467186
21126823	C8	Control	28	1050	0.0266667
21412626	C8	Control	55	597	0.0921273
GSM4775581	C8	Control	4	2994	0.00133601
10288185	C8	Control	439	1534	0.28618
GSM4848448	C8	Control	35	1034	0.0338491
GSM4775580	C8	Control	392	5862	0.0668714
10514454	C8	Control	71	610	0.116393
11409232	C8	Control	54	312	0.173077
10261026	C8	Control	12	830	0.0144578
GSM4848449	C8	Control	1	708	0.00141243
10101291	C8	Control	2	1125	0.00177778
10536568	C8	Control	322	1009	0.319128
GSM4775576	C8	Control	46	4984	0.00922953
11399871	C8	Control	31	408	0.0759804
11399321	C8	Control	3	433	0.00692841
10260309	C8	Control	138	412	0.334951
11072071	C8	Control	6	726	0.00826446
11342432	C8	Control	47	724	0.0649171
GSM4775574	C8	Control	27	2349	0.0114943
GSM4775573	C8	Control	11	2158	0.00509731
GSM4775563	C9	Alzheimer	80	1779	0.0449691
20112377	C9	Alzheimer	10	663	0.015083
21172121	C9	Alzheimer	11	540	0.0203704
GSM4775569	C9	Alzheimer	56	663	0.0844646
76647134	C9	Alzheimer	30	801	0.0374532
21159840	C9	Alzheimer	11	628	0.0175159
20963866	C9	Alzheimer	13	509	0.0255403
20282398	C9	Alzheimer	21	604	0.0347682
GSM4775570	C9	Alzheimer	56	1473	0.0380177
20978133	C9	Alzheimer	34	641	0.0530421
20170043	C9	Alzheimer	75	1813	0.0413679
20173942	C9	Alzheimer	14	548	0.0255474
20261901	C9	Alzheimer	37	957	0.0386625
21135554	C9	Alzheimer	41	1167	0.0351328
21189544	C9	Alzheimer	49	1220	0.0401639
GSM4775562	C9	Alzheimer	97	3834	0.0252999
11630705	C9	Alzheimer	16	618	0.02589
11200645	C9	Alzheimer	14	481	0.029106
GSM4775571	C9	Alzheimer	76	2540	0.0299213
GSM4775564	C9	Alzheimer	168	5007	0.033553
10222853	C9	Alzheimer	28	813	0.0344403
10290265	C9	Alzheimer	48	1824	0.0263158
11302830	C9	Alzheimer	2	217	0.00921659
11609672	C9	Alzheimer	14	588	0.0238095
11159965	C9	Alzheimer	45	955	0.0471204
10248033	C9	Alzheimer	13	847	0.0153483
10101327	C9	Alzheimer	6	426	0.0140845
GSM4775568	C9	Alzheimer	319	7454	0.0427958
GSM4775577	C9	Control	157	3958	0.0396665
20956867	C9	Control	4	292	0.0136986
GSM4775578	C9	Control	214	4900	0.0436735
GSM4848450	C9	Control	18	862	0.0208817
20254740	C9	Control	1	1161	0.000861326
20179164	C9	Control	8	402	0.0199005
20249897	C9	Control	13	528	0.0246212
20275399	C9	Control	21	586	0.0358362
21142003	C9	Control	13	662	0.0196375
20104101	C9	Control	27	630	0.0428571
20149910	C9	Control	20	639	0.0312989
20207013	C9	Control	22	1264	0.0174051
20977678	C9	Control	27	899	0.0300334
21126823	C9	Control	43	1050	0.0409524
21412626	C9	Control	6	597	0.0100503
GSM4775581	C9	Control	190	2994	0.0634603
10288185	C9	Control	55	1534	0.035854
GSM4848448	C9	Control	39	1034	0.0377176
GSM4775580	C9	Control	228	5862	0.0388946
10102206	C9	Control	3	103	0.0291262
10514454	C9	Control	13	610	0.0213115
11409232	C9	Control	1	312	0.00320513
10261026	C9	Control	21	830	0.0253012
GSM4848449	C9	Control	10	708	0.0141243
10101291	C9	Control	25	1125	0.0222222
GSM5171529	C9	Control	12	895	0.0134078
10536568	C9	Control	31	1009	0.0307235
GSM4775576	C9	Control	152	4984	0.0304976
11399871	C9	Control	16	408	0.0392157
11399321	C9	Control	22	433	0.0508083
GSM4775575	C9	Control	17	710	0.0239437
10260309	C9	Control	9	412	0.0218447
11072071	C9	Control	20	726	0.0275482
GSM4775579	C9	Control	130	2022	0.0642928
11342432	C9	Control	62	724	0.0856354
GSM4775574	C9	Control	72	2349	0.0306513
GSM5171528	C9	Control	32	1145	0.0279476
GSM4775573	C9	Control	73	2158	0.0338276
GSM4775563	C10	Alzheimer	119	1779	0.0668915
20112377	C10	Alzheimer	1	663	0.0015083
GSM4775569	C10	Alzheimer	9	663	0.0135747
76647134	C10	Alzheimer	2	801	0.00249688
21159840	C10	Alzheimer	1	628	0.00159236
20282398	C10	Alzheimer	2	604	0.00331126
GSM4775570	C10	Alzheimer	50	1473	0.0339443
20170043	C10	Alzheimer	4	1813	0.00220629
20261901	C10	Alzheimer	4	957	0.00417973
21135554	C10	Alzheimer	5	1167	0.00428449
21189544	C10	Alzheimer	3	1220	0.00245902
GSM4775562	C10	Alzheimer	268	3834	0.0699009
11310718	C10	Alzheimer	1	262	0.00381679
11630705	C10	Alzheimer	1	618	0.00161812
11200645	C10	Alzheimer	3	481	0.00623701
GSM4775571	C10	Alzheimer	146	2540	0.0574803
GSM4775564	C10	Alzheimer	344	5007	0.0687038
10222853	C10	Alzheimer	5	813	0.00615006
10290265	C10	Alzheimer	1	1824	0.000548246
11609672	C10	Alzheimer	1	588	0.00170068
11345331	C10	Alzheimer	1	622	0.00160772
10248033	C10	Alzheimer	1	847	0.00118064
11336574	C10	Alzheimer	1	119	0.00840336
10101327	C10	Alzheimer	2	426	0.00469484
GSM4775568	C10	Alzheimer	292	7454	0.0391736
GSM4775577	C10	Control	162	3958	0.0409298
GSM4775578	C10	Control	67	4900	0.0136735
GSM4848450	C10	Control	13	862	0.0150812
21142003	C10	Control	3	662	0.00453172
20104101	C10	Control	1	630	0.0015873
20149910	C10	Control	1	639	0.00156495
20207013	C10	Control	6	1264	0.00474684
20977678	C10	Control	1	899	0.00111235
21126823	C10	Control	2	1050	0.00190476
21412626	C10	Control	2	597	0.00335008
GSM4775581	C10	Control	274	2994	0.0915164
10288185	C10	Control	14	1534	0.00912647
GSM4848448	C10	Control	45	1034	0.0435203
GSM4775580	C10	Control	269	5862	0.0458888
10102206	C10	Control	1	103	0.00970874
10514454	C10	Control	2	610	0.00327869
10261026	C10	Control	2	830	0.00240964
GSM4848449	C10	Control	20	708	0.0282486
10101291	C10	Control	1	1125	0.000888889
GSM5171529	C10	Control	27	895	0.0301676
10536568	C10	Control	1	1009	0.00099108
GSM4775576	C10	Control	328	4984	0.0658106
11399871	C10	Control	3	408	0.00735294
11399321	C10	Control	1	433	0.00230947
GSM4775575	C10	Control	9	710	0.0126761
10260309	C10	Control	4	412	0.00970874
11072071	C10	Control	2	726	0.00275482
GSM4775579	C10	Control	21	2022	0.0103858
11342432	C10	Control	4	724	0.00552486
GSM4775574	C10	Control	69	2349	0.0293742
GSM5171528	C10	Control	26	1145	0.0227074
GSM4775573	C10	Control	57	2158	0.0264133
GSM4775563	C11	Alzheimer	98	1779	0.0550871
20112377	C11	Alzheimer	6	663	0.00904977
21172121	C11	Alzheimer	18	540	0.0333333
GSM4775569	C11	Alzheimer	37	663	0.0558069
76647134	C11	Alzheimer	20	801	0.0249688
21159840	C11	Alzheimer	8	628	0.0127389
20963866	C11	Alzheimer	42	509	0.0825147
20282398	C11	Alzheimer	21	604	0.0347682
GSM4775570	C11	Alzheimer	82	1473	0.0556687
20978133	C11	Alzheimer	11	641	0.0171607
20170043	C11	Alzheimer	48	1813	0.0264755
20173942	C11	Alzheimer	9	548	0.0164234
20261901	C11	Alzheimer	15	957	0.015674
21135554	C11	Alzheimer	17	1167	0.0145673
21189544	C11	Alzheimer	23	1220	0.0188525
GSM4775562	C11	Alzheimer	15	3834	0.00391236
11310718	C11	Alzheimer	3	262	0.0114504
11630705	C11	Alzheimer	30	618	0.0485437
11200645	C11	Alzheimer	15	481	0.031185
GSM4775571	C11	Alzheimer	80	2540	0.0314961
GSM4775564	C11	Alzheimer	94	5007	0.0187737
10222853	C11	Alzheimer	14	813	0.0172202
10290265	C11	Alzheimer	124	1824	0.0679825
11302830	C11	Alzheimer	10	217	0.0460829
11609672	C11	Alzheimer	21	588	0.0357143
11159965	C11	Alzheimer	17	955	0.017801
11345331	C11	Alzheimer	9	622	0.0144695
10248033	C11	Alzheimer	7	847	0.00826446
11336574	C11	Alzheimer	2	119	0.0168067
10101327	C11	Alzheimer	21	426	0.0492958
GSM4775568	C11	Alzheimer	29	7454	0.00389053
GSM4775577	C11	Control	31	3958	0.00783224
20956867	C11	Control	11	292	0.0376712
GSM4775578	C11	Control	138	4900	0.0281633
GSM4848450	C11	Control	9	862	0.0104408
20254740	C11	Control	29	1161	0.0249785
20179164	C11	Control	6	402	0.0149254
20249897	C11	Control	13	528	0.0246212
20275399	C11	Control	31	586	0.052901
21142003	C11	Control	34	662	0.0513595
20104101	C11	Control	12	630	0.0190476
20149910	C11	Control	25	639	0.0391236
20207013	C11	Control	35	1264	0.0276899
20977678	C11	Control	14	899	0.0155729
21126823	C11	Control	15	1050	0.0142857
21412626	C11	Control	24	597	0.040201
GSM4775581	C11	Control	155	2994	0.0517702
10288185	C11	Control	50	1534	0.0325945
GSM4848448	C11	Control	31	1034	0.0299807
GSM4775580	C11	Control	70	5862	0.0119413
10102206	C11	Control	3	103	0.0291262
10514454	C11	Control	15	610	0.0245902
11409232	C11	Control	7	312	0.0224359
10261026	C11	Control	26	830	0.0313253
GSM4848449	C11	Control	21	708	0.029661
10101291	C11	Control	8	1125	0.00711111
GSM5171529	C11	Control	23	895	0.0256983
10536568	C11	Control	15	1009	0.0148662
GSM4775576	C11	Control	58	4984	0.0116372
11399871	C11	Control	22	408	0.0539216
11399321	C11	Control	21	433	0.0484988
GSM4775575	C11	Control	10	710	0.0140845
10260309	C11	Control	6	412	0.0145631
11072071	C11	Control	30	726	0.0413223
GSM4775579	C11	Control	30	2022	0.0148368
11342432	C11	Control	9	724	0.0124309
GSM4775574	C11	Control	10	2349	0.00425713
GSM5171528	C11	Control	44	1145	0.0384279
GSM4775573	C11	Control	99	2158	0.0458758
GSM4775563	C12	Alzheimer	87	1779	0.0489039
20112377	C12	Alzheimer	22	663	0.0331825
21172121	C12	Alzheimer	13	540	0.0240741
GSM4775569	C12	Alzheimer	19	663	0.0286576
76647134	C12	Alzheimer	14	801	0.0174782
21159840	C12	Alzheimer	11	628	0.0175159
20963866	C12	Alzheimer	20	509	0.0392927
20282398	C12	Alzheimer	10	604	0.0165563
GSM4775570	C12	Alzheimer	46	1473	0.0312288
20978133	C12	Alzheimer	8	641	0.0124805
20170043	C12	Alzheimer	35	1813	0.019305
20173942	C12	Alzheimer	10	548	0.0182482
20261901	C12	Alzheimer	19	957	0.0198537
21135554	C12	Alzheimer	13	1167	0.0111397
21189544	C12	Alzheimer	25	1220	0.0204918
GSM4775562	C12	Alzheimer	105	3834	0.0273865
11310718	C12	Alzheimer	4	262	0.0152672
11630705	C12	Alzheimer	14	618	0.0226537
11200645	C12	Alzheimer	11	481	0.022869
GSM4775571	C12	Alzheimer	124	2540	0.0488189
GSM4775564	C12	Alzheimer	151	5007	0.0301578
10222853	C12	Alzheimer	13	813	0.0159902
10290265	C12	Alzheimer	69	1824	0.0378289
11302830	C12	Alzheimer	2	217	0.00921659
11609672	C12	Alzheimer	20	588	0.0340136
11159965	C12	Alzheimer	14	955	0.0146597
11345331	C12	Alzheimer	18	622	0.0289389
10248033	C12	Alzheimer	15	847	0.0177096
11336574	C12	Alzheimer	4	119	0.0336134
10101327	C12	Alzheimer	14	426	0.0328638
GSM4775568	C12	Alzheimer	89	7454	0.0119399
GSM4775577	C12	Control	67	3958	0.0169277
20956867	C12	Control	4	292	0.0136986
GSM4775578	C12	Control	120	4900	0.0244898
GSM4848450	C12	Control	3	862	0.00348028
20254740	C12	Control	17	1161	0.0146425
20179164	C12	Control	10	402	0.0248756
20249897	C12	Control	13	528	0.0246212
20275399	C12	Control	19	586	0.0324232
21142003	C12	Control	15	662	0.0226586
20104101	C12	Control	15	630	0.0238095
20149910	C12	Control	12	639	0.0187793
20207013	C12	Control	29	1264	0.022943
20977678	C12	Control	19	899	0.0211346
21126823	C12	Control	16	1050	0.0152381
21412626	C12	Control	21	597	0.0351759
GSM4775581	C12	Control	182	2994	0.0607882
10288185	C12	Control	31	1534	0.0202086
GSM4848448	C12	Control	15	1034	0.0145068
GSM4775580	C12	Control	75	5862	0.0127943
10514454	C12	Control	8	610	0.0131148
11409232	C12	Control	3	312	0.00961538
10261026	C12	Control	17	830	0.0204819
GSM4848449	C12	Control	19	708	0.0268362
10101291	C12	Control	13	1125	0.0115556
GSM5171529	C12	Control	10	895	0.0111732
10536568	C12	Control	15	1009	0.0148662
GSM4775576	C12	Control	93	4984	0.0186597
11399871	C12	Control	7	408	0.0171569
11399321	C12	Control	15	433	0.034642
GSM4775575	C12	Control	18	710	0.0253521
10260309	C12	Control	2	412	0.00485437
11072071	C12	Control	22	726	0.030303
GSM4775579	C12	Control	43	2022	0.0212661
11342432	C12	Control	8	724	0.0110497
GSM4775574	C12	Control	14	2349	0.00595998
GSM5171528	C12	Control	20	1145	0.0174672
GSM4775573	C12	Control	109	2158	0.0505097
GSM4775563	C13	Alzheimer	56	1779	0.0314784
20112377	C13	Alzheimer	14	663	0.0211161
21172121	C13	Alzheimer	18	540	0.0333333
GSM4775569	C13	Alzheimer	25	663	0.0377074
76647134	C13	Alzheimer	23	801	0.0287141
21159840	C13	Alzheimer	1	628	0.00159236
20963866	C13	Alzheimer	15	509	0.0294695
20282398	C13	Alzheimer	10	604	0.0165563
GSM4775570	C13	Alzheimer	49	1473	0.0332654
20978133	C13	Alzheimer	19	641	0.0296412
20170043	C13	Alzheimer	55	1813	0.0303365
20173942	C13	Alzheimer	22	548	0.040146
20261901	C13	Alzheimer	27	957	0.0282132
21135554	C13	Alzheimer	12	1167	0.0102828
21189544	C13	Alzheimer	39	1220	0.0319672
GSM4775562	C13	Alzheimer	66	3834	0.0172144
11310718	C13	Alzheimer	4	262	0.0152672
11630705	C13	Alzheimer	10	618	0.0161812
11200645	C13	Alzheimer	17	481	0.035343
GSM4775571	C13	Alzheimer	90	2540	0.0354331
GSM4775564	C13	Alzheimer	166	5007	0.0331536
10222853	C13	Alzheimer	24	813	0.0295203
10290265	C13	Alzheimer	21	1824	0.0115132
11302830	C13	Alzheimer	3	217	0.0138249
11609672	C13	Alzheimer	16	588	0.0272109
11159965	C13	Alzheimer	16	955	0.0167539
11345331	C13	Alzheimer	19	622	0.0305466
10248033	C13	Alzheimer	10	847	0.0118064
11336574	C13	Alzheimer	2	119	0.0168067
10101327	C13	Alzheimer	18	426	0.0422535
GSM4775568	C13	Alzheimer	151	7454	0.0202576
GSM4775577	C13	Control	75	3958	0.018949
20956867	C13	Control	5	292	0.0171233
GSM4775578	C13	Control	129	4900	0.0263265
GSM4848450	C13	Control	5	862	0.00580046
20254740	C13	Control	9	1161	0.00775194
20179164	C13	Control	16	402	0.039801
20249897	C13	Control	12	528	0.0227273
20275399	C13	Control	17	586	0.0290102
21142003	C13	Control	19	662	0.0287009
20104101	C13	Control	25	630	0.0396825
20149910	C13	Control	8	639	0.0125196
20207013	C13	Control	38	1264	0.0300633
20977678	C13	Control	24	899	0.0266963
21126823	C13	Control	37	1050	0.0352381
21412626	C13	Control	23	597	0.038526
GSM4775581	C13	Control	76	2994	0.0253841
10288185	C13	Control	44	1534	0.0286832
GSM4848448	C13	Control	24	1034	0.0232108
GSM4775580	C13	Control	121	5862	0.0206414
10514454	C13	Control	12	610	0.0196721
11409232	C13	Control	7	312	0.0224359
10261026	C13	Control	17	830	0.0204819
GSM4848449	C13	Control	27	708	0.0381356
10101291	C13	Control	20	1125	0.0177778
GSM5171529	C13	Control	9	895	0.0100559
10536568	C13	Control	27	1009	0.0267592
GSM4775576	C13	Control	101	4984	0.0202648
11399871	C13	Control	6	408	0.0147059
11399321	C13	Control	15	433	0.034642
GSM4775575	C13	Control	7	710	0.00985915
10260309	C13	Control	5	412	0.0121359
11072071	C13	Control	14	726	0.0192837
GSM4775579	C13	Control	10	2022	0.0049456
11342432	C13	Control	22	724	0.0303867
GSM4775574	C13	Control	31	2349	0.0131971
GSM5171528	C13	Control	31	1145	0.0270742
GSM4775573	C13	Control	48	2158	0.0222428
GSM4775563	C14	Alzheimer	58	1779	0.0326026
20112377	C14	Alzheimer	16	663	0.0241327
21172121	C14	Alzheimer	7	540	0.012963
GSM4775569	C14	Alzheimer	20	663	0.0301659
76647134	C14	Alzheimer	28	801	0.0349563
21159840	C14	Alzheimer	7	628	0.0111465
20963866	C14	Alzheimer	20	509	0.0392927
20282398	C14	Alzheimer	13	604	0.0215232
GSM4775570	C14	Alzheimer	48	1473	0.0325866
20978133	C14	Alzheimer	10	641	0.0156006
20170043	C14	Alzheimer	15	1813	0.00827358
20173942	C14	Alzheimer	16	548	0.0291971
20261901	C14	Alzheimer	9	957	0.00940439
21135554	C14	Alzheimer	10	1167	0.00856898
21189544	C14	Alzheimer	19	1220	0.0155738
GSM4775562	C14	Alzheimer	86	3834	0.0224309
11310718	C14	Alzheimer	4	262	0.0152672
11630705	C14	Alzheimer	25	618	0.0404531
11200645	C14	Alzheimer	18	481	0.037422
GSM4775571	C14	Alzheimer	120	2540	0.0472441
GSM4775564	C14	Alzheimer	82	5007	0.0163771
10222853	C14	Alzheimer	11	813	0.0135301
10290265	C14	Alzheimer	57	1824	0.03125
11302830	C14	Alzheimer	6	217	0.0276498
11609672	C14	Alzheimer	9	588	0.0153061
11159965	C14	Alzheimer	11	955	0.0115183
11345331	C14	Alzheimer	35	622	0.0562701
10248033	C14	Alzheimer	21	847	0.0247934
11336574	C14	Alzheimer	1	119	0.00840336
10101327	C14	Alzheimer	10	426	0.0234742
GSM4775568	C14	Alzheimer	55	7454	0.00737859
GSM4775577	C14	Control	28	3958	0.00707428
20956867	C14	Control	18	292	0.0616438
GSM4775578	C14	Control	131	4900	0.0267347
GSM4848450	C14	Control	7	862	0.00812065
20254740	C14	Control	46	1161	0.039621
20179164	C14	Control	5	402	0.0124378
20249897	C14	Control	8	528	0.0151515
20275399	C14	Control	14	586	0.0238908
21142003	C14	Control	14	662	0.021148
20104101	C14	Control	16	630	0.0253968
20149910	C14	Control	8	639	0.0125196
20207013	C14	Control	31	1264	0.0245253
20977678	C14	Control	12	899	0.0133482
21126823	C14	Control	10	1050	0.00952381
21412626	C14	Control	19	597	0.0318258
GSM4775581	C14	Control	93	2994	0.0310621
10288185	C14	Control	40	1534	0.0260756
GSM4848448	C14	Control	36	1034	0.0348162
GSM4775580	C14	Control	76	5862	0.0129649
10102206	C14	Control	2	103	0.0194175
10514454	C14	Control	12	610	0.0196721
11409232	C14	Control	3	312	0.00961538
10261026	C14	Control	13	830	0.0156627
GSM4848449	C14	Control	21	708	0.029661
10101291	C14	Control	9	1125	0.008
GSM5171529	C14	Control	28	895	0.0312849
10536568	C14	Control	11	1009	0.0109019
GSM4775576	C14	Control	114	4984	0.0228732
11399871	C14	Control	6	408	0.0147059
11399321	C14	Control	15	433	0.034642
GSM4775575	C14	Control	11	710	0.015493
10260309	C14	Control	2	412	0.00485437
11072071	C14	Control	10	726	0.0137741
GSM4775579	C14	Control	21	2022	0.0103858
11342432	C14	Control	8	724	0.0110497
GSM4775574	C14	Control	7	2349	0.00297999
GSM5171528	C14	Control	42	1145	0.0366812
GSM4775573	C14	Control	70	2158	0.0324374
GSM4775563	C15	Alzheimer	38	1779	0.0213603
20112377	C15	Alzheimer	7	663	0.0105581
21172121	C15	Alzheimer	4	540	0.00740741
GSM4775569	C15	Alzheimer	10	663	0.015083
76647134	C15	Alzheimer	18	801	0.0224719
20963866	C15	Alzheimer	2	509	0.00392927
20282398	C15	Alzheimer	8	604	0.013245
GSM4775570	C15	Alzheimer	13	1473	0.00882553
20978133	C15	Alzheimer	9	641	0.0140406
20170043	C15	Alzheimer	21	1813	0.011583
20173942	C15	Alzheimer	5	548	0.00912409
20261901	C15	Alzheimer	22	957	0.0229885
21135554	C15	Alzheimer	10	1167	0.00856898
21189544	C15	Alzheimer	23	1220	0.0188525
GSM4775562	C15	Alzheimer	82	3834	0.0213876
11310718	C15	Alzheimer	1	262	0.00381679
11630705	C15	Alzheimer	14	618	0.0226537
11200645	C15	Alzheimer	8	481	0.016632
GSM4775571	C15	Alzheimer	55	2540	0.0216535
GSM4775564	C15	Alzheimer	174	5007	0.0347513
10222853	C15	Alzheimer	9	813	0.0110701
10290265	C15	Alzheimer	13	1824	0.00712719
11302830	C15	Alzheimer	1	217	0.00460829
11609672	C15	Alzheimer	18	588	0.0306122
11159965	C15	Alzheimer	11	955	0.0115183
11345331	C15	Alzheimer	6	622	0.0096463
10248033	C15	Alzheimer	8	847	0.0094451
10101327	C15	Alzheimer	7	426	0.0164319
GSM4775568	C15	Alzheimer	139	7454	0.0186477
GSM4775577	C15	Control	83	3958	0.0209702
20956867	C15	Control	1	292	0.00342466
GSM4775578	C15	Control	146	4900	0.0297959
20254740	C15	Control	12	1161	0.0103359
20179164	C15	Control	7	402	0.0174129
20249897	C15	Control	3	528	0.00568182
20275399	C15	Control	3	586	0.00511945
21142003	C15	Control	10	662	0.0151057
20104101	C15	Control	9	630	0.0142857
20149910	C15	Control	8	639	0.0125196
20207013	C15	Control	17	1264	0.0134494
20977678	C15	Control	13	899	0.0144605
21126823	C15	Control	21	1050	0.02
21412626	C15	Control	18	597	0.0301508
GSM4775581	C15	Control	82	2994	0.0273881
10288185	C15	Control	32	1534	0.0208605
GSM4775580	C15	Control	102	5862	0.0174002
10514454	C15	Control	5	610	0.00819672
10261026	C15	Control	10	830	0.0120482
10101291	C15	Control	10	1125	0.00888889
10536568	C15	Control	7	1009	0.00693756
GSM4775576	C15	Control	103	4984	0.0206661
11399871	C15	Control	5	408	0.0122549
11399321	C15	Control	7	433	0.0161663
GSM4775575	C15	Control	8	710	0.0112676
11072071	C15	Control	10	726	0.0137741
GSM4775579	C15	Control	20	2022	0.0098912
11342432	C15	Control	12	724	0.0165746
GSM4775574	C15	Control	31	2349	0.0131971
GSM5171528	C15	Control	1	1145	0.000873362
GSM4775573	C15	Control	34	2158	0.0157553
