# Supplementary material for: Neuronal cell cycle reentry events in the aging brain are more prevalent in neurodegeneration and lead to cellular senescence
Source: PLoS Biol. 2024 Apr 23;22(4):e3002559. doi: 10.1371/journal.pbio.3002559 (PMC11037540; doi:10.1371/journal.pbio.3002559)
Supplement: S1 Data files — (ZIP) [file pbio.3002559.s034.zip › Data_S19_Fig.xlsx]

## Sheet: Figure S19
Figure S19
Script: cellNumberVariation.code.R
Sample	Cluster	CogdxScore	Number	SampleNumber	Ratio
10101291	C0	2	37	1125	0.0328889
10101327	C0	4	65	426	0.152582
10102206	C0	4	5	103	0.0485437
10222853	C0	4	144	813	0.177122
10248033	C0	4	168	847	0.198347
10260309	C0	1	89	412	0.216019
10261026	C0	1	120	830	0.144578
10288185	C0	2	121	1534	0.0788787
10290265	C0	1	14	1824	0.00767544
10514454	C0	1	90	610	0.147541
10536568	C0	1	134	1009	0.132805
11072071	C0	1	130	726	0.179063
11159965	C0	4	81	955	0.0848168
11200645	C0	1	69	481	0.143451
11302830	C0	4	12	217	0.0552995
11310718	C0	2	61	262	0.232824
11336574	C0	4	1	119	0.00840336
11342432	C0	1	215	724	0.296961
11345331	C0	4	154	622	0.247588
11399321	C0	3	25	433	0.0577367
11399871	C0	4	101	408	0.247549
11409232	C0	2	51	312	0.163462
11609672	C0	1	79	588	0.134354
11630705	C0	4	81	618	0.131068
20104101	C0	4	46	630	0.0730159
20112377	C0	4	123	663	0.18552
20149910	C0	1	29	639	0.0453834
20170043	C0	4	88	1813	0.0485383
20173942	C0	4	126	548	0.229927
20207013	C0	1	289	1264	0.228639
20249897	C0	2	61	528	0.11553
20254740	C0	3	31	1161	0.0267011
20261901	C0	4	179	957	0.187043
20282398	C0	2	117	604	0.193709
20956867	C0	1	61	292	0.208904
20963866	C0	4	108	509	0.212181
20977678	C0	2	66	899	0.0734149
20978133	C0	4	40	641	0.0624025
21126823	C0	2	167	1050	0.159048
21135554	C0	4	229	1167	0.19623
21142003	C0	1	150	662	0.226586
21159840	C0	4	3	628	0.00477707
21172121	C0	3	23	540	0.0425926
21189544	C0	4	145	1220	0.118852
21412626	C0	1	114	597	0.190955
76647134	C0	4	136	801	0.169788
10101291	C1	2	146	1125	0.129778
10101327	C1	4	53	426	0.124413
10102206	C1	4	4	103	0.038835
10222853	C1	4	129	813	0.158672
10248033	C1	4	69	847	0.081464
10260309	C1	1	44	412	0.106796
10261026	C1	1	119	830	0.143373
10288185	C1	2	250	1534	0.162973
10290265	C1	1	270	1824	0.148026
10514454	C1	1	71	610	0.116393
10536568	C1	1	146	1009	0.144698
11072071	C1	1	92	726	0.126722
11159965	C1	4	121	955	0.126702
11200645	C1	1	45	481	0.0935551
11302830	C1	4	34	217	0.156682
11310718	C1	2	20	262	0.0763359
11336574	C1	4	2	119	0.0168067
11342432	C1	1	115	724	0.15884
11345331	C1	4	109	622	0.175241
11399321	C1	3	65	433	0.150115
11399871	C1	4	43	408	0.105392
11409232	C1	2	23	312	0.0737179
11609672	C1	1	69	588	0.117347
11630705	C1	4	75	618	0.121359
20104101	C1	4	120	630	0.190476
20112377	C1	4	56	663	0.0844646
20149910	C1	1	89	639	0.13928
20170043	C1	4	311	1813	0.171539
20173942	C1	4	60	548	0.109489
20207013	C1	1	189	1264	0.149525
20249897	C1	2	70	528	0.132576
20254740	C1	3	177	1161	0.152455
20261901	C1	4	133	957	0.138976
20282398	C1	2	83	604	0.137417
20956867	C1	1	30	292	0.10274
20963866	C1	4	42	509	0.0825147
20977678	C1	2	156	899	0.173526
20978133	C1	4	110	641	0.171607
21126823	C1	2	190	1050	0.180952
21135554	C1	4	126	1167	0.107969
21142003	C1	1	71	662	0.107251
21159840	C1	4	126	628	0.200637
21172121	C1	3	85	540	0.157407
21189544	C1	4	180	1220	0.147541
21412626	C1	1	89	597	0.149079
76647134	C1	4	87	801	0.108614
10101291	C2	2	193	1125	0.171556
10101327	C2	4	43	426	0.100939
10102206	C2	4	2	103	0.0194175
10222853	C2	4	42	813	0.0516605
10248033	C2	4	114	847	0.134593
10260309	C2	1	15	412	0.0364078
10261026	C2	1	171	830	0.206024
10288185	C2	2	13	1534	0.00847458
10290265	C2	1	54	1824	0.0296053
10514454	C2	1	69	610	0.113115
10536568	C2	1	50	1009	0.049554
11072071	C2	1	149	726	0.205234
11159965	C2	4	96	955	0.100524
11200645	C2	1	21	481	0.043659
11302830	C2	4	6	217	0.0276498
11310718	C2	2	8	262	0.0305344
11336574	C2	4	5	119	0.0420168
11342432	C2	1	71	724	0.0980663
11345331	C2	4	26	622	0.0418006
11399321	C2	3	34	433	0.0785219
11399871	C2	4	70	408	0.171569
11409232	C2	2	59	312	0.189103
11609672	C2	1	115	588	0.195578
11630705	C2	4	37	618	0.0598706
20104101	C2	4	21	630	0.0333333
20112377	C2	4	55	663	0.0829563
20149910	C2	1	21	639	0.0328638
20170043	C2	4	245	1813	0.135135
20173942	C2	4	60	548	0.109489
20207013	C2	1	199	1264	0.157437
20249897	C2	2	103	528	0.195076
20254740	C2	3	112	1161	0.0964686
20261901	C2	4	104	957	0.108673
20282398	C2	2	66	604	0.109272
20956867	C2	1	59	292	0.202055
20963866	C2	4	24	509	0.0471513
20977678	C2	2	107	899	0.119021
20978133	C2	4	24	641	0.0374415
21126823	C2	2	123	1050	0.117143
21135554	C2	4	237	1167	0.203085
21142003	C2	1	76	662	0.114804
21159840	C2	4	8	628	0.0127389
21172121	C2	3	78	540	0.144444
21189544	C2	4	38	1220	0.0311475
21412626	C2	1	43	597	0.0720268
76647134	C2	4	90	801	0.11236
10101291	C3	2	426	1125	0.378667
10101327	C3	4	8	426	0.0187793
10222853	C3	4	10	813	0.0123001
10248033	C3	4	174	847	0.205431
10260309	C3	1	2	412	0.00485437
10261026	C3	1	69	830	0.0831325
10288185	C3	2	3	1534	0.00195567
10514454	C3	1	15	610	0.0245902
10536568	C3	1	16	1009	0.0158573
11072071	C3	1	26	726	0.0358127
11159965	C3	4	283	955	0.296335
11200645	C3	1	2	481	0.004158
11302830	C3	4	1	217	0.00460829
11310718	C3	2	6	262	0.0229008
11336574	C3	4	2	119	0.0168067
11342432	C3	1	10	724	0.0138122
11345331	C3	4	104	622	0.167203
11399321	C3	3	69	433	0.159353
11399871	C3	4	16	408	0.0392157
11409232	C3	2	1	312	0.00320513
11609672	C3	1	38	588	0.0646259
11630705	C3	4	175	618	0.283172
20104101	C3	4	11	630	0.0174603
20112377	C3	4	11	663	0.0165913
20149910	C3	1	3	639	0.00469484
20170043	C3	4	573	1813	0.316051
20173942	C3	4	124	548	0.226277
20207013	C3	1	21	1264	0.0166139
20249897	C3	2	11	528	0.0208333
20254740	C3	3	460	1161	0.39621
20261901	C3	4	120	957	0.125392
20282398	C3	2	10	604	0.0165563
20956867	C3	1	10	292	0.0342466
20963866	C3	4	41	509	0.0805501
20977678	C3	2	228	899	0.253615
20978133	C3	4	231	641	0.360374
21126823	C3	2	145	1050	0.138095
21135554	C3	4	154	1167	0.131962
21142003	C3	1	5	662	0.00755287
21172121	C3	3	186	540	0.344444
21189544	C3	4	20	1220	0.0163934
21412626	C3	1	19	597	0.0318258
76647134	C3	4	152	801	0.189763
10101291	C4	2	94	1125	0.0835556
10101327	C4	4	60	426	0.140845
10222853	C4	4	73	813	0.0897909
10248033	C4	4	52	847	0.0613932
10260309	C4	1	18	412	0.0436893
10261026	C4	1	71	830	0.0855422
10288185	C4	2	158	1534	0.102999
10290265	C4	1	323	1824	0.177083
10514454	C4	1	52	610	0.0852459
10536568	C4	1	39	1009	0.0386521
11072071	C4	1	69	726	0.0950413
11159965	C4	4	71	955	0.0743455
11200645	C4	1	48	481	0.0997921
11302830	C4	4	18	217	0.0829493
11310718	C4	2	8	262	0.0305344
11336574	C4	4	3	119	0.0252101
11342432	C4	1	34	724	0.0469613
11345331	C4	4	47	622	0.0755627
11399321	C4	3	51	433	0.117783
11399871	C4	4	37	408	0.0906863
11409232	C4	2	14	312	0.0448718
11609672	C4	1	45	588	0.0765306
11630705	C4	4	73	618	0.118123
20104101	C4	4	60	630	0.0952381
20112377	C4	4	32	663	0.0482655
20149910	C4	1	85	639	0.13302
20170043	C4	4	187	1813	0.103144
20173942	C4	4	31	548	0.0565693
20207013	C4	1	117	1264	0.0925633
20249897	C4	2	50	528	0.094697
20254740	C4	3	93	1161	0.0801034
20261901	C4	4	102	957	0.106583
20282398	C4	2	50	604	0.0827815
20956867	C4	1	26	292	0.0890411
20963866	C4	4	98	509	0.192534
20977678	C4	2	55	899	0.0611791
20978133	C4	4	55	641	0.0858034
21126823	C4	2	89	1050	0.0847619
21135554	C4	4	59	1167	0.050557
21142003	C4	1	87	662	0.13142
21159840	C4	4	29	628	0.0461783
21172121	C4	3	48	540	0.0888889
21189544	C4	4	154	1220	0.12623
21412626	C4	1	67	597	0.112228
76647134	C4	4	64	801	0.0799001
10101291	C5	2	8	1125	0.00711111
10101327	C5	4	38	426	0.0892019
10222853	C5	4	41	813	0.0504305
10248033	C5	4	113	847	0.133412
10260309	C5	1	34	412	0.0825243
10261026	C5	1	72	830	0.086747
10288185	C5	2	91	1534	0.059322
10514454	C5	1	111	610	0.181967
10536568	C5	1	40	1009	0.0396432
11072071	C5	1	49	726	0.0674931
11159965	C5	4	36	955	0.0376963
11200645	C5	1	56	481	0.116424
11302830	C5	4	33	217	0.152074
11310718	C5	2	25	262	0.0954198
11342432	C5	1	51	724	0.070442
11345331	C5	4	26	622	0.0418006
11399321	C5	3	22	433	0.0508083
11399871	C5	4	22	408	0.0539216
11409232	C5	2	63	312	0.201923
11609672	C5	1	48	588	0.0816327
11630705	C5	4	16	618	0.02589
20104101	C5	4	51	630	0.0809524
20112377	C5	4	120	663	0.180995
20149910	C5	1	37	639	0.057903
20170043	C5	4	9	1813	0.00496415
20173942	C5	4	15	548	0.0273723
20207013	C5	1	131	1264	0.103639
20249897	C5	2	46	528	0.0871212
20254740	C5	3	10	1161	0.00861326
20261901	C5	4	17	957	0.0177638
20282398	C5	2	52	604	0.0860927
20956867	C5	1	28	292	0.0958904
20963866	C5	4	17	509	0.0333988
20977678	C5	2	27	899	0.0300334
20978133	C5	4	5	641	0.00780031
21126823	C5	2	6	1050	0.00571429
21135554	C5	4	73	1167	0.0625536
21142003	C5	1	42	662	0.0634441
21172121	C5	3	4	540	0.00740741
21189544	C5	4	93	1220	0.0762295
21412626	C5	1	47	597	0.078727
76647134	C5	4	22	801	0.0274657
10101291	C6	2	70	1125	0.0622222
10101327	C6	4	14	426	0.0328638
10222853	C6	4	85	813	0.104551
10248033	C6	4	52	847	0.0613932
10260309	C6	1	21	412	0.0509709
10261026	C6	1	55	830	0.0662651
10288185	C6	2	137	1534	0.089309
10290265	C6	1	26	1824	0.0142544
10514454	C6	1	35	610	0.057377
10536568	C6	1	76	1009	0.0753221
11072071	C6	1	62	726	0.0853994
11159965	C6	4	88	955	0.0921466
11200645	C6	1	26	481	0.0540541
11302830	C6	4	17	217	0.078341
11310718	C6	2	42	262	0.160305
11342432	C6	1	25	724	0.0345304
11345331	C6	4	41	622	0.0659164
11399321	C6	3	42	433	0.0969977
11399871	C6	4	13	408	0.0318627
11409232	C6	2	7	312	0.0224359
11609672	C6	1	45	588	0.0765306
11630705	C6	4	26	618	0.0420712
20104101	C6	4	65	630	0.103175
20112377	C6	4	11	663	0.0165913
20149910	C6	1	55	639	0.086072
20170043	C6	4	53	1813	0.0292333
20173942	C6	4	32	548	0.0583942
20207013	C6	1	60	1264	0.0474684
20249897	C6	2	37	528	0.0700758
20254740	C6	3	83	1161	0.0714901
20261901	C6	4	76	957	0.0794148
20282398	C6	2	55	604	0.0910596
20956867	C6	1	26	292	0.0890411
20963866	C6	4	49	509	0.0962672
20977678	C6	2	53	899	0.0589544
20978133	C6	4	69	641	0.107644
21126823	C6	2	107	1050	0.101905
21135554	C6	4	106	1167	0.0908312
21142003	C6	1	22	662	0.0332326
21159840	C6	4	4	628	0.00636943
21172121	C6	3	15	540	0.0277778
21189544	C6	4	109	1220	0.0893443
21412626	C6	1	24	597	0.040201
76647134	C6	4	75	801	0.093633
10101291	C7	2	63	1125	0.056
10101327	C7	4	24	426	0.056338
10102206	C7	4	1	103	0.00970874
10222853	C7	4	26	813	0.0319803
10248033	C7	4	27	847	0.0318772
10260309	C7	1	23	412	0.0558252
10261026	C7	1	35	830	0.0421687
10288185	C7	2	56	1534	0.0365059
10290265	C7	1	24	1824	0.0131579
10514454	C7	1	29	610	0.047541
10536568	C7	1	79	1009	0.0782953
11072071	C7	1	35	726	0.0482094
11159965	C7	4	50	955	0.052356
11200645	C7	1	17	481	0.035343
11302830	C7	4	7	217	0.0322581
11310718	C7	2	9	262	0.0343511
11336574	C7	4	1	119	0.00840336
11342432	C7	1	31	724	0.0428177
11345331	C7	4	12	622	0.0192926
11399321	C7	3	26	433	0.0600462
11399871	C7	4	10	408	0.0245098
11409232	C7	2	19	312	0.0608974
11609672	C7	1	24	588	0.0408163
11630705	C7	4	22	618	0.0355987
20104101	C7	4	28	630	0.0444444
20112377	C7	4	33	663	0.0497738
20149910	C7	1	36	639	0.056338
20170043	C7	4	92	1813	0.0507446
20173942	C7	4	20	548	0.0364964
20207013	C7	1	47	1264	0.0371835
20249897	C7	2	32	528	0.0606061
20254740	C7	3	79	1161	0.0680448
20261901	C7	4	50	957	0.0522466
20282398	C7	2	26	604	0.0430464
20956867	C7	1	6	292	0.0205479
20963866	C7	4	10	509	0.0196464
20977678	C7	2	55	899	0.0611791
20978133	C7	4	16	641	0.024961
21126823	C7	2	51	1050	0.0485714
21135554	C7	4	62	1167	0.0531277
21142003	C7	1	22	662	0.0332326
21159840	C7	4	2	628	0.00318471
21172121	C7	3	25	540	0.0462963
21189544	C7	4	44	1220	0.0360656
21412626	C7	1	26	597	0.0435511
76647134	C7	4	32	801	0.0399501
10101291	C8	2	2	1125	0.00177778
10101327	C8	4	43	426	0.100939
10222853	C8	4	159	813	0.195572
10248033	C8	4	3	847	0.00354191
10260309	C8	1	138	412	0.334951
10261026	C8	1	12	830	0.0144578
10288185	C8	2	439	1534	0.28618
10514454	C8	1	71	610	0.116393
10536568	C8	1	322	1009	0.319128
11072071	C8	1	6	726	0.00826446
11159965	C8	4	15	955	0.0157068
11200645	C8	1	111	481	0.230769
11302830	C8	4	65	217	0.299539
11310718	C8	2	66	262	0.251908
11336574	C8	4	18	119	0.151261
11342432	C8	1	47	724	0.0649171
11345331	C8	4	15	622	0.0241158
11399321	C8	3	3	433	0.00692841
11399871	C8	4	31	408	0.0759804
11409232	C8	2	54	312	0.173077
11609672	C8	1	26	588	0.0442177
11630705	C8	4	3	618	0.00485437
20104101	C8	4	123	630	0.195238
20112377	C8	4	146	663	0.220211
20149910	C8	1	202	639	0.316119
20170043	C8	4	2	1813	0.00110314
20173942	C8	4	4	548	0.00729927
20207013	C8	1	33	1264	0.0261076
20249897	C8	2	56	528	0.106061
20254740	C8	3	2	1161	0.00172265
20261901	C8	4	43	957	0.0449321
20282398	C8	2	60	604	0.0993377
20956867	C8	1	3	292	0.010274
20963866	C8	4	8	509	0.0157171
20977678	C8	2	42	899	0.0467186
21126823	C8	2	28	1050	0.0266667
21135554	C8	4	13	1167	0.0111397
21142003	C8	1	79	662	0.119335
21159840	C8	4	1	628	0.00159236
21172121	C8	3	5	540	0.00925926
21189544	C8	4	256	1220	0.209836
21412626	C8	1	55	597	0.0921273
76647134	C8	4	8	801	0.00998752
10101291	C9	2	25	1125	0.0222222
10101327	C9	4	6	426	0.0140845
10102206	C9	4	3	103	0.0291262
10222853	C9	4	28	813	0.0344403
10248033	C9	4	13	847	0.0153483
10260309	C9	1	9	412	0.0218447
10261026	C9	1	21	830	0.0253012
10288185	C9	2	55	1534	0.035854
10290265	C9	1	48	1824	0.0263158
10514454	C9	1	13	610	0.0213115
10536568	C9	1	31	1009	0.0307235
11072071	C9	1	20	726	0.0275482
11159965	C9	4	45	955	0.0471204
11200645	C9	1	14	481	0.029106
11302830	C9	4	2	217	0.00921659
11342432	C9	1	62	724	0.0856354
11399321	C9	3	22	433	0.0508083
11399871	C9	4	16	408	0.0392157
11409232	C9	2	1	312	0.00320513
11609672	C9	1	14	588	0.0238095
11630705	C9	4	16	618	0.02589
20104101	C9	4	27	630	0.0428571
20112377	C9	4	10	663	0.015083
20149910	C9	1	20	639	0.0312989
20170043	C9	4	75	1813	0.0413679
20173942	C9	4	14	548	0.0255474
20207013	C9	1	22	1264	0.0174051
20249897	C9	2	13	528	0.0246212
20254740	C9	3	1	1161	0.000861326
20261901	C9	4	37	957	0.0386625
20282398	C9	2	21	604	0.0347682
20956867	C9	1	4	292	0.0136986
20963866	C9	4	13	509	0.0255403
20977678	C9	2	27	899	0.0300334
20978133	C9	4	34	641	0.0530421
21126823	C9	2	43	1050	0.0409524
21135554	C9	4	41	1167	0.0351328
21142003	C9	1	13	662	0.0196375
21159840	C9	4	11	628	0.0175159
21172121	C9	3	11	540	0.0203704
21189544	C9	4	49	1220	0.0401639
21412626	C9	1	6	597	0.0100503
76647134	C9	4	30	801	0.0374532
10101291	C10	2	1	1125	0.000888889
10101327	C10	4	2	426	0.00469484
10102206	C10	4	1	103	0.00970874
10222853	C10	4	5	813	0.00615006
10248033	C10	4	1	847	0.00118064
10260309	C10	1	4	412	0.00970874
10261026	C10	1	2	830	0.00240964
10288185	C10	2	14	1534	0.00912647
10290265	C10	1	1	1824	0.000548246
10514454	C10	1	2	610	0.00327869
10536568	C10	1	1	1009	0.00099108
11072071	C10	1	2	726	0.00275482
11200645	C10	1	3	481	0.00623701
11310718	C10	2	1	262	0.00381679
11336574	C10	4	1	119	0.00840336
11342432	C10	1	4	724	0.00552486
11345331	C10	4	1	622	0.00160772
11399321	C10	3	1	433	0.00230947
11399871	C10	4	3	408	0.00735294
11609672	C10	1	1	588	0.00170068
11630705	C10	4	1	618	0.00161812
20104101	C10	4	1	630	0.0015873
20112377	C10	4	1	663	0.0015083
20149910	C10	1	1	639	0.00156495
20170043	C10	4	4	1813	0.00220629
20207013	C10	1	6	1264	0.00474684
20261901	C10	4	4	957	0.00417973
20282398	C10	2	2	604	0.00331126
20977678	C10	2	1	899	0.00111235
21126823	C10	2	2	1050	0.00190476
21135554	C10	4	5	1167	0.00428449
21142003	C10	1	3	662	0.00453172
21159840	C10	4	1	628	0.00159236
21189544	C10	4	3	1220	0.00245902
21412626	C10	1	2	597	0.00335008
76647134	C10	4	2	801	0.00249688
10101291	C11	2	8	1125	0.00711111
10101327	C11	4	21	426	0.0492958
10102206	C11	4	3	103	0.0291262
10222853	C11	4	14	813	0.0172202
10248033	C11	4	7	847	0.00826446
10260309	C11	1	6	412	0.0145631
10261026	C11	1	26	830	0.0313253
10288185	C11	2	50	1534	0.0325945
10290265	C11	1	124	1824	0.0679825
10514454	C11	1	15	610	0.0245902
10536568	C11	1	15	1009	0.0148662
11072071	C11	1	30	726	0.0413223
11159965	C11	4	17	955	0.017801
11200645	C11	1	15	481	0.031185
11302830	C11	4	10	217	0.0460829
11310718	C11	2	3	262	0.0114504
11336574	C11	4	2	119	0.0168067
11342432	C11	1	9	724	0.0124309
11345331	C11	4	9	622	0.0144695
11399321	C11	3	21	433	0.0484988
11399871	C11	4	22	408	0.0539216
11409232	C11	2	7	312	0.0224359
11609672	C11	1	21	588	0.0357143
11630705	C11	4	30	618	0.0485437
20104101	C11	4	12	630	0.0190476
20112377	C11	4	6	663	0.00904977
20149910	C11	1	25	639	0.0391236
20170043	C11	4	48	1813	0.0264755
20173942	C11	4	9	548	0.0164234
20207013	C11	1	35	1264	0.0276899
20249897	C11	2	13	528	0.0246212
20254740	C11	3	29	1161	0.0249785
20261901	C11	4	15	957	0.015674
20282398	C11	2	21	604	0.0347682
20956867	C11	1	11	292	0.0376712
20963866	C11	4	42	509	0.0825147
20977678	C11	2	14	899	0.0155729
20978133	C11	4	11	641	0.0171607
21126823	C11	2	15	1050	0.0142857
21135554	C11	4	17	1167	0.0145673
21142003	C11	1	34	662	0.0513595
21159840	C11	4	8	628	0.0127389
21172121	C11	3	18	540	0.0333333
21189544	C11	4	23	1220	0.0188525
21412626	C11	1	24	597	0.040201
76647134	C11	4	20	801	0.0249688
10101291	C12	2	13	1125	0.0115556
10101327	C12	4	14	426	0.0328638
10222853	C12	4	13	813	0.0159902
10248033	C12	4	15	847	0.0177096
10260309	C12	1	2	412	0.00485437
10261026	C12	1	17	830	0.0204819
10288185	C12	2	31	1534	0.0202086
10290265	C12	1	69	1824	0.0378289
10514454	C12	1	8	610	0.0131148
10536568	C12	1	15	1009	0.0148662
11072071	C12	1	22	726	0.030303
11159965	C12	4	14	955	0.0146597
11200645	C12	1	11	481	0.022869
11302830	C12	4	2	217	0.00921659
11310718	C12	2	4	262	0.0152672
11336574	C12	4	4	119	0.0336134
11342432	C12	1	8	724	0.0110497
11345331	C12	4	18	622	0.0289389
11399321	C12	3	15	433	0.034642
11399871	C12	4	7	408	0.0171569
11409232	C12	2	3	312	0.00961538
11609672	C12	1	20	588	0.0340136
11630705	C12	4	14	618	0.0226537
20104101	C12	4	15	630	0.0238095
20112377	C12	4	22	663	0.0331825
20149910	C12	1	12	639	0.0187793
20170043	C12	4	35	1813	0.019305
20173942	C12	4	10	548	0.0182482
20207013	C12	1	29	1264	0.022943
20249897	C12	2	13	528	0.0246212
20254740	C12	3	17	1161	0.0146425
20261901	C12	4	19	957	0.0198537
20282398	C12	2	10	604	0.0165563
20956867	C12	1	4	292	0.0136986
20963866	C12	4	20	509	0.0392927
20977678	C12	2	19	899	0.0211346
20978133	C12	4	8	641	0.0124805
21126823	C12	2	16	1050	0.0152381
21135554	C12	4	13	1167	0.0111397
21142003	C12	1	15	662	0.0226586
21159840	C12	4	11	628	0.0175159
21172121	C12	3	13	540	0.0240741
21189544	C12	4	25	1220	0.0204918
21412626	C12	1	21	597	0.0351759
76647134	C12	4	14	801	0.0174782
10101291	C13	2	20	1125	0.0177778
10101327	C13	4	18	426	0.0422535
10222853	C13	4	24	813	0.0295203
10248033	C13	4	10	847	0.0118064
10260309	C13	1	5	412	0.0121359
10261026	C13	1	17	830	0.0204819
10288185	C13	2	44	1534	0.0286832
10290265	C13	1	21	1824	0.0115132
10514454	C13	1	12	610	0.0196721
10536568	C13	1	27	1009	0.0267592
11072071	C13	1	14	726	0.0192837
11159965	C13	4	16	955	0.0167539
11200645	C13	1	17	481	0.035343
11302830	C13	4	3	217	0.0138249
11310718	C13	2	4	262	0.0152672
11336574	C13	4	2	119	0.0168067
11342432	C13	1	22	724	0.0303867
11345331	C13	4	19	622	0.0305466
11399321	C13	3	15	433	0.034642
11399871	C13	4	6	408	0.0147059
11409232	C13	2	7	312	0.0224359
11609672	C13	1	16	588	0.0272109
11630705	C13	4	10	618	0.0161812
20104101	C13	4	25	630	0.0396825
20112377	C13	4	14	663	0.0211161
20149910	C13	1	8	639	0.0125196
20170043	C13	4	55	1813	0.0303365
20173942	C13	4	22	548	0.040146
20207013	C13	1	38	1264	0.0300633
20249897	C13	2	12	528	0.0227273
20254740	C13	3	9	1161	0.00775194
20261901	C13	4	27	957	0.0282132
20282398	C13	2	10	604	0.0165563
20956867	C13	1	5	292	0.0171233
20963866	C13	4	15	509	0.0294695
20977678	C13	2	24	899	0.0266963
20978133	C13	4	19	641	0.0296412
21126823	C13	2	37	1050	0.0352381
21135554	C13	4	12	1167	0.0102828
21142003	C13	1	19	662	0.0287009
21159840	C13	4	1	628	0.00159236
21172121	C13	3	18	540	0.0333333
21189544	C13	4	39	1220	0.0319672
21412626	C13	1	23	597	0.038526
76647134	C13	4	23	801	0.0287141
10101291	C14	2	9	1125	0.008
10101327	C14	4	10	426	0.0234742
10102206	C14	4	2	103	0.0194175
10222853	C14	4	11	813	0.0135301
10248033	C14	4	21	847	0.0247934
10260309	C14	1	2	412	0.00485437
10261026	C14	1	13	830	0.0156627
10288185	C14	2	40	1534	0.0260756
10290265	C14	1	57	1824	0.03125
10514454	C14	1	12	610	0.0196721
10536568	C14	1	11	1009	0.0109019
11072071	C14	1	10	726	0.0137741
11159965	C14	4	11	955	0.0115183
11200645	C14	1	18	481	0.037422
11302830	C14	4	6	217	0.0276498
11310718	C14	2	4	262	0.0152672
11336574	C14	4	1	119	0.00840336
11342432	C14	1	8	724	0.0110497
11345331	C14	4	35	622	0.0562701
11399321	C14	3	15	433	0.034642
11399871	C14	4	6	408	0.0147059
11409232	C14	2	3	312	0.00961538
11609672	C14	1	9	588	0.0153061
11630705	C14	4	25	618	0.0404531
20104101	C14	4	16	630	0.0253968
20112377	C14	4	16	663	0.0241327
20149910	C14	1	8	639	0.0125196
20170043	C14	4	15	1813	0.00827358
20173942	C14	4	16	548	0.0291971
20207013	C14	1	31	1264	0.0245253
20249897	C14	2	8	528	0.0151515
20254740	C14	3	46	1161	0.039621
20261901	C14	4	9	957	0.00940439
20282398	C14	2	13	604	0.0215232
20956867	C14	1	18	292	0.0616438
20963866	C14	4	20	509	0.0392927
20977678	C14	2	12	899	0.0133482
20978133	C14	4	10	641	0.0156006
21126823	C14	2	10	1050	0.00952381
21135554	C14	4	10	1167	0.00856898
21142003	C14	1	14	662	0.021148
21159840	C14	4	7	628	0.0111465
21172121	C14	3	7	540	0.012963
21189544	C14	4	19	1220	0.0155738
21412626	C14	1	19	597	0.0318258
76647134	C14	4	28	801	0.0349563
10101291	C15	2	10	1125	0.00888889
10101327	C15	4	7	426	0.0164319
10222853	C15	4	9	813	0.0110701
10248033	C15	4	8	847	0.0094451
10261026	C15	1	10	830	0.0120482
10288185	C15	2	32	1534	0.0208605
10290265	C15	1	13	1824	0.00712719
10514454	C15	1	5	610	0.00819672
10536568	C15	1	7	1009	0.00693756
11072071	C15	1	10	726	0.0137741
11159965	C15	4	11	955	0.0115183
11200645	C15	1	8	481	0.016632
11302830	C15	4	1	217	0.00460829
11310718	C15	2	1	262	0.00381679
11342432	C15	1	12	724	0.0165746
11345331	C15	4	6	622	0.0096463
11399321	C15	3	7	433	0.0161663
11399871	C15	4	5	408	0.0122549
11609672	C15	1	18	588	0.0306122
11630705	C15	4	14	618	0.0226537
20104101	C15	4	9	630	0.0142857
20112377	C15	4	7	663	0.0105581
20149910	C15	1	8	639	0.0125196
20170043	C15	4	21	1813	0.011583
20173942	C15	4	5	548	0.00912409
20207013	C15	1	17	1264	0.0134494
20249897	C15	2	3	528	0.00568182
20254740	C15	3	12	1161	0.0103359
20261901	C15	4	22	957	0.0229885
20282398	C15	2	8	604	0.013245
20956867	C15	1	1	292	0.00342466
20963866	C15	4	2	509	0.00392927
20977678	C15	2	13	899	0.0144605
20978133	C15	4	9	641	0.0140406
21126823	C15	2	21	1050	0.02
21135554	C15	4	10	1167	0.00856898
21142003	C15	1	10	662	0.0151057
21172121	C15	3	4	540	0.00740741
21189544	C15	4	23	1220	0.0188525
21412626	C15	1	18	597	0.0301508
76647134	C15	4	18	801	0.0224719
