# Supplementary material for: Neuronal cell cycle reentry events in the aging brain are more prevalent in neurodegeneration and lead to cellular senescence
Source: PLoS Biol. 2024 Apr 23;22(4):e3002559. doi: 10.1371/journal.pbio.3002559 (PMC11037540; doi:10.1371/journal.pbio.3002559)
Supplement: S1 Data files — (ZIP) [file pbio.3002559.s034.zip › Data_S20_Fig.xlsx]

## Sheet: Figure S20B
Figure S20B
Script: Parkinson.DapomineSenescence.Code.R
Phase	CurrentCluster	OtherClusters	-LOG10(pvalue)		Phase	CurrentCluster	OtherClusters	-LOG10(pvalue)		Phase	CurrentCluster	OtherClusters	-LOG10(pvalue)		Phase	CurrentCluster	OtherClusters	-LOG10(pvalue)		Phase	CurrentCluster	OtherClusters	-LOG10(pvalue)
G1/S	0	0	0		G2/M	0	0	0		G2	0	0	0		M/G1	0	0	0		S	0	0	0
G1/S	1	0	9.40596		G2/M	1	0	0		G2	1	0	0.278601		M/G1	1	0	74.373		S	1	0	0
G1/S	2	0	35.2524		G2/M	2	0	249.074		G2	2	0	0		M/G1	2	0	500		S	2	0	0
G1/S	3	0	3.40691		G2/M	3	0	0		G2	3	0	20.2337		M/G1	3	0	0		S	3	0	10.8866
G1/S	4	0	0		G2/M	4	0	0		G2	4	0	74.1511		M/G1	4	0	61.8409		S	4	0	0
G1/S	5	0	71.5825		G2/M	5	0	137.856		G2	5	0	4.01256		M/G1	5	0	280.95		S	5	0	28.0479
G1/S	6	0	0		G2/M	6	0	0		G2	6	0	0		M/G1	6	0	0.319862		S	6	0	0
G1/S	7	0	0		G2/M	7	0	4.58584		G2	7	0	130.742		M/G1	7	0	122.275		S	7	0	0
G1/S	8	0	1.74521		G2/M	8	0	0		G2	8	0	0		M/G1	8	0	2.25223		S	8	0	0
G1/S	0	1	0		G2/M	0	1	2.91623		G2	0	1	0		M/G1	0	1	0		S	0	1	97.3453
G1/S	1	1	0		G2/M	1	1	0		G2	1	1	0		M/G1	1	1	0		S	1	1	0
G1/S	2	1	8.3687		G2/M	2	1	209.552		G2	2	1	0		M/G1	2	1	500		S	2	1	0
G1/S	3	1	0		G2/M	3	1	0		G2	3	1	13.9673		M/G1	3	1	0		S	3	1	99.2014
G1/S	4	1	0		G2/M	4	1	0		G2	4	1	55.4605		M/G1	4	1	0.411721		S	4	1	0
G1/S	5	1	26.2871		G2/M	5	1	122.867		G2	5	1	2.50027		M/G1	5	1	74.8609		S	5	1	134.993
G1/S	6	1	0		G2/M	6	1	0		G2	6	1	0		M/G1	6	1	0		S	6	1	23.8681
G1/S	7	1	0		G2/M	7	1	7.41499		G2	7	1	108.652		M/G1	7	1	36.2823		S	7	1	0
G1/S	8	1	0.351132		G2/M	8	1	0		G2	8	1	0		M/G1	8	1	0		S	8	1	1.06876
G1/S	0	2	0		G2/M	0	2	0		G2	0	2	3.13458		M/G1	0	2	0		S	0	2	130.088
G1/S	1	2	0		G2/M	1	2	0		G2	1	2	3.159		M/G1	1	2	0		S	1	2	7.0442
G1/S	2	2	0		G2/M	2	2	0		G2	2	2	0		M/G1	2	2	0		S	2	2	0
G1/S	3	2	0		G2/M	3	2	0		G2	3	2	24.2498		M/G1	3	2	0		S	3	2	122.471
G1/S	4	2	0		G2/M	4	2	0		G2	4	2	68.751		M/G1	4	2	0		S	4	2	0
G1/S	5	2	5.53359		G2/M	5	2	0		G2	5	2	8.39348		M/G1	5	2	0		S	5	2	156.893
G1/S	6	2	0		G2/M	6	2	0		G2	6	2	0.0749064		M/G1	6	2	0		S	6	2	39.9068
G1/S	7	2	0		G2/M	7	2	0		G2	7	2	118.022		M/G1	7	2	0		S	7	2	0
G1/S	8	2	0.598112		G2/M	8	2	0		G2	8	2	0		M/G1	8	2	0		S	8	2	2.97087
G1/S	0	3	0		G2/M	0	3	5.00893		G2	0	3	0		M/G1	0	3	1.21646		S	0	3	0
G1/S	1	3	1.07645		G2/M	1	3	0.716399		G2	1	3	0		M/G1	1	3	52.4101		S	1	3	0
G1/S	2	3	11.7612		G2/M	2	3	189.194		G2	2	3	0		M/G1	2	3	500		S	2	3	0
G1/S	3	3	0		G2/M	3	3	0		G2	3	3	0		M/G1	3	3	0		S	3	3	0
G1/S	4	3	0		G2/M	4	3	0		G2	4	3	14.7509		M/G1	4	3	49.5689		S	4	3	0
G1/S	5	3	32.6989		G2/M	5	3	127.072		G2	5	3	0		M/G1	5	3	202.692		S	5	3	3.42029
G1/S	6	3	0		G2/M	6	3	0.044107		G2	6	3	0		M/G1	6	3	1.23178		S	6	3	0
G1/S	7	3	0		G2/M	7	3	9.72903		G2	7	3	62.137		M/G1	7	3	103.123		S	7	3	0
G1/S	8	3	0.65207		G2/M	8	3	0		G2	8	3	0		M/G1	8	3	2.98587		S	8	3	0
G1/S	0	4	0.026051		G2/M	0	4	6.39067		G2	0	4	0		M/G1	0	4	0		S	0	4	110.976
G1/S	1	4	5.12741		G2/M	1	4	1.45096		G2	1	4	0		M/G1	1	4	0		S	1	4	6.32907
G1/S	2	4	20.019		G2/M	2	4	180.213		G2	2	4	0		M/G1	2	4	257.458		S	2	4	0.00928066
G1/S	3	4	2.1202		G2/M	3	4	0.324354		G2	3	4	0		M/G1	3	4	0		S	3	4	112.52
G1/S	4	4	0		G2/M	4	4	0		G2	4	4	0		M/G1	4	4	0		S	4	4	0
G1/S	5	4	43.5743		G2/M	5	4	116.946		G2	5	4	0		M/G1	5	4	58.1666		S	5	4	145.106
G1/S	6	4	0		G2/M	6	4	0.392994		G2	6	4	0		M/G1	6	4	0		S	6	4	38.8684
G1/S	7	4	0		G2/M	7	4	10.4552		G2	7	4	23.9039		M/G1	7	4	30.3506		S	7	4	0
G1/S	8	4	1.67872		G2/M	8	4	0		G2	8	4	0		M/G1	8	4	0		S	8	4	2.93467
G1/S	0	5	0		G2/M	0	5	0		G2	0	5	0		M/G1	0	5	0		S	0	5	0
G1/S	1	5	0		G2/M	1	5	0		G2	1	5	0		M/G1	1	5	0		S	1	5	0
G1/S	2	5	0		G2/M	2	5	16.5586		G2	2	5	0		M/G1	2	5	110.348		S	2	5	0
G1/S	3	5	0		G2/M	3	5	0		G2	3	5	5.23816		M/G1	3	5	0		S	3	5	0
G1/S	4	5	0		G2/M	4	5	0		G2	4	5	32.7033		M/G1	4	5	0		S	4	5	0
G1/S	5	5	0		G2/M	5	5	0		G2	5	5	0		M/G1	5	5	0		S	5	5	0
G1/S	6	5	0		G2/M	6	5	0		G2	6	5	0		M/G1	6	5	0		S	6	5	0
G1/S	7	5	0		G2/M	7	5	0		G2	7	5	84.8689		M/G1	7	5	0.0329214		S	7	5	0
G1/S	8	5	0		G2/M	8	5	0		G2	8	5	0		M/G1	8	5	0		S	8	5	0
G1/S	0	6	4.34492		G2/M	0	6	2.8266		G2	0	6	2.21144		M/G1	0	6	0		S	0	6	2.6446
G1/S	1	6	13.0901		G2/M	1	6	0.375209		G2	1	6	2.42862		M/G1	1	6	25.3098		S	1	6	0
G1/S	2	6	30.1028		G2/M	2	6	119.594		G2	2	6	0		M/G1	2	6	258.214		S	2	6	0
G1/S	3	6	9.012		G2/M	3	6	0		G2	3	6	18.2705		M/G1	3	6	0		S	3	6	12.638
G1/S	4	6	3.30754		G2/M	4	6	0		G2	4	6	48.5267		M/G1	4	6	27.0133		S	4	6	0
G1/S	5	6	59.3788		G2/M	5	6	85.9403		G2	5	6	6.65424		M/G1	5	6	130.672		S	5	6	25.0681
G1/S	6	6	0		G2/M	6	6	0		G2	6	6	0		M/G1	6	6	0		S	6	6	0
G1/S	7	6	0.470312		G2/M	7	6	7.32992		G2	7	6	96.3864		M/G1	7	6	72.7325		S	7	6	0
G1/S	8	6	3.30354		G2/M	8	6	0		G2	8	6	0		M/G1	8	6	1.41266		S	8	6	0
G1/S	0	7	1.73431		G2/M	0	7	0		G2	0	7	0		M/G1	0	7	0		S	0	7	96.4093
G1/S	1	7	7.50858		G2/M	1	7	0		G2	1	7	0		M/G1	1	7	0		S	1	7	14.4009
G1/S	2	7	19.8063		G2/M	2	7	60.9859		G2	2	7	0		M/G1	2	7	55.4703		S	2	7	3.53252
G1/S	3	7	4.76167		G2/M	3	7	0		G2	3	7	0		M/G1	3	7	0		S	3	7	103.645
G1/S	4	7	1.35422		G2/M	4	7	0		G2	4	7	0		M/G1	4	7	0		S	4	7	3.44788
G1/S	5	7	39.7446		G2/M	5	7	31.2752		G2	5	7	0		M/G1	5	7	0		S	5	7	128.941
G1/S	6	7	0		G2/M	6	7	0		G2	6	7	0		M/G1	6	7	0		S	6	7	49.3903
G1/S	7	7	0		G2/M	7	7	0		G2	7	7	0		M/G1	7	7	0		S	7	7	0
G1/S	8	7	2.51884		G2/M	8	7	0		G2	8	7	0		M/G1	8	7	0		S	8	7	4.96233
G1/S	0	8	0		G2/M	0	8	7.22601		G2	0	8	2.88296		M/G1	0	8	0		S	0	8	3.69976
G1/S	1	8	0		G2/M	1	8	4.65121		G2	1	8	2.6157		M/G1	1	8	2.11033		S	1	8	0
G1/S	2	8	0		G2/M	2	8	43.7955		G2	2	8	1.20172		M/G1	2	8	67.6528		S	2	8	0
G1/S	3	8	0		G2/M	3	8	4.0068		G2	3	8	7.79126		M/G1	3	8	0		S	3	8	6.75617
G1/S	4	8	0		G2/M	4	8	3.07912		G2	4	8	16.3047		M/G1	4	8	2.54409		S	4	8	0
G1/S	5	8	2.67458		G2/M	5	8	32.1151		G2	5	8	4.89244		M/G1	5	8	22.1204		S	5	8	10.0752
G1/S	6	8	0		G2/M	6	8	3.91845		G2	6	8	1.44119		M/G1	6	8	0		S	6	8	1.72147
G1/S	7	8	0		G2/M	7	8	8.77845		G2	7	8	31.8197		M/G1	7	8	16.7031		S	7	8	0
G1/S	8	8	0		G2/M	8	8	0		G2	8	8	0		M/G1	8	8	0		S	8	8	0

## Sheet: Figure S20E
Figure S20E
Script: Parkinson.DapomineSenescence.Code.R
Symbol	clusterId	avg.exp	pct.exp	avg.exp.scaled	Group
MT-CYB	4	28.635	99.8941	0.59747	Up
MT-CYB	7	33.5043	100	1.60756	Up
MT-CYB	6	16.5012	100	-1.9196	Up
MT-CYB	5	24.4446	100	-0.271801	Up
MT-CYB	8	27.6159	91.9881	0.386057	Up
MT-CYB	3	28.7772	100	0.626955	Up
MT-CYB	2	24.4358	100	-0.273635	Up
MT-CYB	0	21.7852	99.86	-0.823467	Up
MT-CYB	1	26.0945	99.9395	0.070455	Up
GBE1	0	6.73743	98.3902	1.03423	Up
GBE1	3	1.26382	85.5734	-1.17248	Up
GBE1	8	5.10709	50.7418	0.376951	Up
GBE1	6	9.1795	99.2325	2.01876	Up
GBE1	4	2.39965	90.1006	-0.714568	Up
GBE1	1	3.78054	94.7973	-0.157856	Up
GBE1	2	2.95007	92.6706	-0.492664	Up
GBE1	5	3.77071	98.4925	-0.16182	Up
GBE1	7	2.35999	88.5428	-0.730557	Up
KLC1	0	1.44912	90.9011	-0.458391	Up
KLC1	7	1.86961	85.2058	-0.0935164	Up
KLC1	8	0.916487	20.178	-0.920568	Up
KLC1	2	4.31574	98.5965	2.02904	Up
KLC1	3	1.04535	81.3181	-0.808754	Up
KLC1	4	1.37761	81.207	-0.520442	Up
KLC1	1	2.2539	90.6534	0.239933	Up
KLC1	5	3.34441	99.8325	1.1862	Up
KLC1	6	1.22426	93.3114	-0.65351	Up
ZBTB7A	8	0.603263	13.3531	-1.24735	Up
ZBTB7A	2	0.666293	74.0741	-0.495117	Up
ZBTB7A	0	0.704991	80.2625	-0.0332751	Up
ZBTB7A	6	0.646511	89.364	-0.731208	Up
ZBTB7A	1	0.736617	73.8959	0.344174	Up
ZBTB7A	7	0.606764	75.3059	-1.20556	Up
ZBTB7A	5	0.832034	91.7365	1.48294	Up
ZBTB7A	4	0.766684	76.1249	0.703004	Up
ZBTB7A	3	0.806852	80.5916	1.1824	Up
ACADVL	2	0.735802	76.0234	1.30091	Up
ACADVL	0	0.610713	73.9633	0.567957	Up
ACADVL	4	0.355164	53.3616	-0.929435	Up
ACADVL	3	0.36991	60.301	-0.843027	Up
ACADVL	6	0.352266	69.7368	-0.946413	Up
ACADVL	1	0.61186	66.6364	0.574673	Up
ACADVL	8	0.419388	8.60534	-0.553115	Up
ACADVL	7	0.392321	60.9566	-0.711713	Up
ACADVL	5	0.776632	89.5031	1.54016	Up
SCOC	4	0.814638	70.9899	-0.339477	Up
SCOC	6	0.506468	80.4825	-0.86968	Up
SCOC	3	0.676467	74.2605	-0.577198	Up
SCOC	8	0.673487	13.3531	-0.582326	Up
SCOC	7	0.884763	72.0801	-0.218828	Up
SCOC	0	0.629825	73.9283	-0.657445	Up
SCOC	5	1.46803	96.2591	0.784683	Up
SCOC	1	1.09908	77.9492	0.149896	Up
SCOC	2	2.35481	92.2807	2.31038	Up
TSPAN13	4	0.447007	60.4553	0.248416	Up
TSPAN13	5	0.482097	77.0519	0.502246	Up
TSPAN13	7	0.390488	59.6218	-0.160422	Up
TSPAN13	6	0.332171	73.3553	-0.582263	Up
TSPAN13	8	0.24712	5.34125	-1.19749	Up
TSPAN13	3	0.341221	59.6783	-0.516798	Up
TSPAN13	2	0.728177	74.269	2.2823	Up
TSPAN13	0	0.324424	56.7104	-0.638304	Up
TSPAN13	1	0.42128	56.6243	0.0623165	Up
TMEM87B	3	0.357303	58.7961	-0.806038	Up
TMEM87B	5	0.40591	73.0877	-0.252655	Up
TMEM87B	6	0.421166	76.9737	-0.07896	Up
TMEM87B	8	0.358748	7.4184	-0.789579	Up
TMEM87B	4	0.416151	57.279	-0.136055	Up
TMEM87B	2	0.481852	65.731	0.611941	Up
TMEM87B	7	0.62194	71.1902	2.20683	Up
TMEM87B	1	0.460309	59.3466	0.366675	Up
TMEM87B	0	0.329536	56.133	-1.12216	Up
ADPGK	0	0.259287	50.6037	-0.384109	Up
ADPGK	8	0.295901	6.23145	1.1378	Up
ADPGK	4	0.237294	45.4209	-1.29828	Up
ADPGK	2	0.285408	52.2417	0.701642	Up
ADPGK	1	0.283142	46.6727	0.607457	Up
ADPGK	6	0.248144	65.3509	-0.84731	Up
ADPGK	7	0.28623	52.0578	0.735806	Up
ADPGK	5	0.287776	66.6667	0.800105	Up
ADPGK	3	0.233569	49.1956	-1.45311	Up
TOLLIP	3	0.215562	47.068	-0.704713	Up
TOLLIP	2	0.638463	71.6179	2.28793	Up
TOLLIP	1	0.306637	47.1869	-0.0602206	Up
TOLLIP	0	0.247516	48.4689	-0.478593	Up
TOLLIP	4	0.241255	43.8327	-0.522896	Up
TOLLIP	7	0.247326	49.8331	-0.479931	Up
TOLLIP	5	0.449394	77.7219	0.949991	Up
TOLLIP	6	0.207937	59.5395	-0.758667	Up
TOLLIP	8	0.282235	6.23145	-0.232905	Up
PLXNA3	6	0.151364	48.136	-0.776264	Up
PLXNA3	7	0.214939	45.1613	0.521867	Up
PLXNA3	4	0.16595	33.7215	-0.47843	Up
PLXNA3	5	0.25639	61.8649	1.36823	Up
PLXNA3	2	0.205731	41.7934	0.33384	Up
PLXNA3	0	0.214101	43.832	0.504756	Up
PLXNA3	8	0.133859	3.56083	-1.13369	Up
PLXNA3	3	0.117998	31.4478	-1.45754	Up
PLXNA3	1	0.244097	41.6213	1.11723	Up
DYNLT3	6	0.225986	57.1272	-0.750691	Up
DYNLT3	8	0.274444	6.82493	-0.573227	Up
DYNLT3	5	0.680973	83.0821	0.915573	Up
DYNLT3	7	0.571425	62.6251	0.514383	Up
DYNLT3	4	0.334326	50.2382	-0.353925	Up
DYNLT3	0	0.216921	43.2371	-0.78389	Up
DYNLT3	1	0.335748	47.1869	-0.348717	Up
DYNLT3	2	1.01471	78.5185	2.13779	Up
DYNLT3	3	0.224182	47.4312	-0.757298	Up
DDA1	6	0.113623	39.364	-0.879597	Up
DDA1	8	0.287443	6.23145	-0.212382	Up
DDA1	7	0.301928	47.6085	-0.156779	Up
DDA1	0	0.189773	39.2826	-0.587292	Up
DDA1	3	0.155512	36.6892	-0.718803	Up
DDA1	1	0.342527	48.4876	-0.000940815	Up
DDA1	5	0.520577	82.5237	0.682509	Up
DDA1	4	0.214937	38.9624	-0.4907	Up
DDA1	2	0.958629	78.9474	2.36399	Up
CHMP5	5	0.229999	57.9564	0.194617	Up
CHMP5	3	0.144683	36.4297	-0.547635	Up
CHMP5	1	0.205636	37.4471	-0.0173422	Up
CHMP5	2	0.494312	63.8207	2.49414	Up
CHMP5	7	0.21844	43.604	0.0940483	Up
CHMP5	6	0.15369	47.9167	-0.469278	Up
CHMP5	4	0.178652	36.2626	-0.252107	Up
CHMP5	0	0.135441	31.8285	-0.628041	Up
CHMP5	8	0.107814	2.96736	-0.868403	Up
ZNHIT1	6	0.0980842	35.1974	-0.605379	Up
ZNHIT1	7	0.187034	36.1513	-0.27659	Up
ZNHIT1	3	0.115616	31.2922	-0.540577	Up
ZNHIT1	8	0.13716	3.56083	-0.460941	Up
ZNHIT1	1	0.221244	37.2353	-0.150138	Up
ZNHIT1	0	0.131969	30.5687	-0.48013	Up
ZNHIT1	5	0.401573	72.4176	0.516419	Up
ZNHIT1	2	0.93955	77.5439	2.5	Up
ZNHIT1	4	0.124528	27.5807	-0.507634	Up
P4HA2	2	0.252927	46.9396	1.03337	Up
P4HA2	3	0.18925	42.0343	-0.0380112	Up
P4HA2	4	0.223094	42.4563	0.531416	Up
P4HA2	1	0.162636	31.2765	-0.485797	Up
P4HA2	5	0.20484	54.1597	0.224296	Up
P4HA2	6	0.17003	50.4386	-0.361394	Up
P4HA2	0	0.124287	29.9388	-1.13104	Up
P4HA2	7	0.291539	53.6151	1.68303	Up
P4HA2	8	0.104981	2.07715	-1.45587	Up
UFM1	1	0.202345	36.7211	0.551842	Up
UFM1	2	0.265745	47.7973	1.74806	Up
UFM1	0	0.116142	29.0639	-1.0746	Up
UFM1	5	0.210528	55.4997	0.706234	Up
UFM1	4	0.184234	37.0037	0.210131	Up
UFM1	3	0.138699	35.3918	-0.648997	Up
UFM1	8	0.103052	2.67062	-1.32157	Up
UFM1	6	0.135897	46.4912	-0.701866	Up
UFM1	7	0.201228	41.4905	0.530769	Up
FAM214B	3	0.0606505	20.2906	-1.48092	Up
FAM214B	2	0.17494	39.2203	1.67364	Up
FAM214B	4	0.0886885	22.1281	-0.707036	Up
FAM214B	5	0.132589	44.1094	0.504681	Up
FAM214B	6	0.0879313	34.7588	-0.727936	Up
FAM214B	8	0.139175	2.67062	0.686459	Up
FAM214B	1	0.147984	28.7659	0.929611	Up
FAM214B	7	0.0982314	30.1446	-0.44364	Up
FAM214B	0	0.0985499	23.762	-0.434849	Up
TAF13	3	0.0890479	24.494	-0.686767	Up
TAF13	5	0.171745	51.703	0.822625	Up
TAF13	7	0.118081	31.0345	-0.156845	Up
TAF13	6	0.0917879	34.5395	-0.636756	Up
TAF13	8	0.0962147	2.67062	-0.555958	Up
TAF13	0	0.0880182	23.2721	-0.705561	Up
TAF13	2	0.255076	48.9669	2.34361	Up
TAF13	4	0.108105	25.1985	-0.338936	Up
TAF13	1	0.121995	26.5578	-0.0854113	Up
BCL2L2	6	0.111468	41.9956	-0.0971565	Up
BCL2L2	7	0.0976425	28.3648	-0.497227	Up
BCL2L2	2	0.195682	41.0916	2.3397	Up
BCL2L2	8	0.0983211	1.78042	-0.477593	Up
BCL2L2	4	0.117942	27.5807	0.0901737	Up
BCL2L2	5	0.138051	45.5611	0.67207	Up
BCL2L2	0	0.0816802	22.4147	-0.959123	Up
BCL2L2	1	0.103568	24.1984	-0.325752	Up
BCL2L2	3	0.0890766	27.5558	-0.745097	Up
POFUT2	6	0.0581392	25.3289	-1.1436	Up
POFUT2	5	0.109831	37.9676	0.599106	Up
POFUT2	0	0.0672654	18.1452	-0.835924	Up
POFUT2	8	0.0640518	1.48368	-0.944266	Up
POFUT2	7	0.0964089	25.3615	0.146597	Up
POFUT2	3	0.0677761	20.1868	-0.818708	Up
POFUT2	4	0.100289	22.9751	0.277412	Up
POFUT2	2	0.143423	32.4366	1.73158	Up
POFUT2	1	0.121361	25.4991	0.9878	Up
NOL3	1	0.103707	22.7163	-0.206768	Up
NOL3	7	0.12539	32.4805	0.0975263	Up
NOL3	0	0.0619834	17.0779	-0.792321	Up
NOL3	2	0.297738	50.7602	2.5	Up
NOL3	4	0.0985829	24.4574	-0.278686	Up
NOL3	3	0.0804405	22.8334	-0.533295	Up
NOL3	5	0.129535	42.1552	0.155699	Up
NOL3	6	0.0652516	25	-0.746456	Up
NOL3	8	0.103338	2.07715	-0.211952	Up
DGKA	7	0.0855817	23.1368	-0.14545	Up
DGKA	8	0.0391309	0.890208	-1.73291	Up
DGKA	5	0.0946045	32.2166	0.162902	Up
DGKA	0	0.0641963	17.0254	-0.876298	Up
DGKA	4	0.119084	27.2102	0.999476	Up
DGKA	6	0.0611588	25	-0.980103	Up
DGKA	1	0.112945	24.0169	0.789675	Up
DGKA	2	0.117914	28.0312	0.959511	Up
DGKA	3	0.113925	28.8531	0.823192	Up
B4GALT7	5	0.13903	43.8303	0.649276	Up
B4GALT7	7	0.0805676	22.9143	-0.163388	Up
B4GALT7	6	0.0484655	20.0658	-0.609628	Up
B4GALT7	3	0.0504049	15.672	-0.582669	Up
B4GALT7	0	0.0589047	16.0805	-0.464517	Up
B4GALT7	4	0.0614604	17.2049	-0.428991	Up
B4GALT7	8	0.0372572	0.890208	-0.76543	Up
B4GALT7	2	0.266349	46.9786	2.41909	Up
B4GALT7	1	0.0884551	19.4495	-0.0537466	Up
PLK3	2	0.0793893	21.4035	1.57402	Up
PLK3	3	0.0306724	10.794	-1.05166	Up
PLK3	4	0.0540606	14.2403	0.20889	Up
PLK3	6	0.0349255	14.1447	-0.822425	Up
PLK3	5	0.0508466	20.4913	0.0356652	Up
PLK3	0	0.0299955	8.69641	-1.08813	Up
PLK3	7	0.0772113	22.5806	1.45663	Up
PLK3	1	0.0549357	13.0067	0.256055	Up
PLK3	8	0.0396267	0.890208	-0.569046	Up
RAI14	8	0.0468903	0.890208	2.5	Up
RAI14	5	0.0270552	13.9587	0.0920286	Up
RAI14	7	0.0274026	8.89878	0.13435	Up
RAI14	1	0.018579	5.26316	-0.940489	Up
RAI14	0	0.0210372	6.21172	-0.641046	Up
RAI14	6	0.0231771	9.75877	-0.380378	Up
RAI14	3	0.0244724	8.77011	-0.222596	Up
RAI14	4	0.0228624	7.14664	-0.418706	Up
RAI14	2	0.0252211	7.91423	-0.13139	Up
SLC16A3	4	0.0399073	10.5347	-0.188794	Up
SLC16A3	6	0.0226292	9.86842	-0.530847	Up
SLC16A3	2	0.109579	24.8343	1.1905	Up
SLC16A3	3	0.0213123	8.04359	-0.556918	Up
SLC16A3	7	0.155961	32.9255	2.10872	Up
SLC16A3	0	0.0149859	4.8294	-0.68216	Up
SLC16A3	5	0.0353135	17.1971	-0.279736	Up
SLC16A3	8	0	0	-0.978835	Up
SLC16A3	1	0.0453056	11.9177	-0.0819246	Up
SLC10A3	0	0.00842569	2.53718	-0.584442	Up
SLC10A3	2	0.0268356	8.18713	1.35777	Up
SLC10A3	3	0.00470986	2.17955	-0.976456	Up
SLC10A3	1	0.013478	3.81125	-0.0514311	Up
SLC10A3	4	0.00810591	2.59397	-0.618178	Up
SLC10A3	8	0.0306847	0.593472	1.76385	Up
SLC10A3	7	0.0124465	5.1168	-0.16025	Up
SLC10A3	6	0.00355972	1.97368	-1.09779	Up
SLC10A3	5	0.0174436	9.1569	0.366932	Up
GDNF	2	0.0032096	0.740741	0.198552	Up
GDNF	0	0.00132549	0.472441	-0.435087	Up
GDNF	4	0.000860596	0.370566	-0.591436	Up
GDNF	6	0.00304587	0.986842	0.143488	Up
GDNF	5	0.00288544	1.78671	0.0895369	Up
GDNF	3	0.00136207	0.62273	-0.422784	Up
GDNF	7	0.00996895	3.33704	2.47178	Up
GDNF	1	0.000914868	0.211736	-0.573183	Up
GDNF	8	0	0	-0.880861	Up
CCND1	3	0.00273913	0.985989	0.359229	Up
CCND1	4	0.00355409	0.899947	1.07636	Up
CCND1	6	0.00291493	0.986842	0.513929	Up
CCND1	2	0.00320823	0.8577	0.772016	Up
CCND1	7	0.0021303	0.889878	-0.17652	Up
CCND1	0	0.00100402	0.40245	-1.1676	Up
CCND1	1	0.00258952	0.756201	0.227574	Up
CCND1	5	0.00283786	1.73088	0.446109	Up
CCND1	8	0	0	-2.0511	Up
PDLIM4	6	0.00108551	0.657895	-0.502203	Up
PDLIM4	5	0.00111788	0.893356	-0.497081	Up
PDLIM4	4	0.00248728	0.635257	-0.280394	Up
PDLIM4	2	0.00534607	1.63743	0.171969	Up
PDLIM4	8	0.0206929	0.296736	2.5	Up
PDLIM4	3	0.00110069	0.467047	-0.499801	Up
PDLIM4	0	0.00149856	0.349956	-0.436843	Up
PDLIM4	7	0.00166263	1.00111	-0.410883	Up
PDLIM4	1	0.003342	0.635209	-0.145146	Up
SUSD6	5	0	0	NA	Up
SUSD6	4	0	0	NA	Up
SUSD6	3	0	0	NA	Up
SUSD6	1	0	0	NA	Up
SUSD6	7	0	0	NA	Up
SUSD6	2	0	0	NA	Up
SUSD6	8	0	0	NA	Up
SUSD6	6	0	0	NA	Up
SUSD6	0	0	0	NA	Up
C2CD5	7	1.59738	91.6574	-0.269928	Down
C2CD5	6	1.77494	97.1491	0.800071	Down
C2CD5	4	1.7893	91.1064	0.886663	Down
C2CD5	5	1.69882	97.7108	0.341396	Down
C2CD5	1	1.79671	91.833	0.931323	Down
C2CD5	0	1.63643	94.6982	-0.0346164	Down
C2CD5	8	1.58013	27.003	-0.373922	Down
C2CD5	3	1.64837	91.5413	0.0373166	Down
C2CD5	2	1.25748	86.0429	-2.3183	Down
ARHGAP35	7	1.21623	88.4316	-0.564081	Down
ARHGAP35	8	1.27323	24.9258	-0.0726313	Down
ARHGAP35	6	1.2877	95.5044	0.0521419	Down
ARHGAP35	5	1.31886	96.5941	0.320779	Down
ARHGAP35	0	1.29134	92.1435	0.0835201	Down
ARHGAP35	2	1.03135	83.9766	-2.15823	Down
ARHGAP35	1	1.27723	87.4168	-0.0381835	Down
ARHGAP35	3	1.39625	90.1401	0.988062	Down
ARHGAP35	4	1.4427	89.3594	1.38862	Down
STAG1	3	1.54316	90.1401	0.791152	Down
STAG1	1	1.46015	87.931	0.444071	Down
STAG1	0	1.25194	89.0989	-0.426468	Down
STAG1	7	1.51818	89.6552	0.686707	Down
STAG1	2	1.03711	82.846	-1.32473	Down
STAG1	5	1.00504	90.7873	-1.45881	Down
STAG1	4	1.71136	89.783	1.49444	Down
STAG1	8	1.22423	23.1454	-0.542356	Down
STAG1	6	1.4343	95.5044	0.336004	Down
CNTLN	5	1.09374	93.0207	0.015215	Down
CNTLN	7	0.649878	73.7486	-1.95416	Down
CNTLN	8	1.17451	17.8042	0.373556	Down
CNTLN	3	1.24242	85.4177	0.674878	Down
CNTLN	4	1.43075	86.2361	1.51047	Down
CNTLN	0	1.11489	87.3316	0.109055	Down
CNTLN	6	1.11708	91.4474	0.118762	Down
CNTLN	1	1.14757	82.9401	0.254021	Down
CNTLN	2	0.841989	77.6608	-1.10179	Down
CREBBP	8	0.957141	18.3976	0.0542476	Down
CREBBP	1	0.947573	80.8832	-0.0316183	Down
CREBBP	7	0.911607	82.8699	-0.354391	Down
CREBBP	0	0.952023	86.3342	0.00831778	Down
CREBBP	2	0.716056	76.6082	-2.10938	Down
CREBBP	3	1.11598	88.6871	1.47972	Down
CREBBP	4	1.07262	82.5304	1.09061	Down
CREBBP	6	0.957627	91.6667	0.0586148	Down
CREBBP	5	0.929242	92.574	-0.196134	Down
SPATA6	5	1.18585	92.0715	0.637572	Down
SPATA6	6	0.853298	90.1316	-0.407895	Down
SPATA6	7	0.429123	64.0712	-1.7414	Down
SPATA6	2	0.840626	78.1676	-0.447735	Down
SPATA6	4	0.808734	74.8015	-0.547995	Down
SPATA6	8	1.1985	19.2878	0.677341	Down
SPATA6	3	1.56774	89.9844	1.83815	Down
SPATA6	0	1.03511	85.4243	0.163678	Down
SPATA6	1	0.928425	77.4955	-0.171716	Down
PDS5B	8	1.15318	16.0237	-0.464933	Down
PDS5B	7	1.37502	89.4327	0.690151	Down
PDS5B	1	1.44943	88.5965	1.0776	Down
PDS5B	6	1.13731	91.9956	-0.547579	Down
PDS5B	4	1.53731	88.5654	1.53519	Down
PDS5B	0	0.949019	84.147	-1.52802	Down
PDS5B	2	1.12363	84.1326	-0.618828	Down
PDS5B	3	1.34719	89.3617	0.545275	Down
PDS5B	5	1.11018	93.0765	-0.688855	Down
ARID2	7	0.600588	74.1935	0.06384	Down
ARID2	6	0.597966	82.2368	0.0256652	Down
ARID2	0	0.582096	72.8434	-0.205368	Down
ARID2	4	0.709468	73.7427	1.6489	Down
ARID2	8	0.605924	12.7596	0.141515	Down
ARID2	5	0.560482	81.2954	-0.520026	Down
ARID2	2	0.452577	62.807	-2.09088	Down
ARID2	1	0.61061	67.9068	0.209734	Down
ARID2	3	0.646116	74.1567	0.726626	Down
KCTD3	0	0.449274	66.8766	-0.457933	Down
KCTD3	7	0.529076	69.5217	0.700729	Down
KCTD3	1	0.47376	60.6776	-0.102418	Down
KCTD3	8	0.616362	12.1662	1.96805	Down
KCTD3	3	0.4108	63.7779	-1.01655	Down
KCTD3	2	0.385921	59.4932	-1.37777	Down
KCTD3	4	0.491388	64.6903	0.153527	Down
KCTD3	5	0.452645	77.6661	-0.408989	Down
KCTD3	6	0.518099	81.7982	0.541358	Down
ASCC1	7	0.44782	65.9622	0.0789738	Down
ASCC1	4	0.499916	63.5257	1.72972	Down
ASCC1	6	0.451242	76.0965	0.187431	Down
ASCC1	8	0.471708	9.49555	0.835916	Down
ASCC1	0	0.444437	65.8618	-0.0282157	Down
ASCC1	2	0.399284	59.7661	-1.45895	Down
ASCC1	1	0.457937	60.5566	0.399569	Down
ASCC1	3	0.432893	63.4146	-0.393987	Down
ASCC1	5	0.402707	74.316	-1.35046	Down
USP6NL	7	0.324663	55.3949	-0.479883	Down
USP6NL	0	0.30539	53.4733	-0.810354	Down
USP6NL	3	0.403437	62.6881	0.870853	Down
USP6NL	8	0.416538	7.12166	1.0955	Down
USP6NL	1	0.380618	53.297	0.47959	Down
USP6NL	5	0.313321	66.89	-0.674356	Down
USP6NL	6	0.299813	65.3509	-0.905976	Down
USP6NL	2	0.287236	52.1637	-1.12163	Down
USP6NL	4	0.442826	59.0789	1.54626	Down
ZC3H4	0	0.176648	39.1601	-0.653908	Down
ZC3H4	2	0.173732	38.7524	-0.760716	Down
ZC3H4	3	0.187936	42.7608	-0.240442	Down
ZC3H4	5	0.207791	57.8448	0.486832	Down
ZC3H4	4	0.189462	39.28	-0.184548	Down
ZC3H4	6	0.191814	57.6754	-0.0984018	Down
ZC3H4	8	0.260413	5.93472	2.4143	Down
ZC3H4	1	0.16973	33.0611	-0.907292	Down
ZC3H4	7	0.192976	44.1602	-0.0558271	Down
TRDMT1	5	0.18064	49.5254	-0.322312	Down
TRDMT1	6	0.237275	53.1798	0.815142	Down
TRDMT1	7	0.250252	49.0545	1.07575	Down
TRDMT1	8	0.137284	2.37389	-1.19306	Down
TRDMT1	4	0.19674	39.6506	0.00104621	Down
TRDMT1	1	0.171155	31.7907	-0.512787	Down
TRDMT1	3	0.153387	37.2081	-0.869649	Down
TRDMT1	0	0.159481	32.9834	-0.74725	Down
TRDMT1	2	0.283979	46.4717	1.75312	Down
NFIA	0	0.118012	25.3543	-0.951537	Down
NFIA	7	1.02167	75.5284	1.96638	Down
NFIA	1	0.692813	50.3025	0.9045	Down
NFIA	5	0.105785	35.2875	-0.991018	Down
NFIA	3	0.270132	43.7468	-0.46034	Down
NFIA	2	0.275003	41.3255	-0.444611	Down
NFIA	4	0.662382	56.1673	0.80624	Down
NFIA	8	0.250342	5.04451	-0.524241	Down
NFIA	6	0.318124	60.0877	-0.305372	Down
SPIN4	7	0.0747316	22.5806	0.186556	Down
SPIN4	5	0.0510307	22.3339	-1.46524	Down
SPIN4	0	0.0692355	18.6877	-0.196484	Down
SPIN4	8	0.0958783	2.37389	1.66035	Down
SPIN4	6	0.0797544	33.5526	0.536615	Down
SPIN4	3	0.078369	22.8334	0.440061	Down
SPIN4	4	0.073834	19.5871	0.124002	Down
SPIN4	1	0.0760553	17.6951	0.278813	Down
SPIN4	2	0.0496041	14.0351	-1.56467	Down
MEIS1	7	0.0947623	24.2492	0.082203	Down
MEIS1	1	0.0672249	14.1561	-0.477316	Down
MEIS1	8	0.114424	2.37389	0.481701	Down
MEIS1	5	0.0437801	15.6337	-0.953677	Down
MEIS1	0	0.0650563	15.1181	-0.521378	Down
MEIS1	6	0.118245	39.693	0.559338	Down
MEIS1	4	0.199057	27.6337	2.20131	Down
MEIS1	3	0.0394797	10.5345	-1.04106	Down
MEIS1	2	0.07442	17.6218	-0.331121	Down
PCIF1	1	0.0720488	16.7877	-0.115877	Down
PCIF1	3	0.0614695	19.2008	-0.507002	Down
PCIF1	6	0.0553402	23.2456	-0.73361	Down
PCIF1	7	0.0518585	16.9077	-0.862331	Down
PCIF1	4	0.0598718	14.4521	-0.566073	Down
PCIF1	2	0.114087	27.8363	1.43834	Down
PCIF1	0	0.0480157	13.8758	-1.00441	Down
PCIF1	5	0.0967469	35.5667	0.797239	Down
PCIF1	8	0.117208	2.37389	1.55372	Down
PATZ1	6	0.0321685	13.4868	-0.897798	Down
PATZ1	4	0.053657	13.2875	0.725859	Down
PATZ1	5	0.0316175	13.6237	-0.939434	Down
PATZ1	2	0.0449424	13.6062	0.0673874	Down
PATZ1	8	0.0710435	1.18694	2.03957	Down
PATZ1	7	0.0482746	15.0167	0.319165	Down
PATZ1	1	0.046041	10.8893	0.150399	Down
PATZ1	3	0.040437	13.1292	-0.273034	Down
PATZ1	0	0.0282734	8.43395	-1.19211	Down
EFNB3	0	0.0266905	7.78653	-0.991841	Down
EFNB3	3	0.0427232	14.5304	-0.27994	Down
EFNB3	7	0.060911	21.1346	0.52766	Down
EFNB3	8	0.0301247	1.18694	-0.839352	Down
EFNB3	1	0.0586672	12.9462	0.428025	Down
EFNB3	6	0.0206973	10.307	-1.25796	Down
EFNB3	2	0.0893446	21.4035	1.7902	Down
EFNB3	4	0.0702018	17.9989	0.9402	Down
EFNB3	5	0.0418887	18.7605	-0.316993	Down
GSTM4	2	0.0946027	23.9766	2.44137	Down
GSTM4	3	0.0239196	7.26518	-0.422535	Down
GSTM4	7	0.0350109	11.4572	0.0268576	Down
GSTM4	4	0.0401671	9.68767	0.235774	Down
GSTM4	5	0.032115	12.7303	-0.0904767	Down
GSTM4	6	0.0187323	7.45614	-0.632711	Down
GSTM4	0	0.0207098	5.28434	-0.55259	Down
GSTM4	1	0.0352889	8.4392	0.03812	Down
GSTM4	8	0.00858611	0.296736	-1.04381	Down
RHNO1	6	0.00883954	5.04386	-1.07818	Down
RHNO1	4	0.0194546	6.29963	-0.210873	Down
RHNO1	3	0.0113977	4.61858	-0.869168	Down
RHNO1	7	0.0155939	6.11791	-0.526315	Down
RHNO1	5	0.0290243	13.2887	0.571024	Down
RHNO1	8	0.0258256	0.296736	0.309671	Down
RHNO1	1	0.0253052	6.29159	0.267154	Down
RHNO1	0	0.0139444	4.04199	-0.661088	Down
RHNO1	2	0.0489343	15.1267	2.19778	Down
SMO	7	0.00891813	3.22581	1.31513	Down
SMO	8	0.00848302	0.296736	1.10278	Down
SMO	6	0.00340142	1.75439	-1.37725	Down
SMO	5	0.00509052	3.29425	-0.5529	Down
SMO	0	0.00424278	1.27734	-0.966634	Down
SMO	3	0.0076878	2.90607	0.71468	Down
SMO	2	0.00775464	2.33918	0.7473	Down
SMO	1	0.00609149	1.72414	-0.0643868	Down
SMO	4	0.00434095	1.58814	-0.918719	Down
ICE1	0	0	0	NA	Down
ICE1	1	0	0	NA	Down
ICE1	8	0	0	NA	Down
ICE1	2	0	0	NA	Down
ICE1	3	0	0	NA	Down
ICE1	7	0	0	NA	Down
ICE1	4	0	0	NA	Down
ICE1	5	0	0	NA	Down
ICE1	6	0	0	NA	Down

## Sheet: Figure S20F
Figure S20F
Script: Parkinson.DapomineSenescence.Code.R
Cluster	Pattern	Symbol	avg_log2FC	pct.1	pct.2	p_val	p_val_adj
0	Up	LINC00486	0.411223	1	1	1.10797e-266	4.61192e-262
0	Up	MT-RNR1	0.885094	0.997	0.993	3.19523e-230	1.33002e-225
0	Up	SEZ6L	0.506432	1	0.998	8.05978e-220	3.35488e-215
0	Down	LINC00632	-0.347993	0.992	0.998	1.35826e-209	5.65377e-205
0	Up	HIBCH	0.423674	0.974	0.983	3.93815e-189	1.63925e-184
0	Up	ZNF574	0.371949	0.436	0.112	9.85441e-186	4.1019e-181
0	Up	ATRNL1	0.444564	0.979	0.97	3.7336e-185	1.55411e-180
0	Up	RP11-782C8.1	0.283037	0.569	0.285	1.75771e-184	7.31649e-180
0	Down	TIAM2	-0.742046	0.975	0.994	4.21667e-182	1.75519e-177
0	Up	SMIM12	0.419583	0.715	0.585	3.1736e-180	1.32101e-175
0	Up	ZNF804A	0.601787	0.931	0.905	2.97693e-170	1.23915e-165
0	Up	RNA28S5	0.389535	0.991	0.997	9.80997e-163	4.0834e-158
0	Down	LRRTM4	-0.30402	0.992	0.999	1.57903e-159	6.5727e-155
0	Up	MT-ND2	0.875063	0.988	0.982	1.61646e-159	6.72853e-155
0	Up	FLRT2	0.78847	0.782	0.691	3.01973e-154	1.25696e-149
0	Up	MT-TV	0.267364	0.426	0.15	5.46228e-151	2.27367e-146
0	Down	MEG3	-0.271221	0.999	1	2.63913e-147	1.09854e-142
0	Up	C15orf26	0.379166	0.537	0.36	1.1329e-145	4.71571e-141
0	Up	RP11-154D6.1	0.265678	0.475	0.275	8.96829e-143	3.73305e-138
0	Up	MT-ND5	0.450522	0.952	0.98	4.52578e-142	1.88386e-137
0	Up	PSAT1	0.257334	0.464	0.178	1.13655e-140	4.73091e-136
0	Up	RUNX1	0.418424	0.437	0.166	6.74722e-138	2.80853e-133
0	Up	NEFL	0.339347	0.927	0.844	9.74932e-134	4.05815e-129
0	Up	RP11-125B21.2	0.354796	0.887	0.877	2.91512e-129	1.21342e-124
0	Up	DCDC1	0.346253	0.575	0.362	4.35126e-129	1.81121e-124
0	Up	MIR137HG	0.436929	0.999	0.997	7.52913e-129	3.134e-124
0	Up	AC074391.1	0.351871	0.662	0.582	3.45474e-126	1.43803e-121
0	Up	PDE10A	0.584077	0.789	0.68	2.7473e-123	1.14356e-118
0	Up	FGFR1	0.259499	0.644	0.613	6.60306e-122	2.74852e-117
0	Up	FAM19A5	0.265795	0.811	0.807	1.94459e-121	8.09438e-117
0	Up	TTR	0.255474	0.45	0.209	1.28203e-119	5.33644e-115
0	Up	HSPH1	0.271809	0.818	0.769	2.17551e-115	9.05555e-111
0	Up	SERGEF	0.40989	0.974	0.957	2.35519e-110	9.80349e-106
0	Down	ARL17B	-0.792124	0.544	0.873	2.97682e-110	1.2391e-105
0	Up	CACNG3	0.424322	0.564	0.393	1.13137e-109	4.70934e-105
0	Up	KIAA1217	0.329314	0.62	0.623	1.22955e-109	5.11799e-105
0	Up	ZNF365	0.362912	0.61	0.372	1.13887e-107	4.74054e-103
0	Up	SNX31	0.261788	0.423	0.188	2.22902e-105	9.2783e-101
0	Down	NTN1	-0.540319	0.984	0.993	2.8735e-105	1.19609e-100
0	Down	LRRC4C	-0.344814	0.998	0.999	6.66043e-105	2.7724e-100
0	Up	SLC38A1	0.345982	0.93	0.922	7.54447e-104	3.14039e-99
0	Up	HSPB1	0.268085	0.608	0.27	8.53442e-103	3.55245e-98
0	Up	MAP1B	0.270247	0.999	0.999	7.91694e-102	3.29543e-97
0	Down	C10orf11	-0.49742	0.902	0.965	2.64732e-99	1.10195e-94
0	Up	GRIA4	0.435216	0.94	0.915	3.97074e-99	1.65282e-94
0	Up	MRVI1-AS1	0.264398	0.521	0.373	9.66092e-99	4.02136e-94
0	Down	CALN1	-0.494348	0.977	0.995	1.12062e-93	4.66458e-89
0	Up	DMGDH	0.327773	0.709	0.551	1.32536e-91	5.51681e-87
0	Up	NEB	0.407614	0.919	0.859	4.35698e-91	1.81359e-86
0	Up	SORCS1	0.258693	0.611	0.487	8.94752e-89	3.72441e-84
0	Up	SCG2	0.387146	0.895	0.742	7.41279e-88	3.08557e-83
0	Up	PNISR	0.322022	0.905	0.841	6.37688e-86	2.65438e-81
0	Up	ZHX2	0.260444	0.464	0.301	7.52908e-85	3.13398e-80
0	Up	GRM8	0.456455	0.624	0.457	2.68877e-84	1.1192e-79
0	Up	PRRC2C	0.27593	0.973	0.948	2.53363e-83	1.05462e-78
0	Up	DPYD	0.303839	0.994	0.994	4.38514e-83	1.82531e-78
0	Down	ETFDH	-0.251266	0.713	0.807	1.54408e-80	6.42722e-76
0	Up	ZNF208	0.471546	0.607	0.374	3.41677e-80	1.42223e-75
0	Down	SGCD	-0.327563	0.999	1	1.72076e-79	7.16267e-75
0	Up	MT-ND1	0.359365	0.994	0.996	7.73415e-79	3.21934e-74
0	Up	RP11-308N19.1	0.270817	0.725	0.637	1.03528e-78	4.30937e-74
0	Up	MAP4	0.306803	0.981	0.97	2.80272e-78	1.16663e-73
0	Up	CTA-211A9.5	0.407938	0.707	0.501	2.85313e-78	1.18761e-73
0	Up	BNIP3L	0.263972	0.834	0.839	5.11047e-78	2.12723e-73
0	Down	MIAT	-0.520075	0.99	0.996	5.69798e-77	2.37179e-72
0	Up	ZNF385B	0.36045	0.786	0.783	9.13957e-77	3.80435e-72
0	Up	GNAS	0.278617	0.991	0.982	1.19998e-75	4.99492e-71
0	Up	LL22NC03-2H8.5	0.312654	0.72	0.445	1.30207e-74	5.41985e-70
0	Down	ABCC4	-0.286882	0.699	0.793	2.26898e-74	9.44461e-70
0	Up	LMX1A	0.33554	0.54	0.38	4.3153e-74	1.79624e-69
0	Up	SORCS3	0.337222	0.369	0.239	6.90989e-73	2.87624e-68
0	Up	MT-CO1	0.693988	0.998	0.999	6.97543e-73	2.90352e-68
0	Up	ZEB1	0.317075	0.982	0.981	1.09163e-72	4.5439e-68
0	Up	HSP90AB1	0.27509	0.97	0.909	8.56249e-72	3.56414e-67
0	Down	BNC2	-0.441989	0.929	0.969	2.94721e-71	1.22678e-66
0	Up	MT-ND4	0.681711	0.998	0.999	6.45544e-71	2.68708e-66
0	Down	PLCH1	-0.398688	0.901	0.967	1.99594e-70	8.30809e-66
0	Up	MTHFD1L	0.282481	0.895	0.855	6.16897e-70	2.56784e-65
0	Up	CDH6	0.415844	0.523	0.385	2.20479e-69	9.17743e-65
0	Down	GALNTL6	-0.259725	1	1	7.83678e-69	3.26206e-64
0	Down	FGF12	-0.335735	0.999	1	4.84849e-67	2.01819e-62
0	Down	GRIA3	-0.392505	0.995	0.996	4.46888e-66	1.86017e-61
0	Up	MT-ND4L	0.346834	0.785	0.812	1.04109e-65	4.33354e-61
0	Up	TTN	0.56581	0.424	0.255	1.2833e-65	5.34175e-61
0	Down	BDH1	-0.283458	0.788	0.869	1.48045e-65	6.16236e-61
0	Up	MT-CYB	0.358944	0.995	0.999	2.63323e-65	1.09608e-60
0	Up	SFMBT2	0.317307	0.462	0.406	6.75322e-65	2.81103e-60
0	Down	RP1-272J12.1	-0.452215	0.565	0.801	9.55171e-65	3.9759e-60
0	Down	RBMS3	-0.428889	0.972	0.985	3.42072e-64	1.42387e-59
0	Down	SETD5-AS1	-0.280294	0.748	0.838	6.53772e-64	2.72133e-59
0	Down	PLD5	-0.646985	0.936	0.959	9.89815e-64	4.1201e-59
0	Down	CSGALNACT1	-0.453524	0.911	0.955	2.60391e-63	1.08388e-58
0	Up	MGST1	0.350225	0.555	0.541	8.86772e-63	3.69119e-58
0	Up	NTNG1	0.39862	0.358	0.246	1.58643e-61	6.60351e-57
0	Down	MCC	-0.371276	1	0.996	2.01314e-61	8.3797e-57
0	Up	MT-RNR2	0.309598	1	1	1.14893e-60	4.78243e-56
0	Up	THY1	0.307272	0.921	0.813	2.17925e-60	9.07114e-56
0	Up	TENM2	0.454277	0.942	0.978	2.17271e-59	9.04391e-55
0	Up	NXPH1	0.644771	0.689	0.632	3.29195e-59	1.37028e-54
0	Up	ACTB	0.373153	0.724	0.427	6.2115e-59	2.58554e-54
0	Down	C20orf194	-0.326136	0.965	0.972	1.76124e-58	7.33116e-54
0	Up	PRNP	0.26835	0.842	0.686	5.51074e-58	2.29385e-53
0	Down	RP11-82O19.1	-0.401953	0.655	0.856	1.39592e-57	5.81052e-53
0	Down	CADPS	-0.350481	1	1	1.96174e-57	8.16573e-53
0	Up	KCNIP4	0.275048	1	1	3.37596e-55	1.40524e-50
0	Up	ARHGAP21	0.271647	0.904	0.871	8.48841e-55	3.5333e-50
0	Up	ANKRD30BL	0.253731	0.99	0.987	8.79546e-55	3.66111e-50
0	Up	SLC35F4	0.40194	0.633	0.513	1.07688e-54	4.48253e-50
0	Up	KIF3C	0.275151	0.959	0.909	8.81964e-54	3.67117e-49
0	Down	UPK3B	-0.593601	0.987	0.994	8.67283e-53	3.61007e-48
0	Up	PCDH7	0.320016	0.989	0.993	1.10994e-52	4.62011e-48
0	Down	XRRA1	-0.25523	0.672	0.789	1.22426e-52	5.09598e-48
0	Up	FTL	0.367395	0.799	0.477	1.40831e-52	5.86208e-48
0	Up	LMO3	0.324742	0.928	0.959	1.41478e-52	5.88902e-48
0	Up	CLU	0.257549	0.88	0.737	1.68715e-52	7.02275e-48
0	Up	ANKRD12	0.333081	0.939	0.85	2.35237e-52	9.79174e-48
0	Up	CDH7	0.251088	0.711	0.547	4.08222e-52	1.69922e-47
0	Down	ASTN2	-0.87575	0.981	0.989	1.98983e-51	8.28269e-47
0	Down	GPC5	-0.313525	0.988	0.989	4.38023e-51	1.82327e-46
0	Up	RPLP1	0.288703	0.7	0.381	4.65454e-50	1.93745e-45
0	Up	THRB	0.26665	0.952	0.916	9.78801e-50	4.07426e-45
0	Down	LINC00969	-0.383533	0.946	0.974	1.00025e-49	4.16352e-45
0	Up	TMSB4X	0.313822	0.617	0.258	1.46466e-49	6.09663e-45
0	Down	USP53	-0.355411	0.861	0.905	2.5697e-48	1.06964e-43
0	Down	UNC45A	-0.262059	0.704	0.774	2.99264e-48	1.24569e-43
0	Down	UBA6-AS1	-0.281506	0.998	0.999	7.42851e-48	3.09212e-43
0	Down	SEMA5A	-0.743311	0.627	0.931	1.10986e-47	4.61979e-43
0	Up	CHD5	0.432173	0.933	0.823	1.64983e-47	6.86741e-43
0	Down	SV2C	-0.387332	0.998	0.998	1.8707e-47	7.78678e-43
0	Down	DENR	-0.300523	0.777	0.846	2.69894e-46	1.12343e-41
0	Down	MSI2	-0.256739	0.997	0.997	5.80934e-46	2.41814e-41
0	Up	HCN1	0.447931	0.946	0.901	1.33015e-45	5.53675e-41
0	Up	GAS6	0.298867	0.796	0.526	1.37809e-45	5.73629e-41
0	Up	NDUFA3	0.260205	0.635	0.332	1.7382e-45	7.23524e-41
0	Down	PRKCA	-0.468523	0.985	0.994	7.29431e-45	3.03626e-40
0	Up	TMSB10	0.266906	0.555	0.221	8.0376e-45	3.34565e-40
0	Down	EPHX2	-0.262253	0.611	0.753	8.47116e-45	3.52612e-40
0	Down	PYGL	-0.386807	0.648	0.754	1.19257e-44	4.96406e-40
0	Up	PPP2R1A	0.427191	0.86	0.607	1.33701e-44	5.56529e-40
0	Down	CLSTN2	-0.467435	0.996	0.999	1.35374e-44	5.63494e-40
0	Up	PLCB4	0.332596	0.972	0.974	1.25078e-43	5.20636e-39
0	Up	CFL1	0.34236	0.763	0.502	3.91293e-43	1.62876e-38
0	Up	CTBP1	0.255661	0.765	0.519	7.69551e-43	3.20326e-38
0	Up	UBC	0.27241	0.81	0.608	1.09825e-42	4.57148e-38
0	Up	ARL6IP1	0.54203	0.786	0.441	2.84957e-42	1.18613e-37
0	Up	ALDOA	0.423382	0.86	0.586	3.4865e-42	1.45126e-37
0	Up	OAZ1	0.331655	0.759	0.499	8.98815e-42	3.74132e-37
0	Down	GMDS-AS1	-0.279871	0.785	0.861	2.01967e-41	8.40686e-37
0	Up	ACTG1	0.27033	0.822	0.673	2.71097e-41	1.12844e-36
0	Up	EFNA5	0.283306	0.984	0.98	9.79316e-41	4.0764e-36
0	Up	ATP5D	0.290902	0.721	0.476	1.50186e-40	6.25151e-36
0	Down	FAM19A1	-0.418947	0.372	0.549	2.38178e-39	9.91414e-35
0	Up	FRAS1	0.576294	0.853	0.629	1.08425e-38	4.5132e-34
0	Down	IGSF11	-0.270671	0.348	0.53	3.02154e-38	1.25772e-33
0	Up	ATP6V0E2	0.302003	0.738	0.528	3.60559e-38	1.50083e-33
0	Down	GPATCH8	-0.337612	0.987	0.994	5.72169e-38	2.38165e-33
0	Up	FAIM2	0.331566	0.889	0.746	6.16874e-38	2.56774e-33
0	Up	COL14A1	0.349724	0.677	0.544	5.45057e-37	2.2688e-32
0	Down	INADL	-0.259665	0.937	0.96	1.14414e-36	4.7625e-32
0	Up	TAGLN3	0.371965	0.747	0.476	1.97929e-36	8.23879e-32
0	Up	DGKB	0.266715	0.919	0.863	2.12961e-36	8.86451e-32
0	Down	LMNA	-0.343934	0.665	0.727	3.62056e-36	1.50706e-31
0	Down	OSBPL10	-0.26075	0.98	0.974	7.96362e-36	3.31486e-31
0	Up	CTSD	0.449517	0.87	0.665	2.32529e-35	9.67904e-31
0	Up	RPS28	0.270111	0.54	0.266	2.82481e-35	1.17583e-30
0	Up	CALM2	0.499993	0.853	0.612	3.04027e-35	1.26551e-30
0	Down	EBF3	-0.390124	0.932	0.96	3.41375e-35	1.42098e-30
0	Up	TMEM59L	0.313383	0.735	0.491	4.03422e-35	1.67924e-30
0	Down	RGS6	-0.267538	1	1	4.20288e-35	1.74945e-30
0	Down	CTC-490E21.12	-0.380239	0.896	0.944	8.32137e-35	3.46377e-30
0	Up	PABPN1	0.33301	0.779	0.631	1.5658e-34	6.51766e-30
0	Down	DYNC1I1	-0.301365	1	0.999	2.9063e-34	1.20975e-29
0	Up	FLG-AS1	0.330525	0.712	0.494	3.44521e-34	1.43407e-29
0	Up	HES4	0.261759	0.607	0.312	1.25887e-33	5.24004e-29
0	Down	MGAT5	-0.413568	0.93	0.953	2.49633e-33	1.0391e-28
0	Down	NTM	-0.532301	0.943	0.96	7.12248e-33	2.96473e-28
0	Down	SPAG16	-0.389309	0.976	0.985	8.32212e-33	3.46408e-28
0	Up	CKB	0.301622	0.835	0.663	1.7714e-32	7.37346e-28
0	Down	AC079354.1	-0.256685	0.343	0.549	2.2676e-32	9.43888e-28
0	Up	SERF2	0.294291	0.742	0.548	3.96513e-32	1.65049e-27
0	Up	UBL3	0.283899	0.933	0.86	5.39277e-32	2.24474e-27
0	Up	SDC1	0.258655	0.661	0.422	9.3948e-32	3.91058e-27
0	Up	SPOCK2	0.260648	0.886	0.778	1.12988e-31	4.70311e-27
0	Down	SOX6	-0.301756	0.969	0.981	2.86858e-31	1.19405e-26
0	Up	TUBB	0.309775	0.808	0.633	6.8568e-31	2.85414e-26
0	Down	GFRA1	-0.341974	0.959	0.977	7.12692e-31	2.96658e-26
0	Down	DIRC3	-0.278852	0.926	0.937	7.1557e-31	2.97856e-26
0	Up	GPX4	0.400855	0.785	0.544	7.81881e-31	3.25458e-26
0	Down	PPP2R2B	-0.330274	0.995	0.994	9.2594e-31	3.85422e-26
0	Down	RP11-611E13.2	-0.340318	0.966	0.98	1.17256e-30	4.88078e-26
0	Down	CLTCL1	-0.311849	0.916	0.945	2.07327e-30	8.63e-26
0	Up	GNB2	0.292156	0.481	0.173	2.77379e-30	1.15459e-25
0	Down	UNC13C	-0.331493	0.997	0.998	9.35239e-30	3.89293e-25
0	Down	ARNT2	-0.313804	0.842	0.899	1.83695e-29	7.6463e-25
0	Up	ATP6V0B	0.288833	0.878	0.702	3.16487e-28	1.31738e-23
0	Up	FOXP2	0.502482	0.747	0.705	6.33584e-28	2.63729e-23
0	Down	OPCML	-0.303127	0.782	0.82	1.28564e-27	5.35148e-23
0	Up	CALY	0.476386	0.889	0.793	1.37651e-27	5.72972e-23
0	Up	MT-ND3	1.43479	0.998	0.985	3.90757e-27	1.62653e-22
0	Down	EYA4	-0.490566	0.549	0.72	4.37054e-27	1.81924e-22
0	Down	ACSS3	-0.469549	0.577	0.706	6.2709e-27	2.61026e-22
0	Up	SLC22A17	0.34148	0.822	0.614	8.84292e-27	3.68086e-22
0	Up	PDZD2	0.457866	0.923	0.936	1.39996e-26	5.82732e-22
0	Up	PRDX2	0.636345	0.882	0.668	1.52539e-26	6.34945e-22
0	Up	PEBP1	0.268604	0.837	0.712	3.1182e-26	1.29795e-21
0	Down	PRICKLE2	-0.367595	0.996	0.996	3.23235e-26	1.34547e-21
0	Down	RYR3	-0.454982	0.988	0.986	5.23312e-26	2.17828e-21
0	Down	SWAP70	-0.462224	0.593	0.853	9.07098e-26	3.7758e-21
0	Up	AES	0.312274	0.837	0.676	7.45763e-25	3.10424e-20
0	Up	GAPDH	0.710188	0.966	0.834	1.08719e-24	4.52544e-20
0	Down	RP1-90G24.10	-0.322915	0.4	0.632	1.51451e-24	6.30413e-20
0	Down	ENOX1	-0.380488	0.991	0.997	3.62533e-24	1.50904e-19
0	Down	CNIH3	-0.294518	0.86	0.911	3.64598e-24	1.51764e-19
0	Up	FGF14	0.254123	0.93	0.916	7.12323e-24	2.96505e-19
0	Up	PODXL2	0.284625	0.857	0.707	2.97887e-23	1.23995e-18
0	Down	TRPC5	-0.464401	0.447	0.631	6.19703e-23	2.57951e-18
0	Down	SGCZ	-0.266231	0.899	0.903	1.00475e-22	4.18229e-18
0	Up	CALM3	0.300972	0.89	0.749	1.70413e-22	7.09345e-18
0	Down	ANK1	-0.314037	0.995	0.996	2.91399e-22	1.21295e-17
0	Up	SNCG	0.463431	0.816	0.671	4.23192e-22	1.76154e-17
0	Down	CTC-575N7.1	-0.351299	0.85	0.893	4.24121e-22	1.7654e-17
0	Up	HMGCR	0.304917	0.803	0.61	6.68766e-22	2.78374e-17
0	Up	MT3	0.374534	0.867	0.652	1.01114e-21	4.20888e-17
0	Up	GDI1	0.28811	0.88	0.776	1.22429e-21	5.0961e-17
0	Up	MTERF	0.306202	0.965	0.92	1.44451e-21	6.01277e-17
0	Up	DDX5	0.422608	0.912	0.783	1.87167e-21	7.79083e-17
0	Up	TERF2IP	0.362744	0.884	0.74	8.64501e-21	3.59848e-16
0	Up	ASPH	0.272041	0.948	0.896	4.43802e-20	1.84733e-15
0	Down	CTC-550B14.7	-0.277111	0.344	0.551	6.5282e-20	2.71736e-15
0	Up	PCSK1N	0.458331	0.846	0.684	7.21449e-20	3.00303e-15
0	Up	NKAIN2	0.319074	0.997	0.99	9.02468e-20	3.75652e-15
0	Up	SNTG1	0.444241	0.992	0.996	1.08905e-19	4.53318e-15
0	Up	EEF1A2	0.479562	0.883	0.747	2.38962e-19	9.9468e-15
0	Down	LIN7A	-0.302469	0.915	0.941	5.60128e-19	2.33153e-14
0	Up	GABRG3	0.353886	0.828	0.773	8.08911e-19	3.36709e-14
0	Down	C1orf21	-0.291026	0.768	0.797	2.19591e-18	9.14047e-14
0	Down	PAK7	-0.288952	0.909	0.934	2.36711e-18	9.85309e-14
0	Down	MLTK	-0.261551	0.785	0.832	4.6138e-18	1.92049e-13
0	Up	SEPW1	0.36603	0.911	0.775	9.2922e-18	3.86788e-13
0	Down	GABRB2	-0.250245	0.701	0.754	2.21292e-17	9.21126e-13
0	Down	CDH18	-0.534465	0.93	0.949	2.46364e-17	1.02549e-12
0	Down	SORBS2	-0.267284	0.989	0.995	4.46534e-17	1.8587e-12
0	Down	KCNJ6	-0.431355	0.999	1	5.35702e-17	2.22986e-12
0	Down	FRMD4A	-0.362196	1	1	9.71765e-17	4.04497e-12
0	Down	KCNH1	-0.299554	0.731	0.771	2.03002e-16	8.44996e-12
0	Down	GPI	-0.358806	0.982	0.991	2.76796e-16	1.15216e-11
0	Down	DGKH	-0.267159	0.97	0.983	5.09115e-16	2.11919e-11
0	Down	MIR4435-1HG	-0.307751	0.791	0.851	1.07266e-15	4.46496e-11
0	Down	WWOX	-0.274246	0.982	0.991	1.43891e-15	5.98948e-11
0	Down	MROH8	-0.357094	0.436	0.609	1.93063e-15	8.03623e-11
0	Down	FMNL2	-0.306111	0.939	0.967	2.10004e-15	8.74141e-11
0	Up	SIN3B	0.320443	0.914	0.796	2.62081e-15	1.09091e-10
0	Up	HSD17B12	0.306293	0.992	0.991	5.86653e-15	2.44194e-10
0	Up	OSBPL3	0.299753	0.941	0.855	7.88144e-15	3.28065e-10
0	Down	KSR2	-0.28425	0.958	0.977	9.75886e-15	4.06213e-10
0	Up	BIN1	0.369926	0.955	0.862	5.0268e-14	2.0924e-09
0	Up	LSS	0.38656	0.812	0.628	8.3083e-14	3.45833e-09
0	Down	RALGPS1	-0.294505	0.961	0.974	1.67905e-13	6.98906e-09
0	Up	ATP6V1B2	0.400397	0.911	0.815	3.26227e-13	1.35792e-08
0	Down	SYNPR	-0.392073	0.367	0.507	4.82661e-13	2.00908e-08
0	Up	TUBA1B	0.338024	0.908	0.829	5.40277e-13	2.24891e-08
0	Down	SYN3	-0.3001	0.773	0.85	7.53296e-13	3.1356e-08
0	Down	AUTS2	-0.257686	1	0.999	9.15853e-13	3.81224e-08
0	Down	KLRD1	-0.389927	0.749	0.844	1.07804e-12	4.48733e-08
0	Up	LINC00599	0.386392	0.966	0.907	2.9237e-12	1.21699e-07
0	Down	CTBP2	-0.30937	0.898	0.95	3.74686e-12	1.55963e-07
0	Down	MEG8	-0.353771	0.995	0.998	6.54592e-12	2.72474e-07
0	Up	RIT2	0.338043	0.663	0.486	1.24845e-11	5.19669e-07
0	Up	SV2A	0.281149	0.927	0.844	2.40964e-11	1.00301e-06
0	Up	NDRG4	0.464037	0.939	0.856	2.9459e-11	1.22623e-06
0	Up	RP11-315E17.1	0.391302	0.461	0.328	4.85787e-11	2.02209e-06
0	Up	TTTY14	1.5475	0.589	0.077	9.16259e-11	3.81393e-06
0	Down	PWRN1	-0.272081	0.873	0.907	1.25326e-10	5.2167e-06
0	Up	GPR98	0.273085	0.991	0.987	3.0052e-10	1.25092e-05
0	Up	PSAP	0.397084	0.925	0.845	9.0121e-10	3.75129e-05
0	Up	ZBTB20	0.359243	0.991	0.969	1.36543e-09	5.68361e-05
0	Up	FSTL5	0.319377	0.792	0.685	1.6201e-09	6.74365e-05
0	Down	LINC00693	-0.301147	0.961	0.969	2.01607e-08	0.000839188
0	Down	TNS4	-0.325828	0.205	0.415	2.64839e-07	0.0110239
0	Down	GRIN2B	-0.27585	0.986	0.991	4.06118e-07	0.0169046
0	Down	KAZN	-0.281108	0.999	0.999	6.13501e-07	0.025537
0	Up	PRR16	0.534441	0.969	0.912	9.58793e-07	0.0399098
0	Down	PTPRJ	-0.252596	0.982	0.986	1.01846e-06	0.0423934
0	Down	KIF26B	-0.2917	0.998	0.999	5.24653e-06	0.218387
0	Up	PEG10	0.364694	0.926	0.892	4.01426e-05	1
0	Down	UBR4	-0.261207	0.914	0.948	7.34045e-05	1
0	Up	MT-CO2	0.401557	1	1	7.50919e-05	1
0	Up	RP11-368L12.1	0.438568	0.858	0.8	0.000190055	1
0	Up	SLIT2	0.270209	0.961	0.922	0.000373343	1
0	Down	FBN2	-0.267788	0.247	0.377	0.000389291	1
0	Down	MAPT	-0.281775	0.995	0.996	0.000569074	1
0	Down	GRIA1	-0.354583	0.994	0.998	0.000607933	1
0	Down	KALRN	-0.388028	0.96	0.975	0.000813038	1
0	Down	PTPRN2	-0.253417	1	0.997	0.00298061	1
0	Down	TRERF1	-0.26939	0.903	0.946	0.00370049	1
1	Up	ATRNL1	0.25663	0.962	0.907	6.68536e-75	2.78278e-70
1	Down	TIAM2	-1.06136	0.971	0.989	5.14149e-71	2.14014e-66
1	Up	RP11-782C8.1	0.273022	0.556	0.236	2.97202e-70	1.2371e-65
1	Down	SEZ6L	-0.263994	0.989	0.991	2.59012e-51	1.07814e-46
1	Up	MIR137HG	0.421455	0.995	0.991	2.73637e-49	1.13902e-44
1	Down	MALAT1	-0.370005	1	1	1.69652e-47	7.06175e-43
1	Up	AC016831.7	0.519314	0.918	0.821	1.71609e-44	7.14324e-40
1	Up	RP11-123M6.2	0.306706	0.828	0.631	2.43935e-41	1.01538e-36
1	Down	ARL17B	-0.756122	0.429	0.765	2.93156e-40	1.22026e-35
1	Down	CENPP	-0.255894	0.809	0.848	4.25865e-38	1.77266e-33
1	Down	CNIH3	-0.39878	0.766	0.821	5.68118e-36	2.36479e-31
1	Down	BDH1	-0.316933	0.736	0.81	6.48067e-36	2.69758e-31
1	Down	RNA28S5	-0.609279	0.974	0.988	8.84651e-36	3.68236e-31
1	Down	EPHX2	-0.320822	0.577	0.698	1.02097e-35	4.24978e-31
1	Down	CDH12	-0.517458	0.666	0.813	1.15564e-34	4.81036e-30
1	Up	MAP1B	0.421943	1	0.997	5.88108e-34	2.448e-29
1	Down	ETFDH	-0.290544	0.688	0.747	1.56914e-33	6.53154e-29
1	Up	B4GALNT4	0.345135	0.635	0.283	6.22647e-33	2.59177e-28
1	Up	MT-ND2	0.526595	0.994	0.974	1.79544e-32	7.47351e-28
1	Down	C1orf132	-0.312878	0.868	0.919	1.02454e-31	4.26466e-27
1	Down	CTC-490E21.12	-0.380453	0.733	0.819	1.18239e-31	4.92169e-27
1	Down	CSGALNACT1	-0.400141	0.796	0.845	1.4215e-31	5.917e-27
1	Up	TCEA2	0.322261	0.775	0.538	2.72857e-31	1.13577e-26
1	Up	MYEF2	0.336493	0.907	0.781	4.78553e-31	1.99198e-26
1	Down	ABCC4	-0.34524	0.562	0.702	8.39801e-31	3.49567e-26
1	Up	ATP6V1G2	0.310932	0.556	0.213	1.35552e-30	5.64234e-26
1	Down	OR2L13	-0.306373	0.87	0.901	4.19919e-30	1.74791e-25
1	Up	SLC8A1-AS1	0.273203	0.772	0.58	4.70012e-30	1.95643e-25
1	Down	PLD5	-0.534293	0.683	0.742	9.61582e-30	4.00259e-25
1	Up	TRMT112	0.277949	0.488	0.178	7.84608e-29	3.26593e-24
1	Up	DNAJB2	0.373599	0.749	0.426	7.90541e-29	3.29063e-24
1	Up	PCBP2	0.33851	0.81	0.559	1.15127e-28	4.79218e-24
1	Up	FBXO2	0.559068	0.837	0.562	3.57318e-28	1.48734e-23
1	Up	PHF10	0.314333	0.686	0.373	5.3349e-28	2.22065e-23
1	Up	NEFL	0.276147	0.928	0.852	7.02371e-28	2.92362e-23
1	Up	PHF1	0.313522	0.65	0.302	7.59092e-28	3.15972e-23
1	Up	PNMA3	0.518536	0.861	0.633	9.26053e-28	3.8547e-23
1	Up	MAP1LC3A	0.400277	0.903	0.727	1.80236e-27	7.50232e-23
1	Up	NDUFA11	0.344604	0.655	0.322	1.91306e-27	7.9631e-23
1	Up	MGST1	0.598325	0.782	0.6	1.99009e-27	8.28374e-23
1	Up	NDUFB7	0.377422	0.667	0.373	2.34484e-27	9.7604e-23
1	Down	MYT1L	-0.269003	0.99	0.996	3.08824e-27	1.28548e-22
1	Up	RPS19	0.288375	0.65	0.394	3.42096e-27	1.42398e-22
1	Up	NDUFB1	0.266282	0.704	0.449	5.21755e-27	2.1718e-22
1	Up	CHMP1B	0.318578	0.685	0.379	7.66539e-27	3.19072e-22
1	Up	SDCBP	0.3364	0.689	0.379	9.14644e-27	3.80721e-22
1	Up	NDUFS7	0.258741	0.691	0.426	1.4691e-26	6.11512e-22
1	Up	TMEM63B	0.272361	0.834	0.642	1.61997e-26	6.74313e-22
1	Up	LINC00086	0.326102	0.66	0.365	2.52492e-26	1.051e-21
1	Up	ATN1	0.37275	0.715	0.36	2.53606e-26	1.05563e-21
1	Down	MIAT	-0.624463	0.971	0.987	5.80093e-26	2.41464e-21
1	Up	FBLL1	0.290518	0.608	0.324	5.91419e-26	2.46178e-21
1	Up	PSMB4	0.282956	0.593	0.29	7.22805e-26	3.00868e-21
1	Up	SSU72	0.342129	0.657	0.377	8.92894e-26	3.71667e-21
1	Down	CHRM3	-0.341981	0.314	0.456	1.12173e-25	4.66918e-21
1	Down	DLG5	-0.258679	0.685	0.747	1.12496e-25	4.68263e-21
1	Up	RPLP1	0.571427	0.794	0.506	1.35771e-25	5.65146e-21
1	Up	MAPK8IP2	0.388846	0.797	0.511	1.74575e-25	7.26667e-21
1	Up	GAS6	0.302249	0.806	0.518	2.01584e-25	8.39094e-21
1	Up	PPP2CA	0.367089	0.691	0.381	3.53764e-25	1.47254e-20
1	Down	BRINP1	-0.334961	0.744	0.783	3.85691e-25	1.60544e-20
1	Up	SLC25A11	0.263555	0.615	0.348	4.3648e-25	1.81685e-20
1	Up	ATP5G2	0.275989	0.675	0.404	4.46861e-25	1.86006e-20
1	Up	ARL8A	0.329786	0.752	0.477	7.42181e-25	3.08933e-20
1	Up	HES4	0.42311	0.742	0.386	8.63965e-25	3.59625e-20
1	Up	RABAC1	0.402715	0.805	0.528	8.69802e-25	3.62055e-20
1	Up	RP11-223C24.1	0.272992	0.678	0.5	8.8171e-25	3.67012e-20
1	Up	TMEM259	0.280255	0.79	0.557	1.77889e-24	7.40464e-20
1	Up	EIF4A1	0.278075	0.743	0.493	1.92087e-24	7.99564e-20
1	Up	RP5-1101C3.1	0.345453	0.707	0.5	1.95575e-24	8.1408e-20
1	Up	FKBP2	0.296853	0.767	0.539	2.80332e-24	1.16688e-19
1	Up	CAPNS1	0.289379	0.696	0.455	3.11329e-24	1.29591e-19
1	Up	RP11-242P2.1	0.330233	0.712	0.493	3.39755e-24	1.41423e-19
1	Up	FBXO44	0.361948	0.798	0.534	3.67649e-24	1.53034e-19
1	Up	PPP3R1	0.292982	0.57	0.241	3.74059e-24	1.55702e-19
1	Up	PCSK1N	0.9275	0.968	0.779	4.57122e-24	1.90277e-19
1	Up	PANX2	0.267923	0.633	0.389	6.21175e-24	2.58564e-19
1	Up	CTXN1	0.296897	0.642	0.362	6.44837e-24	2.68413e-19
1	Up	TM2D3	0.369665	0.808	0.529	6.46649e-24	2.69168e-19
1	Up	YPEL3	0.290604	0.802	0.573	7.34812e-24	3.05865e-19
1	Up	PIANP	0.302696	0.654	0.352	7.52309e-24	3.13149e-19
1	Up	TMEM35	0.345425	0.766	0.506	9.34012e-24	3.88783e-19
1	Up	PPIA	0.395124	0.673	0.369	9.36525e-24	3.89828e-19
1	Up	EDF1	0.3249	0.76	0.454	9.47e-24	3.94189e-19
1	Up	FAU	0.401032	0.662	0.342	1.15289e-23	4.7989e-19
1	Up	C19orf70	0.297115	0.692	0.443	1.70666e-23	7.10397e-19
1	Up	RPLP2	0.336333	0.73	0.484	1.87541e-23	7.80638e-19
1	Down	LINC00886	-0.250519	0.698	0.739	2.15633e-23	8.97573e-19
1	Up	PPP2R5B	0.287504	0.718	0.466	2.71118e-23	1.12853e-18
1	Up	ARHGDIG	0.495388	0.853	0.601	2.90351e-23	1.20859e-18
1	Up	TMEM160	0.286176	0.69	0.448	2.95655e-23	1.23066e-18
1	Up	RNF187	0.271317	0.647	0.381	3.93171e-23	1.63658e-18
1	Down	STX18-AS1	-0.280657	0.73	0.778	4.09122e-23	1.70297e-18
1	Up	NDUFS5	0.410208	0.667	0.438	4.2905e-23	1.78592e-18
1	Down	UPK3B	-0.461207	0.971	0.978	4.29652e-23	1.78843e-18
1	Up	RPL13	0.262965	0.694	0.498	5.13537e-23	2.1376e-18
1	Up	ACTR1A	0.304936	0.775	0.527	6.15474e-23	2.56191e-18
1	Up	RPS14	0.25244	0.686	0.445	7.00057e-23	2.91399e-18
1	Up	C12orf40	0.265947	0.66	0.431	9.46427e-23	3.9395e-18
1	Down	ASTN2	-0.57919	0.97	0.98	9.91795e-23	4.12835e-18
1	Up	DYNLT3	0.280158	0.667	0.406	1.04566e-22	4.35254e-18
1	Up	FOXP2	0.397704	0.941	0.928	1.16441e-22	4.84685e-18
1	Up	RPL36	0.356883	0.688	0.397	1.28044e-22	5.32982e-18
1	Up	HYOU1	0.267581	0.582	0.312	1.96821e-22	8.19268e-18
1	Down	SETD5-AS1	-0.296703	0.722	0.775	2.38235e-22	9.91653e-18
1	Up	LSM4	0.308317	0.656	0.361	2.45228e-22	1.02076e-17
1	Up	DIRAS1	0.25037	0.57	0.307	2.51822e-22	1.04821e-17
1	Up	PFDN2	0.538274	0.786	0.434	2.61488e-22	1.08844e-17
1	Up	PPP2R4	0.282549	0.742	0.495	2.79301e-22	1.16259e-17
1	Up	ULK3	0.355803	0.674	0.345	3.12112e-22	1.29917e-17
1	Up	CDKN2D	0.259012	0.62	0.335	3.2e-22	1.332e-17
1	Up	ADRM1	0.255452	0.587	0.31	3.794e-22	1.57925e-17
1	Up	UBA52	0.399155	0.754	0.444	4.02179e-22	1.67407e-17
1	Up	NDUFA3	0.58877	0.785	0.443	4.05879e-22	1.68947e-17
1	Up	RP11-618P17.4	0.256814	0.647	0.404	4.13669e-22	1.7219e-17
1	Up	MAPK3	0.373182	0.733	0.419	6.03688e-22	2.51285e-17
1	Up	MAPK8IP1	0.260962	0.72	0.479	6.41126e-22	2.66869e-17
1	Up	CLPTM1	0.275551	0.804	0.619	6.86047e-22	2.85567e-17
1	Up	ATP5D	0.545277	0.859	0.574	7.47093e-22	3.10978e-17
1	Up	TUBB	0.622914	0.905	0.667	7.97394e-22	3.31915e-17
1	Up	ZMYM3	0.381431	0.627	0.28	8.49361e-22	3.53546e-17
1	Up	CLCN6	0.335585	0.768	0.485	1.05602e-21	4.39568e-17
1	Up	NDUFA1	0.309764	0.566	0.268	1.27585e-21	5.31073e-17
1	Up	CALB2	0.270418	0.317	0.171	1.36353e-21	5.67569e-17
1	Up	ARHGDIA	0.343876	0.76	0.467	1.45896e-21	6.07292e-17
1	Up	BAI1	0.289573	0.704	0.41	1.58589e-21	6.60127e-17
1	Up	SELM	0.320494	0.606	0.303	1.70086e-21	7.07982e-17
1	Down	PBX1	-0.269978	1	1	1.85204e-21	7.70911e-17
1	Up	TMEM151A	0.25405	0.607	0.344	1.90343e-21	7.92301e-17
1	Up	KCNQ1	0.281056	0.625	0.402	1.92719e-21	8.02192e-17
1	Up	NGFRAP1	0.434349	0.846	0.644	1.9323e-21	8.04321e-17
1	Up	DKFZP761J1410	0.274728	0.647	0.379	2.05027e-21	8.53427e-17
1	Up	COX7C	0.434067	0.762	0.513	3.0249e-21	1.25911e-16
1	Up	RPL38	0.418733	0.637	0.278	3.05001e-21	1.26957e-16
1	Up	ARF3	0.288949	0.651	0.384	3.16826e-21	1.31879e-16
1	Up	TUBB2B	0.330209	0.689	0.423	3.36271e-21	1.39973e-16
1	Up	ATP6V1G1	0.343018	0.76	0.498	3.4317e-21	1.42844e-16
1	Up	DPP7	0.301789	0.832	0.615	3.92325e-21	1.63305e-16
1	Up	RPL8	0.347085	0.739	0.473	4.11474e-21	1.71276e-16
1	Up	RAD23A	0.285605	0.665	0.378	4.31134e-21	1.79459e-16
1	Up	SAP18	0.252223	0.647	0.403	4.35734e-21	1.81374e-16
1	Up	BLCAP	0.309602	0.781	0.541	4.59082e-21	1.91093e-16
1	Down	LMNA	-0.41676	0.514	0.64	4.6899e-21	1.95217e-16
1	Up	PCBP1	0.418569	0.671	0.263	4.96474e-21	2.06657e-16
1	Up	RPL35	0.519726	0.738	0.428	5.36797e-21	2.23442e-16
1	Up	ATP5E	0.286572	0.611	0.379	6.13935e-21	2.5555e-16
1	Up	C6orf1	0.292986	0.638	0.362	7.23334e-21	3.01088e-16
1	Up	RPL32	0.292933	0.615	0.348	7.77456e-21	3.23616e-16
1	Down	RP11-82O19.1	-0.36195	0.603	0.719	7.87729e-21	3.27892e-16
1	Down	TTC7A	-0.250175	0.471	0.598	7.89556e-21	3.28653e-16
1	Down	PPP2R2C	-0.384266	0.944	0.953	8.27848e-21	3.44592e-16
1	Up	MRPS21	0.265877	0.748	0.553	9.18273e-21	3.82231e-16
1	Up	EN1	0.422048	0.817	0.568	1.05431e-20	4.38856e-16
1	Up	TOLLIP	0.262306	0.645	0.414	1.06803e-20	4.44568e-16
1	Up	PRDX3	0.296217	0.584	0.279	1.10832e-20	4.61337e-16
1	Up	RBX1	0.326531	0.624	0.32	1.35569e-20	5.64306e-16
1	Up	HCFC1R1	0.27715	0.757	0.511	1.3654e-20	5.68349e-16
1	Up	PRRT1	0.316869	0.714	0.435	1.40815e-20	5.86143e-16
1	Up	EIF5A	0.42554	0.685	0.308	1.4656e-20	6.10055e-16
1	Up	RAB11B	0.381542	0.763	0.453	1.52811e-20	6.36076e-16
1	Up	PHYHIP	0.399865	0.726	0.445	1.618e-20	6.73493e-16
1	Up	CD200	0.3375	0.704	0.428	1.64047e-20	6.82844e-16
1	Up	FAM199X	0.25097	0.718	0.442	1.71139e-20	7.12365e-16
1	Up	ALDH1A1	0.357046	0.94	0.945	1.91265e-20	7.96139e-16
1	Down	LINC00969	-0.341679	0.925	0.939	2.26185e-20	9.41495e-16
1	Up	RPL28	0.597257	0.876	0.576	2.30684e-20	9.60222e-16
1	Up	AMPD2	0.270404	0.612	0.331	2.77733e-20	1.15606e-15
1	Up	PSMD2	0.269017	0.71	0.466	2.8102e-20	1.16975e-15
1	Up	RPS2	0.327156	0.666	0.373	2.94976e-20	1.22784e-15
1	Up	FAM134A	0.262438	0.647	0.416	3.32048e-20	1.38215e-15
1	Up	SNCB	0.390358	0.823	0.56	3.42289e-20	1.42478e-15
1	Up	MMP24-AS1	0.254515	0.6	0.323	3.44784e-20	1.43516e-15
1	Up	DDB1	0.261013	0.775	0.584	3.50465e-20	1.45881e-15
1	Up	KLC1	0.419653	0.971	0.885	3.62956e-20	1.51081e-15
1	Down	PGP	-0.251617	0.69	0.726	4.31721e-20	1.79704e-15
1	Up	MYL6	0.277282	0.614	0.344	4.51237e-20	1.87828e-15
1	Up	HRAS	0.35215	0.665	0.35	4.98186e-20	2.0737e-15
1	Up	UQCR10	0.307681	0.631	0.388	5.24797e-20	2.18447e-15
1	Up	ATP6AP1	0.338214	0.668	0.386	5.6682e-20	2.35939e-15
1	Up	MEF2BNB	0.28306	0.565	0.257	6.14975e-20	2.55983e-15
1	Up	COX6A1	0.495421	0.673	0.309	6.23305e-20	2.59451e-15
1	Up	COPS8	0.266084	0.603	0.347	6.48557e-20	2.69962e-15
1	Up	VPS28	0.309204	0.681	0.407	9.78891e-20	4.07463e-15
1	Up	ATP6V0E2	0.517864	0.852	0.584	1.00614e-19	4.18805e-15
1	Up	AGPAT1	0.255007	0.571	0.287	1.01429e-19	4.22197e-15
1	Up	LY6H	0.551186	0.817	0.517	1.05039e-19	4.37224e-15
1	Up	PIN1	0.341952	0.88	0.691	1.11389e-19	4.63657e-15
1	Up	MAGED2	0.259392	0.661	0.443	1.3526e-19	5.6302e-15
1	Up	YTHDC2	0.250286	0.959	0.908	1.36729e-19	5.69136e-15
1	Up	NAP1L3	0.477426	0.761	0.442	1.39656e-19	5.81318e-15
1	Up	COX4I1	0.438963	0.827	0.604	1.57504e-19	6.5561e-15
1	Down	DSCAM	-0.267401	1	1	1.58177e-19	6.58411e-15
1	Down	KANK4	-0.357041	0.885	0.903	1.59589e-19	6.64288e-15
1	Up	COX5B	0.445471	0.767	0.519	1.67539e-19	6.97382e-15
1	Down	CALN1	-0.446348	0.953	0.989	1.78031e-19	7.41053e-15
1	Up	NLRP1	0.435565	0.76	0.529	2.22603e-19	9.26585e-15
1	Up	HNRNPH2	0.334563	0.596	0.243	2.61554e-19	1.08872e-14
1	Up	UQCRQ	0.255932	0.558	0.305	2.87046e-19	1.19483e-14
1	Up	RPL24	0.31395	0.612	0.342	3.07613e-19	1.28044e-14
1	Up	RPL34	0.328021	0.679	0.411	3.55117e-19	1.47818e-14
1	Up	UBA1	0.25664	0.787	0.6	4.21621e-19	1.755e-14
1	Up	GHITM	0.332623	0.739	0.497	4.49712e-19	1.87193e-14
1	Down	PDZRN4	-0.25819	0.935	0.93	4.69183e-19	1.95298e-14
1	Up	SLC9A6	0.458529	0.825	0.554	4.73857e-19	1.97243e-14
1	Up	CHGA	0.252496	0.68	0.471	4.748e-19	1.97636e-14
1	Up	ITM2C	0.322475	0.544	0.194	5.30421e-19	2.20788e-14
1	Up	FAM127A	0.556821	0.839	0.563	5.50634e-19	2.29201e-14
1	Up	MRFAP1	0.314339	0.662	0.398	5.73301e-19	2.38636e-14
1	Up	RGS4	0.312345	0.66	0.448	6.17862e-19	2.57185e-14
1	Up	TMEM106B	0.402616	0.797	0.518	6.3659e-19	2.64981e-14
1	Up	PRDX1	0.640584	0.816	0.496	7.52729e-19	3.13324e-14
1	Up	PABPN1	0.530181	0.871	0.61	7.62889e-19	3.17552e-14
1	Up	RAB11A	0.394525	0.863	0.709	1.0118e-18	4.21161e-14
1	Up	TSPAN7	0.393521	0.668	0.344	1.07474e-18	4.47359e-14
1	Up	GNG3	0.373059	0.772	0.502	1.1283e-18	4.69654e-14
1	Up	ATP5J2	0.34009	0.645	0.348	1.13997e-18	4.74512e-14
1	Up	RHBDL2	0.265723	0.666	0.44	1.15288e-18	4.79885e-14
1	Up	STUB1	0.324196	0.703	0.471	1.16797e-18	4.86166e-14
1	Up	ATP6V1F	0.325494	0.683	0.428	1.2162e-18	5.06245e-14
1	Up	UQCRC1	0.265742	0.779	0.61	1.23624e-18	5.14586e-14
1	Up	PNMAL1	0.293145	0.686	0.428	1.28497e-18	5.34871e-14
1	Up	NDUFA2	0.279959	0.554	0.269	1.3879e-18	5.77715e-14
1	Up	COX8A	0.455269	0.691	0.326	1.46338e-18	6.0913e-14
1	Up	B3GNT1	0.449857	0.764	0.475	1.56419e-18	6.51095e-14
1	Up	RPL19	0.268973	0.583	0.317	1.86788e-18	7.77506e-14
1	Up	TCEB2	0.682875	0.788	0.447	2.31281e-18	9.62707e-14
1	Down	TRPM2	-0.260203	0.803	0.825	2.34535e-18	9.76251e-14
1	Up	RPL4	0.276981	0.547	0.239	2.59066e-18	1.07836e-13
1	Up	RAD21	0.279817	0.803	0.583	2.74533e-18	1.14274e-13
1	Up	COL6A1	0.311152	0.8	0.538	2.96713e-18	1.23507e-13
1	Up	FXR2	0.264777	0.8	0.591	3.448e-18	1.43523e-13
1	Up	LYNX1	0.394897	0.748	0.458	3.7271e-18	1.55141e-13
1	Up	SIN3B	0.454547	0.923	0.727	3.99942e-18	1.66476e-13
1	Up	GUK1	0.312831	0.739	0.471	4.017e-18	1.67208e-13
1	Up	ATPIF1	0.441134	0.745	0.489	4.14933e-18	1.72716e-13
1	Down	NTM	-0.268744	0.77	0.751	4.32356e-18	1.79968e-13
1	Up	CHRNA4	0.411979	0.868	0.73	4.65988e-18	1.93967e-13
1	Up	PTOV1	0.358167	0.797	0.542	4.66689e-18	1.94259e-13
1	Up	UBE2M	0.286735	0.69	0.42	5.35979e-18	2.23101e-13
1	Up	RPS15	0.373266	0.732	0.455	6.257e-18	2.60448e-13
1	Down	UNC5D	-0.305156	0.624	0.724	7.82809e-18	3.25844e-13
1	Up	EN2	0.317413	0.585	0.335	7.91335e-18	3.29393e-13
1	Up	NDUFA4	0.349802	0.691	0.412	8.26901e-18	3.44198e-13
1	Up	MARCKS	0.266057	0.718	0.523	8.35013e-18	3.47574e-13
1	Up	ZMAT3	0.286131	0.825	0.612	9.31533e-18	3.87751e-13
1	Up	S100A6	0.311723	0.577	0.3	9.70075e-18	4.03794e-13
1	Up	RPL15	0.316977	0.605	0.312	9.77232e-18	4.06773e-13
1	Down	SLCO3A1	-0.422216	0.79	0.885	1.12598e-17	4.68688e-13
1	Up	DCXR	0.250042	0.585	0.311	1.23877e-17	5.1564e-13
1	Up	TBCB	0.396098	0.791	0.503	1.25351e-17	5.21775e-13
1	Up	SPINT2	0.734289	0.804	0.368	1.27054e-17	5.28861e-13
1	Up	TSPYL1	0.411601	0.776	0.524	1.41711e-17	5.89873e-13
1	Down	FBN2	-0.255846	0.526	0.63	1.78346e-17	7.42367e-13
1	Down	ZNF439	-0.265687	0.695	0.761	2.01747e-17	8.3977e-13
1	Down	SUN1	-0.272561	0.8	0.821	2.50882e-17	1.0443e-12
1	Up	NBL1	0.379532	0.68	0.381	2.59296e-17	1.07932e-12
1	Up	RP11-138A9.2	0.343644	0.607	0.333	2.7758e-17	1.15542e-12
1	Up	S100B	0.376155	0.657	0.364	2.78311e-17	1.15847e-12
1	Down	ZMYND8	-0.261719	0.968	0.972	2.92756e-17	1.2186e-12
1	Up	NHP2L1	0.346243	0.769	0.515	3.46483e-17	1.44223e-12
1	Up	FKBP8	0.44583	0.856	0.632	3.49207e-17	1.45357e-12
1	Up	COX6C	0.446069	0.787	0.555	3.84246e-17	1.59943e-12
1	Up	PPDPF	0.310365	0.728	0.456	3.93123e-17	1.63638e-12
1	Up	RPL18	0.37794	0.707	0.43	4.00263e-17	1.6661e-12
1	Up	RPS28	0.766212	0.786	0.404	4.78097e-17	1.99008e-12
1	Up	H1FX	0.303337	0.597	0.311	5.17301e-17	2.15327e-12
1	Up	CALY	0.960118	0.975	0.847	6.00523e-17	2.49968e-12
1	Up	TTTY14	1.94804	0.886	0.183	6.01034e-17	2.50181e-12
1	Down	SHISA9	-0.380993	0.894	0.922	6.54563e-17	2.72462e-12
1	Up	TMEM132A	0.280463	0.73	0.487	6.63014e-17	2.7598e-12
1	Up	CAPZA1	0.281808	0.82	0.616	6.96438e-17	2.89892e-12
1	Up	NFE2L1	0.313458	0.81	0.622	8.53155e-17	3.55126e-12
1	Up	CSTB	0.401057	0.666	0.318	9.44206e-17	3.93026e-12
1	Up	PRNP	0.422523	0.851	0.634	9.6756e-17	4.02747e-12
1	Up	ARF1	0.401378	0.82	0.62	1.03091e-16	4.29117e-12
1	Up	TMA7	0.431787	0.696	0.366	1.03627e-16	4.31346e-12
1	Down	CLTCL1	-0.318752	0.819	0.856	1.13562e-16	4.72701e-12
1	Up	GPX3	0.41576	0.815	0.535	1.26195e-16	5.25285e-12
1	Up	COX7B	0.286111	0.609	0.341	1.32464e-16	5.51382e-12
1	Down	CORO2A	-0.304559	0.606	0.718	1.36273e-16	5.67234e-12
1	Up	ACHE	0.467123	0.797	0.554	1.48352e-16	6.17516e-12
1	Up	FXYD6	0.527709	0.803	0.54	1.53435e-16	6.38673e-12
1	Down	MCC	-0.370252	0.988	0.987	1.58686e-16	6.60532e-12
1	Up	COX6B1	0.461777	0.736	0.451	1.89542e-16	7.88967e-12
1	Up	SERPINE2	0.435075	0.785	0.508	1.91806e-16	7.98392e-12
1	Up	ACADVL	0.381346	0.845	0.606	1.92798e-16	8.0252e-12
1	Up	RPS26	0.257619	0.504	0.234	2.28327e-16	9.50413e-12
1	Down	RALGPS1	-0.395395	0.94	0.951	2.40785e-16	1.00227e-11
1	Up	SUMO3	0.344664	0.768	0.522	2.72329e-16	1.13357e-11
1	Up	CTD-2050N2.1	0.349391	0.588	0.334	2.72747e-16	1.13531e-11
1	Down	ELMO1	-0.310679	0.781	0.815	2.7279e-16	1.13549e-11
1	Up	APLP1	0.321132	0.704	0.454	3.19127e-16	1.32837e-11
1	Up	RFK	0.312416	0.66	0.359	3.37319e-16	1.40409e-11
1	Up	LINC00087	0.334025	0.704	0.451	3.4747e-16	1.44634e-11
1	Up	CTSD	0.657579	0.909	0.634	3.95263e-16	1.64528e-11
1	Up	MAFG	0.285074	0.719	0.44	4.2672e-16	1.77622e-11
1	Down	SWAP70	-0.359528	0.524	0.702	5.03364e-16	2.09525e-11
1	Up	RAB3A	0.377626	0.804	0.577	5.41487e-16	2.25394e-11
1	Down	ERGIC1	-0.260117	0.638	0.73	5.69938e-16	2.37237e-11
1	Up	CDK5R2	0.304427	0.669	0.379	5.83186e-16	2.42751e-11
1	Up	GNB2	0.558232	0.715	0.254	5.97924e-16	2.48886e-11
1	Up	RP11-566J3.4	0.516958	0.674	0.409	6.0227e-16	2.50695e-11
1	Up	SYNGR3	0.332213	0.831	0.624	6.09064e-16	2.53523e-11
1	Up	SRP14	0.490435	0.797	0.574	6.37888e-16	2.65521e-11
1	Up	HNRNPK	0.293374	0.712	0.448	7.49922e-16	3.12155e-11
1	Down	TPT1-AS1	-0.252587	0.87	0.885	7.57976e-16	3.15507e-11
1	Down	RP11-611E13.2	-0.289672	0.964	0.976	7.60788e-16	3.16678e-11
1	Down	DPP6	-0.252205	0.994	0.999	8.35364e-16	3.4772e-11
1	Up	TUBB4B	0.385184	0.796	0.57	9.39842e-16	3.91209e-11
1	Up	RP11-315E17.1	0.506124	0.666	0.384	1.01379e-15	4.21989e-11
1	Down	MT-RNR2	-0.354333	1	1	1.10499e-15	4.59954e-11
1	Up	CTBP1	0.481693	0.835	0.511	1.5067e-15	6.27162e-11
1	Up	TMBIM6	0.405586	0.787	0.541	1.57623e-15	6.56105e-11
1	Up	NAP1L2	0.284552	0.757	0.54	1.68128e-15	6.99832e-11
1	Up	PDE5A	0.322431	0.823	0.574	2.18345e-15	9.08863e-11
1	Up	EEF2	0.325227	0.768	0.538	2.24516e-15	9.34546e-11
1	Up	KLHL9	0.272606	0.618	0.369	2.25686e-15	9.39417e-11
1	Up	ATP6V0D1	0.293923	0.782	0.603	2.69569e-15	1.12208e-10
1	Up	MAP1A	0.291123	0.901	0.793	3.19286e-15	1.32903e-10
1	Down	FSTL4	-0.653404	0.736	0.827	3.34864e-15	1.39387e-10
1	Up	CTSB	0.290302	0.74	0.553	3.41266e-15	1.42052e-10
1	Down	HDAC4	-0.288788	0.722	0.842	3.46025e-15	1.44033e-10
1	Up	TMEM59L	0.662844	0.881	0.538	3.84579e-15	1.60081e-10
1	Up	TSPYL2	0.286335	0.847	0.649	4.12983e-15	1.71904e-10
1	Up	FTL	0.457583	0.856	0.614	4.19198e-15	1.74491e-10
1	Down	GLIS3	-0.39225	0.678	0.782	4.22704e-15	1.75951e-10
1	Up	CASD1	0.287256	0.876	0.739	4.4063e-15	1.83412e-10
1	Up	NPNT	0.373464	0.77	0.661	4.44676e-15	1.85097e-10
1	Up	TMSB4X	0.614237	0.797	0.405	4.6399e-15	1.93136e-10
1	Up	HSP90AA1	0.362198	0.978	0.952	5.42985e-15	2.26017e-10
1	Up	SH3BGRL3	0.438897	0.75	0.44	5.45982e-15	2.27265e-10
1	Up	RAB18	0.273218	0.849	0.679	5.46048e-15	2.27292e-10
1	Up	CSNK1E	0.28288	0.816	0.593	5.78391e-15	2.40755e-10
1	Up	ENO1	0.348235	0.786	0.565	5.87422e-15	2.44514e-10
1	Up	NUCKS1	0.331441	0.885	0.73	6.00432e-15	2.4993e-10
1	Up	TCEAL3	0.25021	0.695	0.51	6.45808e-15	2.68817e-10
1	Up	RUNDC3A	0.385774	0.846	0.652	7.54495e-15	3.14058e-10
1	Up	SATB1	0.325997	0.849	0.643	7.56396e-15	3.1485e-10
1	Up	TCEAL2	0.360845	0.737	0.538	7.59224e-15	3.16027e-10
1	Up	FTH1	0.309404	0.758	0.542	9.39389e-15	3.91021e-10
1	Up	UBL5	0.384369	0.605	0.307	9.42269e-15	3.9222e-10
1	Up	RPS21	0.256149	0.465	0.182	1.33735e-14	5.56674e-10
1	Up	UBE3A	0.484357	0.952	0.821	1.51868e-14	6.3215e-10
1	Up	EIF1B	0.297818	0.749	0.495	1.54923e-14	6.44868e-10
1	Up	C4orf48	0.570185	0.796	0.455	1.5779e-14	6.56801e-10
1	Up	DCTN1	0.267439	0.809	0.616	1.82914e-14	7.61378e-10
1	Up	CLPTM1L	0.372796	0.78	0.513	2.40807e-14	1.00236e-09
1	Up	EIF1	0.341091	0.782	0.512	2.52646e-14	1.05164e-09
1	Up	ATP6V1E1	0.418457	0.861	0.642	2.56056e-14	1.06583e-09
1	Up	BSG	0.403319	0.846	0.636	2.79711e-14	1.1643e-09
1	Up	OAT	0.314437	0.762	0.519	2.84652e-14	1.18486e-09
1	Down	CACNB4	-0.285348	0.993	0.996	2.91071e-14	1.21158e-09
1	Down	SV2B	-0.260245	0.964	0.958	2.96756e-14	1.23525e-09
1	Down	RP11-440L14.1	-0.352777	0.611	0.773	3.0308e-14	1.26157e-09
1	Up	PRDX2	0.884447	0.947	0.741	3.60498e-14	1.50057e-09
1	Up	ATP5G3	0.294819	0.615	0.353	3.65663e-14	1.52207e-09
1	Up	SKP1	0.478455	0.849	0.622	4.79028e-14	1.99395e-09
1	Up	STMN3	0.591577	0.882	0.645	5.24819e-14	2.18456e-09
1	Up	ATAD1	0.2993	0.887	0.718	5.42383e-14	2.25767e-09
1	Up	SULT4A1	0.313662	0.779	0.594	5.96433e-14	2.48265e-09
1	Up	GNAS	0.655226	0.994	0.982	6.45005e-14	2.68483e-09
1	Down	SV2C	-0.356517	0.98	0.991	6.90229e-14	2.87308e-09
1	Up	PLD3	0.366634	0.992	0.981	8.96492e-14	3.73165e-09
1	Up	GUCY1B3	0.381018	0.82	0.584	9.34886e-14	3.89146e-09
1	Up	PRKAR1A	0.609302	0.887	0.633	9.44444e-14	3.93125e-09
1	Up	DDX17	0.293346	0.976	0.925	1.009e-13	4.19994e-09
1	Down	TTLL11	-0.287082	0.774	0.806	1.04773e-13	4.36119e-09
1	Down	RP1-272J12.1	-0.331293	0.53	0.672	1.06254e-13	4.42283e-09
1	Up	PPP2R1A	0.719296	0.898	0.613	1.07605e-13	4.47906e-09
1	Up	TUBB2A	0.470883	0.827	0.579	1.18871e-13	4.94802e-09
1	Up	DYNLL1	0.332404	0.803	0.61	1.35093e-13	5.62323e-09
1	Down	GRIK3	-0.351231	0.893	0.939	1.41873e-13	5.90546e-09
1	Down	GMDS-AS1	-0.36116	0.792	0.859	1.42723e-13	5.94084e-09
1	Up	SLC25A22	0.252255	0.498	0.158	1.51898e-13	6.32276e-09
1	Down	PLEKHA7	-0.289563	0.704	0.762	1.62277e-13	6.75478e-09
1	Down	CLEC16A	-0.391528	0.934	0.947	1.82241e-13	7.58578e-09
1	Down	KCNH1	-0.271037	0.482	0.551	1.84981e-13	7.69983e-09
1	Down	CTD-2047H16.4	-0.35236	0.561	0.723	1.95837e-13	8.15171e-09
1	Up	RP11-778J15.1	0.251104	0.608	0.395	2.22381e-13	9.25661e-09
1	Down	MGAT5	-0.334026	0.901	0.911	3.08735e-13	1.28511e-08
1	Up	HMGCR	0.375023	0.823	0.605	3.31427e-13	1.37956e-08
1	Up	UBC	0.4634	0.894	0.666	3.74751e-13	1.5599e-08
1	Up	MAP1LC3B	0.31888	0.791	0.584	3.96523e-13	1.65053e-08
1	Up	OAZ1	0.669109	0.859	0.541	3.98648e-13	1.65937e-08
1	Up	JUND	0.535819	0.707	0.373	4.58808e-13	1.90979e-08
1	Down	XKR6	-0.364895	0.98	0.988	4.9904e-13	2.07725e-08
1	Down	ARHGEF28	-0.274759	0.938	0.92	5.0981e-13	2.12208e-08
1	Up	PRPF19	0.386249	0.802	0.569	5.21609e-13	2.1712e-08
1	Up	PGRMC1	0.433881	0.799	0.58	5.7396e-13	2.38911e-08
1	Up	AP2M1	0.539592	0.913	0.699	6.45682e-13	2.68765e-08
1	Up	EIF4A2	0.652101	0.844	0.516	6.55438e-13	2.72826e-08
1	Down	MYO10	-0.312634	0.466	0.597	6.6447e-13	2.76585e-08
1	Up	SLC6A3	0.473192	0.984	0.977	7.01217e-13	2.91881e-08
1	Up	ZFAND5	0.397602	0.829	0.579	7.27827e-13	3.02958e-08
1	Up	ATP5I	0.460253	0.774	0.518	7.39566e-13	3.07844e-08
1	Down	KIRREL3	-0.35372	0.941	0.968	7.90027e-13	3.28849e-08
1	Down	CLMP	-0.285987	0.308	0.441	9.67604e-13	4.02765e-08
1	Up	ARL6IP1	1.16433	0.927	0.531	1.01408e-12	4.2211e-08
1	Down	SEMA5A	-0.553976	0.417	0.792	1.18898e-12	4.94912e-08
1	Up	TUBB4A	0.532413	0.833	0.553	1.19692e-12	4.98219e-08
1	Up	CHCHD10	0.279246	0.712	0.506	1.21265e-12	5.04767e-08
1	Down	FHOD3	-0.264448	0.75	0.804	1.40329e-12	5.8412e-08
1	Up	VAT1	0.325551	0.804	0.599	1.44025e-12	5.99506e-08
1	Down	GSG1L	-0.308829	0.63	0.738	1.45178e-12	6.04305e-08
1	Up	TMSB10	0.649134	0.768	0.396	1.45937e-12	6.07465e-08
1	Up	RHBDD2	0.37854	0.9	0.756	1.58887e-12	6.61366e-08
1	Up	UBL3	0.329896	0.918	0.809	1.7148e-12	7.13784e-08
1	Down	EBF3	-0.367138	0.85	0.895	1.98186e-12	8.2495e-08
1	Up	ATP5B	0.335877	0.814	0.599	2.00135e-12	8.33062e-08
1	Up	SCG2	0.51454	0.865	0.691	2.09306e-12	8.71238e-08
1	Up	ALDOC	0.492795	0.764	0.439	2.12651e-12	8.85161e-08
1	Up	UHMK1	0.342785	0.826	0.605	2.13755e-12	8.89756e-08
1	Down	KIAA1671	-0.285914	0.588	0.713	2.3154e-12	9.63784e-08
1	Up	YWHAH	0.413552	0.843	0.614	2.3196e-12	9.65533e-08
1	Up	TPI1	0.479237	0.802	0.521	2.49975e-12	1.04052e-07
1	Up	APBB1	0.267714	0.882	0.745	2.65347e-12	1.10451e-07
1	Up	CALB1	0.345643	0.605	0.416	2.77426e-12	1.15478e-07
1	Down	C10orf11	-0.420731	0.9	0.943	2.85565e-12	1.18866e-07
1	Up	SOD1	0.442619	0.837	0.669	2.92421e-12	1.2172e-07
1	Down	ARHGAP22	-0.291653	0.684	0.756	2.96758e-12	1.23526e-07
1	Up	TSPYL4	0.341702	0.812	0.624	3.07838e-12	1.28138e-07
1	Down	EYA4	-0.407983	0.255	0.374	3.14625e-12	1.30963e-07
1	Up	PPM1A	0.343569	0.88	0.663	3.46442e-12	1.44207e-07
1	Up	CFL1	0.642845	0.876	0.605	3.7549e-12	1.56298e-07
1	Up	ATP6V0B	0.458892	0.889	0.697	3.8059e-12	1.58421e-07
1	Up	WBP2	0.4594	0.821	0.54	4.02204e-12	1.67418e-07
1	Down	BANP	-0.275521	0.466	0.658	4.02407e-12	1.67502e-07
1	Up	GADD45GIP1	0.293199	0.577	0.265	4.39922e-12	1.83117e-07
1	Up	CKB	0.694289	0.918	0.703	4.70203e-12	1.95722e-07
1	Down	ANKS6	-0.385155	0.79	0.872	5.54362e-12	2.30753e-07
1	Up	SERF2	0.491628	0.853	0.601	6.17409e-12	2.56996e-07
1	Down	COL25A1	-0.271732	0.526	0.557	6.93334e-12	2.886e-07
1	Up	SNCG	0.887424	0.939	0.751	7.50438e-12	3.1237e-07
1	Up	ACTB	0.948663	0.868	0.51	7.85776e-12	3.27079e-07
1	Up	ACTG1	0.652473	0.874	0.647	8.28448e-12	3.44842e-07
1	Up	NSG1	0.303859	0.819	0.616	8.32927e-12	3.46706e-07
1	Up	RP11-977G19.5	0.390007	0.56	0.106	8.8055e-12	3.66529e-07
1	Down	DSCAML1	-0.308871	0.482	0.565	9.64294e-12	4.01387e-07
1	Down	KLHL29	-0.46345	0.958	0.977	1.02781e-11	4.27825e-07
1	Down	PDZD2	-0.296586	0.689	0.781	1.16813e-11	4.86236e-07
1	Down	FAM171A1	-0.270237	0.833	0.857	1.26327e-11	5.25835e-07
1	Up	DDX24	0.263513	0.879	0.778	2.22435e-11	9.25885e-07
1	Up	RNF11	0.345129	0.886	0.675	2.35392e-11	9.79818e-07
1	Down	NTN1	-0.528342	0.984	0.994	2.42248e-11	1.00836e-06
1	Down	GPATCH8	-0.421445	0.978	0.98	2.44462e-11	1.01757e-06
1	Up	NPDC1	0.281025	0.897	0.749	2.48972e-11	1.03635e-06
1	Up	MORF4L1	0.477681	0.882	0.656	2.74125e-11	1.14105e-06
1	Up	HCN1	0.382582	0.885	0.816	3.27275e-11	1.36228e-06
1	Up	SERINC3	0.25469	0.844	0.69	3.39692e-11	1.41397e-06
1	Up	EPDR1	0.251734	0.88	0.702	3.40109e-11	1.4157e-06
1	Down	CTIF	-0.280682	0.962	0.962	3.49955e-11	1.45669e-06
1	Down	LPIN1	-0.299616	0.804	0.853	3.86036e-11	1.60687e-06
1	Up	SUB1	0.307555	0.814	0.602	5.18461e-11	2.1581e-06
1	Up	GPX4	0.696965	0.901	0.618	5.30308e-11	2.20741e-06
1	Up	CDIP1	0.349744	0.876	0.719	5.54566e-11	2.30838e-06
1	Up	CALM2	1.06081	0.933	0.667	5.92545e-11	2.46647e-06
1	Up	UBB	0.536713	0.861	0.636	6.91437e-11	2.8781e-06
1	Down	ZNF586	-0.259423	0.754	0.81	8.25544e-11	3.43633e-06
1	Up	SPCS3	0.367425	0.929	0.802	8.87075e-11	3.69245e-06
1	Down	CAMK1D	-0.436181	0.891	0.929	1.01758e-10	4.23569e-06
1	Up	BEX4	0.335086	0.797	0.586	1.04957e-10	4.36884e-06
1	Down	KIAA1211	-0.255633	0.883	0.886	1.17824e-10	4.90442e-06
1	Down	DOCK9	-0.258036	0.752	0.787	1.19409e-10	4.9704e-06
1	Up	RPS27	0.376891	0.611	0.285	1.24699e-10	5.19061e-06
1	Down	AC079354.1	-0.396567	0.413	0.536	1.24715e-10	5.19125e-06
1	Up	EEF1A2	0.938018	0.95	0.726	1.33411e-10	5.55322e-06
1	Up	ENO2	0.68237	0.929	0.763	1.63551e-10	6.80781e-06
1	Up	TAGLN3	0.777503	0.867	0.516	1.67348e-10	6.96588e-06
1	Up	AP000462.2	0.381172	0.544	0.237	1.73037e-10	7.20265e-06
1	Up	APLP2	0.349858	0.924	0.806	1.98798e-10	8.27496e-06
1	Up	LDHB	0.250996	0.838	0.697	2.07287e-10	8.62834e-06
1	Down	MT-CYB	-0.274446	0.999	1	2.13652e-10	8.89325e-06
1	Down	GPR161	-0.320106	0.702	0.777	2.26543e-10	9.42985e-06
1	Up	TMEM30A	0.288351	0.802	0.626	2.66317e-10	1.10854e-05
1	Up	DYNLRB1	0.337226	0.823	0.643	2.8066e-10	1.16825e-05
1	Up	YWHAE	0.338608	0.905	0.813	3.76623e-10	1.56769e-05
1	Up	PTMA	0.355003	0.746	0.543	4.02155e-10	1.67397e-05
1	Up	BEX1	0.424119	0.825	0.625	4.19406e-10	1.74578e-05
1	Down	MIR29B1	-0.350309	0.972	0.979	4.44886e-10	1.85184e-05
1	Down	SETBP1	-0.366751	0.975	0.975	4.95087e-10	2.0608e-05
1	Up	RP11-509J21.1	0.321632	0.673	0.432	5.57982e-10	2.3226e-05
1	Up	SYN1	0.446961	0.892	0.715	6.05767e-10	2.5215e-05
1	Down	AUTS2	-0.337201	0.993	0.996	6.58277e-10	2.74008e-05
1	Down	SFXN5	-0.315404	0.791	0.845	8.15868e-10	3.39605e-05
1	Up	AP002954.4	0.348927	0.498	0.124	8.16334e-10	3.39799e-05
1	Down	HS3ST4	-0.647183	0.576	0.715	9.34718e-10	3.89076e-05
1	Up	TCF4	0.309203	0.778	0.716	1.04284e-09	4.34084e-05
1	Up	CD47	0.358729	0.922	0.79	1.07453e-09	4.47273e-05
1	Up	KCNC2	0.295621	0.784	0.626	1.25384e-09	5.21911e-05
1	Up	SEPW1	0.592642	0.928	0.751	1.29974e-09	5.41019e-05
1	Down	ZKSCAN1	-0.294103	0.897	0.918	1.31554e-09	5.47593e-05
1	Up	BAIAP3	0.251105	0.391	0.19	1.88579e-09	7.84962e-05
1	Down	TMEM132C	-0.274975	0.828	0.857	1.89125e-09	7.87233e-05
1	Down	NEAT1	-0.328668	0.931	0.985	1.90017e-09	7.90944e-05
1	Up	AKAP11	0.250011	0.881	0.73	2.35494e-09	9.80245e-05
1	Up	NOVA1	0.335821	0.977	0.943	2.39065e-09	9.95107e-05
1	Down	PGBD5	-0.262641	0.847	0.857	2.74772e-09	0.000114374
1	Down	EPHB2	-0.267129	0.766	0.809	2.85321e-09	0.000118765
1	Down	DIRC3	-0.309281	0.812	0.816	3.03472e-09	0.00012632
1	Up	USP11	0.374676	0.877	0.734	4.05862e-09	0.00016894
1	Down	RP11-17L5.4	-0.256962	0.746	0.791	4.33838e-09	0.000180585
1	Up	DDX5	0.611378	0.935	0.751	4.83501e-09	0.000201257
1	Up	HNRNPDL	0.359214	0.904	0.701	4.99136e-09	0.000207765
1	Down	C20orf194	-0.299876	0.964	0.962	5.10983e-09	0.000212697
1	Up	MAP4	0.311005	0.968	0.923	6.22304e-09	0.000259034
1	Up	SERINC1	0.569996	0.936	0.801	6.32384e-09	0.00026323
1	Up	GPR149	0.307759	0.939	0.905	6.58859e-09	0.00027425
1	Down	NOS1AP	-0.366495	0.858	0.902	7.67873e-09	0.000319627
1	Up	PDE1C	0.449933	0.791	0.606	7.72919e-09	0.000321728
1	Up	HNRNPA2B1	0.25202	0.888	0.719	7.84826e-09	0.000326684
1	Down	ZFR2	-0.287459	0.808	0.847	7.858e-09	0.000327089
1	Up	INPP5F	0.413999	0.925	0.775	8.99066e-09	0.000374236
1	Down	EPB41	-0.264201	0.952	0.939	1.09699e-08	0.000456622
1	Up	DYNLL2	0.444303	0.877	0.655	1.18057e-08	0.000491412
1	Up	SCAMP1	0.299029	0.879	0.729	1.41281e-08	0.000588081
1	Up	QDPR	0.336743	0.899	0.766	1.78422e-08	0.000742684
1	Up	CLIP3	0.691134	0.944	0.803	2.61971e-08	0.00109045
1	Down	FARS2	-0.264027	0.903	0.886	2.70729e-08	0.00112691
1	Down	WIPF3	-0.27648	0.731	0.776	2.77136e-08	0.00115358
1	Up	AES	0.589486	0.911	0.686	3.19399e-08	0.0013295
1	Down	TRAF3	-0.252312	0.892	0.911	3.22495e-08	0.00134239
1	Down	PRKAG2	-0.303817	0.764	0.819	3.22786e-08	0.0013436
1	Up	FRAS1	0.333204	0.794	0.683	3.297e-08	0.00137237
1	Down	KDM4B	-0.287265	0.74	0.816	3.69363e-08	0.00153748
1	Up	CLU	0.47173	0.894	0.768	3.74823e-08	0.0015602
1	Up	SLC22A17	0.711458	0.935	0.692	3.96645e-08	0.00165103
1	Down	RP11-260M19.2	-0.289006	0.495	0.632	3.99677e-08	0.00166365
1	Up	MORF4L2	0.390484	0.923	0.774	4.06336e-08	0.00169137
1	Down	NUP93	-0.305314	0.877	0.892	4.10463e-08	0.00170855
1	Up	RP5-857K21.4	0.398817	0.511	0.319	4.15281e-08	0.00172861
1	Down	LRFN2	-0.320554	0.633	0.766	4.2069e-08	0.00175112
1	Up	STMN1	0.610612	0.87	0.681	4.8202e-08	0.00200641
1	Up	RIT2	0.334125	0.893	0.719	5.31235e-08	0.00221127
1	Up	SMARCA1	0.298397	0.913	0.769	5.31662e-08	0.00221304
1	Up	MTCH1	0.389217	0.88	0.698	5.62404e-08	0.00234101
1	Down	LMX1B	-0.453752	0.713	0.832	5.8518e-08	0.00243581
1	Down	RYR3	-0.517365	0.887	0.943	6.012e-08	0.00250249
1	Down	CTBP2	-0.396127	0.764	0.857	6.12413e-08	0.00254917
1	Down	PART1	-0.342271	0.258	0.423	6.32421e-08	0.00263245
1	Down	TBC1D22A	-0.301851	0.856	0.882	6.58631e-08	0.00274155
1	Up	MT3	0.432996	0.881	0.695	6.78173e-08	0.00282289
1	Up	NDRG4	0.841718	0.959	0.827	7.21444e-08	0.00300301
1	Down	ST3GAL1	-0.420588	0.798	0.854	7.51031e-08	0.00312617
1	Up	SCOC	0.48419	0.906	0.737	7.71314e-08	0.00321059
1	Up	CHD5	0.461893	0.945	0.773	7.73451e-08	0.00321949
1	Up	ATP1A3	0.430632	0.969	0.914	8.32698e-08	0.0034661
1	Up	KCTD8	0.276902	0.481	0.417	9.76561e-08	0.00406494
1	Up	VAPA	0.259655	0.9	0.781	1.00425e-07	0.00418019
1	Down	SNX29	-0.323298	0.863	0.895	1.04586e-07	0.00435339
1	Down	SRRM3	-0.377745	0.97	0.985	1.06741e-07	0.00444307
1	Down	TMEM132B	-0.350894	0.983	0.989	1.09556e-07	0.00456026
1	Up	COCH	0.289126	0.469	0.122	1.23826e-07	0.00515428
1	Down	SLC24A3	-0.449976	0.826	0.895	1.27809e-07	0.00532006
1	Down	MKLN1-AS1	-0.353858	0.992	0.996	1.33173e-07	0.00554333
1	Up	MAPRE3	0.278486	0.918	0.827	1.7337e-07	0.00721654
1	Down	AK5	-0.250163	0.851	0.863	1.79903e-07	0.00748845
1	Down	GRK4	-0.300118	0.706	0.796	1.82354e-07	0.00759048
1	Up	PEBP1	0.669596	0.925	0.752	1.8817e-07	0.00783259
1	Down	KCNB2	-0.349735	0.963	0.977	2.6574e-07	0.0110614
1	Up	PNMA2	0.385	0.873	0.759	2.71296e-07	0.0112927
1	Up	PEG3	0.645405	0.958	0.874	3.40207e-07	0.0141611
1	Up	MAPK1	0.258763	0.939	0.824	3.7109e-07	0.0154466
1	Down	SIAH3	-0.281499	0.608	0.683	4.2955e-07	0.01788
1	Down	CACNG2	-0.328353	0.788	0.838	4.30568e-07	0.0179224
1	Down	PPP2R2B	-0.358647	0.986	0.983	4.43643e-07	0.0184666
1	Down	FAM135B	-0.447773	0.977	0.987	5.54907e-07	0.023098
1	Down	ME3	-0.351034	0.843	0.886	5.72836e-07	0.0238443
1	Up	PJA2	0.30819	0.945	0.888	5.77617e-07	0.0240433
1	Up	SPOCK2	0.420361	0.911	0.749	6.20913e-07	0.0258455
1	Down	RP11-665G4.1	-0.304971	0.724	0.773	7.93906e-07	0.0330464
1	Up	FANCL	0.296154	0.886	0.751	9.7232e-07	0.0404728
1	Up	HSP90AB1	0.369557	0.98	0.907	9.87553e-07	0.0411069
1	Down	SPTBN4	-0.419916	0.983	0.985	1.0441e-06	0.0434607
1	Up	RP11-466P24.7	0.313456	0.873	0.75	1.06125e-06	0.0441745
1	Up	ARHGAP12	0.255033	0.911	0.78	1.09764e-06	0.0456892
1	Up	NAP1L1	0.393562	0.965	0.918	1.21351e-06	0.0505122
1	Down	TLN2	-0.338823	0.938	0.945	1.58061e-06	0.0657928
1	Down	LDLRAD4	-0.383592	0.993	0.993	1.81885e-06	0.0757098
1	Down	KSR2	-0.510609	0.972	0.978	1.83645e-06	0.0764421
1	Down	EHMT1	-0.296518	0.814	0.853	1.9817e-06	0.0824883
1	Down	MARK4	-0.313107	0.827	0.876	2.12051e-06	0.0882663
1	Up	TUBA1B	0.636498	0.966	0.864	2.33094e-06	0.0970252
1	Down	SH3PXD2A	-0.30334	0.909	0.908	2.40646e-06	0.100169
1	Up	GDI1	0.780884	0.957	0.793	2.41833e-06	0.100663
1	Up	PODXL2	0.513548	0.924	0.737	2.4845e-06	0.103417
1	Down	ATG7	-0.370216	0.928	0.95	2.55177e-06	0.106217
1	Down	PITPNM2	-0.272245	0.754	0.801	2.56057e-06	0.106584
1	Up	PRR16	0.552956	0.969	0.935	2.63318e-06	0.109606
1	Down	CERS4	-0.357164	0.81	0.869	2.63465e-06	0.109667
1	Up	SESN3	0.286873	0.88	0.747	2.76651e-06	0.115156
1	Up	CANX	0.389557	0.948	0.88	2.92137e-06	0.121602
1	Down	KAZN	-0.711439	0.996	1	3.25254e-06	0.135387
1	Up	FAIM2	0.767582	0.93	0.769	3.38204e-06	0.140778
1	Up	ETNK1	0.303471	0.927	0.781	3.43511e-06	0.142987
1	Down	ADARB1	-0.34027	0.76	0.824	3.69667e-06	0.153874
1	Down	GTF2IRD1	-0.403762	0.888	0.94	3.88493e-06	0.16171
1	Up	RTN4	0.264986	0.988	0.976	4.05235e-06	0.168679
1	Up	SEC62	0.41819	0.911	0.785	4.08987e-06	0.170241
1	Down	MICAL3	-0.409059	0.928	0.958	5.23529e-06	0.217919
1	Down	GALNT2	-0.266198	0.862	0.865	6.21564e-06	0.258726
1	Down	OSBPL10	-0.330731	0.957	0.962	6.32763e-06	0.263388
1	Down	NRD1	-0.257378	0.828	0.871	6.66277e-06	0.277338
1	Down	RAB11FIP3	-0.29396	0.829	0.873	7.36278e-06	0.306476
1	Down	C15orf27	-0.293372	0.788	0.83	8.56962e-06	0.35671
1	Up	CLCN3	0.296623	0.95	0.867	8.78137e-06	0.365525
1	Up	LMO3	0.543966	0.936	0.943	9.0368e-06	0.376157
1	Down	OSBP2	-0.295034	0.895	0.914	1.09737e-05	0.456782
1	Down	VWC2	-0.347668	0.805	0.846	1.14887e-05	0.478215
1	Up	THY1	0.596051	0.94	0.797	1.21895e-05	0.507388
1	Up	GAPDH	1.07494	0.981	0.842	1.22354e-05	0.509297
1	Up	UCHL1	0.397592	0.994	0.964	1.26956e-05	0.528456
1	Down	ASAP2	-0.253614	0.881	0.876	1.34254e-05	0.558833
1	Down	TRERF1	-0.385621	0.857	0.899	1.39926e-05	0.582444
1	Down	CDH4	-0.515546	0.835	0.888	1.42301e-05	0.592328
1	Down	ARRB1	-0.424447	0.712	0.84	1.46364e-05	0.60924
1	Down	PLXNA4	-0.341104	0.923	0.937	1.58218e-05	0.658584
1	Down	TMEM178B	-0.369938	0.996	0.999	1.65034e-05	0.686953
1	Up	PSAP	0.829256	0.963	0.833	1.89182e-05	0.78747
1	Up	IL1RAPL2	0.487092	0.487	0.575	1.93697e-05	0.806265
1	Down	RP1-90G24.10	-0.495652	0.147	0.498	2.86396e-05	1
1	Down	FAM196B	-0.308303	0.489	0.643	2.99486e-05	1
1	Up	NAPB	0.603396	0.952	0.848	3.16875e-05	1
1	Down	SLC8A3	-0.375378	0.819	0.868	3.58707e-05	1
1	Up	CEND1	0.484653	0.904	0.748	3.68396e-05	1
1	Down	PRKCA	-0.422853	0.989	0.989	4.00041e-05	1
1	Up	TERF2IP	0.716995	0.945	0.772	4.02461e-05	1
1	Down	LINC00693	-0.363958	0.883	0.908	4.34801e-05	1
1	Up	ITM2B	0.417903	0.895	0.768	4.67658e-05	1
1	Up	INA	0.332154	0.861	0.698	4.79081e-05	1
1	Down	DENND2A	-0.293421	0.903	0.935	5.10278e-05	1
1	Down	FLNB	-0.25705	0.841	0.852	5.31107e-05	1
1	Down	INADL	-0.30354	0.923	0.945	5.74717e-05	1
1	Down	SIPA1L3	-0.295845	0.787	0.841	6.00692e-05	1
1	Up	USP22	0.307741	0.924	0.81	6.15628e-05	1
1	Up	CPLX2	0.389748	0.971	0.911	9.3717e-05	1
1	Up	KCNT2	0.379866	0.987	0.981	9.75767e-05	1
1	Up	PSIP1	0.253125	0.88	0.749	0.000101384	1
1	Up	FSTL5	0.388898	0.839	0.772	0.000103807	1
1	Down	NTRK3	-0.394287	0.966	0.975	0.000104751	1
1	Up	CALM3	0.664451	0.934	0.769	0.000108923	1
1	Down	SYN3	-0.353463	0.779	0.841	0.000112924	1
1	Up	BASP1	0.394956	0.987	0.951	0.000120187	1
1	Up	LINC00657	0.520428	0.879	0.687	0.000124293	1
1	Down	HS3ST5	-0.315911	0.852	0.868	0.000129382	1
1	Down	MAP6	-0.250099	0.843	0.87	0.000140804	1
1	Up	PGAP1	0.264376	0.964	0.89	0.000141072	1
1	Down	ZFYVE28	-0.284558	0.814	0.852	0.000147036	1
1	Up	BIN1	0.402241	0.942	0.823	0.000157781	1
1	Down	MTSS1	-0.26368	0.88	0.893	0.000161432	1
1	Up	SV2A	0.495979	0.959	0.866	0.000171646	1
1	Down	KIF26B	-0.482783	0.986	0.996	0.000197536	1
1	Down	ERC2	-0.283406	0.998	1	0.000220332	1
1	Down	GALNT10	-0.355938	0.767	0.823	0.000239991	1
1	Down	DNMT3A	-0.437567	0.76	0.873	0.000243168	1
1	Down	RP5-864K19.4	-0.30618	0.945	0.962	0.00025569	1
1	Down	PTPRJ	-0.490852	0.925	0.954	0.000265359	1
1	Down	AC073479.1	-0.285283	0.935	0.932	0.000265992	1
1	Down	ANK1	-0.48916	0.987	0.995	0.000270002	1
1	Up	KIF3A	0.317905	0.957	0.888	0.000299273	1
1	Down	NCOR2	-0.270171	0.828	0.857	0.00030914	1
1	Down	KCNN3	-0.456884	0.952	0.965	0.000366801	1
1	Up	PREPL	0.649081	0.984	0.945	0.000487323	1
1	Down	RGS6	-0.265613	0.998	0.998	0.000505348	1
1	Down	MAML2	-0.275544	0.882	0.89	0.000513673	1
1	Up	ATP6V1B2	0.819525	0.947	0.802	0.000568821	1
1	Down	FRMD4A	-0.457973	0.996	1	0.000584083	1
1	Up	ALDOA	0.714861	0.893	0.675	0.000615448	1
1	Down	ABLIM1	-0.261049	0.944	0.94	0.000639586	1
1	Down	SLC22A23	-0.253109	0.904	0.909	0.000650502	1
1	Up	DNAJB14	0.274825	0.904	0.798	0.000710268	1
1	Down	PHACTR2	-0.368531	0.796	0.863	0.000714339	1
1	Down	ANKRD29	-0.282883	0.857	0.889	0.000811642	1
1	Down	TRAK1	-0.272398	0.929	0.922	0.00097815	1
1	Down	SORBS2	-0.273234	0.986	0.992	0.0010465	1
1	Down	HIVEP3	-0.567243	0.946	0.97	0.00112591	1
1	Down	ABLIM2	-0.53538	0.892	0.942	0.00112796	1
1	Down	PI4KA	-0.252164	0.964	0.957	0.00129835	1
1	Down	UBR4	-0.357819	0.867	0.894	0.00160123	1
1	Down	GRB10	-0.255157	0.898	0.903	0.00162594	1
1	Down	MIR4435-1HG	-0.348957	0.504	0.632	0.00170316	1
1	Up	KIF1A	0.314508	0.986	0.944	0.00180346	1
1	Down	ATXN7L1	-0.354989	0.895	0.907	0.00204595	1
1	Down	RP5-1043L13.1	-0.436259	0.356	0.484	0.0021161	1
1	Down	CACNA1A	-0.469552	0.995	0.998	0.00213898	1
1	Up	PAM	0.346429	0.992	0.985	0.00225039	1
1	Down	ADARB2	-0.495159	0.999	1	0.00235778	1
1	Down	SHANK2	-0.371133	0.956	0.962	0.00236552	1
1	Down	KCNQ3	-0.372865	0.998	0.996	0.00237295	1
1	Down	KALRN	-0.389595	0.953	0.967	0.00314012	1
1	Down	KCNMA1	-0.27865	0.995	0.996	0.00336977	1
1	Down	FAM168A	-0.257358	0.974	0.966	0.00343227	1
1	Up	PKM	0.431307	0.959	0.888	0.00379235	1
1	Up	TSC22D1	0.259725	0.989	0.96	0.00383798	1
1	Down	GRID1	-0.305724	0.978	0.985	0.00385645	1
1	Down	TRPC5	-0.603284	0.75	0.882	0.00426058	1
1	Down	OTUD7A	-0.253562	0.928	0.929	0.0044153	1
1	Down	DLGAP4	-0.434412	0.899	0.926	0.00502697	1
1	Down	SORBS1	-0.294648	0.906	0.913	0.00544538	1
1	Up	PEG10	0.902448	0.99	0.949	0.00555209	1
1	Down	GNAO1	-0.290958	0.974	0.973	0.00601786	1
1	Down	GABRB3	-0.350836	0.986	0.987	0.00633945	1
1	Up	NSF	0.372856	0.95	0.881	0.00712142	1
1	Down	SLC25A12	-0.309487	0.978	0.983	0.00727553	1
1	Down	AFF3	-0.4144	0.992	0.994	0.0094804	1
1	Down	CADPS	-0.337316	0.996	1	0.00981542	1
1	Up	MARCH6	0.270414	0.957	0.878	0.00996539	1
2	Down	CLSTN2	-0.63359	0.996	0.999	7.45903e-06	0.310482
2	Up	EDIL3	0.276351	0.811	0.653	0.000829814	1
2	Down	CADPS	-0.397083	1	1	0.000986039	1
2	Up	CALB2	0.863514	0.699	0.744	0.00111825	1
2	Down	RGS6	-0.729648	0.962	0.993	0.00134682	1
2	Up	ARL6IP1	1.35214	0.994	0.707	0.00220724	1
2	Up	VAT1L	0.335361	0.931	0.65	0.00271807	1
2	Up	PEG3	1.18274	0.998	0.844	0.00282792	1
2	Down	CALN1	-0.957423	0.924	0.978	0.00373219	1
2	Up	PRKAR1A	0.849907	0.987	0.793	0.00443224	1
2	Down	MKLN1-AS1	-0.282849	0.987	0.992	0.00518951	1
2	Up	ATP5G2	0.401265	0.958	0.78	0.00571588	1
2	Up	GRID2	0.450169	0.962	0.871	0.00622564	1
2	Up	HTR2C	0.405874	0.589	0.465	0.0086496	1
3	Up	LINC00486	0.513578	1	1	5.26439e-142	2.1913e-137
3	Up	ATRNL1	0.774018	0.996	0.952	1.4288e-100	5.94737e-96
3	Up	HIBCH	0.918515	0.989	0.965	2.65565e-96	1.10542e-91
3	Up	SEZ6L	1.02151	1	0.998	3.16064e-87	1.31562e-82
3	Down	TIAM2	-1.12451	0.957	0.984	3.35385e-66	1.39604e-61
3	Up	C15orf26	0.970674	0.901	0.46	1.10175e-63	4.58605e-59
3	Up	MT-RNR1	1.18917	1	0.993	1.70716e-59	7.10606e-55
3	Down	ARL17B	-0.609728	0.573	0.712	6.36267e-58	2.64846e-53
3	Down	AC016831.7	-0.723537	0.592	0.773	1.68954e-57	7.0327e-53
3	Up	RUNX1	0.908954	0.759	0.171	1.75266e-56	7.29545e-52
3	Up	DCDC1	0.836768	0.863	0.406	6.13549e-53	2.5539e-48
3	Up	MYT1L	0.600367	0.997	0.995	1.08079e-52	4.49878e-48
3	Up	PNISR	0.544082	0.965	0.842	2.09878e-50	8.73617e-46
3	Up	ZNF574	0.718424	0.674	0.087	5.66091e-50	2.35635e-45
3	Up	RNA28S5	0.389269	0.999	0.998	1.2174e-49	5.06744e-45
3	Up	LHFPL2	0.347914	0.783	0.553	2.48509e-49	1.03442e-44
3	Down	WSB1	-0.481281	0.824	0.904	3.50899e-49	1.46062e-44
3	Up	RP11-125B21.2	0.790738	0.968	0.817	4.25328e-48	1.77043e-43
3	Up	C1orf132	0.51749	0.992	0.924	8.71562e-47	3.62788e-42
3	Up	FAM19A5	0.638802	0.971	0.806	2.79491e-46	1.16338e-41
3	Up	MT-TV	0.603098	0.773	0.192	2.96218e-46	1.23301e-41
3	Up	RN7SK	0.291195	0.801	0.5	3.89528e-46	1.62141e-41
3	Up	FLRT2	0.971402	0.972	0.858	9.14218e-46	3.80543e-41
3	Up	TTR	0.587584	0.796	0.331	3.44616e-45	1.43446e-40
3	Down	RP5-1101C3.1	-0.500827	0.228	0.539	3.77251e-44	1.57031e-39
3	Up	RP11-624C23.1	0.525733	0.994	0.992	4.44165e-44	1.84884e-39
3	Up	CACNG3	0.835293	0.943	0.679	2.2147e-43	9.2187e-39
3	Up	HSPH1	0.631852	0.948	0.767	2.50205e-43	1.04148e-38
3	Up	PSAT1	0.531224	0.742	0.198	2.85372e-42	1.18786e-37
3	Up	LL22NC03-2H8.5	0.5429	0.881	0.565	6.13169e-42	2.55232e-37
3	Down	UPK3B	-0.652126	0.933	0.973	9.20371e-42	3.83105e-37
3	Up	ELFN1	0.336939	0.859	0.599	4.14674e-41	1.72608e-36
3	Up	NEFL	0.464437	0.957	0.815	2.18786e-40	9.10695e-36
3	Up	MT-ND2	0.888016	0.999	0.984	2.27076e-40	9.45205e-36
3	Up	SMIM12	0.64371	0.849	0.502	2.65469e-39	1.10501e-34
3	Up	LINC00263	0.309168	0.594	0.218	3.38636e-39	1.40957e-34
3	Up	SLC38A1	0.580221	0.971	0.862	3.46663e-39	1.44299e-34
3	Up	HSPB1	0.340815	0.63	0.255	3.72585e-39	1.55088e-34
3	Down	SNAP25-AS1	-0.466906	0.646	0.72	4.17343e-39	1.73719e-34
3	Down	TARBP1	-0.510347	0.78	0.866	1.25965e-38	5.24331e-34
3	Down	SRSF11	-0.385254	0.861	0.88	4.80463e-38	1.99993e-33
3	Up	AC091878.1	0.583993	0.937	0.722	9.59144e-38	3.99244e-33
3	Up	BID	0.333091	0.605	0.215	1.60567e-37	6.68359e-33
3	Up	SNX31	0.582448	0.754	0.241	9.86365e-37	4.10575e-32
3	Up	C9orf153	0.394778	0.734	0.403	1.3392e-35	5.57441e-31
3	Up	MSH4	0.327857	0.648	0.306	1.87307e-35	7.79665e-31
3	Down	HGSNAT	-0.449854	0.627	0.797	5.0031e-35	2.08254e-30
3	Up	MARS	0.392506	0.847	0.556	1.04724e-34	4.35915e-30
3	Up	CRYAB	0.401769	0.674	0.195	1.6296e-34	6.78322e-30
3	Up	NCAM2	0.513431	0.874	0.612	1.87258e-34	7.79463e-30
3	Up	HSP90AA1	0.427833	0.994	0.945	3.11692e-34	1.29742e-29
3	Up	AC074391.1	0.482278	0.924	0.762	5.10497e-34	2.12494e-29
3	Down	SLC8A1-AS1	-0.489259	0.273	0.558	6.81695e-34	2.83756e-29
3	Up	NEB	0.651126	0.909	0.688	4.002e-33	1.66583e-28
3	Up	RAI1	0.447302	0.945	0.789	4.13212e-33	1.72e-28
3	Down	GIPC1	-0.398168	0.727	0.849	4.21133e-33	1.75297e-28
3	Up	LINC00842	0.3171	0.786	0.508	7.11607e-33	2.96206e-28
3	Up	SPATA6L	0.653236	0.866	0.536	1.80228e-32	7.50199e-28
3	Up	CTA-211A9.5	0.716197	0.777	0.416	2.25865e-32	9.40162e-28
3	Up	TOB2	0.272791	0.66	0.31	2.41698e-32	1.00607e-27
3	Down	VDAC3	-0.274332	0.646	0.716	2.49088e-32	1.03683e-27
3	Down	OR2L13	-0.284987	0.793	0.874	3.34914e-32	1.39408e-27
3	Down	EML6	-0.425612	0.982	0.979	3.51446e-32	1.46289e-27
3	Up	HLA-F-AS1	0.260169	0.49	0.097	5.41787e-32	2.25519e-27
3	Up	PDE10A	0.337407	0.815	0.674	1.0146e-31	4.22327e-27
3	Up	RASGRF1	0.297863	0.744	0.485	1.85791e-31	7.73355e-27
3	Up	ZMYND8	0.504062	0.992	0.979	2.09888e-31	8.7366e-27
3	Up	MT-ND5	0.796434	0.999	0.986	2.4346e-31	1.0134e-26
3	Up	LPPR5	0.266679	0.727	0.446	2.60584e-31	1.08468e-26
3	Up	SESN2	0.347207	0.629	0.209	3.42886e-31	1.42726e-26
3	Up	RP11-273G15.2	0.409764	0.782	0.467	4.30363e-31	1.79139e-26
3	Up	RP11-154D6.1	0.439532	0.594	0.21	4.59799e-31	1.91391e-26
3	Up	QRICH2	0.279485	0.762	0.434	4.80375e-31	1.99956e-26
3	Up	CTD-2143L24.1	0.410914	0.717	0.435	5.44762e-31	2.26757e-26
3	Down	BDH1	-0.405402	0.746	0.833	5.83727e-31	2.42977e-26
3	Up	AC139100.2	0.371258	0.762	0.439	6.7146e-31	2.79495e-26
3	Up	ZNF549	0.284132	0.751	0.509	7.32781e-31	3.0502e-26
3	Up	RBM14	0.286328	0.714	0.373	8.37424e-31	3.48578e-26
3	Up	ZHX2	0.426601	0.693	0.364	1.22556e-30	5.10138e-26
3	Down	RP11-123M6.2	-0.411919	0.339	0.589	1.77787e-30	7.40039e-26
3	Up	PCNT	0.263243	0.821	0.587	1.81492e-30	7.5546e-26
3	Down	KLC1	-0.428194	0.776	0.835	2.76674e-30	1.15166e-25
3	Up	SORCS1	0.399589	0.741	0.374	2.77531e-30	1.15522e-25
3	Down	ETFDH	-0.259793	0.657	0.733	3.42104e-30	1.42401e-25
3	Up	ALDH1L2	0.356092	0.793	0.497	4.01579e-30	1.67157e-25
3	Down	PCED1B	-0.358599	0.381	0.56	4.03238e-30	1.67848e-25
3	Down	GOLT1B	-0.324697	0.452	0.658	4.11931e-30	1.71466e-25
3	Down	B4GALT6	-0.38113	0.945	0.928	5.15153e-30	2.14432e-25
3	Down	RP11-452H21.1	-0.294381	0.259	0.537	5.28549e-30	2.20008e-25
3	Up	YARS	0.360695	0.887	0.669	5.29296e-30	2.20319e-25
3	Up	C11orf70	0.27899	0.611	0.27	5.39479e-30	2.24558e-25
3	Up	MIR137HG	0.497253	0.993	0.99	5.42627e-30	2.25869e-25
3	Down	LINC00632	-0.456191	0.983	0.993	9.70351e-30	4.03909e-25
3	Up	CLVS1	0.518033	0.973	0.873	1.35873e-29	5.65571e-25
3	Up	TNFSF13B	0.310969	0.738	0.422	1.66477e-29	6.92961e-25
3	Up	ZNF365	0.59617	0.768	0.443	2.34436e-29	9.75839e-25
3	Down	SCPEP1	-0.344538	0.648	0.754	3.7478e-29	1.56002e-24
3	Down	MYEF2	-0.421145	0.661	0.797	4.12215e-29	1.71584e-24
3	Down	RP11-242P2.1	-0.330661	0.154	0.472	5.41863e-29	2.2555e-24
3	Up	ANKRD30BL	0.472724	0.994	0.983	5.65865e-29	2.35541e-24
3	Up	DNAJB1	0.405632	0.763	0.417	5.98208e-29	2.49004e-24
3	Down	GSTA4	-0.284123	0.725	0.771	1.82618e-28	7.60147e-24
3	Up	AC005592.2	0.30059	0.952	0.841	2.12493e-28	8.84502e-24
3	Down	ZC2HC1A	-0.403116	0.773	0.843	3.13715e-28	1.30584e-23
3	Up	ST18	0.256164	0.44	0.157	3.39176e-28	1.41182e-23
3	Up	ANKRD11	0.478365	0.976	0.924	4.33933e-28	1.80625e-23
3	Down	CIRBP	-0.305953	0.43	0.658	4.48731e-28	1.86784e-23
3	Down	SCFD1	-0.32591	0.819	0.839	7.36817e-28	3.067e-23
3	Down	CSGALNACT1	-0.365619	0.717	0.785	7.7382e-28	3.22102e-23
3	Down	NAP1L1	-0.442603	0.86	0.917	1.29663e-27	5.39724e-23
3	Up	PPFIA4	0.266154	0.79	0.538	1.59343e-27	6.63264e-23
3	Up	DPH6-AS1	0.657167	0.95	0.791	1.59706e-27	6.64777e-23
3	Up	PER3	0.251398	0.672	0.387	1.63185e-27	6.79258e-23
3	Down	PNMA3	-0.26225	0.364	0.582	1.72799e-27	7.19277e-23
3	Up	AL592494.5	0.395842	0.86	0.646	2.56569e-27	1.06797e-22
3	Up	FLCN	0.532532	0.894	0.604	5.07377e-27	2.11196e-22
3	Up	RP11-114N19.3	0.276719	0.724	0.43	6.59564e-27	2.74543e-22
3	Up	TCF20	0.466512	0.979	0.944	7.18035e-27	2.98882e-22
3	Up	BAG3	0.268126	0.52	0.143	1.08681e-26	4.52385e-22
3	Up	MT-ND4L	0.480592	0.976	0.885	1.20021e-26	4.99586e-22
3	Up	ZNF804A	0.580761	0.859	0.669	1.99037e-26	8.2849e-22
3	Down	RP11-68I3.2	-0.252643	0.186	0.464	2.55293e-26	1.06266e-21
3	Down	UNC80	-0.470276	0.983	0.988	2.61852e-26	1.08996e-21
3	Up	DRD2	0.511786	0.99	0.955	5.63624e-26	2.34609e-21
3	Up	SLC7A11	0.362651	0.538	0.119	5.99299e-26	2.49458e-21
3	Down	CRLF3	-0.366719	0.696	0.784	8.52378e-26	3.54802e-21
3	Up	FRAS1	0.625706	0.69	0.389	9.14264e-26	3.80562e-21
3	Up	NFE2L1	0.258546	0.807	0.582	9.53944e-26	3.97079e-21
3	Up	FRMD5	0.436808	0.853	0.597	1.13803e-25	4.73706e-21
3	Up	MAP1B	0.380548	0.999	0.997	1.32831e-25	5.52909e-21
3	Up	RAB39A	0.315982	0.657	0.334	1.55329e-25	6.46555e-21
3	Up	MAPK10	0.336669	0.999	0.995	1.64507e-25	6.84762e-21
3	Up	SPOCK2	0.258643	0.888	0.707	1.67581e-25	6.97554e-21
3	Down	KLHL32	-0.344871	0.868	0.899	2.0335e-25	8.46444e-21
3	Up	BCL2	0.306604	0.832	0.638	2.49925e-25	1.04031e-20
3	Up	CTD-2007H13.3	0.327327	0.933	0.835	2.99698e-25	1.24749e-20
3	Down	RP11-405A12.2	-0.382042	0.895	0.915	8.41303e-25	3.50192e-20
3	Up	FTL	0.268575	0.812	0.552	1.02618e-24	4.27148e-20
3	Up	HMGB1	0.587915	0.98	0.943	1.06752e-24	4.44356e-20
3	Down	RP11-664H17.1	-0.302404	0.686	0.752	1.08109e-24	4.50002e-20
3	Up	CCDC59	0.257445	0.646	0.376	1.18611e-24	4.9372e-20
3	Up	MAGI3	0.41304	0.992	0.969	1.20522e-24	5.01672e-20
3	Down	SUSD1	-0.273665	0.789	0.83	1.26092e-24	5.24856e-20
3	Up	COX19	0.253982	0.71	0.439	1.47686e-24	6.14742e-20
3	Up	ABR	0.500858	0.976	0.935	1.85594e-24	7.72536e-20
3	Up	LINC00609	0.259912	0.571	0.258	2.81899e-24	1.17341e-19
3	Down	PPIP5K2	-0.390149	0.88	0.905	3.15363e-24	1.3127e-19
3	Up	FGFR1	0.353435	0.66	0.408	4.38644e-24	1.82585e-19
3	Up	ZNF761	0.365967	0.814	0.471	5.69436e-24	2.37028e-19
3	Up	PRUNE2	0.458347	0.98	0.923	6.14555e-24	2.55809e-19
3	Down	CYP4X1	-0.281791	0.385	0.603	6.32036e-24	2.63085e-19
3	Up	RP11-1186N24.5	0.451693	0.815	0.534	6.64363e-24	2.76541e-19
3	Up	MCF2L	0.292456	0.969	0.867	1.1612e-23	4.83351e-19
3	Up	ZNF780B	0.378521	0.895	0.707	1.37689e-23	5.73131e-19
3	Up	GNAS	0.380251	0.992	0.96	1.65891e-23	6.9052e-19
3	Down	NAP1L4	-0.282263	0.874	0.873	1.79654e-23	7.4781e-19
3	Up	MTHFD1L	0.460307	0.944	0.837	1.87518e-23	7.80544e-19
3	Down	CADPS2	-0.36809	0.997	0.999	1.90504e-23	7.92971e-19
3	Up	THY1	0.341464	0.908	0.763	3.0257e-23	1.25945e-18
3	Up	PRRC2C	0.298046	0.985	0.925	3.53762e-23	1.47254e-18
3	Up	ARHGAP21	0.443931	0.943	0.856	4.58099e-23	1.90684e-18
3	Up	ADAMTS17	0.4515	0.801	0.469	4.90311e-23	2.04092e-18
3	Up	HSPA4	0.321302	0.894	0.711	5.05555e-23	2.10437e-18
3	Up	UBE2QL1	0.269397	0.818	0.617	6.38599e-23	2.65817e-18
3	Up	CHD5	0.308982	0.913	0.773	7.24884e-23	3.01733e-18
3	Up	RP11-83A24.2	0.486736	0.871	0.618	7.80628e-23	3.24936e-18
3	Up	GPT2	0.362449	0.787	0.491	8.62811e-23	3.59145e-18
3	Up	GRIN2D	0.401515	0.903	0.718	2.19695e-22	9.14481e-18
3	Up	RP11-420A23.1	0.333306	0.706	0.391	2.95171e-22	1.22865e-17
3	Up	CCDC136	0.274937	0.861	0.664	2.97236e-22	1.23724e-17
3	Up	BNIP3L	0.53938	0.951	0.81	2.99207e-22	1.24545e-17
3	Up	MFAP3L	0.332846	0.8	0.565	3.13705e-22	1.3058e-17
3	Up	ACRC	0.254676	0.702	0.434	3.32851e-22	1.38549e-17
3	Down	RSPO2	-0.428313	0.961	0.96	4.08352e-22	1.69976e-17
3	Up	RP11-630C16.2	0.318011	0.632	0.325	4.31443e-22	1.79588e-17
3	Down	FAM184A	-0.414686	0.803	0.834	4.37392e-22	1.82064e-17
3	Up	GALNT18	0.277876	0.552	0.241	4.98991e-22	2.07705e-17
3	Up	MID2	0.280202	0.784	0.566	5.15638e-22	2.14634e-17
3	Up	CHD7	0.278558	0.643	0.362	5.18829e-22	2.15963e-17
3	Down	AC107218.3	-0.278161	0.186	0.468	5.89768e-22	2.45491e-17
3	Down	RP3-526F5.2	-0.618876	0.296	0.399	6.20415e-22	2.58248e-17
3	Up	NR3C2	0.344847	0.972	0.898	6.46922e-22	2.69281e-17
3	Up	FAM227A	0.262982	0.734	0.463	6.90565e-22	2.87448e-17
3	Up	RP11-287D1.3	0.301535	0.713	0.433	7.18377e-22	2.99024e-17
3	Up	CACNA1A	0.348997	0.999	0.999	7.32827e-22	3.05039e-17
3	Down	RP11-390N6.1	-0.344091	0.171	0.458	7.40708e-22	3.0832e-17
3	Up	DMGDH	0.573475	0.804	0.54	7.59439e-22	3.16116e-17
3	Up	SLC7A5	0.337397	0.789	0.564	9.38407e-22	3.90612e-17
3	Up	LRRN2	0.354935	0.957	0.864	9.81957e-22	4.0874e-17
3	Down	MEG3	-0.258326	1	1	1.13309e-21	4.7165e-17
3	Up	DFFA	0.301586	0.746	0.486	1.3477e-21	5.60982e-17
3	Down	EBF3	-0.393466	0.969	0.974	1.65628e-21	6.89427e-17
3	Down	GPATCH2	-0.442116	0.682	0.82	1.79325e-21	7.46442e-17
3	Up	PRPSAP1	0.282945	0.85	0.599	1.79471e-21	7.47047e-17
3	Up	PLCL1	0.273119	0.721	0.479	1.9068e-21	7.93706e-17
3	Up	SCARB1	0.308228	0.817	0.579	2.04798e-21	8.52473e-17
3	Up	SLC7A1	0.3477	0.801	0.564	2.17493e-21	9.05314e-17
3	Up	MXI1	0.344879	0.856	0.676	2.54356e-21	1.05876e-16
3	Down	WDPCP	-0.387777	0.885	0.913	2.69703e-21	1.12264e-16
3	Down	ATP8A1	-0.265904	0.929	0.918	3.08884e-21	1.28573e-16
3	Up	CARS	0.459437	0.875	0.669	4.41394e-21	1.8373e-16
3	Up	RP11-187O7.3	0.422154	0.755	0.39	5.64127e-21	2.34818e-16
3	Up	TRAP1	0.339878	0.927	0.749	6.62217e-21	2.75648e-16
3	Down	KPNA3	-0.272847	0.842	0.856	8.68912e-21	3.61685e-16
3	Down	PCSK1N	-0.262927	0.72	0.706	1.00363e-20	4.17762e-16
3	Down	SEC31B	-0.284526	0.752	0.791	1.0713e-20	4.4593e-16
3	Up	TMEM161B-AS1	0.436324	0.986	0.962	1.21961e-20	5.07663e-16
3	Up	GNG7	0.315791	0.852	0.628	1.2376e-20	5.15152e-16
3	Up	TTTY14	0.327284	0.413	0.318	1.46504e-20	6.09822e-16
3	Up	ZNF706	0.314062	0.874	0.661	1.46978e-20	6.11794e-16
3	Up	ARHGAP39	0.301127	0.878	0.696	1.69834e-20	7.06933e-16
3	Down	POU3F2	-0.276199	0.727	0.751	1.77458e-20	7.38667e-16
3	Down	LMBRD1	-0.258186	0.746	0.786	1.8574e-20	7.73141e-16
3	Up	POLD3	0.283731	0.79	0.556	1.86028e-20	7.74341e-16
3	Up	ACTN4	0.320356	0.899	0.767	2.04501e-20	8.51236e-16
3	Down	CORIN	-0.296384	0.749	0.762	2.28828e-20	9.52498e-16
3	Down	RP11-82O19.1	-0.513863	0.347	0.672	2.31611e-20	9.64082e-16
3	Up	ABTB2	0.484818	0.835	0.59	2.32847e-20	9.69227e-16
3	Up	CNNM1	0.35847	0.952	0.864	2.38367e-20	9.92204e-16
3	Up	RP11-192H23.4	0.299302	0.646	0.345	2.66515e-20	1.10937e-15
3	Up	ARG2	0.313773	0.725	0.438	3.07522e-20	1.28006e-15
3	Up	CAP2	0.513453	0.959	0.867	4.40103e-20	1.83193e-15
3	Down	SWAP70	-0.515806	0.399	0.692	4.60118e-20	1.91524e-15
3	Down	FOCAD	-0.343248	0.985	0.98	4.80641e-20	2.00067e-15
3	Up	NEFH	0.252482	0.831	0.678	5.70347e-20	2.37407e-15
3	Up	CTD-2555K7.2	0.278559	0.662	0.32	6.18191e-20	2.57322e-15
3	Down	PTCHD3P1	-0.294008	0.88	0.894	7.89641e-20	3.28688e-15
3	Up	DEAF1	0.464133	0.944	0.769	8.32013e-20	3.46325e-15
3	Down	RCOR3	-0.347335	0.742	0.805	8.97342e-20	3.73518e-15
3	Up	RP11-308N19.1	0.486293	0.829	0.576	9.62031e-20	4.00445e-15
3	Down	PARK2	-0.38422	0.985	0.987	9.8739e-20	4.11001e-15
3	Down	FAM101A	-0.326091	0.7	0.772	1.02028e-19	4.24691e-15
3	Up	RP11-3L8.3	0.396336	0.433	0.157	1.05908e-19	4.40844e-15
3	Up	SESN3	0.273156	0.853	0.662	1.23545e-19	5.14255e-15
3	Up	NDUFV3	0.313271	0.88	0.702	1.38521e-19	5.76593e-15
3	Up	TBC1D8	0.272332	0.885	0.717	1.4766e-19	6.14636e-15
3	Down	RNF13	-0.274718	0.825	0.838	1.83534e-19	7.63959e-15
3	Up	MAP4	0.358943	0.971	0.923	1.87899e-19	7.8213e-15
3	Down	XRRA1	-0.376191	0.599	0.772	1.88985e-19	7.86651e-15
3	Up	NCKAP5	0.301641	0.609	0.323	1.94641e-19	8.10194e-15
3	Down	LLNLF-65H9.1	-0.274367	0.172	0.472	2.08277e-19	8.66953e-15
3	Up	DST	0.309881	0.999	0.997	2.11276e-19	8.79436e-15
3	Up	ZNF675	0.313198	0.908	0.783	3.61463e-19	1.50459e-14
3	Up	FBXO42	0.399644	0.979	0.932	3.78144e-19	1.57402e-14
3	Up	SLC24A2	0.397222	0.961	0.866	4.25603e-19	1.77157e-14
3	Up	CYP39A1	0.33079	0.714	0.431	4.31258e-19	1.79511e-14
3	Up	CDKL1	0.281783	0.797	0.585	4.44944e-19	1.85208e-14
3	Up	TMEM38A	0.308465	0.838	0.64	6.18673e-19	2.57522e-14
3	Up	SYNPO2	0.36364	0.941	0.863	6.89934e-19	2.87185e-14
3	Down	WDR7	-0.324098	0.955	0.958	7.70414e-19	3.20685e-14
3	Down	TMX4	-0.266448	0.703	0.765	8.61049e-19	3.58412e-14
3	Down	UBE3A	-0.319736	0.818	0.819	9.37504e-19	3.90236e-14
3	Down	C10orf11	-0.387559	0.706	0.815	9.51436e-19	3.96035e-14
3	Up	SNRNP48	0.26101	0.746	0.486	1.11925e-18	4.65889e-14
3	Down	MTF2	-0.25371	0.606	0.697	1.20439e-18	5.01329e-14
3	Down	RP11-679C8.2	-0.320006	0.745	0.803	1.20989e-18	5.03615e-14
3	Down	LPP	-0.344091	0.867	0.904	1.27701e-18	5.31554e-14
3	Up	UNC13A	0.352654	0.951	0.858	1.39344e-18	5.80019e-14
3	Up	NRIP1	0.269121	0.812	0.644	1.40597e-18	5.85234e-14
3	Up	MLXIPL	0.297531	0.81	0.566	1.45218e-18	6.04469e-14
3	Up	SOS1	0.34914	0.982	0.951	1.5634e-18	6.50764e-14
3	Up	GARS	0.45414	0.854	0.633	1.58199e-18	6.58502e-14
3	Down	VEZT	-0.335834	0.913	0.915	2.09513e-18	8.72098e-14
3	Up	PACS2	0.28543	0.92	0.796	2.20201e-18	9.16586e-14
3	Up	GRIA4	0.548288	0.976	0.899	2.61291e-18	1.08762e-13
3	Up	PSMG2	0.311782	0.892	0.735	2.63486e-18	1.09676e-13
3	Up	KANK1	0.518462	0.882	0.674	2.7665e-18	1.15156e-13
3	Up	RP11-580I16.2	0.253306	0.821	0.58	2.80549e-18	1.16779e-13
3	Up	PCDH11X	0.281441	0.559	0.447	2.82547e-18	1.1761e-13
3	Up	KCND2	0.373952	0.971	0.909	2.86541e-18	1.19273e-13
3	Up	ARHGAP5	0.252873	0.969	0.937	3.02317e-18	1.2584e-13
3	Up	TMTC2	0.277048	0.973	0.9	3.32691e-18	1.38483e-13
3	Up	TET3	0.402927	0.919	0.758	4.01333e-18	1.67055e-13
3	Up	ADAM32	0.326735	0.838	0.617	4.21538e-18	1.75465e-13
3	Down	ADAMTS12	-0.611237	0.531	0.763	4.68445e-18	1.9499e-13
3	Up	TTC40	0.30285	0.817	0.579	5.42658e-18	2.25882e-13
3	Up	NMNAT2	0.374095	1	0.993	5.45683e-18	2.2714e-13
3	Up	RP11-373N22.3	0.336663	0.846	0.65	6.35658e-18	2.64593e-13
3	Down	PSMD14	-0.250203	0.783	0.804	6.73053e-18	2.80158e-13
3	Up	YAP1	0.261481	0.455	0.134	8.10761e-18	3.37479e-13
3	Up	UPP2	0.254311	0.8	0.612	9.15365e-18	3.81021e-13
3	Up	ZCWPW2	0.281285	0.769	0.559	1.0459e-17	4.35356e-13
3	Up	CCND3	0.28014	0.798	0.573	1.07584e-17	4.47819e-13
3	Up	C1orf228	0.286698	0.749	0.483	1.22472e-17	5.09788e-13
3	Down	NLN	-0.250004	0.8	0.806	1.45201e-17	6.04401e-13
3	Down	NRF1	-0.28593	0.933	0.941	1.63646e-17	6.81175e-13
3	Down	LRRC7	-0.358061	0.992	0.988	1.78247e-17	7.41952e-13
3	Down	MRPL41	-0.331911	0.539	0.701	1.85536e-17	7.72293e-13
3	Up	MT2A	0.375545	0.676	0.257	1.94912e-17	8.11322e-13
3	Up	HDAC4	0.402075	0.971	0.899	2.25621e-17	9.39147e-13
3	Up	SMAD1	0.412389	0.923	0.775	2.26233e-17	9.41694e-13
3	Down	PREPL	-0.28806	0.944	0.935	2.45894e-17	1.02353e-12
3	Down	DHDDS	-0.287394	0.563	0.702	2.78001e-17	1.15718e-12
3	Down	NNT	-0.266622	0.808	0.825	2.90558e-17	1.20945e-12
3	Up	ABHD3	0.474466	0.95	0.848	2.98183e-17	1.24119e-12
3	Up	PGBD5	0.379866	0.951	0.894	3.00708e-17	1.2517e-12
3	Down	CALN1	-0.628886	0.686	0.843	3.40848e-17	1.41878e-12
3	Up	PTGES3	0.315507	0.895	0.734	4.13671e-17	1.72191e-12
3	Up	STK40	0.311632	0.853	0.67	4.67078e-17	1.94421e-12
3	Down	SERPINB9	-0.300477	0.681	0.735	4.72245e-17	1.96572e-12
3	Up	GOLGA3	0.262661	0.905	0.752	6.3151e-17	2.62866e-12
3	Up	ZBTB20	0.392544	0.994	0.951	7.1312e-17	2.96836e-12
3	Down	UBA6-AS1	-0.335244	0.993	0.996	7.74942e-17	3.22569e-12
3	Up	PKNOX1	0.369441	0.945	0.8	7.83401e-17	3.26091e-12
3	Up	SPTBN4	0.427138	0.993	0.992	8.18922e-17	3.40876e-12
3	Down	RP11-142A5.1	-0.274991	0.433	0.587	8.40039e-17	3.49666e-12
3	Up	CELSR1	0.276547	0.629	0.355	8.54495e-17	3.55684e-12
3	Up	CDK18	0.278021	0.653	0.401	8.60826e-17	3.58319e-12
3	Up	SMIM4	0.260296	0.724	0.473	9.40305e-17	3.91402e-12
3	Up	TSHZ1	0.265027	0.852	0.645	1.0075e-16	4.19373e-12
3	Up	KIF3C	0.35379	0.952	0.866	1.1674e-16	4.85931e-12
3	Up	KATNAL2	0.35255	0.859	0.636	1.35695e-16	5.64832e-12
3	Up	SERGEF	0.424703	0.964	0.898	1.45726e-16	6.06584e-12
3	Down	HECW2	-0.309156	0.985	0.979	1.59708e-16	6.64786e-12
3	Up	PPP2R2C	0.393518	0.99	0.953	1.70263e-16	7.08721e-12
3	Up	RP11-1129I3.1	0.307467	0.599	0.262	2.0516e-16	8.53978e-12
3	Up	ADCY3	0.299937	0.821	0.661	2.0543e-16	8.55103e-12
3	Down	CENPP	-0.323048	0.746	0.834	2.12756e-16	8.85596e-12
3	Up	CLNS1A	0.393482	0.894	0.735	2.27021e-16	9.44973e-12
3	Up	GRM1	0.259121	0.836	0.681	3.23666e-16	1.34726e-11
3	Down	LPGAT1	-0.280198	0.913	0.903	3.44802e-16	1.43524e-11
3	Down	ALDH1A1	-0.327775	0.099	0.385	4.06211e-16	1.69085e-11
3	Up	ZXDC	0.255061	0.842	0.659	4.09962e-16	1.70647e-11
3	Down	BRE	-0.253441	0.958	0.951	4.10874e-16	1.71026e-11
3	Up	JAKMIP3	0.287345	0.889	0.753	4.24384e-16	1.7665e-11
3	Down	FMN2	-0.258915	0.971	0.975	5.18811e-16	2.15955e-11
3	Up	THRB	0.382153	0.968	0.891	5.32299e-16	2.2157e-11
3	Up	NTNG1	0.365235	0.986	0.941	5.33994e-16	2.22275e-11
3	Down	ICA1	-0.32564	0.671	0.78	6.15593e-16	2.5624e-11
3	Down	USP53	-0.258738	0.7	0.757	7.67448e-16	3.1945e-11
3	Up	KNDC1	0.36968	0.91	0.801	7.9307e-16	3.30116e-11
3	Up	HSPA4L	0.261215	0.965	0.9	1.00294e-15	4.17473e-11
3	Up	ADARB2	0.318468	1	0.998	1.1816e-15	4.91842e-11
3	Up	PFKFB3	0.321643	0.847	0.653	1.498e-15	6.2354e-11
3	Down	GPLD1	-0.351544	0.455	0.683	1.82941e-15	7.61493e-11
3	Up	MIB1	0.266122	0.947	0.843	1.93365e-15	8.0488e-11
3	Up	ZNF91	0.277216	0.973	0.927	2.11126e-15	8.7881e-11
3	Up	MT-RNR2	0.538627	1	1	2.17281e-15	9.04431e-11
3	Up	SORCS3	0.339904	0.77	0.58	2.22077e-15	9.24396e-11
3	Up	PTPRE	0.359402	0.933	0.806	2.33572e-15	9.72245e-11
3	Down	ZFHX4-AS1	-0.608841	0.679	0.837	2.4395e-15	1.01544e-10
3	Up	ANKRD12	0.28721	0.943	0.823	2.71967e-15	1.13206e-10
3	Down	SEMA5A	-0.725086	0.387	0.777	2.77587e-15	1.15545e-10
3	Down	MEG8	-0.393433	0.992	0.994	2.84936e-15	1.18605e-10
3	Down	LRRC4C	-0.279987	0.989	0.992	3.09067e-15	1.28649e-10
3	Down	AC013463.2	-0.284229	0.333	0.547	3.11238e-15	1.29553e-10
3	Up	RP1-34H18.1	0.29491	0.821	0.615	3.16487e-15	1.31738e-10
3	Up	TCF25	0.260843	0.923	0.817	3.35027e-15	1.39455e-10
3	Up	FLG-AS1	0.559553	0.868	0.537	3.76094e-15	1.56549e-10
3	Up	CACNA2D2	0.282911	0.895	0.75	3.99303e-15	1.6621e-10
3	Down	SLC18A2	-0.399505	0.992	0.997	4.303e-15	1.79112e-10
3	Down	CTC-490E21.12	-0.508979	0.727	0.858	5.25664e-15	2.18808e-10
3	Down	SLC10A7	-0.253835	0.704	0.753	5.28998e-15	2.20195e-10
3	Down	SPG7	-0.250405	0.763	0.798	5.38039e-15	2.23959e-10
3	Up	NCOR2	0.284304	0.947	0.868	5.77402e-15	2.40344e-10
3	Down	PTPRZ1	-0.366672	0.972	0.959	5.93577e-15	2.47077e-10
3	Up	MT-ND4	0.962729	1	0.999	7.59181e-15	3.16009e-10
3	Down	TLK1	-0.261519	0.931	0.923	8.4658e-15	3.52389e-10
3	Up	DHRSX	0.411488	0.933	0.809	9.89071e-15	4.11701e-10
3	Up	ZEB1-AS1	0.288121	0.826	0.676	1.02213e-14	4.25463e-10
3	Up	OSBPL1A	0.429901	0.922	0.792	1.10281e-14	4.59046e-10
3	Up	RP11-440L14.1	0.256433	0.916	0.841	1.1977e-14	4.98541e-10
3	Up	MACF1	0.328518	0.999	0.994	1.27485e-14	5.30658e-10
3	Up	MMD2	0.31471	0.782	0.544	1.3703e-14	5.70386e-10
3	Up	MT-ND1	0.44437	0.999	0.993	1.66031e-14	6.91105e-10
3	Up	PACSIN2	0.27043	0.929	0.802	1.6639e-14	6.92599e-10
3	Up	DISC1FP1	0.318062	0.48	0.179	1.74697e-14	7.27178e-10
3	Up	RPS6KA2	0.285193	0.954	0.891	1.94464e-14	8.09457e-10
3	Down	GTDC1	-0.260816	0.748	0.798	2.04616e-14	8.51713e-10
3	Up	KIAA1217	0.277562	0.898	0.826	2.23854e-14	9.31791e-10
3	Down	PTBP2	-0.321381	0.972	0.978	2.78028e-14	1.15729e-09
3	Down	SYTL2	-0.250765	0.752	0.788	2.82366e-14	1.17535e-09
3	Down	KIAA1432	-0.264461	0.672	0.726	2.87565e-14	1.19699e-09
3	Down	LINC00969	-0.25978	0.924	0.944	3.03694e-14	1.26413e-09
3	Up	JPH3	0.288149	0.92	0.81	3.13521e-14	1.30503e-09
3	Up	DACH1	0.417716	0.812	0.669	3.23599e-14	1.34698e-09
3	Up	CLIP1	0.355661	0.98	0.912	3.30691e-14	1.3765e-09
3	Up	SDK2	0.327877	0.768	0.543	3.38184e-14	1.40769e-09
3	Up	PDZRN3	0.318186	0.973	0.935	3.60003e-14	1.49851e-09
3	Up	DSCAM	0.334227	1	1	3.61189e-14	1.50345e-09
3	Down	RP1-78O14.1	-0.332394	0.396	0.578	4.08719e-14	1.70129e-09
3	Down	LINC00907	-0.283426	0.256	0.5	4.69767e-14	1.95541e-09
3	Down	FBXL4	-0.278852	0.648	0.712	4.7601e-14	1.98139e-09
3	Up	RAB37	0.251439	0.838	0.655	6.24888e-14	2.6011e-09
3	Up	ZNF516	0.407284	0.884	0.697	6.59191e-14	2.74388e-09
3	Down	WDR17	-0.269651	0.929	0.923	7.72388e-14	3.21507e-09
3	Down	SLC25A27	-0.253621	0.909	0.906	7.75827e-14	3.22938e-09
3	Up	FHIT	0.340935	1	0.997	9.2182e-14	3.83708e-09
3	Up	TBL1X	0.262562	0.64	0.352	1.08412e-13	4.51263e-09
3	Up	GTF2IRD1	0.362482	0.978	0.94	1.183e-13	4.92425e-09
3	Down	KIFAP3	-0.310417	0.936	0.93	1.35784e-13	5.65202e-09
3	Up	RANGAP1	0.284073	0.899	0.734	1.44121e-13	5.99906e-09
3	Down	GBF1	-0.365675	0.958	0.969	1.45381e-13	6.05147e-09
3	Up	KANSL1L	0.305798	0.961	0.89	1.56751e-13	6.52476e-09
3	Down	SMYD3	-0.271199	0.997	0.996	1.62875e-13	6.77967e-09
3	Up	UBE2E2	0.291205	0.986	0.969	1.74166e-13	7.24965e-09
3	Up	AARS	0.272346	0.866	0.721	2.07102e-13	8.62063e-09
3	Down	RBM26	-0.280602	0.912	0.909	2.519e-13	1.04853e-08
3	Down	MSH3	-0.301016	0.749	0.784	2.59375e-13	1.07965e-08
3	Down	CHCHD3	-0.262667	0.95	0.957	3.11381e-13	1.29612e-08
3	Up	ZBTB7A	0.268645	0.889	0.757	3.2497e-13	1.35269e-08
3	Up	RP11-586K2.1	0.413978	0.885	0.745	3.58754e-13	1.49332e-08
3	Down	RAB11A	-0.273501	0.616	0.683	3.99786e-13	1.66411e-08
3	Down	GPC1	-0.265389	0.38	0.608	4.93629e-13	2.05473e-08
3	Down	UCHL1	-0.425666	0.962	0.951	5.03773e-13	2.09696e-08
3	Down	AC010127.3	-0.264961	0.325	0.487	5.06267e-13	2.10733e-08
3	Up	ABLIM3	0.286767	0.909	0.777	5.66899e-13	2.35972e-08
3	Down	ROBO2	-0.38299	1	1	6.57474e-13	2.73674e-08
3	Up	KTN1	0.295216	0.937	0.843	6.58316e-13	2.74024e-08
3	Up	AC093415.2	0.288099	0.912	0.789	7.85987e-13	3.27167e-08
3	Down	CCKAR	-0.277612	0.525	0.641	9.33954e-13	3.88758e-08
3	Up	CAMK2B	0.297199	0.975	0.936	9.69001e-13	4.03347e-08
3	Up	RNF216	0.265627	0.959	0.876	1.00465e-12	4.18186e-08
3	Up	ME1	0.310269	0.98	0.946	1.8206e-12	7.57827e-08
3	Down	OSBPL10	-0.354905	0.983	0.98	1.87377e-12	7.79957e-08
3	Down	ZNF721	-0.25133	0.955	0.941	2.10694e-12	8.77012e-08
3	Down	ELAVL2	-0.404812	0.986	0.99	2.13035e-12	8.86757e-08
3	Up	ATP1B3	0.292869	0.947	0.843	2.26608e-12	9.43254e-08
3	Down	PPP3CB	-0.295906	0.838	0.857	2.34161e-12	9.74697e-08
3	Up	MT-CO1	0.634362	0.999	0.999	2.42629e-12	1.00995e-07
3	Down	ABCA6	-0.261637	0.829	0.843	2.54972e-12	1.06132e-07
3	Up	STXBP1	0.297015	0.982	0.957	2.68728e-12	1.11858e-07
3	Up	CIT	0.282296	0.944	0.864	2.81087e-12	1.17003e-07
3	Up	MT3	0.348039	0.874	0.646	2.90944e-12	1.21105e-07
3	Down	GALNTL6	-0.293651	1	1	2.92528e-12	1.21765e-07
3	Up	CTD-2054N24.2	0.276999	0.627	0.308	3.06145e-12	1.27433e-07
3	Down	METTL15	-0.2723	0.845	0.866	3.07327e-12	1.27925e-07
3	Up	SEPT6	0.280665	0.92	0.815	3.62039e-12	1.50699e-07
3	Up	HPRT1	0.361626	0.941	0.85	3.66695e-12	1.52637e-07
3	Down	CSMD3	-0.341652	0.996	0.994	3.8548e-12	1.60456e-07
3	Down	RP1-272J12.1	-0.386531	0.408	0.597	3.85689e-12	1.60543e-07
3	Down	TTC6	-0.274544	0.933	0.941	3.95538e-12	1.64643e-07
3	Up	AMMECR1	0.399316	0.978	0.962	4.01732e-12	1.67221e-07
3	Down	GALNT11	-0.266703	0.899	0.899	6.69433e-12	2.78652e-07
3	Down	RP11-611E13.2	-0.309159	0.975	0.985	7.41707e-12	3.08736e-07
3	Up	RASA3	0.298119	0.922	0.855	7.43085e-12	3.09309e-07
3	Down	EPHA7	-0.339386	0.739	0.774	7.54395e-12	3.14017e-07
3	Down	C20orf194	-0.2514	0.966	0.963	8.2683e-12	3.44168e-07
3	Up	UTP23	0.347519	0.878	0.692	9.46657e-12	3.94046e-07
3	Down	SPAG16	-0.516201	0.951	0.969	9.4904e-12	3.95038e-07
3	Up	ZNF83	0.294093	0.931	0.819	1.20852e-11	5.03048e-07
3	Up	FOXO3	0.324148	0.947	0.852	1.4333e-11	5.96613e-07
3	Up	KLHL22	0.313002	0.938	0.857	1.69785e-11	7.06729e-07
3	Up	MYO5A	0.267244	0.983	0.946	1.75381e-11	7.30022e-07
3	Down	UBR3	-0.370033	0.969	0.976	2.52097e-11	1.04935e-06
3	Up	ZNF445	0.274854	0.863	0.709	2.6777e-11	1.11459e-06
3	Down	RP11-144F15.1	-0.276175	0.476	0.631	2.67937e-11	1.11529e-06
3	Up	ZBTB46	0.302688	0.901	0.749	2.73021e-11	1.13645e-06
3	Down	KLHL1	-0.26627	1	1	2.82129e-11	1.17436e-06
3	Up	SPECC1	0.282605	0.955	0.89	3.45185e-11	1.43683e-06
3	Up	ZFHX2	0.338254	0.831	0.641	3.5785e-11	1.48955e-06
3	Down	NAALADL2	-0.267033	0.686	0.748	3.63047e-11	1.51118e-06
3	Down	LMO3	-0.300429	0.438	0.566	3.78392e-11	1.57505e-06
3	Up	VAV2	0.256536	0.944	0.88	4.23991e-11	1.76486e-06
3	Up	RGS12	0.272898	0.796	0.603	4.25718e-11	1.77205e-06
3	Up	CACNG2	0.298462	0.966	0.915	4.77608e-11	1.98804e-06
3	Up	CTIF	0.414693	0.992	0.971	5.04289e-11	2.0991e-06
3	Down	GARNL3	-0.333461	0.975	0.977	5.34088e-11	2.22314e-06
3	Up	IARS	0.282977	0.882	0.776	5.48794e-11	2.28436e-06
3	Up	INSR	0.293027	0.958	0.894	6.51676e-11	2.7126e-06
3	Up	ST3GAL6	0.259766	0.885	0.752	7.0916e-11	2.95188e-06
3	Up	MIR29B1	0.320685	0.993	0.971	7.13166e-11	2.96855e-06
3	Up	NEAT1	0.928336	0.99	0.971	7.21982e-11	3.00525e-06
3	Down	PRR4	-0.260997	0.906	0.908	7.98511e-11	3.3238e-06
3	Up	TMEM132D	0.319393	0.754	0.649	8.11194e-11	3.37659e-06
3	Up	SGSM1	0.406937	0.987	0.944	8.23959e-11	3.42973e-06
3	Down	RP11-909M7.3	-0.503933	0.93	0.935	8.26972e-11	3.44227e-06
3	Up	PACS1	0.338266	0.978	0.955	8.95772e-11	3.72865e-06
3	Down	CTC-575N7.1	-0.549572	0.728	0.827	9.90932e-11	4.12475e-06
3	Down	LINGO2	-0.286019	0.889	0.944	1.1993e-10	4.99209e-06
3	Up	ZBTB38	0.315282	0.936	0.833	1.28212e-10	5.33683e-06
3	Up	RAD51B	0.333962	0.84	0.632	1.44673e-10	6.02201e-06
3	Up	STXBP5-AS1	0.314751	0.993	0.972	1.58208e-10	6.58539e-06
3	Up	DPYD	0.342018	0.997	0.987	1.63519e-10	6.80648e-06
3	Up	MYH14	0.287309	0.878	0.758	1.81331e-10	7.5479e-06
3	Up	BTBD9	0.389537	0.996	0.987	2.02881e-10	8.44493e-06
3	Up	ZNF536	0.496943	0.676	0.425	2.6537e-10	1.1046e-05
3	Down	SCFD2	-0.264854	0.927	0.918	2.68503e-10	1.11764e-05
3	Up	SORBS1	0.28002	0.969	0.893	2.75495e-10	1.14675e-05
3	Up	TBC1D16	0.255271	0.728	0.514	3.27164e-10	1.36182e-05
3	Down	MICU3	-0.281164	0.892	0.895	3.698e-10	1.53929e-05
3	Down	AHI1	-0.324831	0.997	0.992	4.0921e-10	1.70333e-05
3	Down	MPPED2	-0.28123	0.934	0.933	4.98238e-10	2.07391e-05
3	Up	VWA5B1	0.310046	0.773	0.603	5.53414e-10	2.30359e-05
3	Down	YTHDC2	-0.252011	0.885	0.879	6.08991e-10	2.53492e-05
3	Up	XYLT1	0.402339	0.986	0.943	6.46181e-10	2.68973e-05
3	Down	AL132709.8	-0.256773	0.868	0.885	7.17882e-10	2.98818e-05
3	Down	KCNH5	-0.250275	0.599	0.655	8.48046e-10	3.52999e-05
3	Down	TMEM132B	-0.277398	0.958	0.969	8.90311e-10	3.70592e-05
3	Down	PPFIA2	-0.291119	0.996	0.998	1.02228e-09	4.25524e-05
3	Up	HERC4	0.280962	0.979	0.953	1.21085e-09	5.04017e-05
3	Down	GS1-256O22.5	-0.444524	0.601	0.64	1.23396e-09	5.13637e-05
3	Down	NEGR1	-0.269832	0.997	0.997	1.34908e-09	5.61556e-05
3	Down	RABGAP1L	-0.252714	0.994	0.994	1.48518e-09	6.18207e-05
3	Down	VSNL1	-0.278037	0.779	0.819	1.57229e-09	6.54468e-05
3	Down	LUZP2	-0.305664	0.924	0.911	1.65396e-09	6.88459e-05
3	Up	SIDT1	0.257088	0.92	0.815	1.65852e-09	6.90358e-05
3	Up	SNRPN	0.279671	0.999	0.998	1.66874e-09	6.94614e-05
3	Down	SGCD	-0.25053	0.997	1	1.6971e-09	7.06416e-05
3	Down	GABRA4	-0.276496	0.776	0.81	1.73599e-09	7.22605e-05
3	Down	DNAH14	-0.321851	0.938	0.941	1.97125e-09	8.20532e-05
3	Up	RP11-85M11.2	0.296602	0.944	0.859	2.29024e-09	9.53313e-05
3	Up	SYNE1	0.290221	0.996	0.989	2.42801e-09	0.000101066
3	Up	XKR6	0.338407	0.999	0.994	2.47443e-09	0.000102998
3	Down	AKT3	-0.263273	0.983	0.98	2.58756e-09	0.000107707
3	Down	CTC-340A15.2	-0.39095	0.602	0.565	2.66566e-09	0.000110958
3	Down	MICU2	-0.273293	0.714	0.779	2.71796e-09	0.000113135
3	Up	MT-ND3	0.953358	1	0.995	2.74056e-09	0.000114076
3	Down	CHSY3	-0.333819	0.993	0.992	2.80703e-09	0.000116843
3	Up	TENM4	0.411247	0.983	0.951	2.84864e-09	0.000118575
3	Up	ESRRG	0.256887	0.971	0.913	3.02558e-09	0.00012594
3	Down	CDK14	-0.309321	0.997	0.998	3.17904e-09	0.000132328
3	Down	PHIP	-0.257016	0.899	0.892	3.28815e-09	0.000136869
3	Up	FDPS	0.296889	0.73	0.576	3.6147e-09	0.000150462
3	Up	TTN	0.413923	0.444	0.321	4.95874e-09	0.000206407
3	Up	SFMBT2	0.505232	0.929	0.799	5.70348e-09	0.000237408
3	Up	SLC12A3	0.28468	0.637	0.402	5.86749e-09	0.000244234
3	Down	LRP1B	-0.252498	1	1	6.08245e-09	0.000253182
3	Up	CLIP2	0.299897	0.976	0.937	6.39647e-09	0.000266253
3	Up	SV2B	0.313751	0.983	0.953	6.58468e-09	0.000274087
3	Down	SSH2	-0.274362	0.993	0.993	6.77075e-09	0.000281832
3	Up	SH3GL2	0.256283	0.877	0.749	7.26845e-09	0.000302549
3	Down	ENAH	-0.287073	0.888	0.885	7.94523e-09	0.00033072
3	Up	AKAP12	0.291611	0.987	0.946	9.39832e-09	0.000391205
3	Down	KCTD8	-0.320626	0.567	0.561	1.03344e-08	0.00043017
3	Down	MYO6	-0.255614	0.92	0.916	1.10448e-08	0.000459739
3	Down	CNTN6	-0.345413	0.689	0.745	1.11606e-08	0.00046456
3	Down	GRM5	-0.294482	0.867	0.885	1.21285e-08	0.000504848
3	Up	FBXO32	0.291867	0.754	0.551	1.36142e-08	0.00056669
3	Down	DYNC1I1	-0.301544	0.997	0.998	2.40533e-08	0.00100122
3	Up	WBSCR17	0.263214	0.941	0.858	3.34442e-08	0.00139212
3	Down	C2CD5	-0.263503	0.905	0.922	3.7942e-08	0.00157934
3	Down	GPR149	-0.59928	0.952	0.96	4.23553e-08	0.00176304
3	Up	ATP2B4	0.27367	0.853	0.693	5.11574e-08	0.00212943
3	Up	ANKH	0.253032	0.978	0.944	5.68509e-08	0.00236642
3	Down	HDAC9	-0.260137	0.99	0.984	7.03031e-08	0.00292637
3	Up	PEX5L	0.254313	0.997	0.981	7.1835e-08	0.00299013
3	Down	LINC00478	-0.336548	0.986	0.993	9.38517e-08	0.00390658
3	Up	CATSPERG	0.347723	0.752	0.559	9.59597e-08	0.00399432
3	Down	CDH8	-0.289022	0.993	0.988	9.66783e-08	0.00402423
3	Down	SLC12A1	-0.272642	0.409	0.533	9.95383e-08	0.00414328
3	Up	CCDC3	0.323661	0.952	0.896	1.04335e-07	0.00434293
3	Down	PWRN1	-0.304938	0.927	0.925	1.60666e-07	0.00668773
3	Down	GPC5	-0.476983	0.994	0.984	1.72275e-07	0.00717095
3	Down	EPHA5	-0.284868	0.978	0.974	2.2619e-07	0.00941516
3	Up	MT-CYB	0.660485	1	1	2.4698e-07	0.0102805
3	Down	FBXL17	-0.252152	0.994	0.99	2.84697e-07	0.0118505
3	Down	UNC5C	-0.303104	0.964	0.969	3.12482e-07	0.0130071
3	Up	SAMD12	0.289125	0.994	0.98	3.18399e-07	0.0132534
3	Down	AC079354.1	-0.310465	0.203	0.452	3.50066e-07	0.0145715
3	Down	RP11-357C3.3	-0.260859	0.95	0.946	3.52117e-07	0.0146569
3	Down	COBL	-0.288097	0.598	0.708	4.00061e-07	0.0166525
3	Down	INPP4B	-0.272578	0.992	0.985	4.6157e-07	0.0192129
3	Down	BNC2	-0.287169	0.965	0.98	5.03466e-07	0.0209568
3	Down	ENOX1	-0.372619	0.943	0.96	7.52119e-07	0.0313069
3	Up	ANKRD26	0.292225	0.955	0.892	7.92302e-07	0.0329796
3	Down	RIMS1	-0.378531	0.997	0.998	8.6874e-07	0.0361613
3	Up	ZER1	0.259424	0.966	0.916	1.09569e-06	0.0456081
3	Up	SH3KBP1	0.331117	0.954	0.897	1.58251e-06	0.0658719
3	Down	AC073479.1	-0.262186	0.955	0.968	1.60363e-06	0.0667511
3	Up	PHACTR3	0.313889	0.972	0.947	1.75452e-06	0.0730319
3	Down	ADK	-0.262124	0.985	0.982	1.80622e-06	0.0751837
3	Down	NRCAM	-0.26519	0.99	0.985	1.81612e-06	0.075596
3	Down	LRRTM4	-0.432901	0.999	1	1.95133e-06	0.081224
3	Down	ZFHX4	-0.321175	0.976	0.975	2.34162e-06	0.0974701
3	Down	SV2C	-0.292869	0.993	0.994	2.42434e-06	0.100913
3	Down	RP11-707A18.1	-0.256278	0.522	0.603	3.79733e-06	0.158064
3	Down	FGF12	-0.331011	1	0.998	4.37475e-06	0.182099
3	Up	DSCAML1	0.309497	0.62	0.488	5.76469e-06	0.239955
3	Down	RP5-1043L13.1	-0.362092	0.452	0.429	6.33411e-06	0.263657
3	Down	AL132709.5	-0.321953	0.962	0.963	8.4102e-06	0.350075
3	Up	RP11-758M4.1	0.273211	0.983	0.957	1.08297e-05	0.450784
3	Down	SLC44A5	-0.273951	0.999	0.998	1.19069e-05	0.495626
3	Down	PPP2R2B	-0.275674	0.987	0.984	1.24543e-05	0.518409
3	Down	NYAP2	-0.291775	0.989	0.988	1.6547e-05	0.688768
3	Down	LRFN5	-0.31298	0.971	0.968	2.38322e-05	0.992017
3	Up	HSD17B12	0.306872	0.986	0.955	3.10019e-05	1
3	Down	CCDC144NL	-0.284426	0.298	0.474	4.05228e-05	1
3	Up	TTN-AS1	0.299065	0.895	0.84	4.12821e-05	1
3	Down	DGKB	-0.429983	0.976	0.984	5.46473e-05	1
3	Down	ABCA10	-0.30055	0.874	0.886	0.000129976	1
3	Up	ARHGAP6	0.26058	0.98	0.955	0.00016438	1
3	Up	SMARCA2	0.332594	0.954	0.89	0.000186986	1
3	Up	SLC35F3	0.260114	0.889	0.809	0.000200125	1
3	Up	CUX1	0.264717	0.983	0.957	0.000255074	1
3	Up	TFDP2	0.273494	0.987	0.963	0.000324217	1
3	Up	PRICKLE1	0.252391	0.99	0.975	0.000353717	1
3	Up	CNTNAP5	0.315812	0.912	0.867	0.000539887	1
3	Down	NKAIN3	-0.255839	0.972	0.965	0.000653504	1
3	Down	GRIN3A	-0.255805	0.965	0.963	0.000987397	1
3	Down	RBMS3	-0.275914	0.955	0.971	0.00102375	1
3	Down	CTC-535M15.2	-0.311449	0.458	0.471	0.00127122	1
3	Up	ANKS6	0.31357	0.964	0.92	0.00180988	1
3	Down	AC007091.1	-0.273007	0.936	0.949	0.00222345	1
3	Up	MBNL2	0.28886	0.948	0.887	0.00223433	1
3	Down	TMEFF2	-0.297437	0.994	0.996	0.00301915	1
3	Up	PDZD2	0.380613	0.84	0.777	0.00641156	1
3	Down	PCDH15	-0.337266	0.996	1	0.0069768	1
4	Up	LINC00486	0.348415	1	0.999	2.8024e-153	1.1665e-148
4	Up	HIBCH	0.660276	0.972	0.938	2.78266e-92	1.15828e-87
4	Up	RP11-624C23.1	0.551338	0.989	0.975	1.96766e-79	8.1904e-75
4	Down	TIAM2	-0.858622	0.955	0.966	3.50361e-72	1.45838e-67
4	Up	ATRNL1	0.652893	0.978	0.919	1.48943e-71	6.19977e-67
4	Up	RNA28S5	0.623863	0.988	0.992	2.25803e-63	9.39904e-59
4	Up	MT-RNR1	1.03961	0.996	0.989	1.65701e-62	6.89732e-58
4	Up	C15orf26	0.668012	0.751	0.494	2.31307e-62	9.62815e-58
4	Up	DCDC1	0.577988	0.665	0.37	2.98618e-62	1.243e-57
4	Down	AC016831.7	-0.464833	0.661	0.781	4.12222e-60	1.71587e-55
4	Up	SNX31	0.399246	0.541	0.176	2.73487e-59	1.13839e-54
4	Down	WSB1	-0.263877	0.828	0.874	2.28148e-56	9.49666e-52
4	Up	KCNJ3	0.608634	0.59	0.408	8.18673e-54	3.40773e-49
4	Up	RUNX1	0.638971	0.528	0.178	2.0684e-53	8.60973e-49
4	Down	LINC00632	-0.441895	0.992	0.989	2.8695e-52	1.19443e-47
4	Up	HMGB1	0.505735	0.949	0.929	5.82679e-52	2.4254e-47
4	Down	ARL17B	-0.583434	0.493	0.64	2.1905e-51	9.11794e-47
4	Up	FAM19A5	0.453597	0.901	0.843	4.01226e-51	1.6701e-46
4	Up	TCF20	0.337955	0.97	0.93	2.8579e-49	1.1896e-44
4	Up	TTR	0.441685	0.529	0.195	8.96016e-49	3.72967e-44
4	Up	C9orf153	0.327794	0.541	0.277	3.21606e-48	1.33868e-43
4	Up	CACNG3	0.519646	0.897	0.756	4.61754e-48	1.92205e-43
4	Up	PNISR	0.438999	0.945	0.844	1.65313e-47	6.88116e-43
4	Down	UPK3B	-0.58895	0.931	0.972	1.68157e-47	6.99953e-43
4	Up	MT-TV	0.408618	0.523	0.16	1.33011e-45	5.53659e-41
4	Up	SMIM12	0.47066	0.725	0.484	2.08964e-44	8.69812e-40
4	Up	CRYAB	0.323724	0.519	0.224	4.84359e-44	2.01615e-39
4	Down	ETFDH	-0.259385	0.646	0.719	6.73597e-43	2.80385e-38
4	Up	SEZ6L	0.579299	0.99	0.981	8.31956e-43	3.46302e-38
4	Up	NCAM2	0.477846	0.979	0.954	2.88364e-42	1.20032e-37
4	Up	HSPH1	0.471582	0.912	0.77	4.66168e-42	1.94043e-37
4	Up	RBFOX3	0.251424	0.741	0.653	3.0133e-41	1.25429e-36
4	Down	GIPC1	-0.253436	0.736	0.794	1.37911e-40	5.74056e-36
4	Up	PPP3CA	0.475862	0.99	0.972	4.42512e-40	1.84196e-35
4	Down	SNAP25-AS1	-0.267045	0.693	0.709	4.51199e-40	1.87811e-35
4	Up	ZHX2	0.354927	0.65	0.392	5.84729e-40	2.43393e-35
4	Up	FGFR1	0.304628	0.601	0.483	8.16386e-40	3.39821e-35
4	Up	MT-ND4L	0.562511	0.949	0.884	4.59414e-39	1.91231e-34
4	Down	TARBP1	-0.373061	0.785	0.861	5.87082e-39	2.44373e-34
4	Up	ZNF574	0.360302	0.419	0.122	3.27612e-38	1.36369e-33
4	Down	HGSNAT	-0.338704	0.701	0.782	5.61522e-38	2.33733e-33
4	Up	MT-ND4	1.01463	1	0.999	1.00782e-37	4.19504e-33
4	Up	MIR137HG	0.483593	0.997	0.984	1.04136e-37	4.33466e-33
4	Down	NKAIN3	-0.490027	0.687	0.815	1.9635e-36	8.17306e-32
4	Up	MYT1L	0.273217	0.997	0.991	2.63044e-36	1.09492e-31
4	Down	SGCD	-0.39271	0.975	0.997	3.1415e-36	1.30765e-31
4	Up	MT-ND5	0.548205	0.99	0.987	3.46389e-36	1.44184e-31
4	Up	MT-ND2	0.988994	0.992	0.977	4.14086e-36	1.72363e-31
4	Up	FRMD5	0.307473	0.829	0.718	1.5696e-35	6.53346e-31
4	Down	RP11-452H21.1	-0.322897	0.372	0.564	2.78502e-35	1.15926e-30
4	Up	TMEM161B-AS1	0.348871	0.97	0.929	3.35347e-35	1.39588e-30
4	Up	TENM2	0.6335	0.994	0.984	4.10577e-35	1.70903e-30
4	Down	RP11-82O19.1	-0.375437	0.355	0.604	9.8594e-35	4.10397e-30
4	Down	CENPP	-0.260596	0.744	0.833	5.69975e-34	2.37252e-29
4	Up	PSAT1	0.27302	0.467	0.186	7.07016e-34	2.94296e-29
4	Down	CTC-490E21.12	-0.357748	0.613	0.74	8.55157e-34	3.55959e-29
4	Down	FAM184A	-0.300635	0.785	0.826	9.26456e-34	3.85637e-29
4	Up	HUNK	0.398418	0.401	0.222	2.57897e-33	1.0735e-28
4	Up	CLVS1	0.282952	0.945	0.888	4.8289e-33	2.01003e-28
4	Up	RP11-308N19.1	0.387482	0.742	0.555	5.74141e-33	2.38986e-28
4	Up	CTD-2007H13.3	0.261518	0.882	0.807	6.18694e-33	2.57531e-28
4	Up	RP11-125B21.2	0.491614	0.866	0.733	1.24762e-32	5.1932e-28
4	Up	HSPB1	0.333626	0.61	0.304	2.16953e-32	9.03067e-28
4	Down	C10orf11	-0.558903	0.78	0.902	2.70114e-32	1.12435e-27
4	Down	RP11-390N6.1	-0.286328	0.27	0.476	3.54315e-32	1.47484e-27
4	Down	SLC8A1-AS1	-0.258067	0.379	0.542	4.7803e-32	1.9898e-27
4	Down	RP11-1000B6.3	-0.285989	0.541	0.637	6.30982e-32	2.62646e-27
4	Up	ZNF804A	0.520631	0.877	0.788	1.31916e-31	5.49101e-27
4	Down	DCC	-0.487212	0.919	0.967	3.52933e-31	1.46908e-26
4	Up	NEFL	0.286702	0.963	0.855	5.23672e-31	2.17978e-26
4	Up	MID1	0.290065	0.833	0.748	8.74788e-31	3.64131e-26
4	Down	PIGL	-0.272725	0.702	0.771	9.97672e-31	4.15281e-26
4	Down	CDH11	-0.294074	0.588	0.678	1.45173e-30	6.04282e-26
4	Down	DAPL1	-0.330036	0.579	0.718	1.46756e-30	6.10873e-26
4	Up	COBL	0.281865	0.471	0.317	1.54115e-30	6.41505e-26
4	Up	QRFPR	0.488272	0.324	0.144	3.91313e-30	1.62884e-25
4	Down	INPP4B	-0.266712	0.983	0.99	9.18458e-30	3.82308e-25
4	Up	DNAJB1	0.260837	0.649	0.439	9.45348e-30	3.93501e-25
4	Up	SPATA6L	0.322049	0.715	0.553	9.67402e-30	4.02681e-25
4	Up	DHRSX	0.327128	0.89	0.782	1.48615e-29	6.18608e-25
4	Down	FGF12	-0.371926	0.993	0.997	2.22125e-29	9.24597e-25
4	Up	LL22NC03-2H8.5	0.285949	0.66	0.478	2.25449e-29	9.38432e-25
4	Up	FLCN	0.301036	0.709	0.574	3.60565e-29	1.50085e-24
4	Down	UNC80	-0.286319	0.967	0.979	4.66633e-29	1.94236e-24
4	Down	PTCHD4	-0.270404	0.521	0.605	5.48558e-29	2.28337e-24
4	Down	RP5-1101C3.1	-0.408428	0.332	0.549	1.06883e-28	4.44899e-24
4	Down	BDH1	-0.329852	0.701	0.778	2.03393e-28	8.46624e-24
4	Up	CUX2	0.323093	0.971	0.96	2.13802e-28	8.89952e-24
4	Up	EFNA5	0.51693	0.931	0.88	2.57365e-28	1.07128e-23
4	Up	ANKRD12	0.326046	0.921	0.795	2.61073e-28	1.08672e-23
4	Down	ALDH1A1	-0.359326	0.198	0.412	6.57706e-28	2.7377e-23
4	Down	EML6	-0.305615	0.964	0.962	6.7303e-28	2.80149e-23
4	Up	GRM8	0.295981	0.944	0.872	1.77355e-27	7.38239e-23
4	Down	SLC18A2	-0.277696	0.985	0.983	3.3221e-27	1.38282e-22
4	Down	RP1-272J12.1	-0.378673	0.616	0.727	6.09583e-27	2.53739e-22
4	Up	AL592494.5	0.325707	0.791	0.598	1.14086e-26	4.74884e-22
4	Up	ME1	0.303626	0.97	0.905	1.34543e-26	5.60036e-22
4	Up	RP1-34H18.1	0.337833	0.818	0.691	1.37977e-26	5.74329e-22
4	Down	CDH8	-0.360739	0.811	0.926	1.68217e-26	7.00202e-22
4	Up	GARS	0.27578	0.744	0.586	3.01518e-26	1.25507e-21
4	Down	DGKH	-0.260001	0.879	0.889	4.19515e-26	1.74623e-21
4	Up	PACS1	0.276197	0.97	0.942	1.44083e-25	5.99747e-21
4	Down	OPCML	-0.263618	0.847	0.85	2.42521e-25	1.00949e-20
4	Up	ZFHX2	0.273224	0.802	0.687	3.85588e-25	1.60501e-20
4	Down	PDE5A	-0.297465	0.43	0.595	7.05498e-25	2.93663e-20
4	Down	FAM101A	-0.297764	0.658	0.753	9.04873e-25	3.76653e-20
4	Up	RELN	0.51925	0.39	0.267	1.10462e-24	4.59796e-20
4	Up	PRRC2C	0.292784	0.968	0.893	2.11711e-24	8.81248e-20
4	Down	AC107218.3	-0.293596	0.365	0.532	2.8768e-24	1.19747e-19
4	Down	RP11-123M6.2	-0.415228	0.426	0.607	4.58829e-24	1.90987e-19
4	Up	CHRM3	0.2706	0.486	0.398	7.58536e-24	3.15741e-19
4	Up	ARHGAP6	0.288989	0.906	0.812	9.6818e-24	4.03005e-19
4	Up	TMTC2	0.464099	0.716	0.585	1.0166e-23	4.23158e-19
4	Down	SPAG16	-0.280712	0.915	0.928	1.05681e-23	4.39896e-19
4	Up	AC091878.1	0.268081	0.836	0.739	2.25846e-23	9.40082e-19
4	Up	UTP23	0.251621	0.747	0.614	2.69946e-23	1.12365e-18
4	Up	SPP1	0.415119	0.636	0.419	3.89579e-23	1.62162e-18
4	Down	SUSD1	-0.280606	0.789	0.827	4.69192e-23	1.95301e-18
4	Up	CTA-211A9.5	0.430075	0.601	0.342	4.7187e-23	1.96416e-18
4	Down	TTC8	-0.269592	0.691	0.766	4.94213e-23	2.05716e-18
4	Up	RP11-83A24.2	0.287558	0.771	0.671	7.23632e-23	3.01212e-18
4	Down	PPP2R2B	-0.252533	0.996	0.982	8.7391e-23	3.63765e-18
4	Down	CRLF3	-0.312229	0.742	0.784	1.21326e-22	5.05019e-18
4	Down	EPHA7	-0.287836	0.62	0.739	1.2635e-22	5.2593e-18
4	Down	SUN1	-0.31715	0.76	0.802	1.81263e-22	7.54507e-18
4	Down	ICA1	-0.252237	0.686	0.762	2.92408e-22	1.21715e-17
4	Up	POU2F2	0.250977	0.702	0.604	3.45646e-22	1.43875e-17
4	Down	ZKSCAN1	-0.263159	0.883	0.901	4.09776e-22	1.70569e-17
4	Down	GIPR	-0.256105	0.216	0.36	5.88183e-22	2.44831e-17
4	Down	MCC	-0.352788	0.956	0.958	9.33664e-22	3.88638e-17
4	Up	VWA5B1	0.31805	0.687	0.591	1.0502e-21	4.37144e-17
4	Up	ARHGAP21	0.255319	0.897	0.79	1.64457e-21	6.84554e-17
4	Up	CNNM1	0.251701	0.897	0.803	1.7804e-21	7.41092e-17
4	Down	PID1	-0.254586	0.974	0.956	1.998e-21	8.31666e-17
4	Up	ZNF780B	0.256517	0.806	0.693	2.2773e-21	9.47926e-17
4	Up	KANK1	0.253032	0.758	0.623	2.90399e-21	1.20879e-16
4	Up	FLG-AS1	0.356848	0.788	0.573	3.03895e-21	1.26496e-16
4	Up	PRDX2	0.254456	0.767	0.658	3.56259e-21	1.48293e-16
4	Down	AC010127.3	-0.393804	0.45	0.565	6.1142e-21	2.54504e-16
4	Up	FLRT2	0.621167	0.799	0.741	1.67842e-20	6.98642e-16
4	Up	CTD-2143L24.1	0.251615	0.556	0.395	1.80617e-20	7.51817e-16
4	Up	MAGI3	0.285899	0.967	0.948	2.02214e-20	8.41714e-16
4	Down	CNTN5	-0.3612	0.74	0.781	2.917e-20	1.2142e-15
4	Up	IMMP2L	0.398273	0.985	0.972	3.19864e-20	1.33143e-15
4	Up	DMGDH	0.3298	0.658	0.504	3.60919e-20	1.50233e-15
4	Up	NEB	0.490403	0.763	0.529	7.72744e-20	3.21655e-15
4	Down	RCOR3	-0.255446	0.758	0.8	9.33939e-20	3.88752e-15
4	Up	PTPRD	0.330431	0.974	0.966	9.75485e-20	4.06046e-15
4	Up	PTGES3	0.263138	0.898	0.753	1.03702e-19	4.31658e-15
4	Down	OR2L13	-0.406381	0.793	0.888	1.4261e-19	5.93615e-15
4	Down	DDX26B	-0.272167	0.612	0.72	3.00281e-19	1.24992e-14
4	Down	PLD5	-0.259981	0.702	0.699	3.16754e-19	1.31849e-14
4	Up	SAMD3	0.323947	0.645	0.613	3.56431e-19	1.48364e-14
4	Up	HSP90AA1	0.304154	0.988	0.937	4.56133e-19	1.89865e-14
4	Down	LLNLF-65H9.1	-0.253593	0.247	0.501	6.13517e-19	2.55377e-14
4	Down	PPP2R3A	-0.275596	0.788	0.85	6.50271e-19	2.70675e-14
4	Down	SERPINB9	-0.265247	0.577	0.688	1.17842e-18	4.90518e-14
4	Up	ZNF365	0.306949	0.556	0.403	1.22466e-18	5.09766e-14
4	Down	AHI1	-0.272804	0.996	0.989	1.33774e-18	5.56834e-14
4	Up	CHD5	0.266024	0.887	0.737	1.34861e-18	5.61358e-14
4	Down	CA10	-0.264949	0.45	0.523	1.6739e-18	6.9676e-14
4	Down	GRIK1	-0.376022	0.581	0.743	1.93669e-18	8.06149e-14
4	Down	SWAP70	-0.435427	0.406	0.641	2.06419e-18	8.59219e-14
4	Up	ABCB1	0.254785	0.399	0.324	3.3314e-18	1.38669e-13
4	Up	BNIP3L	0.284808	0.908	0.819	3.78569e-18	1.57579e-13
4	Up	MT-ND3	1.40192	0.997	0.995	8.25408e-18	3.43576e-13
4	Down	AJAP1	-0.384944	0.88	0.915	9.60765e-18	3.99918e-13
4	Up	GRID2	0.264562	0.989	0.979	1.03274e-17	4.29877e-13
4	Down	C20orf194	-0.314892	0.939	0.954	1.06278e-17	4.42382e-13
4	Down	LINC00969	-0.262126	0.913	0.925	1.11804e-17	4.65385e-13
4	Up	MT3	0.259494	0.837	0.666	1.13253e-17	4.71415e-13
4	Up	PDZD2	0.383282	0.884	0.83	1.40618e-17	5.85321e-13
4	Down	ENOSF1	-0.306667	0.55	0.679	1.5129e-17	6.29746e-13
4	Down	NTN1	-0.3969	0.799	0.848	1.85894e-17	7.73782e-13
4	Up	ARL6IP1	0.374136	0.685	0.473	2.05623e-17	8.55904e-13
4	Down	C1orf63	-0.266196	0.825	0.831	4.22074e-17	1.75688e-12
4	Up	GNAS	0.35241	0.996	0.973	4.26372e-17	1.77477e-12
4	Down	GBE1	-0.27486	0.875	0.917	9.59673e-17	3.99464e-12
4	Down	CADPS	-0.281265	1	0.999	1.03738e-16	4.31811e-12
4	Up	GRIA4	0.297483	0.972	0.934	1.61332e-16	6.71543e-12
4	Down	XRRA1	-0.344755	0.614	0.751	2.13141e-16	8.87199e-12
4	Up	SGK1	0.251544	0.898	0.827	2.23531e-16	9.30447e-12
4	Up	BTBD9	0.270788	0.99	0.968	2.66565e-16	1.10958e-11
4	Down	PTCHD3P1	-0.280705	0.88	0.882	4.4662e-16	1.85906e-11
4	Up	CAP2	0.300852	0.921	0.855	5.14166e-16	2.14022e-11
4	Up	DEAF1	0.285088	0.88	0.745	5.42607e-16	2.2586e-11
4	Down	U91319.1	-0.251574	0.705	0.761	5.55818e-16	2.31359e-11
4	Up	EEF1A2	0.254536	0.76	0.672	6.28125e-16	2.61457e-11
4	Down	GBF1	-0.287636	0.941	0.94	6.6076e-16	2.75041e-11
4	Up	KCNH7	0.28723	0.894	0.85	1.00942e-15	4.20169e-11
4	Down	GPATCH8	-0.251932	0.967	0.966	1.99117e-15	8.28825e-11
4	Down	EPHA3	-0.341539	0.631	0.773	3.59597e-15	1.49682e-10
4	Up	DPH6-AS1	0.293122	0.894	0.831	3.79481e-15	1.57959e-10
4	Down	SEMA5A	-0.644777	0.398	0.723	5.09504e-15	2.12081e-10
4	Up	DPYD	0.29655	0.992	0.975	8.2291e-15	3.42536e-10
4	Up	SLC35F3	0.259275	0.82	0.741	1.22117e-14	5.08313e-10
4	Down	LRRC7	-0.285917	0.996	0.991	1.87519e-14	7.80548e-10
4	Down	PDZRN4	-0.266502	0.762	0.822	2.51684e-14	1.04763e-09
4	Up	NEAT1	0.530217	0.981	0.985	2.98492e-14	1.24247e-09
4	Down	CLSTN2	-0.293218	0.996	0.993	4.22823e-14	1.76e-09
4	Up	PRNP	0.267651	0.809	0.644	7.43219e-14	3.09365e-09
4	Down	BAI3	-0.305562	0.993	0.997	1.19689e-13	4.98207e-09
4	Down	AC079354.1	-0.276664	0.343	0.512	1.63142e-13	6.79079e-09
4	Up	SLC38A1	0.345652	0.948	0.865	1.90971e-13	7.94917e-09
4	Down	GARNL3	-0.274141	0.961	0.956	2.134e-13	8.88279e-09
4	Up	NEGR1	0.258629	1	0.998	1.31359e-12	5.4678e-08
4	Down	TEAD1	-0.311145	0.76	0.762	2.5367e-12	1.0559e-07
4	Down	AC073479.1	-0.269983	0.908	0.91	5.14301e-12	2.14078e-07
4	Up	FAIM2	0.259252	0.887	0.766	8.65329e-12	3.60193e-07
4	Down	RP11-909M7.3	-0.361159	0.942	0.938	1.23499e-11	5.14063e-07
4	Up	ZBTB20	0.264643	0.974	0.95	1.33077e-11	5.53932e-07
4	Down	CALN1	-0.348942	0.942	0.968	1.41896e-11	5.90644e-07
4	Down	CTC-575N7.1	-0.330926	0.759	0.85	2.01603e-11	8.39174e-07
4	Up	NXPH1	0.343901	0.57	0.53	2.16841e-11	9.02601e-07
4	Down	RGS6	-0.30195	0.92	0.956	3.035e-11	1.26332e-06
4	Up	MT-RNR2	0.723713	1	1	3.6694e-11	1.52739e-06
4	Down	RALGPS1	-0.273685	0.946	0.953	1.00553e-10	4.18552e-06
4	Down	ARHGAP24	-0.262412	0.933	0.932	1.12479e-10	4.68196e-06
4	Down	UNC13C	-0.329592	0.869	0.949	2.09128e-10	8.70497e-06
4	Down	ZFHX4-AS1	-0.27119	0.711	0.763	2.28766e-10	9.52238e-06
4	Up	ACTB	0.276598	0.64	0.506	4.12639e-10	1.71761e-05
4	Up	ST6GALNAC5	0.325972	0.95	0.943	1.18398e-09	4.92831e-05
4	Down	RP11-624L4.1	-0.308911	0.421	0.58	1.25092e-09	5.20697e-05
4	Up	MT-CO1	0.653173	1	0.995	1.5035e-09	6.25832e-05
4	Down	GREB1L	-0.278609	0.92	0.921	2.5537e-09	0.000106298
4	Down	ANKFN1	-0.282866	0.45	0.559	3.72738e-09	0.000155152
4	Down	EYA4	-0.31432	0.225	0.333	4.38947e-09	0.000182712
4	Down	GRM5	-0.259045	0.888	0.889	5.14309e-09	0.000214081
4	Down	LRRTM4	-0.258952	0.983	0.991	9.245e-09	0.000384823
4	Up	MAP1B	0.275103	0.999	0.996	1.11118e-08	0.00046253
4	Up	PDE10A	0.41753	0.72	0.633	1.378e-08	0.000573591
4	Down	SV2C	-0.273324	0.91	0.916	1.60392e-08	0.000667632
4	Up	DACH1	0.286208	0.7	0.615	3.87838e-08	0.00161437
4	Down	FTX	-0.25469	0.999	0.997	5.06764e-08	0.00210941
4	Up	MT-ND1	0.72622	0.997	0.995	5.08541e-08	0.0021168
4	Up	FSTL5	0.441978	0.742	0.666	6.58958e-08	0.00274291
4	Up	FRAS1	0.423074	0.719	0.56	3.03707e-07	0.0126418
4	Down	KIRREL3	-0.285245	0.7	0.764	7.07494e-07	0.0294494
4	Up	TTTY14	0.763869	0.445	0.288	1.10657e-06	0.0460609
4	Down	LDLRAD4	-0.250821	0.989	0.987	2.36939e-06	0.0986259
4	Down	CDH18	-0.411907	0.968	0.972	5.49596e-06	0.228769
4	Up	RP11-758M4.1	0.270196	0.95	0.913	7.54488e-06	0.314056
4	Down	KCNH5	-0.323196	0.826	0.866	2.58278e-05	1
4	Up	HCN1	0.275292	0.868	0.819	6.64873e-05	1
4	Up	MT-CYB	0.705442	1	0.998	0.000222338	1
4	Down	PTPRZ1	-0.253413	0.872	0.873	0.000313704	1
4	Down	CDH4	-0.262889	0.956	0.951	0.000501594	1
4	Down	CDH12	-0.353928	0.683	0.83	0.00109211	1
4	Down	KSR2	-0.253012	0.975	0.972	0.00143891	1
4	Down	SOX2-OT	-0.298589	0.927	0.933	0.00882115	1
5	Down	LINC00632	-0.279041	0.997	0.999	5.66229e-78	2.35693e-73
5	Down	COL19A1	-0.260154	0.956	0.935	2.50547e-70	1.0429e-65
5	Down	MEG3	-0.388771	1	1	5.49226e-62	2.28615e-57
5	Up	MAP1B	0.376847	1	1	2.60758e-58	1.0854e-53
5	Up	MIR137HG	0.285146	0.994	0.997	5.69125e-54	2.36898e-49
5	Up	PDE10A	0.262275	0.796	0.817	1.77065e-52	7.37032e-48
5	Up	MT-RNR1	0.742453	0.994	0.997	4.16912e-48	1.7354e-43
5	Down	LRRC4C	-0.260375	1	0.999	1.51988e-46	6.32648e-42
5	Down	TIAM2	-1.05299	0.985	0.996	7.47204e-46	3.11024e-41
5	Up	MT-ND2	0.871254	0.997	0.989	5.5977e-45	2.33004e-40
5	Down	RNA28S5	-0.412374	0.991	0.997	3.53424e-43	1.47113e-38
5	Down	ABCC4	-0.255274	0.819	0.857	9.57582e-42	3.98593e-37
5	Up	AC016831.7	0.365048	0.985	0.994	1.83547e-41	7.64016e-37
5	Up	STXBP1	0.285151	0.997	0.991	1.04041e-40	4.3307e-36
5	Down	BNC2	-0.436916	0.93	0.964	1.36093e-40	5.66489e-36
5	Up	ZNF365	0.306308	0.755	0.602	1.41825e-39	5.90347e-35
5	Up	C15orf26	0.269857	0.615	0.466	3.72177e-38	1.54919e-33
5	Down	TTC7A	-0.301915	0.697	0.823	7.70075e-38	3.20544e-33
5	Down	DHDDS	-0.264804	0.889	0.928	1.34466e-37	5.59713e-33
5	Up	SCD	0.333404	0.676	0.459	5.58681e-36	2.32551e-31
5	Down	FN3K	-0.264529	0.598	0.772	2.16716e-35	9.0208e-31
5	Down	ETFDH	-0.260091	0.88	0.927	2.97545e-35	1.23853e-30
5	Down	C10orf11	-0.410245	0.913	0.931	3.09765e-35	1.28939e-30
5	Up	NDUFA11	0.296957	0.889	0.664	9.88338e-35	4.11396e-30
5	Down	PLD5	-0.550545	0.907	0.945	1.52218e-33	6.33607e-29
5	Up	HSPB1	0.364144	0.878	0.689	4.51306e-33	1.87856e-28
5	Down	ARL17B	-0.301699	0.644	0.787	9.32865e-33	3.88305e-28
5	Up	NDUFS5	0.48874	0.918	0.822	2.16983e-32	9.03192e-28
5	Up	SCG2	0.447192	0.997	0.992	2.31811e-32	9.64912e-28
5	Up	COX4I1	0.410874	0.98	0.932	3.46402e-32	1.4419e-27
5	Down	BDH1	-0.293837	0.851	0.894	4.21435e-32	1.75422e-27
5	Up	ATP6V1F	0.277767	0.913	0.859	1.58058e-31	6.57916e-27
5	Down	GPATCH8	-0.297948	0.997	0.997	5.00948e-31	2.08519e-26
5	Down	ZDHHC11	-0.369121	0.472	0.474	2.09662e-30	8.72719e-26
5	Up	MT-ND5	0.26278	0.98	0.99	3.21275e-30	1.33731e-25
5	Up	SAP18	0.332067	0.886	0.77	3.44225e-30	1.43283e-25
5	Down	RP1-272J12.1	-0.291499	0.603	0.744	4.74416e-30	1.97476e-25
5	Down	FAM19A1	-0.264488	0.446	0.643	5.60055e-30	2.33123e-25
5	Up	LSM4	0.271875	0.86	0.681	9.33539e-30	3.88586e-25
5	Up	CTD-2050N2.1	0.343028	0.848	0.676	1.21447e-29	5.05523e-25
5	Up	RPLP2	0.296203	0.936	0.809	1.43099e-29	5.95651e-25
5	Up	KIF3C	0.342763	0.98	0.936	2.43253e-29	1.01254e-24
5	Up	MAP4	0.367857	0.997	0.986	7.15757e-29	2.97934e-24
5	Up	ATN1	0.258493	0.848	0.593	2.41401e-28	1.00483e-23
5	Up	RBX1	0.340519	0.825	0.589	2.72305e-28	1.13347e-23
5	Down	ASTN2	-0.616104	0.968	0.991	4.72815e-28	1.96809e-23
5	Up	RPLP1	0.543956	0.968	0.871	1.17932e-27	4.90893e-23
5	Down	LUZP2	-0.434601	0.933	0.952	5.55875e-27	2.31383e-22
5	Up	RPS27A	0.264236	0.802	0.645	6.13238e-27	2.5526e-22
5	Up	RTN3	0.347393	1	0.999	1.0339e-26	4.3036e-22
5	Down	NAP1L4	-0.257643	0.983	0.993	1.35742e-26	5.65027e-22
5	Up	COX5B	0.348608	0.939	0.894	2.44147e-26	1.01626e-21
5	Up	GNAS	0.513168	1	0.999	2.68412e-26	1.11727e-21
5	Up	RPS28	0.585635	0.907	0.713	4.47401e-26	1.86231e-21
5	Up	HLA-A	0.303386	0.665	0.198	5.45825e-26	2.272e-21
5	Up	GNB2	0.358152	0.813	0.503	6.4697e-26	2.69301e-21
5	Up	PPP3R1	0.262056	0.796	0.541	8.71317e-26	3.62686e-21
5	Up	PCBP2	0.267074	0.889	0.747	1.20292e-25	5.00716e-21
5	Up	ARPC3	0.255325	0.717	0.478	1.32293e-25	5.50668e-21
5	Up	RPL38	0.414063	0.86	0.577	1.36987e-25	5.7021e-21
5	Up	RPS26	0.317852	0.825	0.56	1.83179e-25	7.62481e-21
5	Up	NTNG1	0.250376	0.598	0.568	2.21982e-25	9.23999e-21
5	Down	RP11-82O19.1	-0.459634	0.872	0.95	6.47971e-25	2.69718e-20
5	Down	C2orf80	-0.311238	0.708	0.856	8.19359e-25	3.41058e-20
5	Up	PRDX3	0.304979	0.81	0.535	9.14676e-25	3.80734e-20
5	Up	UBL5	0.353312	0.845	0.666	1.31699e-24	5.48195e-20
5	Up	PRNP	0.481707	0.98	0.921	1.45053e-24	6.03782e-20
5	Up	TRMT112	0.282755	0.711	0.405	1.71093e-24	7.12174e-20
5	Down	NTN1	-0.491581	0.991	0.997	1.79605e-24	7.47607e-20
5	Up	PLD3	0.254018	1	0.997	1.82676e-24	7.60389e-20
5	Down	EPHX2	-0.334118	0.799	0.908	2.09038e-24	8.7012e-20
5	Down	USP53	-0.250604	0.948	0.95	2.16422e-24	9.00858e-20
5	Up	TMA7	0.328175	0.851	0.684	2.55248e-24	1.06247e-19
5	Down	PYGL	-0.283223	0.694	0.787	3.62088e-24	1.50719e-19
5	Up	PRDX5	0.279881	0.901	0.816	4.63863e-24	1.93083e-19
5	Up	TTTY14	1.32433	0.799	0.338	5.80627e-24	2.41686e-19
5	Up	FAU	0.39511	0.84	0.678	5.81606e-24	2.42094e-19
5	Up	SDCBP	0.39704	0.918	0.693	6.07913e-24	2.53044e-19
5	Up	RPL19	0.258752	0.84	0.688	6.54381e-24	2.72386e-19
5	Up	RPL18	0.25876	0.901	0.828	6.70698e-24	2.79178e-19
5	Up	RPL36	0.258888	0.875	0.722	7.92972e-24	3.30075e-19
5	Up	DYNLT3	0.271332	0.901	0.814	1.34409e-23	5.59476e-19
5	Up	RPL35	0.365022	0.924	0.814	1.50493e-23	6.26426e-19
5	Up	PSMB4	0.252182	0.822	0.617	1.90929e-23	7.9474e-19
5	Up	UQCRB	0.268852	0.857	0.754	3.4426e-23	1.43298e-18
5	Up	PPIA	0.395223	0.918	0.723	3.59011e-23	1.49439e-18
5	Up	INSIG1	0.349438	0.828	0.541	4.79179e-23	1.99458e-18
5	Up	EIF5A	0.299201	0.898	0.612	4.99516e-23	2.07923e-18
5	Up	EDF1	0.29266	0.933	0.799	5.54193e-23	2.30683e-18
5	Up	TAC1	0.315696	0.676	0.501	6.85536e-23	2.85354e-18
5	Down	RYR3	-0.618495	0.959	0.985	6.89901e-23	2.87171e-18
5	Down	EYA4	-0.450154	0.28	0.521	7.43217e-23	3.09364e-18
5	Up	RPS15	0.265681	0.933	0.855	8.86041e-23	3.68814e-18
5	Up	RPS27	0.286708	0.749	0.514	1.07024e-22	4.45488e-18
5	Down	EBF3	-0.43874	0.974	0.985	1.09012e-22	4.53761e-18
5	Up	COX8A	0.44851	0.921	0.639	1.14369e-22	4.7606e-18
5	Up	RPS21	0.267484	0.723	0.439	1.52355e-22	6.3418e-18
5	Up	UBL3	0.348084	0.991	0.925	1.78943e-22	7.4485e-18
5	Down	C1orf21	-0.334952	0.825	0.87	2.34063e-22	9.74289e-18
5	Up	FRAS1	0.301266	0.688	0.595	2.45257e-22	1.02088e-17
5	Up	RPL14	0.256573	0.834	0.689	3.27325e-22	1.36249e-17
5	Down	MIAT	-0.538227	0.988	0.996	5.20341e-22	2.16592e-17
5	Up	LBH	0.265562	0.799	0.58	5.50116e-22	2.28986e-17
5	Up	NDUFC1	0.289691	0.825	0.574	5.72776e-22	2.38418e-17
5	Up	BAIAP2L2	0.252986	0.892	0.769	7.98113e-22	3.32215e-17
5	Up	NDUFC2	0.276269	0.738	0.427	1.01731e-21	4.23456e-17
5	Up	RPL24	0.315032	0.845	0.694	1.06386e-21	4.42833e-17
5	Up	LINC00116	0.273779	0.732	0.393	1.53477e-21	6.38849e-17
5	Up	SEPW1	0.400365	0.997	0.988	1.71986e-21	7.15893e-17
5	Up	RPL15	0.358481	0.875	0.671	2.08323e-21	8.67143e-17
5	Up	RAB11A	0.363473	0.988	0.945	2.84892e-21	1.18586e-16
5	Up	RABAC1	0.392879	0.977	0.921	3.03822e-21	1.26466e-16
5	Up	LGALS1	0.281646	0.898	0.747	3.11721e-21	1.29754e-16
5	Down	RGS7	-0.269731	0.997	0.994	3.11992e-21	1.29867e-16
5	Up	TBCB	0.272971	0.921	0.805	3.1985e-21	1.33138e-16
5	Up	RPL7A	0.261771	0.819	0.647	3.48493e-21	1.4506e-16
5	Up	ATP6V1G2	0.293337	0.749	0.453	3.96651e-21	1.65106e-16
5	Down	ENOX1	-0.335272	0.991	0.994	5.2634e-21	2.19089e-16
5	Down	SERPINB9	-0.308611	0.91	0.932	5.3146e-21	2.2122e-16
5	Up	SUMO3	0.309999	0.907	0.731	5.58546e-21	2.32495e-16
5	Up	MT-ND1	0.33069	1	0.998	5.87934e-21	2.44728e-16
5	Up	ATP5D	0.431284	0.983	0.932	8.03208e-21	3.34335e-16
5	Up	RPL27	0.307594	0.799	0.548	1.29032e-20	5.37094e-16
5	Up	RNF103	0.267344	0.822	0.581	1.66207e-20	6.91838e-16
5	Up	SELM	0.336697	0.86	0.671	1.82544e-20	7.5984e-16
5	Down	CLTCL1	-0.268429	0.965	0.959	2.22761e-20	9.27241e-16
5	Up	ATP5G3	0.433316	0.918	0.738	3.47502e-20	1.44648e-15
5	Up	CALY	0.717287	1	0.993	6.07993e-20	2.53077e-15
5	Up	TSPAN7	0.35204	0.883	0.671	6.16108e-20	2.56455e-15
5	Up	ATF4	0.325172	0.837	0.597	6.50959e-20	2.70962e-15
5	Up	NDUFA2	0.270717	0.822	0.585	8.02336e-20	3.33972e-15
5	Up	PCBP1	0.347716	0.869	0.615	8.6911e-20	3.61767e-15
5	Up	RPL34	0.272162	0.845	0.684	9.40263e-20	3.91384e-15
5	Up	PCSK1N	0.425335	0.994	0.991	1.02389e-19	4.26193e-15
[truncated: 1,026 more rows]

## Sheet: Figure S20G
Figure S20G
Metascape results
Symbol	DownInC5	UpInC5		GroupID	Category	Term	Description	LogP	Log(q-value)	Symbols
NTNG1	0	1		1_Summary	KEGG Pathway	hsa00190	Oxidative phosphorylation	-53.5064	-49.1589	ATP5F1B,ATP5F1D,ATP5F1E,ATP5MC3,ATP5ME,ATP6V1B2,ATP6V1E1,ATP6V0B,ATP6V1G2,COX4I1,COX5B,COX6A1,COX6B1,COX6C,COX7B,COX7C,COX8A,COX1,CYTB,ND1,ND2,ND3,ND4,ND5,NDUFA1,NDUFA2,NDUFA3,NDUFA4,NDUFB1,NDUFC1,NDUFC2,NDUFS5,UQCRB,UQCRH,ATP6V0D1,COX7A2L,ATP6V1F,ATP6V1G1,ATP5MF,UQCRQ,UQCR10,NDUFA11,ATP6V0E2,ATF4,CALM2,CALM3,GNAS,PRKACB,PSMB4,RPS27A,SNCA,SOD1,TUBB2A,TXN,UBA52,UBB,TUBB4A,TUBB,ATP5IF1,CHCHD10,MDH1…
TMA7	0	1		1_Member	KEGG Pathway	hsa00190	Oxidative phosphorylation	-53.5064	-49.1589	ATP5F1B,ATP5F1D,ATP5F1E,ATP5MC3,ATP5ME,ATP6V1B2,ATP6V1E1,ATP6V0B,ATP6V1G2,COX4I1,COX5B,COX6A1,COX6B1,COX6C,COX7B,COX7C,COX8A,COX1,CYTB,ND1,ND2,ND3,ND4,ND5,NDUFA1,NDUFA2,NDUFA3,NDUFA4,NDUFB1,NDUFC1,NDUFC2,NDUFS5,UQCRB,UQCRH,ATP6V0D1,COX7A2L,ATP6V1F,ATP6V1G1,ATP5MF,UQCRQ,UQCR10,NDUFA11,ATP6V0E2
SERINC1	0	1		1_Member	KEGG Pathway	hsa05012	Parkinson disease	-46.48	-42.4336	ATF4,ATP5F1B,ATP5F1D,ATP5F1E,ATP5MC3,CALM2,CALM3,COX4I1,COX5B,COX6A1,COX6B1,COX6C,COX7B,COX7C,COX8A,GNAS,COX1,CYTB,ND1,ND2,ND3,ND4,ND5,NDUFA1,NDUFA2,NDUFA3,NDUFA4,NDUFB1,NDUFC1,NDUFC2,NDUFS5,PRKACB,PSMB4,RPS27A,SNCA,SOD1,TUBB2A,TXN,UBA52,UBB,UQCRB,UQCRH,COX7A2L,TUBB4A,UQCRQ,UQCR10,NDUFA11,TUBB
SV2C	1	0		1_Member	WikiPathways	WP111	Electron transport chain: OXPHOS system in mitochondria	-45.964	-42.0937	ATP5F1B,ATP5F1D,ATP5F1E,ATP5MC3,ATP5ME,COX4I1,COX5B,COX6A1,COX6B1,COX6C,COX7B,COX7C,COX8A,COX1,CYTB,ND1,ND2,ND3,ND4,ND5,NDUFA1,NDUFA2,NDUFA3,NDUFA4,NDUFB1,NDUFC1,NDUFC2,NDUFS5,UQCRB,UQCRH,COX7A2L,ATP5MF,UQCRQ,UQCR10,ATP5IF1,NDUFA11
C1orf21	1	0		1_Member	GO Biological Processes	GO:0006119	oxidative phosphorylation	-43.3623	-39.6169	ATP5F1B,ATP5F1D,ATP5F1E,ATP5ME,COX4I1,COX5B,COX6A1,COX6B1,COX6C,COX7B,COX7C,COX8A,COX1,CYTB,ND1,ND2,ND3,ND4,ND5,NDUFA1,NDUFA2,NDUFA3,NDUFA4,NDUFB1,NDUFC1,NDUFC2,NDUFS5,SNCA,UQCRB,UQCRH,COX7A2L,ATP5MF,UQCRQ,UQCR10,NDUFA11,CHCHD10
CSGALNACT1	1	0		1_Member	Reactome Gene Sets	R-HSA-163200	Respiratory electron transport, ATP synthesis by chemiosmotic coupling, and heat production by uncoupling proteins.	-40.8226	-37.1741	ATP5F1B,ATP5F1D,ATP5F1E,ATP5MC3,ATP5ME,COX4I1,COX5B,COX6A1,COX6B1,COX6C,COX7B,COX7C,COX8A,COX1,CYTB,ND1,ND2,ND3,ND4,ND5,NDUFA1,NDUFA2,NDUFA3,NDUFA4,NDUFB1,NDUFC1,NDUFC2,NDUFS5,UQCRB,UQCRH,COX7A2L,ATP5MF,UQCRQ,UQCR10,NDUFA11
ARL6IP1	0	1		1_Member	GO Biological Processes	GO:0009060	aerobic respiration	-39.6889	-36.1196	ATP5F1B,ATP5F1D,ATP5F1E,ATP5ME,COX4I1,COX5B,COX6A1,COX6B1,COX6C,COX7B,COX7C,COX8A,MDH1,COX1,CYTB,ND1,ND2,ND3,ND4,ND5,NDUFA1,NDUFA2,NDUFA3,NDUFA4,NDUFB1,NDUFC1,NDUFC2,NDUFS5,SNCA,UQCRB,UQCRH,COX7A2L,ATP5MF,UQCRQ,UQCR10,NDUFA11,CHCHD10
RPS21	0	1		1_Member	Reactome Gene Sets	R-HSA-1428517	The citric acid (TCA) cycle and respiratory electron transport	-38.1515	-34.7072	ATP5F1B,ATP5F1D,ATP5F1E,ATP5MC3,ATP5ME,COX4I1,COX5B,COX6A1,COX6B1,COX6C,COX7B,COX7C,COX8A,LDHA,LDHB,COX1,CYTB,ND1,ND2,ND3,ND4,ND5,NDUFA1,NDUFA2,NDUFA3,NDUFA4,NDUFB1,NDUFC1,NDUFC2,NDUFS5,UQCRB,UQCRH,COX7A2L,ATP5MF,UQCRQ,UQCR10,NDUFA11
TUBB2A	0	1		1_Member	GO Biological Processes	GO:0045333	cellular respiration	-38.0441	-34.6509	ATP5F1B,ATP5F1D,ATP5F1E,ATP5ME,COX4I1,COX5B,COX6A1,COX6B1,COX6C,COX7B,COX7C,COX8A,MDH1,COX1,CYTB,ND1,ND2,ND3,ND4,ND5,NDUFA1,NDUFA2,NDUFA3,NDUFA4,NDUFB1,NDUFC1,NDUFC2,NDUFS5,SNCA,UQCRB,UQCRH,COX7A2L,ATP5MF,UQCRQ,UQCR10,NDUFA11,MTLN,CHCHD10
CALN1	1	0		1_Member	KEGG Pathway	hsa05020	Prion disease	-37.6233	-34.2927	ATF4,ATP5F1B,ATP5F1D,ATP5F1E,ATP5MC3,COX4I1,COX5B,COX6A1,COX6B1,COX6C,COX7B,COX7C,COX8A,COX1,CYTB,ND1,ND2,ND3,ND4,ND5,NDUFA1,NDUFA2,NDUFA3,NDUFA4,NDUFB1,NDUFC1,NDUFC2,NDUFS5,PPP3R1,PRKACB,PRNP,PSMB4,SOD1,TUBB2A,UQCRB,UQCRH,COX7A2L,TUBB4A,UQCRQ,UQCR10,NDUFA11,TUBB
NDUFA1	0	1		1_Member	Hallmark Gene Sets	M5936	HALLMARK OXIDATIVE PHOSPHORYLATION	-37.5988	-34.2927	ATP5F1B,ATP5F1D,ATP5F1E,ATP5MC3,ATP5ME,ATP6V1E1,ATP6V0B,COX4I1,COX5B,COX6A1,COX6B1,COX6C,COX7B,COX7C,COX8A,GPX4,LDHA,LDHB,MDH1,MGST3,NDUFA1,NDUFA2,NDUFA3,NDUFA4,NDUFB1,NDUFC1,NDUFC2,OAT,UQCRB,UQCRH,COX7A2L,ATP6V1F,ATP6V1G1,ATP5MF,PRDX3,ISCU,UQCRQ,UQCR10
ATP1A3	0	1		1_Member	KEGG Pathway	hsa04714	Thermogenesis	-36.4078	-33.1396	ACTB,ACTG1,ATP5F1B,ATP5F1D,ATP5F1E,ATP5MC3,ATP5ME,COX4I1,COX5B,COX6A1,COX6B1,COX6C,COX7B,COX7C,COX8A,GNAS,COX1,CYTB,ND1,ND2,ND3,ND4,ND5,NDUFA1,NDUFA2,NDUFA3,NDUFA4,NDUFB1,NDUFC1,NDUFC2,NDUFS5,PRKACB,UQCRB,UQCRH,COX7A2L,ATP5MF,UQCRQ,UQCR10,NDUFA11
ZNF208	0	1		1_Member	GO Biological Processes	GO:0042773	ATP synthesis coupled electron transport	-35.4659	-32.2646	COX4I1,COX5B,COX6A1,COX6B1,COX6C,COX7B,COX7C,COX8A,COX1,CYTB,ND1,ND2,ND3,ND4,ND5,NDUFA1,NDUFA2,NDUFA3,NDUFA4,NDUFB1,NDUFC1,NDUFC2,NDUFS5,SNCA,UQCRB,UQCRH,COX7A2L,UQCRQ,UQCR10
GBF1	1	0		1_Member	GO Biological Processes	GO:0042775	mitochondrial ATP synthesis coupled electron transport	-35.4659	-32.2646	COX4I1,COX5B,COX6A1,COX6B1,COX6C,COX7B,COX7C,COX8A,COX1,CYTB,ND1,ND2,ND3,ND4,ND5,NDUFA1,NDUFA2,NDUFA3,NDUFA4,NDUFB1,NDUFC1,NDUFC2,NDUFS5,SNCA,UQCRB,UQCRH,COX7A2L,UQCRQ,UQCR10
GUCY1B3	0	1		1_Member	KEGG Pathway	hsa05014	Amyotrophic lateral sclerosis	-34.6844	-31.5131	ACTB,ACTG1,ATF4,ATP5F1B,ATP5F1D,ATP5F1E,ATP5MC3,COX4I1,COX5B,COX6A1,COX6B1,COX6C,COX7B,COX7C,COX8A,COX1,CYTB,ND1,ND2,ND3,ND4,ND5,NDUFA1,NDUFA2,NDUFA3,NDUFA4,NDUFB1,NDUFC1,NDUFC2,NDUFS5,PPP3R1,PSMB4,SOD1,TUBB2A,UQCRB,UQCRH,COX7A2L,TUBB4A,UQCRQ,UQCR10,MAP1LC3B,NDUFA11,TUBB,CHCHD10
CD276	1	0		1_Member	GO Biological Processes	GO:0019646	aerobic electron transport chain	-34.5265	-31.3832	COX4I1,COX5B,COX6A1,COX6B1,COX6C,COX7B,COX7C,COX8A,COX1,CYTB,ND1,ND2,ND3,ND4,ND5,NDUFA1,NDUFA2,NDUFA3,NDUFA4,NDUFB1,NDUFC1,NDUFC2,NDUFS5,UQCRB,UQCRH,COX7A2L,UQCRQ,UQCR10
MT-CO1	0	1		1_Member	KEGG Pathway	hsa05022	Pathways of neurodegeneration - multiple diseases	-34.1613	-31.0732	ATF4,ATP5F1B,ATP5F1D,ATP5F1E,ATP5MC3,CALM2,CALM3,COX4I1,COX5B,COX6A1,COX6B1,COX6C,COX7B,COX7C,COX8A,COX1,CYTB,ND1,ND2,ND3,ND4,ND5,NDUFA1,NDUFA2,NDUFA3,NDUFA4,NDUFB1,NDUFC1,NDUFC2,NDUFS5,PPP3R1,PRNP,PSMB4,RPS27A,SNCA,SOD1,TUBB2A,UBA52,UBB,UQCRB,UQCRH,COX7A2L,TUBB4A,UQCRQ,UQCR10,MAP1LC3B,NDUFA11,TUBB
NDUFA11	0	1		1_Member	Reactome Gene Sets	R-HSA-611105	Respiratory electron transport	-34.1419	-31.0732	COX4I1,COX5B,COX6A1,COX6B1,COX6C,COX7B,COX7C,COX8A,COX1,CYTB,ND1,ND2,ND3,ND4,ND5,NDUFA1,NDUFA2,NDUFA3,NDUFA4,NDUFB1,NDUFC1,NDUFC2,NDUFS5,UQCRB,UQCRH,COX7A2L,UQCRQ,UQCR10,NDUFA11
ENO1	0	1		1_Member	GO Biological Processes	GO:0006091	generation of precursor metabolites and energy	-33.6588	-30.6124	ALDOA,ALDOC,ATP5F1B,ATP5F1D,ATP5F1E,ATP5ME,COX4I1,COX5B,COX6A1,COX6B1,COX6C,COX7B,COX7C,COX8A,ENO1,ENO2,LDHA,MDH1,COX1,CYTB,ND1,ND2,ND3,ND4,ND5,NDUFA1,NDUFA2,NDUFA3,NDUFA4,NDUFB1,NDUFC1,NDUFC2,NDUFS5,SNCA,TPI1,UQCRB,UQCRH,COX7A2L,ATP5MF,UQCRQ,UQCR10,ATP5IF1,NDUFA11,MTLN,CHCHD10
ATP6V1F	0	1		1_Member	GO Biological Processes	GO:0015980	energy derivation by oxidation of organic compounds	-32.8234	-29.7982	ATP5F1B,ATP5F1D,ATP5F1E,ATP5ME,COX4I1,COX5B,COX6A1,COX6B1,COX6C,COX7B,COX7C,COX8A,MDH1,COX1,CYTB,ND1,ND2,ND3,ND4,ND5,NDUFA1,NDUFA2,NDUFA3,NDUFA4,NDUFB1,NDUFC1,NDUFC2,NDUFS5,SNCA,UQCRB,UQCRH,COX7A2L,ATP5MF,UQCRQ,UQCR10,NDUFA11,MTLN,CHCHD10
COX7B	0	1		1_Member	KEGG Pathway	hsa05010	Alzheimer disease	-32.4669	-29.4619	ATF4,ATP5F1B,ATP5F1D,ATP5F1E,ATP5MC3,CALM2,CALM3,COX4I1,COX5B,COX6A1,COX6B1,COX6C,COX7B,COX7C,COX8A,COX1,CYTB,ND1,ND2,ND3,ND4,ND5,NDUFA1,NDUFA2,NDUFA3,NDUFA4,NDUFB1,NDUFC1,NDUFC2,NDUFS5,PPP3R1,PSMB4,SNCA,TUBB2A,UQCRB,UQCRH,COX7A2L,RTN3,TUBB4A,UQCRQ,UQCR10,NDUFA11,TUBB
ATP6V1B2	0	1		1_Member	GO Biological Processes	GO:0022904	respiratory electron transport chain	-32.3376	-29.3519	COX4I1,COX5B,COX6A1,COX6B1,COX6C,COX7B,COX7C,COX8A,COX1,CYTB,ND1,ND2,ND3,ND4,ND5,NDUFA1,NDUFA2,NDUFA3,NDUFA4,NDUFB1,NDUFC1,NDUFC2,NDUFS5,SNCA,UQCRB,UQCRH,COX7A2L,UQCRQ,UQCR10
SUN1	1	0		1_Member	KEGG Pathway	hsa05415	Diabetic cardiomyopathy	-31.6712	-28.7039	ATP5F1B,ATP5F1D,ATP5F1E,ATP5MC3,COX4I1,COX5B,COX6A1,COX6B1,COX6C,COX7B,COX7C,COX8A,CTSD,COX1,CYTB,ND1,ND2,ND3,ND4,ND5,NDUFA1,NDUFA2,NDUFA3,NDUFA4,NDUFB1,NDUFC1,NDUFC2,NDUFS5,UQCRB,UQCRH,COX7A2L,UQCRQ,UQCR10,NDUFA11
LRRC4C	1	0		1_Member	KEGG Pathway	hsa05016	Huntington disease	-31.6039	-28.6544	ATP5F1B,ATP5F1D,ATP5F1E,ATP5MC3,COX4I1,COX5B,COX6A1,COX6B1,COX6C,COX7B,COX7C,COX8A,COX1,CYTB,ND1,ND2,ND3,ND4,ND5,NDUFA1,NDUFA2,NDUFA3,NDUFA4,NDUFB1,NDUFC1,NDUFC2,NDUFS5,POLR2L,PSMB4,SOD1,TUBB2A,UQCRB,UQCRH,COX7A2L,TUBB4A,UQCRQ,UQCR10,NDUFA11,TUBB
SPTBN4	1	0		1_Member	KEGG Pathway	hsa05208	Chemical carcinogenesis - reactive oxygen species	-31.5771	-28.6446	ATP5F1B,ATP5F1D,ATP5F1E,ATP5MC3,COX4I1,COX5B,COX6A1,COX6B1,COX6C,COX7B,COX7C,COX8A,MGST3,COX1,CYTB,ND1,ND2,ND3,ND4,ND5,NDUFA1,NDUFA2,NDUFA3,NDUFA4,NDUFB1,NDUFC1,NDUFC2,NDUFS5,SOD1,UQCRB,UQCRH,COX7A2L,UQCRQ,UQCR10,NDUFA11
CHCHD10	0	1		1_Member	GO Biological Processes	GO:0022900	electron transport chain	-27.3527	-24.5735	COX4I1,COX5B,COX6A1,COX6B1,COX6C,COX7B,COX7C,COX8A,COX1,CYTB,ND1,ND2,ND3,ND4,ND5,NDUFA1,NDUFA2,NDUFA3,NDUFA4,NDUFB1,NDUFC1,NDUFC2,NDUFS5,SNCA,UQCRB,UQCRH,COX7A2L,UQCRQ,UQCR10
NTRK3	1	0		1_Member	WikiPathways	WP623	Oxidative phosphorylation	-25.3498	-22.7013	ATP5F1B,ATP5F1D,ATP5F1E,ATP5MC3,ATP5ME,ND1,ND2,ND3,ND4,ND5,NDUFA2,NDUFA3,NDUFA4,NDUFB1,NDUFC1,NDUFC2,NDUFS5,ATP5MF,ATP6AP2,NDUFA11
NDUFC2	0	1		1_Member	GO Biological Processes	GO:0006754	ATP biosynthetic process	-25.1973	-22.5659	ALDOA,ATP5F1B,ATP5F1D,ATP5F1E,ATP5MC3,ATP5ME,ND1,ND2,ND3,ND4,ND5,NDUFA1,NDUFA2,NDUFA3,NDUFB1,NDUFC1,NDUFC2,NDUFS5,ATP5MF,ATP5MJ,ATP5MK,NDUFA11
NAP1L3	0	1		1_Member	GO Biological Processes	GO:0015986	proton motive force-driven ATP synthesis	-25.0382	-22.415	ATP5F1B,ATP5F1D,ATP5F1E,ATP5MC3,ATP5ME,ND1,ND2,ND3,ND4,ND5,NDUFA1,NDUFA2,NDUFA3,NDUFB1,NDUFC1,NDUFC2,NDUFS5,ATP5MF,ATP5MJ,ATP5MK,NDUFA11
SAP18	0	1		1_Member	GO Biological Processes	GO:0009206	purine ribonucleoside triphosphate biosynthetic process	-23.8959	-21.2967	ALDOA,ATP5F1B,ATP5F1D,ATP5F1E,ATP5MC3,ATP5ME,ND1,ND2,ND3,ND4,ND5,NDUFA1,NDUFA2,NDUFA3,NDUFB1,NDUFC1,NDUFC2,NDUFS5,ATP5MF,ATP5MJ,ATP5MK,NDUFA11
KSR2	1	0		1_Member	GO Biological Processes	GO:0009145	purine nucleoside triphosphate biosynthetic process	-23.7865	-21.1949	ALDOA,ATP5F1B,ATP5F1D,ATP5F1E,ATP5MC3,ATP5ME,ND1,ND2,ND3,ND4,ND5,NDUFA1,NDUFA2,NDUFA3,NDUFB1,NDUFC1,NDUFC2,NDUFS5,ATP5MF,ATP5MJ,ATP5MK,NDUFA11
EYA4	1	0		1_Member	GO Biological Processes	GO:0046034	ATP metabolic process	-23.2872	-20.7032	ALDOA,ATP5F1B,ATP5F1D,ATP5F1E,ATP5MC3,ATP5ME,ATP6V1B2,ND1,ND2,ND3,ND4,ND5,NDUFA1,NDUFA2,NDUFA3,NDUFB1,NDUFC1,NDUFC2,NDUFS5,ATP5MF,ATP5MJ,ATP5MK,NDUFA11
ENO2	0	1		1_Member	GO Biological Processes	GO:0009201	ribonucleoside triphosphate biosynthetic process	-23.2588	-20.6822	ALDOA,ATP5F1B,ATP5F1D,ATP5F1E,ATP5MC3,ATP5ME,ND1,ND2,ND3,ND4,ND5,NDUFA1,NDUFA2,NDUFA3,NDUFB1,NDUFC1,NDUFC2,NDUFS5,ATP5MF,ATP5MJ,ATP5MK,NDUFA11
ASTN2	1	0		1_Member	WikiPathways	WP4396	Nonalcoholic fatty liver disease	-22.9227	-20.3676	ATF4,COX4I1,COX5B,COX6A1,COX6B1,COX6C,COX7B,COX7C,COX8A,COX1,CYTB,NDUFA1,NDUFA2,NDUFA3,NDUFA4,NDUFB1,NDUFC1,NDUFC2,NDUFS5,UQCRB,UQCRH,COX7A2L,UQCRQ,UQCR10,NDUFA11
CLTCL1	1	0		1_Member	KEGG Pathway	hsa04932	Non-alcoholic fatty liver disease	-22.9227	-20.3676	ATF4,COX4I1,COX5B,COX6A1,COX6B1,COX6C,COX7B,COX7C,COX8A,COX1,CYTB,NDUFA1,NDUFA2,NDUFA3,NDUFA4,NDUFB1,NDUFC1,NDUFC2,NDUFS5,UQCRB,UQCRH,COX7A2L,UQCRQ,UQCR10,NDUFA11
HSPE1	0	1		1_Member	GO Biological Processes	GO:0009142	nucleoside triphosphate biosynthetic process	-22.4748	-19.9335	ALDOA,ATP5F1B,ATP5F1D,ATP5F1E,ATP5MC3,ATP5ME,ND1,ND2,ND3,ND4,ND5,NDUFA1,NDUFA2,NDUFA3,NDUFB1,NDUFC1,NDUFC2,NDUFS5,ATP5MF,ATP5MJ,ATP5MK,NDUFA11
HECW1	1	0		1_Member	GO Biological Processes	GO:0042776	proton motive force-driven mitochondrial ATP synthesis	-21.3267	-18.8118	ATP5F1B,ATP5F1D,ATP5F1E,ATP5ME,ND1,ND2,ND3,ND4,ND5,NDUFA1,NDUFA2,NDUFA3,NDUFB1,NDUFC1,NDUFC2,NDUFS5,ATP5MF,NDUFA11
SEMA5A	1	0		1_Member	GO Biological Processes	GO:0009205	purine ribonucleoside triphosphate metabolic process	-21.3112	-18.8026	ALDOA,ATP5F1B,ATP5F1D,ATP5F1E,ATP5MC3,ATP5ME,ATP6V1B2,ND1,ND2,ND3,ND4,ND5,NDUFA1,NDUFA2,NDUFA3,NDUFB1,NDUFC1,NDUFC2,NDUFS5,ATP5MF,ATP5MJ,ATP5MK,NDUFA11
LIN7A	1	0		1_Member	GO Biological Processes	GO:0009144	purine nucleoside triphosphate metabolic process	-20.8777	-18.3876	ALDOA,ATP5F1B,ATP5F1D,ATP5F1E,ATP5MC3,ATP5ME,ATP6V1B2,ND1,ND2,ND3,ND4,ND5,NDUFA1,NDUFA2,NDUFA3,NDUFB1,NDUFC1,NDUFC2,NDUFS5,ATP5MF,ATP5MJ,ATP5MK,NDUFA11
NEFM	1	0		1_Member	GO Biological Processes	GO:0009199	ribonucleoside triphosphate metabolic process	-20.8074	-18.3233	ALDOA,ATP5F1B,ATP5F1D,ATP5F1E,ATP5MC3,ATP5ME,ATP6V1B2,ND1,ND2,ND3,ND4,ND5,NDUFA1,NDUFA2,NDUFA3,NDUFB1,NDUFC1,NDUFC2,NDUFS5,ATP5MF,ATP5MJ,ATP5MK,NDUFA11
BEX1	0	1		1_Member	GO Biological Processes	GO:0009141	nucleoside triphosphate metabolic process	-19.752	-17.2796	ALDOA,ATP5F1B,ATP5F1D,ATP5F1E,ATP5MC3,ATP5ME,ATP6V1B2,ND1,ND2,ND3,ND4,ND5,NDUFA1,NDUFA2,NDUFA3,NDUFB1,NDUFC1,NDUFC2,NDUFS5,ATP5MF,ATP5MJ,ATP5MK,NDUFA11
ATP6V0E2	0	1		1_Member	GO Biological Processes	GO:0009152	purine ribonucleotide biosynthetic process	-18.1619	-15.7066	ALDOA,ATP5F1B,ATP5F1D,ATP5F1E,ATP5MC3,ATP5ME,GUCY1B1,ND1,ND2,ND3,ND4,ND5,NDUFA1,NDUFA2,NDUFA3,NDUFB1,NDUFC1,NDUFC2,NDUFS5,ATP5MF,ATP5MJ,ATP5MK,NDUFA11
SEC62	0	1		1_Member	GO Biological Processes	GO:0009260	ribonucleotide biosynthetic process	-17.4158	-14.9714	ALDOA,ATP5F1B,ATP5F1D,ATP5F1E,ATP5MC3,ATP5ME,GUCY1B1,ND1,ND2,ND3,ND4,ND5,NDUFA1,NDUFA2,NDUFA3,NDUFB1,NDUFC1,NDUFC2,NDUFS5,ATP5MF,ATP5MJ,ATP5MK,NDUFA11
MAP4	0	1		1_Member	GO Biological Processes	GO:0046390	ribose phosphate biosynthetic process	-17.0885	-14.6755	ALDOA,ATP5F1B,ATP5F1D,ATP5F1E,ATP5MC3,ATP5ME,GUCY1B1,ND1,ND2,ND3,ND4,ND5,NDUFA1,NDUFA2,NDUFA3,NDUFB1,NDUFC1,NDUFC2,NDUFS5,ATP5MF,ATP5MJ,ATP5MK,NDUFA11
ANK1	1	0		1_Member	GO Biological Processes	GO:0006164	purine nucleotide biosynthetic process	-16.4267	-14.0237	ALDOA,ATP5F1B,ATP5F1D,ATP5F1E,ATP5MC3,ATP5ME,GUCY1B1,ND1,ND2,ND3,ND4,ND5,NDUFA1,NDUFA2,NDUFA3,NDUFB1,NDUFC1,NDUFC2,NDUFS5,ATP5MF,ATP5MJ,ATP5MK,NDUFA11
ARL6IP5	0	1		1_Member	GO Biological Processes	GO:0072522	purine-containing compound biosynthetic process	-16.053	-13.6598	ALDOA,ATP5F1B,ATP5F1D,ATP5F1E,ATP5MC3,ATP5ME,GUCY1B1,ND1,ND2,ND3,ND4,ND5,NDUFA1,NDUFA2,NDUFA3,NDUFB1,NDUFC1,NDUFC2,NDUFS5,ATP5MF,ATP5MJ,ATP5MK,NDUFA11
GAS6	0	1		1_Member	CORUM	CORUM:178	Respiratory chain complex I (holoenzyme), mitochondrial	-15.8634	-13.475	ND1,ND2,ND3,ND5,NDUFA1,NDUFA2,NDUFA3,NDUFA4,NDUFB1,NDUFC1,NDUFC2,NDUFS5,NDUFA11
CTBP2	1	0		1_Member	GO Biological Processes	GO:0006120	mitochondrial electron transport, NADH to ubiquinone	-15.5784	-13.2087	ND1,ND2,ND3,ND4,ND5,NDUFA1,NDUFA2,NDUFA3,NDUFA4,NDUFB1,NDUFC1,NDUFC2,NDUFS5
RUNDC3A	0	1		1_Member	GO Biological Processes	GO:0009150	purine ribonucleotide metabolic process	-15.5436	-13.1784	ALDOA,ATP5F1B,ATP5F1D,ATP5F1E,ATP5MC3,ATP5ME,ATP6V1B2,GUCY1B1,HMGCR,ND1,ND2,ND3,ND4,ND5,NDUFA1,NDUFA2,NDUFA3,NDUFB1,NDUFC1,NDUFC2,NDUFS5,ATP5MF,ATP5MJ,PDE10A,ATP5MK,NDUFA11
SPINT2	0	1		1_Member	GO Biological Processes	GO:0006163	purine nucleotide metabolic process	-15.1762	-12.82	ALDOA,ATP5F1B,ATP5F1D,ATP5F1E,ATP5MC3,ATP5ME,ATP6V1B2,GUCY1B1,HMGCR,LDHB,MDH1,ND1,ND2,ND3,ND4,ND5,NDUFA1,NDUFA2,NDUFA3,NDUFB1,NDUFC1,NDUFC2,NDUFS5,ATP5MF,ATP5MJ,PDE10A,ATP5MK,NDUFA11
CLSTN2	1	0		1_Member	GO Biological Processes	GO:0009165	nucleotide biosynthetic process	-14.9871	-12.6396	ALDOA,ATP5F1B,ATP5F1D,ATP5F1E,ATP5MC3,ATP5ME,GUCY1B1,ND1,ND2,ND3,ND4,ND5,NDUFA1,NDUFA2,NDUFA3,NDUFB1,NDUFC1,NDUFC2,NDUFS5,ATP5MF,ATP5MJ,ATP5MK,NDUFA11
OAT	0	1		1_Member	GO Biological Processes	GO:0009259	ribonucleotide metabolic process	-14.9463	-12.6031	ALDOA,ATP5F1B,ATP5F1D,ATP5F1E,ATP5MC3,ATP5ME,ATP6V1B2,GUCY1B1,HMGCR,ND1,ND2,ND3,ND4,ND5,NDUFA1,NDUFA2,NDUFA3,NDUFB1,NDUFC1,NDUFC2,NDUFS5,ATP5MF,ATP5MJ,PDE10A,ATP5MK,NDUFA11
PLCH1	1	0		1_Member	GO Biological Processes	GO:1901293	nucleoside phosphate biosynthetic process	-14.916	-12.5771	ALDOA,ATP5F1B,ATP5F1D,ATP5F1E,ATP5MC3,ATP5ME,GUCY1B1,ND1,ND2,ND3,ND4,ND5,NDUFA1,NDUFA2,NDUFA3,NDUFB1,NDUFC1,NDUFC2,NDUFS5,ATP5MF,ATP5MJ,ATP5MK,NDUFA11
RPS28	0	1		1_Member	KEGG Pathway	hsa04723	Retrograde endocannabinoid signaling	-14.7807	-12.347	GNB2,GNG3,GRIA1,GRIA3,KCNJ6,ND1,ND2,ND3,ND4,ND5,NDUFA1,NDUFA2,NDUFA3,NDUFA4,NDUFB1,NDUFC1,NDUFC2,NDUFS5,PRKACB,PRKCA,NDUFA11
CALY	0	1		1_Member	GO Biological Processes	GO:0019693	ribose phosphate metabolic process	-14.7181	-12.3834	ALDOA,ATP5F1B,ATP5F1D,ATP5F1E,ATP5MC3,ATP5ME,ATP6V1B2,GUCY1B1,HMGCR,ND1,ND2,ND3,ND4,ND5,NDUFA1,NDUFA2,NDUFA3,NDUFB1,NDUFC1,NDUFC2,NDUFS5,ATP5MF,ATP5MJ,PDE10A,ATP5MK,NDUFA11
RGS7	1	0		1_Member	GO Biological Processes	GO:0072521	purine-containing compound metabolic process	-14.4181	-12.0919	ALDOA,ATP5F1B,ATP5F1D,ATP5F1E,ATP5MC3,ATP5ME,ATP6V1B2,GUCY1B1,HMGCR,LDHB,MDH1,ND1,ND2,ND3,ND4,ND5,NDUFA1,NDUFA2,NDUFA3,NDUFB1,NDUFC1,NDUFC2,NDUFS5,ATP5MF,ATP5MJ,PDE10A,ATP5MK,NDUFA11
ALDOC	0	1		1_Member	Reactome Gene Sets	R-HSA-6799198	Complex I biogenesis	-14.2371	-11.9231	ND1,ND2,ND3,ND4,ND5,NDUFA1,NDUFA2,NDUFA3,NDUFB1,NDUFC1,NDUFC2,NDUFS5,NDUFA11
PPP2CB	0	1		1_Member	GO Biological Processes	GO:0009117	nucleotide metabolic process	-13.6953	-11.3893	ALDOA,ATP5F1B,ATP5F1D,ATP5F1E,ATP5MC3,ATP5ME,ATP6V1B2,GUCY1B1,HMGCR,LDHB,MDH1,ND1,ND2,ND3,ND4,ND5,NDUFA1,NDUFA2,NDUFA3,NDUFB1,NDUFC1,NDUFC2,NDUFS5,ATP5MF,ATP5MJ,PDE10A,ATP5MK,NDUFA11
PCBP2	0	1		1_Member	GO Biological Processes	GO:0006753	nucleoside phosphate metabolic process	-13.4959	-11.1976	ALDOA,ATP5F1B,ATP5F1D,ATP5F1E,ATP5MC3,ATP5ME,ATP6V1B2,GUCY1B1,HMGCR,LDHB,MDH1,ND1,ND2,ND3,ND4,ND5,NDUFA1,NDUFA2,NDUFA3,NDUFB1,NDUFC1,NDUFC2,NDUFS5,ATP5MF,ATP5MJ,PDE10A,ATP5MK,NDUFA11
MT-RNR1	0	1		1_Member	GO Biological Processes	GO:0010257	NADH dehydrogenase complex assembly	-12.449	-10.1697	ND1,ND2,ND4,ND5,NDUFA1,NDUFA2,NDUFA3,NDUFB1,NDUFC1,NDUFC2,NDUFS5,NDUFA11
DYNLL1	0	1		1_Member	GO Biological Processes	GO:0032981	mitochondrial respiratory chain complex I assembly	-12.449	-10.1697	ND1,ND2,ND4,ND5,NDUFA1,NDUFA2,NDUFA3,NDUFB1,NDUFC1,NDUFC2,NDUFS5,NDUFA11
RPL28	0	1		1_Member	GO Biological Processes	GO:0055086	nucleobase-containing small molecule metabolic process	-12.1188	-9.85056	ALDOA,ATP5F1B,ATP5F1D,ATP5F1E,ATP5MC3,ATP5ME,ATP6V1B2,GUCY1B1,HMGCR,LDHB,MDH1,ND1,ND2,ND3,ND4,ND5,NDUFA1,NDUFA2,NDUFA3,NDUFB1,NDUFC1,NDUFC2,NDUFS5,ATP5MF,ATP5MJ,PDE10A,ATP5MK,NDUFA11
GRIA3	1	0		1_Member	GO Biological Processes	GO:0007005	mitochondrion organization	-11.7822	-9.52112	ATP5F1D,CLU,HSP90AA1,ND1,ND2,ND4,ND5,NDUFA1,NDUFA2,NDUFA3,NDUFB1,NDUFC1,NDUFC2,NDUFS5,PPP2CB,SNCA,COX7A2L,PRDX3,MTCH1,GHITM,CHCHD2,MAP1LC3B,ATP5IF1,NDUFA11,CHCHD10
COX6C	0	1		1_Member	GO Biological Processes	GO:0090407	organophosphate biosynthetic process	-11.5899	-9.33935	ALDOA,ATP5F1B,ATP5F1D,ATP5F1E,ATP5MC3,ATP5ME,CKB,GUCY1B1,ND1,ND2,ND3,ND4,ND5,NDUFA1,NDUFA2,NDUFA3,NDUFB1,NDUFC1,NDUFC2,NDUFS5,TPI1,ATP5MF,ATP5MJ,INPP5F,SERINC1,ATP5MK,NDUFA11
PPP2CA	0	1		1_Member	WikiPathways	WP4324	Mitochondrial complex I assembly model OXPHOS system	-11.367	-9.12334	ND1,ND2,ND4,ND5,NDUFA1,NDUFA2,NDUFA3,NDUFB1,NDUFC1,NDUFC2,NDUFS5
ATF4	0	1		1_Member	GO Biological Processes	GO:0033108	mitochondrial respiratory chain complex assembly	-9.66717	-7.47808	ND1,ND2,ND4,ND5,NDUFA1,NDUFA2,NDUFA3,NDUFB1,NDUFC1,NDUFC2,NDUFS5,NDUFA11
PFDN2	0	1		1_Member	GO Biological Processes	GO:1901137	carbohydrate derivative biosynthetic process	-9.55188	-7.3658	ALDOA,ATP5F1B,ATP5F1D,ATP5F1E,ATP5MC3,ATP5ME,GUCY1B1,ND1,ND2,ND3,ND4,ND5,NDUFA1,NDUFA2,NDUFA3,NDUFB1,NDUFC1,NDUFC2,NDUFS5,TPI1,ATP5MF,ATP5MJ,B3GNT2,ATP5MK,NDUFA11
MAP1B	0	1		2_Summary	Reactome Gene Sets	R-HSA-2262752	Cellular responses to stress	-39.1039	-35.6015	ATF4,ATP6V1B2,ATP6V1E1,ATP6V0B,ATP6V1G2,COX4I1,COX5B,COX6A1,COX6B1,COX6C,COX7B,COX7C,COX8A,FAU,HSP90AA1,MAFG,COX1,NDUFA4,PRDX1,PSMB4,RPL7A,RPL15,RPL18,RPL19,RPL24,RPL27,RPL28,RPL32,RPL34,RPL37A,RPL38,RPLP1,RPLP2,RPS15,RPS21,RPS26,RPS27,RPS27A,RPS28,SKP1,SOD1,ELOB,PRDX2,TUBB2A,TXN,UBA52,UBB,DYNLL1,RPL14,ATP6V0D1,COX7A2L,ATP6V1F,ATP6V1G1,HERPUD1,RBX1,TUBB4A,PRDX3,RPL35,PRDX5,RPL36,MAP1LC3B,DYNLL2,A…
PLD3	0	1		2_Member	Reactome Gene Sets	R-HSA-2262752	Cellular responses to stress	-39.1039	-35.6015	ATF4,ATP6V1B2,ATP6V1E1,ATP6V0B,ATP6V1G2,COX4I1,COX5B,COX6A1,COX6B1,COX6C,COX7B,COX7C,COX8A,FAU,HSP90AA1,MAFG,COX1,NDUFA4,PRDX1,PSMB4,RPL7A,RPL15,RPL18,RPL19,RPL24,RPL27,RPL28,RPL32,RPL34,RPL37A,RPL38,RPLP1,RPLP2,RPS15,RPS21,RPS26,RPS27,RPS27A,RPS28,SKP1,SOD1,ELOB,PRDX2,TUBB2A,TXN,UBA52,UBB,DYNLL1,RPL14,ATP6V0D1,COX7A2L,ATP6V1F,ATP6V1G1,HERPUD1,RBX1,TUBB4A,PRDX3,RPL35,PRDX5,RPL36,MAP1LC3B,DYNLL2,A…
NAP1L4	1	0		2_Member	Reactome Gene Sets	R-HSA-9711097	Cellular response to starvation	-34.1939	-31.0769	ATF4,ATP6V1B2,ATP6V1E1,ATP6V0B,ATP6V1G2,FAU,RPL7A,RPL15,RPL18,RPL19,RPL24,RPL27,RPL28,RPL32,RPL34,RPL37A,RPL38,RPLP1,RPLP2,RPS15,RPS21,RPS26,RPS27,RPS27A,RPS28,UBA52,RPL14,ATP6V0D1,ATP6V1F,ATP6V1G1,RPL35,RPL36,ATP6V0E2
WBP2	0	1		2_Member	CORUM	CORUM:306	Ribosome, cytoplasmic	-29.0604	-26.1601	FAU,RPL7A,RPL15,RPL18,RPL19,RPL24,RPL27,RPL28,RPL32,RPL34,RPL37A,RPL38,RPLP1,RPLP2,RPS15,RPS21,RPS26,RPS27,RPS27A,RPS28,UBA52,RPL14,RPL35,RPL36
CHRM5	1	0		2_Member	Reactome Gene Sets	R-HSA-156842	Eukaryotic Translation Elongation	-28.7691	-25.8988	EEF1A2,FAU,RPL7A,RPL15,RPL18,RPL19,RPL24,RPL27,RPL28,RPL32,RPL34,RPL37A,RPL38,RPLP1,RPLP2,RPS15,RPS21,RPS26,RPS27,RPS27A,RPS28,UBA52,RPL14,RPL35,RPL36
MT-ND1	0	1		2_Member	Reactome Gene Sets	R-HSA-72764	Eukaryotic Translation Termination	-28.7691	-25.8988	FAU,RPL7A,RPL15,RPL18,RPL19,RPL24,RPL27,RPL28,RPL32,RPL34,RPL37A,RPL38,RPLP1,RPLP2,RPS15,RPS21,RPS26,RPS27,RPS27A,RPS28,UBA52,RPL14,RPL35,RPL36,TRMT112
ACHE	0	1		2_Member	Reactome Gene Sets	R-HSA-422475	Axon guidance	-28.1147	-25.1657	ACTB,ACTG1,ANK1,CFL1,FAU,HSPA8,HSP90AA1,KCNQ3,PRKACB,PRKCA,PRNP,PSMB4,RPL7A,RPL15,RPL18,RPL19,RPL24,RPL27,RPL28,RPL32,RPL34,RPL37A,RPL38,RPLP1,RPLP2,RPS15,RPS21,RPS26,RPS27,RPS27A,RPS28,SDCBP,ELOB,TRPC5,TUBB2A,UBA52,UBB,CLTCL1,KALRN,SEMA5A,RPL14,SLIT2,NTN1,GAB2,RBX1,ARPC3,TUBB4A,RPL35,RPL36,PAK5,SPTBN4,PLXNA4,MYL12B
UBA52	0	1		2_Member	Reactome Gene Sets	R-HSA-9675108	Nervous system development	-28.0982	-25.1657	ACTB,ACTG1,ANK1,CFL1,FAU,HMGCR,HSPA8,HSP90AA1,KCNQ3,PRKACB,PRKCA,PRNP,PSMB4,RPL7A,RPL15,RPL18,RPL19,RPL24,RPL27,RPL28,RPL32,RPL34,RPL37A,RPL38,RPLP1,RPLP2,RPS15,RPS21,RPS26,RPS27,RPS27A,RPS28,SDCBP,ELOB,TRPC5,TUBB2A,UBA52,UBB,CLTCL1,KALRN,SEMA5A,RPL14,SLIT2,NTN1,GAB2,RBX1,ARPC3,TUBB4A,RPL35,RPL36,PAK5,SPTBN4,PLXNA4,MYL12B
PRR16	0	1		2_Member	WikiPathways	WP477	Cytoplasmic ribosomal proteins	-27.9273	-25.0712	FAU,RPL7A,RPL15,RPL18,RPL19,RPL24,RPL27,RPL28,RPL32,RPL34,RPL37A,RPL38,RPLP1,RPLP2,RPS15,RPS21,RPS26,RPS27,RPS27A,RPS28,UBA52,RPL14,RPL35,RPL36
CALM2	0	1		2_Member	Reactome Gene Sets	R-HSA-9633012	Response of EIF2AK4 (GCN2) to amino acid deficiency	-27.78	-24.9537	ATF4,FAU,RPL7A,RPL15,RPL18,RPL19,RPL24,RPL27,RPL28,RPL32,RPL34,RPL37A,RPL38,RPLP1,RPLP2,RPS15,RPS21,RPS26,RPS27,RPS27A,RPS28,UBA52,RPL14,RPL35,RPL36
RPL7A	0	1		2_Member	Reactome Gene Sets	R-HSA-927802	Nonsense-Mediated Decay (NMD)	-27.7696	-24.9537	FAU,PPP2CA,PPP2R1A,RPL7A,RPL15,RPL18,RPL19,RPL24,RPL27,RPL28,RPL32,RPL34,RPL37A,RPL38,RPLP1,RPLP2,RPS15,RPS21,RPS26,RPS27,RPS27A,RPS28,UBA52,RPL14,RPL35,RPL36
CHD8	1	0		2_Member	Reactome Gene Sets	R-HSA-975957	Nonsense Mediated Decay (NMD) enhanced by the Exon Junction Complex (EJC)	-27.7696	-24.9537	FAU,PPP2CA,PPP2R1A,RPL7A,RPL15,RPL18,RPL19,RPL24,RPL27,RPL28,RPL32,RPL34,RPL37A,RPL38,RPLP1,RPLP2,RPS15,RPS21,RPS26,RPS27,RPS27A,RPS28,UBA52,RPL14,RPL35,RPL36
LMNA	1	0		2_Member	Reactome Gene Sets	R-HSA-156902	Peptide chain elongation	-27.6634	-24.8722	FAU,RPL7A,RPL15,RPL18,RPL19,RPL24,RPL27,RPL28,RPL32,RPL34,RPL37A,RPL38,RPLP1,RPLP2,RPS15,RPS21,RPS26,RPS27,RPS27A,RPS28,UBA52,RPL14,RPL35,RPL36
ETFDH	1	0		2_Member	Reactome Gene Sets	R-HSA-192823	Viral mRNA Translation	-27.6634	-24.8722	FAU,RPL7A,RPL15,RPL18,RPL19,RPL24,RPL27,RPL28,RPL32,RPL34,RPL37A,RPL38,RPLP1,RPLP2,RPS15,RPS21,RPS26,RPS27,RPS27A,RPS28,UBA52,RPL14,RPL35,RPL36
PYGL	1	0		2_Member	Reactome Gene Sets	R-HSA-2408557	Selenocysteine synthesis	-27.1559	-24.3882	FAU,RPL7A,RPL15,RPL18,RPL19,RPL24,RPL27,RPL28,RPL32,RPL34,RPL37A,RPL38,RPLP1,RPLP2,RPS15,RPS21,RPS26,RPS27,RPS27A,RPS28,UBA52,RPL14,RPL35,RPL36
AES	0	1		2_Member	Reactome Gene Sets	R-HSA-9010553	Regulation of expression of SLITs and ROBOs	-27.1213	-24.3649	FAU,PSMB4,RPL7A,RPL15,RPL18,RPL19,RPL24,RPL27,RPL28,RPL32,RPL34,RPL37A,RPL38,RPLP1,RPLP2,RPS15,RPS21,RPS26,RPS27,RPS27A,RPS28,ELOB,UBA52,UBB,RPL14,SLIT2,RBX1,RPL35,RPL36
LINC00657	0	1		2_Member	Reactome Gene Sets	R-HSA-975956	Nonsense Mediated Decay (NMD) independent of the Exon Junction Complex (EJC)	-26.9117	-24.1663	FAU,RPL7A,RPL15,RPL18,RPL19,RPL24,RPL27,RPL28,RPL32,RPL34,RPL37A,RPL38,RPLP1,RPLP2,RPS15,RPS21,RPS26,RPS27,RPS27A,RPS28,UBA52,RPL14,RPL35,RPL36
ATP6V1G2	0	1		2_Member	Reactome Gene Sets	R-HSA-156827	L13a-mediated translational silencing of Ceruloplasmin expression	-26.6654	-23.9308	EIF4A2,FAU,RPL7A,RPL15,RPL18,RPL19,RPL24,RPL27,RPL28,RPL32,RPL34,RPL37A,RPL38,RPLP1,RPLP2,RPS15,RPS21,RPS26,RPS27,RPS27A,RPS28,UBA52,RPL14,RPL35,RPL36
EIF4A2	0	1		2_Member	Reactome Gene Sets	R-HSA-1799339	SRP-dependent cotranslational protein targeting to membrane	-26.5605	-23.8465	FAU,RPL7A,RPL15,RPL18,RPL19,RPL24,RPL27,RPL28,RPL32,RPL34,RPL37A,RPL38,RPLP1,RPLP2,RPS15,RPS21,RPS26,RPS27,RPS27A,RPS28,SRP14,UBA52,RPL14,RPL35,RPL36
ZNF365	0	1		2_Member	Reactome Gene Sets	R-HSA-72706	GTP hydrolysis and joining of the 60S ribosomal subunit	-26.5605	-23.8465	EIF4A2,FAU,RPL7A,RPL15,RPL18,RPL19,RPL24,RPL27,RPL28,RPL32,RPL34,RPL37A,RPL38,RPLP1,RPLP2,RPS15,RPS21,RPS26,RPS27,RPS27A,RPS28,UBA52,RPL14,RPL35,RPL36
LRRTM4	1	0		2_Member	Reactome Gene Sets	R-HSA-72689	Formation of a pool of free 40S subunits	-26.2139	-23.5099	FAU,RPL7A,RPL15,RPL18,RPL19,RPL24,RPL27,RPL28,RPL32,RPL34,RPL37A,RPL38,RPLP1,RPLP2,RPS15,RPS21,RPS26,RPS27,RPS27A,RPS28,UBA52,RPL14,RPL35,RPL36
LMX1B	1	0		2_Member	Reactome Gene Sets	R-HSA-72613	Eukaryotic Translation Initiation	-25.8546	-23.17	EIF4A2,FAU,RPL7A,RPL15,RPL18,RPL19,RPL24,RPL27,RPL28,RPL32,RPL34,RPL37A,RPL38,RPLP1,RPLP2,RPS15,RPS21,RPS26,RPS27,RPS27A,RPS28,UBA52,RPL14,RPL35,RPL36
RGS4	0	1		2_Member	Reactome Gene Sets	R-HSA-72737	Cap-dependent Translation Initiation	-25.8546	-23.17	EIF4A2,FAU,RPL7A,RPL15,RPL18,RPL19,RPL24,RPL27,RPL28,RPL32,RPL34,RPL37A,RPL38,RPLP1,RPLP2,RPS15,RPS21,RPS26,RPS27,RPS27A,RPS28,UBA52,RPL14,RPL35,RPL36
NDUFA3	0	1		2_Member	Reactome Gene Sets	R-HSA-168273	Influenza Viral RNA Transcription and Replication	-25.8378	-23.1625	FAU,HSP90AA1,POLR2L,RPL7A,RPL15,RPL18,RPL19,RPL24,RPL27,RPL28,RPL32,RPL34,RPL37A,RPL38,RPLP1,RPLP2,RPS15,RPS21,RPS26,RPS27,RPS27A,RPS28,UBA52,RPL14,RPL35,RPL36
PRDX5	0	1		2_Member	GO Biological Processes	GO:0002181	cytoplasmic translation	-25.5667	-22.9005	EIF4A2,FAU,RPL7A,RPL15,RPL18,RPL19,RPL24,RPL27,RPL28,RPL32,RPL34,RPL37A,RPL38,RPLP1,RPLP2,RPS15,RPS21,RPS26,RPS27,RPS27A,RPS28,UBA52,RPL14,RPL35,RPL36
TCEB2	0	1		2_Member	Reactome Gene Sets	R-HSA-168255	Influenza Infection	-25.5118	-22.8545	CANX,FAU,HSP90AA1,POLR2L,RPL7A,RPL15,RPL18,RPL19,RPL24,RPL27,RPL28,RPL32,RPL34,RPL37A,RPL38,RPLP1,RPLP2,RPS15,RPS21,RPS26,RPS27,RPS27A,RPS28,UBA52,RPL14,RPL35,RPL36
TUBB	0	1		2_Member	Reactome Gene Sets	R-HSA-376176	Signaling by ROBO receptors	-25.2683	-22.6284	FAU,PRKACB,PSMB4,RPL7A,RPL15,RPL18,RPL19,RPL24,RPL27,RPL28,RPL32,RPL34,RPL37A,RPL38,RPLP1,RPLP2,RPS15,RPS21,RPS26,RPS27,RPS27A,RPS28,ELOB,UBA52,UBB,RPL14,SLIT2,RBX1,RPL35,RPL36
EIF5A	0	1		2_Member	Reactome Gene Sets	R-HSA-9824446	Viral Infection Pathways	-24.7932	-22.1781	ARF1,ATP1A3,CANX,FAU,HLA-A,HSP90AA1,PCBP2,POLR2L,PPIA,PSMB4,RPL7A,RPL15,RPL18,RPL19,RPL24,RPL27,RPL28,RPL32,RPL34,RPL37A,RPL38,RPLP1,RPLP2,RPS15,RPS21,RPS26,RPS27,RPS27A,RPS28,SDC1,SKP1,ELOB,TUBB2A,UBA52,UBB,YWHAG,YWHAH,DYNLL1,RPL14,RBX1,SAP18,TUBB4A,RPL35,ISCU,RPL36,MAP1LC3B,DYNLL2,TUBB
ACTG1	0	1		2_Member	Reactome Gene Sets	R-HSA-2408522	Selenoamino acid metabolism	-24.4721	-21.865	FAU,RPL7A,RPL15,RPL18,RPL19,RPL24,RPL27,RPL28,RPL32,RPL34,RPL37A,RPL38,RPLP1,RPLP2,RPS15,RPS21,RPS26,RPS27,RPS27A,RPS28,UBA52,RPL14,RPL35,RPL36
NKAIN3	1	0		2_Member	CORUM	CORUM:308	60S ribosomal subunit, cytoplasmic	-22.334	-19.7994	RPL7A,RPL15,RPL18,RPL19,RPL24,RPL27,RPL28,RPL32,RPL34,RPL37A,RPL38,RPLP1,RPLP2,UBA52,RPL14,RPL35,RPL36
ATP5J2	0	1		2_Member	Reactome Gene Sets	R-HSA-8868773	rRNA processing in the nucleus and cytosol	-21.6295	-19.1016	FAU,SNU13,RPL7A,RPL15,RPL18,RPL19,RPL24,RPL27,RPL28,RPL32,RPL34,RPL37A,RPL38,RPLP1,RPLP2,RPS15,RPS21,RPS26,RPS27,RPS27A,RPS28,UBA52,RPL14,RPL35,RPL36,TRMT112
COX5B	0	1		2_Member	Reactome Gene Sets	R-HSA-72312	rRNA processing	-21.0622	-18.5599	FAU,SNU13,RPL7A,RPL15,RPL18,RPL19,RPL24,RPL27,RPL28,RPL32,RPL34,RPL37A,RPL38,RPLP1,RPLP2,RPS15,RPS21,RPS26,RPS27,RPS27A,RPS28,UBA52,RPL14,RPL35,RPL36,TRMT112
LDLRAD3	1	0		2_Member	Reactome Gene Sets	R-HSA-6791226	Major pathway of rRNA processing in the nucleolus and cytosol	-20.9588	-18.4627	FAU,SNU13,RPL7A,RPL15,RPL18,RPL19,RPL24,RPL27,RPL28,RPL32,RPL34,RPL37A,RPL38,RPLP1,RPLP2,RPS15,RPS21,RPS26,RPS27,RPS27A,RPS28,UBA52,RPL14,RPL35,RPL36
ALDOA	0	1		2_Member	KEGG Pathway	hsa03010	Ribosome	-20.7866	-18.3084	FAU,RPL7A,RPL15,RPL18,RPL19,RPL24,RPL27,RPL28,RPL32,RPL34,RPL37A,RPL38,RPLP1,RPLP2,RPS15,RPS21,RPS26,RPS27,RPS27A,RPS28,UBA52,RPL14,RPL35,RPL36
SULT4A1	0	1		2_Member	Reactome Gene Sets	R-HSA-72766	Translation	-19.3168	-16.8502	EEF1A2,EIF4A2,FAU,RPL7A,RPL15,RPL18,RPL19,RPL24,RPL27,RPL28,RPL32,RPL34,RPL37A,RPL38,RPLP1,RPLP2,RPS15,RPS21,RPS26,RPS27,RPS27A,RPS28,SRP14,UBA52,RPL14,RPL35,RPL36,TRMT112
ZFHX4	1	0		2_Member	Reactome Gene Sets	R-HSA-71291	Metabolism of amino acids and derivatives	-18.3994	-15.9384	CKB,FAU,OAT,OAZ1,PSMB4,RPL7A,RPL15,RPL18,RPL19,RPL24,RPL27,RPL28,RPL32,RPL34,RPL37A,RPL38,RPLP1,RPLP2,RPS15,RPS21,RPS26,RPS27,RPS27A,RPS28,UBA52,RPL14,SERINC3,RPL35,RPL36,SERINC1
RORA	1	0		2_Member	CORUM	CORUM:5380	TRBP containing complex (DICER, RPL7A, EIF6, MOV10 and subunits of the 60S ribosomal particle)	-17.752	-15.3022	RPL7A,RPL15,RPL19,RPL27,RPL28,RPL32,RPL34,RPL37A,RPLP1,RPLP2,RPL14,RPL36
UBB	0	1		2_Member	KEGG Pathway	hsa05171	Coronavirus disease - COVID-19	-17.3764	-14.9375	FAU,RPL7A,RPL15,RPL18,RPL19,RPL24,RPL27,RPL28,RPL32,RPL34,RPL37A,RPL38,RPLP1,RPLP2,RPS15,RPS21,RPS26,RPS27,RPS27A,RPS28,UBA52,RPL14,RPL35,RPL36
TMEM59L	0	1		2_Member	Reactome Gene Sets	R-HSA-8953854	Metabolism of RNA	-17.1623	-14.7443	EIF4A2,FAU,HSPB1,SNU13,PCBP1,PCBP2,POLR2L,PPP2CA,PPP2R1A,PSMB4,RPL7A,RPL15,RPL18,RPL19,RPL24,RPL27,RPL28,RPL32,RPL34,RPL37A,RPL38,RPLP1,RPLP2,RPS15,RPS21,RPS26,RPS27,RPS27A,RPS28,UBA52,UBB,RPL14,SAP18,RPL35,LSM4,RPL36,TRMT112,UBL5
BNC2	1	0		2_Member	GO Biological Processes	GO:0006412	translation	-16.9091	-14.5011	EEF1A2,EIF4A2,EIF5A,FAU,RPL7A,RPL15,RPL18,RPL19,RPL24,RPL27,RPL28,RPL32,RPL34,RPL37A,RPL38,RPLP1,RPLP2,RPS15,RPS21,RPS26,RPS27,RPS27A,RPS28,UBA52,RPL14,EIF1,EIF1B,RPL35,RPL36
SLC22A17	0	1		2_Member	GO Biological Processes	GO:0043043	peptide biosynthetic process	-16.0819	-13.6838	EEF1A2,EIF4A2,EIF5A,FAU,RPL7A,RPL15,RPL18,RPL19,RPL24,RPL27,RPL28,RPL32,RPL34,RPL37A,RPL38,RPLP1,RPLP2,RPS15,RPS21,RPS26,RPS27,RPS27A,RPS28,UBA52,RPL14,EIF1,EIF1B,RPL35,RPL36
KCNJ6	1	0		2_Member	CORUM	CORUM:3055	Nop56p-associated pre-rRNA complex	-15.8418	-13.4581	SNU13,RPL7A,RPL15,RPL18,RPL19,RPL24,RPL27,RPL28,RPL32,RPL37A,RPLP1,RPLP2,RPS15,SRP14,RPL14,RPL35,RPL36
PODXL2	0	1		2_Member	GO Biological Processes	GO:0006518	peptide metabolic process	-15.506	-13.1453	EEF1A2,EIF4A2,EIF5A,FAU,RPL7A,RPL15,RPL18,RPL19,RPL24,RPL27,RPL28,RPL32,RPL34,RPL37A,RPL38,RPLP1,RPLP2,RPS15,RPS21,RPS26,RPS27,RPS27A,RPS28,UBA52,RPL14,ATP6AP2,EIF1,EIF1B,RPL35,RPL36,PCSK1N
RABAC1	0	1		2_Member	GO Biological Processes	GO:0043604	amide biosynthetic process	-13.1777	-10.8871	EEF1A2,EIF4A2,EIF5A,FAU,RPL7A,RPL15,RPL18,RPL19,RPL24,RPL27,RPL28,RPL32,RPL34,RPL37A,RPL38,RPLP1,RPLP2,RPS15,RPS21,RPS26,RPS27,RPS27A,RPS28,UBA52,RPL14,EIF1,EIF1B,RPL35,RPL36
MIR4435-1HG	1	0		2_Member	Reactome Gene Sets	R-HSA-9678108	SARS-CoV-1 Infection	-11.1887	-8.95185	CANX,FAU,PCBP2,PPIA,RPS15,RPS21,RPS26,RPS27,RPS27A,RPS28,UBA52,UBB,YWHAG,YWHAH,MAP1LC3B
PRDX3	0	1		2_Member	Reactome Gene Sets	R-HSA-9692914	SARS-CoV-1-host interactions	-11.1617	-8.9282	FAU,PCBP2,PPIA,RPS15,RPS21,RPS26,RPS27,RPS27A,RPS28,UBA52,UBB,YWHAG,YWHAH
CLDN1	1	0		2_Member	Reactome Gene Sets	R-HSA-9679506	SARS-CoV Infections	-10.9156	-8.69528	ATP1A3,CANX,FAU,HLA-A,HSP90AA1,PCBP2,PPIA,RPS15,RPS21,RPS26,RPS27,RPS27A,RPS28,SDC1,UBA52,UBB,YWHAG,YWHAH,RBX1,SAP18,ISCU,MAP1LC3B,TUBB
KIF3C	0	1		2_Member	Reactome Gene Sets	R-HSA-9694516	SARS-CoV-2 Infection	-8.35669	-6.22143	CANX,FAU,HLA-A,HSP90AA1,RPS15,RPS21,RPS26,RPS27,RPS27A,RPS28,SDC1,UBA52,UBB,YWHAG,YWHAH,ISCU,MAP1LC3B
KIRREL3	1	0		2_Member	Reactome Gene Sets	R-HSA-9705683	SARS-CoV-2-host interactions	-8.03508	-5.92063	FAU,HLA-A,HSP90AA1,RPS15,RPS21,RPS26,RPS27,RPS27A,RPS28,UBA52,UBB,YWHAG,YWHAH,MAP1LC3B
TIAM2	1	0		2_Member	CORUM	CORUM:305	40S ribosomal subunit, cytoplasmic	-7.67881	-5.59618	FAU,RPS15,RPS21,RPS26,RPS27,RPS27A,RPS28
GPATCH8	1	0		2_Member	Reactome Gene Sets	R-HSA-9735869	SARS-CoV-1 modulates host translation machinery	-7.31076	-5.2488	FAU,RPS15,RPS21,RPS26,RPS27,RPS27A,RPS28
SV2A	0	1		2_Member	Reactome Gene Sets	R-HSA-72649	Translation initiation complex formation	-7.09043	-5.05476	EIF4A2,FAU,RPS15,RPS21,RPS26,RPS27,RPS27A,RPS28
HMGCR	0	1		2_Member	Reactome Gene Sets	R-HSA-72702	Ribosomal scanning and start codon recognition	-7.09043	-5.05476	EIF4A2,FAU,RPS15,RPS21,RPS26,RPS27,RPS27A,RPS28
RPS27A	0	1		2_Member	Reactome Gene Sets	R-HSA-72662	Activation of the mRNA upon binding of the cap-binding complex and eIFs, and subsequent binding to 43S	-7.03181	-5.00243	EIF4A2,FAU,RPS15,RPS21,RPS26,RPS27,RPS27A,RPS28
SRP14	0	1		2_Member	CORUM	CORUM:338	40S ribosomal subunit, cytoplasmic	-6.40157	-4.41585	FAU,RPS15,RPS21,RPS26,RPS27A,RPS28
FN3K	1	0		2_Member	Reactome Gene Sets	R-HSA-9754678	SARS-CoV-2 modulates host translation machinery	-6.30862	-4.33408	FAU,RPS15,RPS21,RPS26,RPS27,RPS27A,RPS28
MIAT	1	0		2_Member	Reactome Gene Sets	R-HSA-72695	Formation of the ternary complex, and subsequently, the 43S complex	-6.27338	-4.28196	FAU,RPS15,RPS21,RPS26,RPS27,RPS27A,RPS28,EIF3A
MAFG	0	1		2_Member	GO Biological Processes	GO:0000028	ribosomal small subunit assembly	-4.57575	-2.85051	RPL38,RPS15,RPS27,RPS28
CLU	0	1		2_Member	GO Biological Processes	GO:0006364	rRNA processing	-4.34643	-2.66174	SNU13,RPL7A,RPL27,RPS15,RPS21,RPS27,RPS28,RPL14,RPL35,TRMT112
HSP90AA1	0	1		2_Member	GO Biological Processes	GO:0042254	ribosome biogenesis	-4.32187	-2.64094	SNU13,RPL7A,RPL24,RPL27,RPL38,RPS15,RPS21,RPS27,RPS28,RPL14,RPL35,TRMT112
OAZ1	0	1		2_Member	GO Biological Processes	GO:0042273	ribosomal large subunit biogenesis	-4.08274	-2.4499	SNU13,RPL7A,RPL24,RPL38,RPL14,RPL35
C4orf48	0	1		2_Member	GO Biological Processes	GO:0016072	rRNA metabolic process	-3.86784	-2.27474	SNU13,RPL7A,RPL27,RPS15,RPS21,RPS27,RPS28,RPL14,RPL35,TRMT112
EPHX2	1	0		2_Member	GO Biological Processes	GO:0022613	ribonucleoprotein complex biogenesis	-3.59058	-2.0653	HSP90AA1,SNU13,RPL7A,RPL24,RPL27,RPL38,RPS15,RPS21,RPS27,RPS28,RPL14,RPL35,LSM4,TRMT112
SH3RF3	1	0		2_Member	GO Biological Processes	GO:0042255	ribosome assembly	-3.46317	-1.9734	RPL24,RPL38,RPS15,RPS27,RPS28
LBH	0	1		2_Member	GO Biological Processes	GO:0042274	ribosomal small subunit biogenesis	-3.3365	-1.87385	SNU13,RPL38,RPS15,RPS21,RPS27,RPS28
DHDDS	1	0		2_Member	GO Biological Processes	GO:0140694	non-membrane-bounded organelle assembly	-2.84443	-1.47034	ACTG1,PRKAR1A,RPL24,RPL38,RPS15,RPS27,RPS28,RAB11A,LSM4,TUBB
UQCR10	0	1		2_Member	GO Biological Processes	GO:0022618	protein-RNA complex assembly	-2.77682	-1.41971	HSP90AA1,SNU13,RPL24,RPL38,RPS15,RPS27,RPS28,LSM4
FAIM2	0	1		2_Member	GO Biological Processes	GO:0071826	protein-RNA complex organization	-2.68501	-1.34446	HSP90AA1,SNU13,RPL24,RPL38,RPS15,RPS27,RPS28,LSM4
SLC9A6	0	1		2_Member	GO Biological Processes	GO:0000470	maturation of LSU-rRNA	-2.6448	-1.30935	SNU13,RPL7A,RPL35
MEG3	1	0		2_Member	GO Biological Processes	GO:0034660	ncRNA metabolic process	-2.32836	-1.05426	SNU13,POLR2L,RPL7A,RPL27,RPS15,RPS21,RPS27,RPS28,ELOB,RPL14,RPL35,TRMT112
MAP1LC3B	0	1		2_Member	GO Biological Processes	GO:0034470	ncRNA processing	-2.16182	-0.916791	SNU13,RPL7A,RPL27,RPS15,RPS21,RPS27,RPS28,RPL14,RPL35,TRMT112
TMBIM6	0	1		3_Summary	GO Biological Processes	GO:1902600	proton transmembrane transport	-30.8739	-27.9578	ATP1A3,ATP5F1B,ATP5F1D,ATP5F1E,ATP5MC3,ATP5ME,ATP6V1B2,ATP6V1E1,ATP6V0B,ATP6V1G2,COX4I1,COX5B,COX6B1,COX7B,COX8A,COX1,CYTB,ND4,ND5,UQCRH,ATP6V0D1,COX7A2L,ATP6V1F,ATP6V1G1,ATP5MF,ATP6AP2,SLC9A6,GHITM,UQCR10,ATP6V0E2,GAS6,KCND3,KCNJ6,KCNQ3,RYR3,SNAP25,TRPC5,KCNB2,PLCH1,SLC22A17,CACNA2D3,FTH1,FTL,NSF,CLCN6
TMEM106B	0	1		3_Member	GO Biological Processes	GO:1902600	proton transmembrane transport	-30.8739	-27.9578	ATP1A3,ATP5F1B,ATP5F1D,ATP5F1E,ATP5MC3,ATP5ME,ATP6V1B2,ATP6V1E1,ATP6V0B,ATP6V1G2,COX4I1,COX5B,COX6B1,COX7B,COX8A,COX1,CYTB,ND4,ND5,UQCRH,ATP6V0D1,COX7A2L,ATP6V1F,ATP6V1G1,ATP5MF,ATP6AP2,SLC9A6,GHITM,UQCR10,ATP6V0E2
PRICKLE2	1	0		3_Member	GO Biological Processes	GO:0098662	inorganic cation transmembrane transport	-15.4716	-13.0217	ATP1A3,ATP5F1B,ATP5F1D,ATP5F1E,ATP5MC3,ATP5ME,ATP6V1B2,ATP6V1E1,ATP6V0B,ATP6V1G2,COX4I1,COX5B,COX6B1,COX7B,COX8A,GAS6,KCND3,KCNJ6,KCNQ3,COX1,CYTB,ND4,ND5,RYR3,SNAP25,TRPC5,UQCRH,ATP6V0D1,COX7A2L,ATP6V1F,KCNB2,ATP6V1G1,ATP5MF,ATP6AP2,SLC9A6,PLCH1,GHITM,UQCR10,SLC22A17,CACNA2D3,ATP6V0E2
RNA28S5	1	0		3_Member	GO Biological Processes	GO:0098655	monoatomic cation transmembrane transport	-15.125	-12.6807	ATP1A3,ATP5F1B,ATP5F1D,ATP5F1E,ATP5MC3,ATP5ME,ATP6V1B2,ATP6V1E1,ATP6V0B,ATP6V1G2,COX4I1,COX5B,COX6B1,COX7B,COX8A,GAS6,KCND3,KCNJ6,KCNQ3,COX1,CYTB,ND4,ND5,RYR3,SNAP25,TRPC5,UQCRH,ATP6V0D1,COX7A2L,ATP6V1F,KCNB2,ATP6V1G1,ATP5MF,ATP6AP2,SLC9A6,PLCH1,GHITM,UQCR10,SLC22A17,CACNA2D3,ATP6V0E2
TPI1	0	1		3_Member	GO Biological Processes	GO:0006812	monoatomic cation transport	-14.3916	-11.9837	ATP1A3,ATP5F1B,ATP5F1D,ATP5F1E,ATP5MC3,ATP5ME,ATP6V1B2,ATP6V1E1,ATP6V0B,ATP6V1G2,COX4I1,COX5B,COX6B1,COX7B,COX8A,FTH1,FTL,GAS6,KCND3,KCNJ6,KCNQ3,COX1,CYTB,ND4,ND5,NSF,RYR3,SNAP25,TRPC5,UQCRH,ATP6V0D1,COX7A2L,ATP6V1F,KCNB2,ATP6V1G1,ATP5MF,ATP6AP2,SLC9A6,PLCH1,GHITM,UQCR10,SLC22A17,CACNA2D3,ATP6V0E2
TRMT112	0	1		3_Member	GO Biological Processes	GO:0098660	inorganic ion transmembrane transport	-14.092	-11.6988	ATP1A3,ATP5F1B,ATP5F1D,ATP5F1E,ATP5MC3,ATP5ME,ATP6V1B2,ATP6V1E1,ATP6V0B,ATP6V1G2,CLCN6,COX4I1,COX5B,COX6B1,COX7B,COX8A,GAS6,KCND3,KCNJ6,KCNQ3,COX1,CYTB,ND4,ND5,RYR3,SNAP25,TRPC5,UQCRH,ATP6V0D1,COX7A2L,ATP6V1F,KCNB2,ATP6V1G1,ATP5MF,ATP6AP2,SLC9A6,PLCH1,GHITM,UQCR10,SLC22A17,CACNA2D3,ATP6V0E2
NDUFC1	0	1		4_Summary	Reactome Gene Sets	R-HSA-9711123	Cellular response to chemical stress	-21.3987	-18.8774	ATF4,COX4I1,COX5B,COX6A1,COX6B1,COX6C,COX7B,COX7C,COX8A,MAFG,COX1,NDUFA4,PRDX1,PSMB4,RPS27A,SKP1,SOD1,PRDX2,TXN,UBA52,UBB,COX7A2L,RBX1,PRDX3,PRDX5,MAP1LC3B,YWHAG,YWHAH,ATP1A3,CYTB,UQCRB,UQCRH,SLC9A6,UQCRQ,UQCR10,POLR2L,PPP2CA,PPP2CB,PPP2R1A,ELOB,SNCA
LINC00087	0	1		4_Member	Reactome Gene Sets	R-HSA-9711123	Cellular response to chemical stress	-21.3987	-18.8774	ATF4,COX4I1,COX5B,COX6A1,COX6B1,COX6C,COX7B,COX7C,COX8A,MAFG,COX1,NDUFA4,PRDX1,PSMB4,RPS27A,SKP1,SOD1,PRDX2,TXN,UBA52,UBB,COX7A2L,RBX1,PRDX3,PRDX5,MAP1LC3B
UBE3A	0	1		4_Member	Reactome Gene Sets	R-HSA-5628897	TP53 Regulates Metabolic Genes	-17.2234	-14.8002	COX4I1,COX5B,COX6A1,COX6B1,COX6C,COX7B,COX7C,COX8A,COX1,NDUFA4,PRDX1,PRDX2,TXN,YWHAG,YWHAH,COX7A2L,PRDX5
RPLP1	0	1		4_Member	KEGG Pathway	hsa04260	Cardiac muscle contraction	-17.2234	-14.8002	ATP1A3,COX4I1,COX5B,COX6A1,COX6B1,COX6C,COX7B,COX7C,COX8A,COX1,CYTB,UQCRB,UQCRH,COX7A2L,SLC9A6,UQCRQ,UQCR10
MCC	1	0		4_Member	GO Biological Processes	GO:0006123	mitochondrial electron transport, cytochrome c to oxygen	-15.7788	-13.3998	COX4I1,COX5B,COX6A1,COX6B1,COX6C,COX7B,COX7C,COX8A,COX1,NDUFA4,COX7A2L
UQCRQ	0	1		4_Member	Reactome Gene Sets	R-HSA-3700989	Transcriptional Regulation by TP53	-13.9414	-11.6314	COX4I1,COX5B,COX6A1,COX6B1,COX6C,COX7B,COX7C,COX8A,COX1,NDUFA4,PRDX1,POLR2L,PPP2CA,PPP2CB,PPP2R1A,RPS27A,ELOB,PRDX2,TXN,UBA52,UBB,YWHAG,YWHAH,COX7A2L,PRDX5
PLD5	1	0		4_Member	WikiPathways	WP4922	Mitochondrial complex IV assembly	-12.3039	-10.032	COX4I1,COX5B,COX6A1,COX6B1,COX6C,COX7B,COX7C,COX8A,COX1,NDUFA4
EIF1	0	1		4_Member	Reactome Gene Sets	R-HSA-9707564	Cytoprotection by HMOX1	-10.6974	-8.48353	COX4I1,COX5B,COX6A1,COX6B1,COX6C,COX7B,COX7C,COX8A,COX1,NDUFA4,COX7A2L
LGALS1	0	1		4_Member	WikiPathways	WP5380	5q35 copy number variation	-6.98582	-4.9603	COX4I1,COX5B,COX6A1,COX6B1,COX6C,COX7B,COX7C,COX8A,COX1,SNCA
GNB2	0	1		4_Member	CORUM	CORUM:6442	Cytochrome c oxidase, mitochondrial	-3.55679	-2.04185	COX4I1,COX6C,COX1
KCNQ3	1	0		5_Summary	Reactome Gene Sets	R-HSA-917937	Iron uptake and transport	-17.2443	-14.8107	ATP6V1B2,ATP6V1E1,ATP6V0B,ATP6V1G2,FTH1,FTL,RPS27A,SKP1,UBA52,UBB,ATP6V0D1,ATP6V1F,ATP6V1G1,SLC22A17,ATP6V0E2,ACTB,ACTG1,ARF1,GNAS,PRKACB,CALM2,CALM3,CTSD,HSPB1,HSP90AA1,JUND,STMN1,POLR2L,PPP2CA,PPP2CB,PPP2R1A,SPP1,SPINT2,CANX,HLA-A,TUBB2A,TUBB4A,TUBB,ATP6AP2,STXBP1,NSF,SNAP25,ATP1A3,CLCN6,GNB2,GNG3,PRKAR1A,PSMB4,RAB11A,SLC9A6,CALB2,TMEM106B,ATP5F1B,UBE3A,HES4,SNCA,SCOC,MAP1B,MTCH1,EEF1A2,ABCC4,M…
GHITM	0	1		5_Member	Reactome Gene Sets	R-HSA-917937	Iron uptake and transport	-17.2443	-14.8107	ATP6V1B2,ATP6V1E1,ATP6V0B,ATP6V1G2,FTH1,FTL,RPS27A,SKP1,UBA52,UBB,ATP6V0D1,ATP6V1F,ATP6V1G1,SLC22A17,ATP6V0E2
DYNLRB1	0	1		5_Member	KEGG Pathway	hsa05110	Vibrio cholerae infection	-15.0505	-12.6987	ACTB,ACTG1,ARF1,ATP6V1B2,ATP6V1E1,ATP6V0B,ATP6V1G2,GNAS,PRKACB,ATP6V0D1,ATP6V1F,ATP6V1G1,ATP6V0E2
POLR2L	0	1		5_Member	Reactome Gene Sets	R-HSA-9006934	Signaling by Receptor Tyrosine Kinases	-11.9678	-9.70313	ACTB,ACTG1,ATP6V1B2,ATP6V1E1,ATP6V0B,ATP6V1G2,CALM2,CALM3,CTSD,HSPB1,HSP90AA1,JUND,STMN1,POLR2L,PPP2CA,PPP2CB,PPP2R1A,PRKACB,RPS27A,SPP1,UBA52,UBB,ATP6V0D1,ATP6V1F,ATP6V1G1,SPINT2,ATP6V0E2
SERPINI1	0	1		5_Member	Reactome Gene Sets	R-HSA-77387	Insulin receptor recycling	-11.2143	-8.97405	ATP6V1B2,ATP6V1E1,ATP6V0B,ATP6V1G2,CTSD,ATP6V0D1,ATP6V1F,ATP6V1G1,ATP6V0E2
LSM4	0	1		5_Member	KEGG Pathway	hsa04145	Phagosome	-10.7592	-8.54207	ACTB,ACTG1,ATP6V1B2,ATP6V1E1,ATP6V0B,ATP6V1G2,CANX,HLA-A,TUBB2A,ATP6V0D1,ATP6V1F,ATP6V1G1,TUBB4A,ATP6V0E2,TUBB
NGFRAP1	0	1		5_Member	GO Biological Processes	GO:0097401	synaptic vesicle lumen acidification	-10.1916	-7.98717	ATP6V1B2,ATP6V1E1,ATP6V1G2,ATP6V0D1,ATP6V1F,ATP6V1G1,ATP6AP2
SOGA2	1	0		5_Member	GO Biological Processes	GO:0016188	synaptic vesicle maturation	-9.97681	-7.78165	ATP6V1B2,ATP6V1E1,ATP6V1G2,STXBP1,ATP6V0D1,ATP6V1F,ATP6V1G1,ATP6AP2
RNF11	0	1		5_Member	KEGG Pathway	hsa04721	Synaptic vesicle cycle	-9.7284	-7.53629	ATP6V1B2,ATP6V1E1,ATP6V0B,ATP6V1G2,NSF,SNAP25,STXBP1,ATP6V0D1,ATP6V1F,ATP6V1G1,ATP6V0E2
NHP2L1	0	1		5_Member	Reactome Gene Sets	R-HSA-983712	Ion channel transport	-9.50974	-7.32664	ATP1A3,ATP6V1B2,ATP6V1E1,ATP6V0B,ATP6V1G2,CALM2,CALM3,CLCN6,RPS27A,UBA52,UBB,ATP6V0D1,ATP6V1F,ATP6V1G1,ATP6V0E2
FBN2	1	0		5_Member	Reactome Gene Sets	R-HSA-917977	Transferrin endocytosis and recycling	-9.44033	-7.2602	ATP6V1B2,ATP6V1E1,ATP6V0B,ATP6V1G2,ATP6V0D1,ATP6V1F,ATP6V1G1,ATP6V0E2
UNKL	0	1		5_Member	Reactome Gene Sets	R-HSA-1222556	ROS and RNS production in phagocytes	-8.87415	-6.71703	ATP6V1B2,ATP6V1E1,ATP6V0B,ATP6V1G2,ATP6V0D1,ATP6V1F,ATP6V1G1,ATP6V0E2
SPP1	0	1		5_Member	Reactome Gene Sets	R-HSA-382551	Transport of small molecules	-8.76764	-6.61885	ATP1A3,ATP6V1B2,ATP6V1E1,ATP6V0B,ATP6V1G2,CALM2,CALM3,CLCN6,FTH1,FTL,GNAS,GNB2,GNG3,PRKACB,PRKAR1A,PSMB4,RPS27A,SKP1,UBA52,UBB,RAB11A,ATP6V0D1,ATP6V1F,ATP6V1G1,SLC9A6,SLC22A17,ATP6V0E2
STMN1	0	1		5_Member	KEGG Pathway	hsa04966	Collecting duct acid secretion	-8.34006	-6.20745	ATP6V1B2,ATP6V1E1,ATP6V1G2,ATP6V0D1,ATP6V1F,ATP6V1G1,ATP6V0E2
NTN1	1	0		5_Member	GO Biological Processes	GO:0070050	neuron cellular homeostasis	-8.11343	-5.99387	ATP6V1B2,ATP6V1E1,ATP6V1G2,CALB2,ATP6V0D1,ATP6V1F,ATP6V1G1,ATP6AP2,TMEM106B
ARL17B	1	0		5_Member	GO Biological Processes	GO:0051453	regulation of intracellular pH	-7.91281	-5.8084	ATP5F1B,ATP6V1B2,ATP6V0B,UBE3A,ATP6V0D1,ATP6V1F,ATP6AP2,SLC9A6,TMEM106B,ATP6V0E2
PPP3R1	0	1		5_Member	GO Biological Processes	GO:0030641	regulation of cellular pH	-7.72607	-5.6363	ATP5F1B,ATP6V1B2,ATP6V0B,UBE3A,ATP6V0D1,ATP6V1F,ATP6AP2,SLC9A6,TMEM106B,ATP6V0E2
FAM168A	1	0		5_Member	KEGG Pathway	hsa05165	Human papillomavirus infection	-7.7029	-5.61791	ATP6V1B2,ATP6V1E1,ATP6V0B,ATP6V1G2,GNAS,HLA-A,PPP2CA,PPP2CB,PPP2R1A,PRKACB,SPP1,UBE3A,ATP6V0D1,ATP6V1F,ATP6V1G1,HES4,ATP6V0E2
PDE10A	0	1		5_Member	GO Biological Processes	GO:0007035	vacuolar acidification	-7.58218	-5.50191	ATP6V1B2,ATP6V0B,ATP6V0D1,ATP6V1F,ATP6AP2,TMEM106B,ATP6V0E2
UBL3	0	1		5_Member	GO Biological Processes	GO:0051452	intracellular pH reduction	-7.53504	-5.46175	ATP6V1B2,ATP6V0B,UBE3A,ATP6V0D1,ATP6V1F,ATP6AP2,TMEM106B,ATP6V0E2
COL12A1	1	0		5_Member	Reactome Gene Sets	R-HSA-9639288	Amino acids regulate mTORC1	-7.33667	-5.27026	ATP6V1B2,ATP6V1E1,ATP6V0B,ATP6V1G2,ATP6V0D1,ATP6V1F,ATP6V1G1,ATP6V0E2
HS3ST5	1	0		5_Member	GO Biological Processes	GO:0006885	regulation of pH	-7.29655	-5.24136	ATP5F1B,ATP6V1B2,ATP6V0B,UBE3A,ATP6V0D1,ATP6V1F,ATP6AP2,SLC9A6,TMEM106B,ATP6V0E2
MSI2	1	0		5_Member	Reactome Gene Sets	R-HSA-74752	Signaling by Insulin receptor	-7.08834	-5.05476	ATP6V1B2,ATP6V1E1,ATP6V0B,ATP6V1G2,CTSD,ATP6V0D1,ATP6V1F,ATP6V1G1,ATP6V0E2
MT-ND3	0	1		5_Member	KEGG Pathway	hsa05120	Epithelial cell signaling in Helicobacter pylori infection	-6.50012	-4.50485	ATP6V1B2,ATP6V1E1,ATP6V0B,ATP6V1G2,ATP6V0D1,ATP6V1F,ATP6V1G1,ATP6V0E2
RPL35	0	1		5_Member	KEGG Pathway	hsa05323	Rheumatoid arthritis	-5.54823	-3.66913	ATP6V1B2,ATP6V1E1,ATP6V0B,ATP6V1G2,ATP6V0D1,ATP6V1F,ATP6V1G1,ATP6V0E2
PRKCA	1	0		5_Member	GO Biological Processes	GO:0007042	lysosomal lumen acidification	-4.30957	-2.63422	ATP6V0B,ATP6V1F,ATP6AP2,TMEM106B
RPL18	0	1		5_Member	GO Biological Processes	GO:0016050	vesicle organization	-4.02974	-2.40657	ATP6V1B2,ATP6V1E1,ATP6V0B,ATP6V1G2,SNAP25,SNCA,STXBP1,RAB11A,ATP6V0D1,ATP6V1F,ATP6V1G1,ATP6AP2
MIR137HG	0	1		5_Member	GO Biological Processes	GO:0061795	Golgi lumen acidification	-4.02659	-2.40587	ATP6V0B,ATP6V1F,ATP6AP2
NAV1	1	0		5_Member	GO Biological Processes	GO:0016241	regulation of macroautophagy	-3.85984	-2.26751	ATP6V1B2,ATP6V1E1,ATP6V0B,ATP6V1G2,ATP6V0D1,ATP6V1G1,SCOC,ATP6V0E2
PRKACB	0	1		5_Member	GO Biological Processes	GO:0035751	regulation of lysosomal lumen pH	-3.76167	-2.19741	ATP6V0B,ATP6V1F,ATP6AP2,TMEM106B
MT-CYB	0	1		5_Member	GO Biological Processes	GO:0048388	endosomal lumen acidification	-3.55679	-2.04185	ATP6V0B,ATP6V1F,ATP6AP2
RPS15	0	1		5_Member	GO Biological Processes	GO:0021700	developmental maturation	-3.48398	-1.97929	ATP6V1B2,ATP6V1E1,ATP6V1G2,MAP1B,STXBP1,ATP6V0D1,ATP6V1F,ATP6V1G1,ATP6AP2,MTCH1
NDUFA4	0	1		5_Member	GO Biological Processes	GO:0010506	regulation of autophagy	-3.22974	-1.78225	ATP6V1B2,ATP6V1E1,ATP6V0B,ATP6V1G2,EEF1A2,HSPB1,SNCA,ATP6V0D1,ATP6V1G1,SCOC,ATP6V0E2
DYNLT3	0	1		5_Member	WikiPathways	WP4917	Proximal tubule transport	-2.95051	-1.49572	ATP6V1E1,ATP6V0B,ATP6V1F,ATP6V1G1,ABCC4
FRMD4A	1	0		5_Member	GO Biological Processes	GO:0007033	vacuole organization	-2.01589	-0.794249	ATP6V0B,CTSD,ATP6V1F,ATP6AP2,TMEM106B,MAP1LC3B
SCG2	0	1		6_Summary	GO Biological Processes	GO:0019725	cellular homeostasis	-15.5858	-13.2115	ALDOA,ARF1,ATF4,ATP1A3,ATP5F1B,ATP6V1B2,ATP6V1E1,ATP6V0B,ATP6V1G2,CALB2,CLCN6,FTH1,FTL,GAS6,PRDX1,PRNP,SOD1,PRDX2,TMBIM6,TXN,UBE3A,ATP6V0D1,ATP6V1F,ATP6V1G1,HERPUD1,SV2A,ATP6AP2,SLC9A6,PRDX3,ISCU,PRDX5,ZBTB20,SLC22A17,TMEM106B,ATP6V0E2,GRIA1,RYR3,TRPC5,TTC7A
LRFN2	1	0		6_Member	GO Biological Processes	GO:0019725	cellular homeostasis	-15.5858	-13.2115	ALDOA,ARF1,ATF4,ATP1A3,ATP5F1B,ATP6V1B2,ATP6V1E1,ATP6V0B,ATP6V1G2,CALB2,CLCN6,FTH1,FTL,GAS6,PRDX1,PRNP,SOD1,PRDX2,TMBIM6,TXN,UBE3A,ATP6V0D1,ATP6V1F,ATP6V1G1,HERPUD1,SV2A,ATP6AP2,SLC9A6,PRDX3,ISCU,PRDX5,ZBTB20,SLC22A17,TMEM106B,ATP6V0E2
KCND3	1	0		6_Member	GO Biological Processes	GO:0030003	intracellular monoatomic cation homeostasis	-11.6279	-9.37385	ARF1,ATF4,ATP1A3,ATP5F1B,ATP6V1B2,ATP6V0B,CALB2,FTH1,FTL,PRNP,SOD1,TMBIM6,UBE3A,ATP6V0D1,ATP6V1F,ATP6V1G1,HERPUD1,SV2A,ATP6AP2,SLC9A6,ISCU,SLC22A17,TMEM106B,ATP6V0E2
ACSS3	1	0		6_Member	GO Biological Processes	GO:0006873	intracellular monoatomic ion homeostasis	-11.4334	-9.18628	ARF1,ATF4,ATP1A3,ATP5F1B,ATP6V1B2,ATP6V0B,CALB2,FTH1,FTL,PRNP,SOD1,TMBIM6,UBE3A,ATP6V0D1,ATP6V1F,ATP6V1G1,HERPUD1,SV2A,ATP6AP2,SLC9A6,ISCU,SLC22A17,TMEM106B,ATP6V0E2
B3GNT1	0	1		6_Member	GO Biological Processes	GO:0055082	intracellular chemical homeostasis	-10.4681	-8.2574	ARF1,ATF4,ATP1A3,ATP5F1B,ATP6V1B2,ATP6V0B,CALB2,FTH1,FTL,GAS6,PRNP,SOD1,TMBIM6,UBE3A,ATP6V0D1,ATP6V1F,ATP6V1G1,HERPUD1,SV2A,ATP6AP2,SLC9A6,ISCU,ZBTB20,SLC22A17,TMEM106B,ATP6V0E2
BAIAP2L2	0	1		6_Member	GO Biological Processes	GO:0055080	monoatomic cation homeostasis	-10.1971	-7.98951	ARF1,ATF4,ATP1A3,ATP5F1B,ATP6V1B2,ATP6V0B,CALB2,FTH1,FTL,PRNP,SOD1,TMBIM6,UBE3A,ATP6V0D1,ATP6V1F,ATP6V1G1,HERPUD1,SV2A,ATP6AP2,SLC9A6,ISCU,SLC22A17,TMEM106B,ATP6V0E2
UQCRB	0	1		6_Member	GO Biological Processes	GO:0050801	monoatomic ion homeostasis	-10.0363	-7.83811	ARF1,ATF4,ATP1A3,ATP5F1B,ATP6V1B2,ATP6V0B,CALB2,FTH1,FTL,PRNP,SOD1,TMBIM6,UBE3A,ATP6V0D1,ATP6V1F,ATP6V1G1,HERPUD1,SV2A,ATP6AP2,SLC9A6,ISCU,SLC22A17,TMEM106B,ATP6V0E2
EEF1A2	0	1		6_Member	GO Biological Processes	GO:0006879	intracellular iron ion homeostasis	-5.31804	-3.49043	FTH1,FTL,SOD1,ATP6V0D1,ATP6V1G1,ISCU,SLC22A17
ATP5G3	0	1		6_Member	GO Biological Processes	GO:0098771	inorganic ion homeostasis	-5.0366	-3.2037	ARF1,ATF4,ATP1A3,CALB2,FTH1,FTL,GRIA1,PRNP,RYR3,SOD1,TMBIM6,TRPC5,ATP6V0D1,ATP6V1G1,HERPUD1,SV2A,ISCU,SLC22A17,TTC7A
NDUFS5	0	1		7_Summary	GO Biological Processes	GO:0099003	vesicle-mediated transport in synapse	-13.5186	-11.1489	BIN1,ATP6V1B2,ATP6V1E1,ATP6V1G2,CANX,CTBP1,CTBP2,SNAP25,SNCA,SNCG,STXBP1,SYN1,SYN3,CADPS,ATP6V0D1,ATP6V1F,ATP6V1G1,SV2A,ATP6AP2,CALY,ACHE,CHRM5,FGF12,GRIA1,GRIA3,GRID1,GUCY1B1,KCNQ3,LY6H,PVALB,SDCBP,TAC1,LIN7A,SV2C,HSPA8,ARL6IP5,ANK1,ATP1A3,KCND3,NSF,SCG2,RAB11A,ABCC4,SELENOM,CLTCL1,PPIA,PRKAR1A,SDC1,SPP1,GAB2,FRMD4A,HMGCR
ATP6V1E1	0	1		7_Member	GO Biological Processes	GO:0099003	vesicle-mediated transport in synapse	-13.5186	-11.1489	BIN1,ATP6V1B2,ATP6V1E1,ATP6V1G2,CANX,CTBP1,CTBP2,SNAP25,SNCA,SNCG,STXBP1,SYN1,SYN3,CADPS,ATP6V0D1,ATP6V1F,ATP6V1G1,SV2A,ATP6AP2,CALY
FBXO2	0	1		7_Member	GO Biological Processes	GO:0099504	synaptic vesicle cycle	-13.0111	-10.6765	BIN1,ATP6V1B2,ATP6V1E1,ATP6V1G2,CANX,CTBP1,CTBP2,SNAP25,SNCA,SNCG,STXBP1,SYN1,SYN3,CADPS,ATP6V0D1,ATP6V1F,ATP6V1G1,SV2A,ATP6AP2
SEPW1	0	1		7_Member	GO Biological Processes	GO:0099536	synaptic signaling	-6.95707	-4.87656	ACHE,CHRM5,CTBP2,FGF12,GRIA1,GRIA3,GRID1,GUCY1B1,KCNQ3,LY6H,PVALB,SDCBP,SNAP25,SNCA,SNCG,STXBP1,SYN1,TAC1,SYN3,CADPS,LIN7A,SV2A,SV2C
CLCN6	0	1		7_Member	GO Biological Processes	GO:0099537	trans-synaptic signaling	-6.83939	-4.7775	ACHE,CHRM5,CTBP2,FGF12,GRIA1,GRIA3,GRID1,GUCY1B1,KCNQ3,PVALB,SDCBP,SNAP25,SNCA,SNCG,STXBP1,SYN1,TAC1,SYN3,CADPS,LIN7A,SV2A,SV2C
PLXNA4	1	0		7_Member	GO Biological Processes	GO:0007268	chemical synaptic transmission	-6.49659	-4.46929	ACHE,CHRM5,CTBP2,FGF12,GRIA1,GRIA3,GRID1,KCNQ3,PVALB,SDCBP,SNAP25,SNCA,SNCG,STXBP1,SYN1,TAC1,SYN3,CADPS,LIN7A,SV2A,SV2C
COX6A1	0	1		7_Member	GO Biological Processes	GO:0098916	anterograde trans-synaptic signaling	-6.49659	-4.46929	ACHE,CHRM5,CTBP2,FGF12,GRIA1,GRIA3,GRID1,KCNQ3,PVALB,SDCBP,SNAP25,SNCA,SNCG,STXBP1,SYN1,TAC1,SYN3,CADPS,LIN7A,SV2A,SV2C
TAGLN3	0	1		7_Member	GO Biological Processes	GO:0007269	neurotransmitter secretion	-5.49096	-3.59683	CTBP2,SNAP25,SNCA,STXBP1,SYN1,SYN3,CADPS,LIN7A,SV2A
PLEKHA7	1	0		7_Member	GO Biological Processes	GO:0099643	signal release from synapse	-5.49096	-3.59683	CTBP2,SNAP25,SNCA,STXBP1,SYN1,SYN3,CADPS,LIN7A,SV2A
TSPAN7	0	1		7_Member	Reactome Gene Sets	R-HSA-112310	Neurotransmitter release cycle	-5.21442	-3.3639	HSPA8,SNAP25,STXBP1,SYN1,SYN3,LIN7A,ARL6IP5
LSS	0	1		7_Member	GO Biological Processes	GO:0016082	synaptic vesicle priming	-5.14758	-3.34791	SNAP25,SNCA,STXBP1,SV2A
AJAP1	1	0		7_Member	Reactome Gene Sets	R-HSA-212676	Dopamine Neurotransmitter Release Cycle	-4.87901	-3.07439	SNAP25,STXBP1,SYN1,SYN3,LIN7A
PSMB4	0	1		7_Member	GO Biological Processes	GO:0006836	neurotransmitter transport	-4.56503	-2.80641	CTBP2,SNAP25,SNCA,STXBP1,SYN1,SYN3,CADPS,LIN7A,SV2A,SV2C
PRKAR1A	0	1		7_Member	GO Biological Processes	GO:0140352	export from cell	-4.43906	-2.69584	ANK1,ATP1A3,CANX,CTBP2,KCND3,NSF,SNAP25,SNCA,SNCG,STXBP1,SYN1,SCG2,SYN3,CADPS,RAB11A,LIN7A,SV2A,ABCC4,SELENOM
PKNOX2	1	0		7_Member	GO Biological Processes	GO:0001505	regulation of neurotransmitter levels	-4.23346	-2.52749	CTBP2,SNAP25,SNCA,SNCG,STXBP1,SYN1,SYN3,CADPS,LIN7A,SV2A,SV2C
RPL34	0	1		7_Member	GO Biological Processes	GO:0023061	signal release	-4.21243	-2.51237	CTBP2,SNAP25,SNCA,STXBP1,SYN1,SYN3,CADPS,LIN7A,SV2A,ABCC4,SELENOM
FTH1	0	1		7_Member	GO Biological Processes	GO:0032940	secretion by cell	-4.1743	-2.47813	ANK1,CANX,CTBP2,NSF,SNAP25,SNCA,SNCG,STXBP1,SYN1,SCG2,SYN3,CADPS,RAB11A,LIN7A,SV2A,ABCC4,SELENOM
TMSB4X	0	1		7_Member	WikiPathways	WP2267	Synaptic vesicle pathway	-4.15559	-2.46328	NSF,SNAP25,STXBP1,SYN1,CLTCL1,SYN3
CSTB	0	1		7_Member	Reactome Gene Sets	R-HSA-181429	Serotonin Neurotransmitter Release Cycle	-4.03239	-2.36192	SNAP25,STXBP1,SYN1,SYN3
ATP5B	0	1		7_Member	GO Biological Processes	GO:0035493	SNARE complex assembly	-3.76941	-2.20012	SNAP25,SNCA,STXBP1
C10orf11	1	0		7_Member	GO Biological Processes	GO:0016079	synaptic vesicle exocytosis	-3.67762	-2.07054	CTBP2,SNAP25,SNCA,STXBP1,CADPS,SV2A
SOX6	1	0		7_Member	GO Biological Processes	GO:0097479	synaptic vesicle localization	-3.52068	-1.94113	CTBP1,SNCA,SYN1,SYN3,LIN7A
EIF1B	0	1		7_Member	GO Biological Processes	GO:0006887	exocytosis	-3.36334	-1.80968	ANK1,CTBP2,NSF,SNAP25,SNCA,STXBP1,CADPS,RAB11A,LIN7A,SV2A,ABCC4
HES4	0	1		7_Member	GO Biological Processes	GO:0046903	secretion	-3.36255	-1.8096	ANK1,CANX,CHRM5,CTBP2,NSF,SNAP25,SNCA,SNCG,STXBP1,SYN1,SCG2,SYN3,CADPS,RAB11A,LIN7A,SV2A,ABCC4,SELENOM
SNAP25	0	1		7_Member	GO Biological Processes	GO:1903532	positive regulation of secretion by cell	-3.15009	-1.6465	ACHE,PPIA,PRKAR1A,SDC1,SDCBP,SNAP25,SNCA,SPP1,STXBP1,CADPS,GAB2,FRMD4A
RAB11A	0	1		7_Member	GO Biological Processes	GO:0045921	positive regulation of exocytosis	-3.13668	-1.63495	SDC1,SDCBP,SNCA,STXBP1,CADPS,GAB2
MYL12B	0	1		7_Member	GO Biological Processes	GO:0051047	positive regulation of secretion	-2.87562	-1.43826	ACHE,PPIA,PRKAR1A,SDC1,SDCBP,SNAP25,SNCA,SPP1,STXBP1,CADPS,GAB2,FRMD4A
PPP2R2B	1	0		7_Member	GO Biological Processes	GO:0017157	regulation of exocytosis	-2.87308	-1.43626	NSF,SDC1,SDCBP,SNCA,STXBP1,SYN1,CADPS,GAB2,SV2C
AFF3	1	0		7_Member	Reactome Gene Sets	R-HSA-210500	Glutamate Neurotransmitter Release Cycle	-2.84189	-1.47034	SNAP25,STXBP1,ARL6IP5
PRDX2	0	1		7_Member	GO Biological Processes	GO:0051046	regulation of secretion	-2.61975	-1.28892	ACHE,HMGCR,NSF,PPIA,PRKAR1A,SDC1,SDCBP,SNAP25,SNCA,SNCG,SPP1,STXBP1,SYN1,SV2A
GRID1	1	0		7_Member	GO Biological Processes	GO:1903530	regulation of secretion by cell	-2.61162	-1.21745	ACHE,HMGCR,NSF,PPIA,PRKAR1A,SDC1,SDCBP,SNAP25,SNCA,SNCG,SPP1,STXBP1,SYN1,CADPS,GAB2,SV2C,FRMD4A
CDH12	1	0		7_Member	GO Biological Processes	GO:0140029	exocytic process	-2.60782	-1.21511	CTBP2,SNAP25,SNCA,STXBP1,SV2A
APLP2	0	1		7_Member	GO Biological Processes	GO:0046928	regulation of neurotransmitter secretion	-2.25764	-0.922606	SNCA,SNCG,STXBP1,SYN1,SV2C
RPL24	0	1		8_Summary	Reactome Gene Sets	R-HSA-112316	Neuronal System	-12.8724	-10.5461	ACHE,CALM2,CALM3,GNB2,GNG3,GRIA1,GRIA3,HSPA8,KCND3,KCNJ6,KCNQ3,NSF,NTRK3,PRKACB,PRKAR1A,PRKCA,SNAP25,STXBP1,SYN1,TSPAN7,TUBB2A,SYN3,LIN7A,KCNB2,RTN3,TUBB4A,ARL6IP5,CACNA2D3,LRFN2,LRRTM4
TMSB10	0	1		8_Member	Reactome Gene Sets	R-HSA-112316	Neuronal System	-12.8724	-10.5461	ACHE,CALM2,CALM3,GNB2,GNG3,GRIA1,GRIA3,HSPA8,KCND3,KCNJ6,KCNQ3,NSF,NTRK3,PRKACB,PRKAR1A,PRKCA,SNAP25,STXBP1,SYN1,TSPAN7,TUBB2A,SYN3,LIN7A,KCNB2,RTN3,TUBB4A,ARL6IP5,CACNA2D3,LRFN2,LRRTM4
RPL38	0	1		8_Member	Reactome Gene Sets	R-HSA-112315	Transmission across Chemical Synapses	-11.3333	-9.04652	ACHE,CALM2,CALM3,GNB2,GNG3,GRIA1,GRIA3,HSPA8,KCNJ6,NSF,PRKACB,PRKAR1A,PRKCA,SNAP25,STXBP1,SYN1,TSPAN7,TUBB2A,SYN3,LIN7A,TUBB4A,ARL6IP5,CACNA2D3
C8orf34	1	0		8_Member	Reactome Gene Sets	R-HSA-112314	Neurotransmitter receptors and postsynaptic signal transmission	-6.72854	-4.67995	CALM2,CALM3,GNB2,GNG3,GRIA1,GRIA3,KCNJ6,NSF,PRKACB,PRKAR1A,PRKCA,TSPAN7,TUBB2A,LIN7A,TUBB4A
GPX4	0	1		8_Member	Reactome Gene Sets	R-HSA-442755	Activation of NMDA receptors and postsynaptic events	-5.24941	-3.39192	CALM2,CALM3,GRIA1,GRIA3,PRKACB,PRKAR1A,TUBB2A,LIN7A,TUBB4A
MORF4L1	0	1		9_Summary	Reactome Gene Sets	R-HSA-109582	Hemostasis	-11.7667	-9.50913	ACTB,ALDOA,APLP2,CALM2,CALM3,CD47,CFL1,CLU,GAS6,GNAS,GNB2,GNG3,GUCY1B1,KIF3C,MAFG,PPIA,PPP2CA,PPP2CB,PPP2R1A,PRKACB,PRKAR1A,SDC1,SOD1,TSPAN7,TMSB4X,TUBB2A,TUBB4A,PDE10A,KIF3A,PRKCA,ABCC4,ARF1,CANX
TBCB	0	1		9_Member	Reactome Gene Sets	R-HSA-109582	Hemostasis	-11.7667	-9.50913	ACTB,ALDOA,APLP2,CALM2,CALM3,CD47,CFL1,CLU,GAS6,GNAS,GNB2,GNG3,GUCY1B1,KIF3C,MAFG,PPIA,PPP2CA,PPP2CB,PPP2R1A,PRKACB,PRKAR1A,SDC1,SOD1,TSPAN7,TMSB4X,TUBB2A,TUBB4A,PDE10A,KIF3A
YPEL3	0	1		9_Member	Reactome Gene Sets	R-HSA-76005	Response to elevated platelet cytosolic Ca2+	-6.43618	-4.41302	ALDOA,APLP2,CALM2,CALM3,CFL1,CLU,GAS6,PPIA,PRKCA,SOD1,TMSB4X,ABCC4
CALM3	0	1		9_Member	Reactome Gene Sets	R-HSA-114608	Platelet degranulation	-6.37166	-4.38782	ALDOA,APLP2,CALM2,CALM3,CFL1,CLU,GAS6,PPIA,SOD1,TMSB4X
ACTB	0	1		9_Member	Reactome Gene Sets	R-HSA-76002	Platelet activation, signaling and aggregation	-5.08017	-3.28903	ALDOA,APLP2,CALM2,CALM3,CFL1,CLU,GAS6,GNB2,GNG3,PPIA,SOD1,TMSB4X
SNCA	0	1		9_Member	Reactome Gene Sets	R-HSA-447115	Interleukin-12 family signaling	-3.70023	-2.14658	ARF1,CANX,CFL1,PPIA,SOD1
DYNLL2	0	1		9_Member	Reactome Gene Sets	R-HSA-8950505	Gene and protein expression by JAK-STAT signaling after Interleukin-12 stimulation	-3.357	-1.89151	ARF1,CFL1,PPIA,SOD1
SCD	0	1		9_Member	Reactome Gene Sets	R-HSA-9020591	Interleukin-12 signaling	-3.00262	-1.59618	ARF1,CFL1,PPIA,SOD1
SOD1	0	1		10_Summary	Reactome Gene Sets	R-HSA-1852241	Organelle biogenesis and maintenance	-11.0768	-8.8466	ATP5F1B,ATP5F1D,ATP5F1E,ATP5MC3,ATP5ME,CALM2,CALM3,HSP90AA1,KIF3C,PPP2R1A,TUBB2A,YWHAG,DYNLL1,RAB11A,ATP5MF,TUBB4A,KIF3A,DYNLRB1,DYNLL2,TUBB,PPP2CA,PPP2CB,PSMB4,RPS27A,SKP1,UBA52,UBB,RBX1,ACTB,ACTG1,CFL1,RPS27,YWHAH,ARPC3,MYL12B,MAP1LC3B,CKB,HSPE1,PRKCA,KALRN,SWAP70,TIAM2,PAK5,BAIAP2L2,FMNL2,MSI2,ARPP19,POLR2L,HSPA8
PPIA	0	1		10_Member	Reactome Gene Sets	R-HSA-1852241	Organelle biogenesis and maintenance	-11.0768	-8.8466	ATP5F1B,ATP5F1D,ATP5F1E,ATP5MC3,ATP5ME,CALM2,CALM3,HSP90AA1,KIF3C,PPP2R1A,TUBB2A,YWHAG,DYNLL1,RAB11A,ATP5MF,TUBB4A,KIF3A,DYNLRB1,DYNLL2,TUBB
NEAT1	1	0		10_Member	Reactome Gene Sets	R-HSA-69275	G2/M Transition	-9.19182	-7.02047	HSP90AA1,PPP2CA,PPP2CB,PPP2R1A,PSMB4,RPS27A,SKP1,TUBB2A,UBA52,UBB,YWHAG,DYNLL1,RBX1,TUBB4A,TUBB
NSF	0	1		10_Member	Reactome Gene Sets	R-HSA-453274	Mitotic G2-G2/M phases	-9.1305	-6.96203	HSP90AA1,PPP2CA,PPP2CB,PPP2R1A,PSMB4,RPS27A,SKP1,TUBB2A,UBA52,UBB,YWHAG,DYNLL1,RBX1,TUBB4A,TUBB
RPL19	0	1		10_Member	Reactome Gene Sets	R-HSA-9646399	Aggrephagy	-8.21838	-6.09624	HSP90AA1,RPS27A,TUBB2A,UBA52,UBB,DYNLL1,TUBB4A,DYNLL2
COX6B1	0	1		10_Member	Reactome Gene Sets	R-HSA-2565942	Regulation of PLK1 Activity at G2/M Transition	-7.96099	-5.85158	HSP90AA1,PPP2R1A,RPS27A,SKP1,UBA52,UBB,YWHAG,DYNLL1,TUBB4A,TUBB
FLNB	1	0		10_Member	Reactome Gene Sets	R-HSA-195258	RHO GTPase Effectors	-7.79988	-5.70041	ACTB,ACTG1,CALM2,CALM3,CFL1,PPP2CA,PPP2CB,PPP2R1A,RPS27,TUBB2A,YWHAG,YWHAH,DYNLL1,ARPC3,TUBB4A,MYL12B,DYNLL2
HERPUD1	0	1		10_Member	Reactome Gene Sets	R-HSA-9663891	Selective autophagy	-7.13527	-5.09317	HSP90AA1,RPS27A,TUBB2A,UBA52,UBB,DYNLL1,TUBB4A,MAP1LC3B,DYNLL2
C14orf2	0	1		10_Member	Reactome Gene Sets	R-HSA-2467813	Separation of Sister Chromatids	-6.53007	-4.53287	PPP2CA,PPP2CB,PPP2R1A,PSMB4,RPS27,RPS27A,TUBB2A,UBA52,UBB,DYNLL1,TUBB4A,DYNLL2
SYN1	0	1		10_Member	Reactome Gene Sets	R-HSA-5617833	Cilium Assembly	-6.29245	-4.32158	HSP90AA1,KIF3C,PPP2R1A,TUBB2A,YWHAG,DYNLL1,RAB11A,TUBB4A,KIF3A,DYNLRB1,DYNLL2,TUBB
NDUFA2	0	1		10_Member	Reactome Gene Sets	R-HSA-194315	Signaling by Rho GTPases	-6.16095	-4.17712	ACTB,ACTG1,CALM2,CALM3,CFL1,CKB,HSP90AA1,HSPE1,PPP2CA,PPP2CB,PPP2R1A,PRKCA,RPS27,TUBB2A,YWHAG,YWHAH,DYNLL1,KALRN,ARPC3,TUBB4A,SWAP70,TIAM2,PAK5,BAIAP2L2,MYL12B,FMNL2,MSI2,DYNLL2
RPS27	0	1		10_Member	Reactome Gene Sets	R-HSA-5663220	RHO GTPases Activate Formins	-6.04315	-4.10053	ACTB,ACTG1,PPP2CA,PPP2CB,PPP2R1A,RPS27,TUBB2A,DYNLL1,TUBB4A,DYNLL2
FAM127A	0	1		10_Member	Reactome Gene Sets	R-HSA-9716542	Signaling by Rho GTPases, Miro GTPases and RHOBTB3	-5.97055	-4.01049	ACTB,ACTG1,CALM2,CALM3,CFL1,CKB,HSP90AA1,HSPE1,PPP2CA,PPP2CB,PPP2R1A,PRKCA,RPS27,TUBB2A,YWHAG,YWHAH,DYNLL1,KALRN,ARPC3,TUBB4A,SWAP70,TIAM2,PAK5,BAIAP2L2,MYL12B,FMNL2,MSI2,DYNLL2
FSTL5	0	1		10_Member	Reactome Gene Sets	R-HSA-68886	M Phase	-5.5972	-3.70915	HSP90AA1,PPP2CA,PPP2CB,PPP2R1A,PSMB4,RPS27,RPS27A,TUBB2A,UBA52,UBB,YWHAG,DYNLL1,TUBB4A,ARPP19,DYNLL2,TUBB
ARPP19	0	1		10_Member	Reactome Gene Sets	R-HSA-68882	Mitotic Anaphase	-5.56024	-3.67817	PPP2CA,PPP2CB,PPP2R1A,PSMB4,RPS27,RPS27A,TUBB2A,UBA52,UBB,DYNLL1,TUBB4A,DYNLL2
ATP6AP2	0	1		10_Member	Reactome Gene Sets	R-HSA-2555396	Mitotic Metaphase and Anaphase	-5.54128	-3.66365	PPP2CA,PPP2CB,PPP2R1A,PSMB4,RPS27,RPS27A,TUBB2A,UBA52,UBB,DYNLL1,TUBB4A,DYNLL2
TTC7A	1	0		10_Member	Reactome Gene Sets	R-HSA-68877	Mitotic Prometaphase	-5.3873	-3.55307	HSP90AA1,PPP2CA,PPP2CB,PPP2R1A,RPS27,TUBB2A,YWHAG,DYNLL1,TUBB4A,DYNLL2,TUBB
TSPYL1	0	1		10_Member	Reactome Gene Sets	R-HSA-1632852	Macroautophagy	-5.22256	-3.41293	HSP90AA1,RPS27A,TUBB2A,UBA52,UBB,DYNLL1,TUBB4A,MAP1LC3B,DYNLL2
CTSD	0	1		10_Member	Reactome Gene Sets	R-HSA-69278	Cell Cycle, Mitotic	-5.15071	-3.34857	HSP90AA1,PPP2CA,PPP2CB,PPP2R1A,PSMB4,RPS27,RPS27A,SKP1,TUBB2A,UBA52,UBB,YWHAG,DYNLL1,RBX1,TUBB4A,ARPP19,DYNLL2,TUBB
SCOC	0	1		10_Member	Reactome Gene Sets	R-HSA-8852276	The role of GTSE1 in G2/M progression after G2 checkpoint	-5.08164	-3.28928	HSP90AA1,PSMB4,RPS27A,TUBB2A,UBA52,UBB,TUBB4A
EDF1	0	1		10_Member	Reactome Gene Sets	R-HSA-1640170	Cell Cycle	-4.98945	-3.21835	HSP90AA1,POLR2L,PPP2CA,PPP2CB,PPP2R1A,PSMB4,RPS27,RPS27A,SKP1,TUBB2A,UBA52,UBB,YWHAG,YWHAH,DYNLL1,RBX1,TUBB4A,ARPP19,DYNLL2,TUBB
SERPINB9	1	0		10_Member	Reactome Gene Sets	R-HSA-9612973	Autophagy	-4.85491	-3.10186	HSP90AA1,RPS27A,TUBB2A,UBA52,UBB,DYNLL1,TUBB4A,MAP1LC3B,DYNLL2
ATP6V0B	0	1		10_Member	Reactome Gene Sets	R-HSA-9648025	EML4 and NUDC in mitotic spindle formation	-4.80681	-3.05706	PPP2CA,PPP2CB,PPP2R1A,RPS27,TUBB2A,DYNLL1,TUBB4A,DYNLL2
LINC00632	1	0		10_Member	Reactome Gene Sets	R-HSA-69620	Cell Cycle Checkpoints	-4.61378	-2.88333	PPP2CA,PPP2CB,PPP2R1A,PSMB4,RPS27,RPS27A,UBA52,UBB,YWHAG,YWHAH,DYNLL1,DYNLL2
PBX1	1	0		10_Member	Reactome Gene Sets	R-HSA-2500257	Resolution of Sister Chromatid Cohesion	-4.57319	-2.85013	PPP2CA,PPP2CB,PPP2R1A,RPS27,TUBB2A,DYNLL1,TUBB4A,DYNLL2
SWAP70	1	0		10_Member	Reactome Gene Sets	R-HSA-380320	Recruitment of NuMA to mitotic centrosomes	-4.51161	-2.79763	HSP90AA1,PPP2R1A,TUBB2A,YWHAG,DYNLL1,TUBB4A,TUBB
PCSK1N	0	1		10_Member	Reactome Gene Sets	R-HSA-5620912	Anchoring of the basal body to the plasma membrane	-4.39464	-2.70129	HSP90AA1,PPP2R1A,YWHAG,DYNLL1,RAB11A,TUBB4A,TUBB
JUND	0	1		10_Member	Reactome Gene Sets	R-HSA-380259	Loss of Nlp from mitotic centrosomes	-4.28433	-2.61358	HSP90AA1,PPP2R1A,YWHAG,DYNLL1,TUBB4A,TUBB
AGBL4	1	0		10_Member	Reactome Gene Sets	R-HSA-380284	Loss of proteins required for interphase microtubule organization from the centrosome	-4.28433	-2.61358	HSP90AA1,PPP2R1A,YWHAG,DYNLL1,TUBB4A,TUBB
RPL36	0	1		10_Member	Reactome Gene Sets	R-HSA-8854518	AURKA Activation by TPX2	-4.18117	-2.53344	HSP90AA1,PPP2R1A,YWHAG,DYNLL1,TUBB4A,TUBB
SPOCK2	0	1		10_Member	Reactome Gene Sets	R-HSA-3371497	HSP90 chaperone cycle for steroid hormone receptors (SHR) in the presence of ligand	-3.96895	-2.30724	HSPA8,HSP90AA1,TUBB2A,DYNLL1,TUBB4A,DYNLL2
SERF2	0	1		10_Member	Reactome Gene Sets	R-HSA-380270	Recruitment of mitotic centrosome proteins and complexes	-3.89859	-2.29622	HSP90AA1,PPP2R1A,YWHAG,DYNLL1,TUBB4A,TUBB
INSIG1	0	1		10_Member	Reactome Gene Sets	R-HSA-380287	Centrosome maturation	-3.89859	-2.29622	HSP90AA1,PPP2R1A,YWHAG,DYNLL1,TUBB4A,TUBB
RPL14	0	1		10_Member	Reactome Gene Sets	R-HSA-141424	Amplification of signal from the kinetochores	-3.52335	-2.01349	PPP2CA,PPP2CB,PPP2R1A,RPS27,DYNLL1,DYNLL2
USP53	1	0		10_Member	Reactome Gene Sets	R-HSA-141444	Amplification of signal from unattached kinetochores via a MAD2 inhibitory signal	-3.52335	-2.01349	PPP2CA,PPP2CB,PPP2R1A,RPS27,DYNLL1,DYNLL2
SYN3	1	0		10_Member	Reactome Gene Sets	R-HSA-69618	Mitotic Spindle Checkpoint	-3.14556	-1.71591	PPP2CA,PPP2CB,PPP2R1A,RPS27,DYNLL1,DYNLL2
DIRC3	1	0		10_Member	Reactome Gene Sets	R-HSA-6811436	COPI-independent Golgi-to-ER retrograde traffic	-2.86893	-1.48903	TUBB2A,DYNLL1,TUBB4A,DYNLL2
FARS2	1	0		11_Summary	Hallmark Gene Sets	M5905	HALLMARK ADIPOGENESIS	-11.0671	-8.84023	ALDOA,APLP2,COX6A1,COX7B,COX8A,GPX4,MGST3,SNCG,SOD1,YWHAG,RTN3,PRDX3,RNF11,GHITM,UQCRQ,UQCR10,CHCHD10
ATN1	0	1		11_Member	Hallmark Gene Sets	M5905	HALLMARK ADIPOGENESIS	-11.0671	-8.84023	ALDOA,APLP2,COX6A1,COX7B,COX8A,GPX4,MGST3,SNCG,SOD1,YWHAG,RTN3,PRDX3,RNF11,GHITM,UQCRQ,UQCR10,CHCHD10
PEG3	0	1		12_Summary	CORUM	CORUM:2919	Respiratory chain complex I (gamma subunit) mitochondrial	-11.005	-8.78142	ND1,ND2,ND3,NDUFA1,NDUFA3,NDUFC1,NDUFS5,NDUFA2
SELM	0	1		12_Member	CORUM	CORUM:2919	Respiratory chain complex I (gamma subunit) mitochondrial	-11.005	-8.78142	ND1,ND2,ND3,NDUFA1,NDUFA3,NDUFC1,NDUFS5
LY6H	0	1		12_Member	CORUM	CORUM:2886	Respiratory chain complex I (incomplete intermediate ND1, ND2, ND3, CIA30 assembly), mitochondrial	-5.48549	-3.62659	ND1,ND2,ND3
DNMT3A	1	0		12_Member	CORUM	CORUM:2904	Respiratory chain complex I (intermediate VII/650kD), mitochondrial	-4.02659	-2.40587	ND1,NDUFA2,NDUFS5
PAK7	1	0		12_Member	CORUM	CORUM:2905	Respiratory chain complex I (intermediate), mitochondrial	-3.89132	-2.29224	ND1,NDUFA2,NDUFS5
HECW2	1	0		13_Summary	KEGG Pathway	hsa04728	Dopaminergic synapse	-10.3405	-8.08994	ATF4,CALM2,CALM3,GNAS,GNB2,GNG3,GRIA1,GRIA3,KCNJ6,PPP2CA,PPP2CB,PPP2R1A,PPP2R2B,PRKACB,PRKCA,CALY,PPP3R1,PRKAR1A,ACTB,ACTG1,RGS4,RGS7,RYR3,YWHAG,YWHAH,GUCY1B1,PDE10A,CHRM5,SNAP25,STXBP1,TXN,ARPC3,ATP1A3,CACNA2D3,RAB11A,ACHE,KCNQ3,CFL1,HLA-A,SKP1,ELOB,RBX1,HSPB1,HSP90AA1,CTSD,JUND,POLR2L,SPP1,MAP1LC3B,SCD,GAB2,PAK5,KSR2,TAC1,KALRN,TIAM2,CTBP1,MGST3
RPL37A	0	1		13_Member	KEGG Pathway	hsa04728	Dopaminergic synapse	-10.3405	-8.08994	ATF4,CALM2,CALM3,GNAS,GNB2,GNG3,GRIA1,GRIA3,KCNJ6,PPP2CA,PPP2CB,PPP2R1A,PPP2R2B,PRKACB,PRKCA,CALY
SDC1	0	1		13_Member	Reactome Gene Sets	R-HSA-180024	DARPP-32 events	-10.1259	-7.92456	CALM2,CALM3,PPP2CA,PPP2CB,PPP2R1A,PPP3R1,PRKACB,PRKAR1A
ATP5D	0	1		13_Member	WikiPathways	WP289	Myometrial relaxation and contraction pathways	-9.24456	-7.04324	ACTB,ACTG1,ATF4,CALM2,CALM3,GNAS,GNB2,GNG3,PRKACB,PRKAR1A,PRKCA,RGS4,RGS7,RYR3,YWHAG,YWHAH
TOLLIP	0	1		13_Member	KEGG Pathway	hsa04713	Circadian entrainment	-8.0093	-5.87669	CALM2,CALM3,GNAS,GNB2,GNG3,GRIA1,GRIA3,GUCY1B1,KCNJ6,PRKACB,PRKCA,RYR3
KIF3A	0	1		13_Member	Reactome Gene Sets	R-HSA-418346	Platelet homeostasis	-7.96099	-5.85158	CALM2,CALM3,GNAS,GNB2,GNG3,GUCY1B1,PPP2CA,PPP2CB,PPP2R1A,PDE10A
FTL	0	1		13_Member	Reactome Gene Sets	R-HSA-111885	Opioid Signalling	-7.77189	-5.67729	CALM2,CALM3,GNB2,GNG3,PPP2CA,PPP2CB,PPP2R1A,PPP3R1,PRKACB,PRKAR1A
RYR3	1	0		13_Member	WikiPathways	WP536	Calcium regulation in cardiac cells	-7.56364	-5.45172	CALM2,CALM3,CHRM5,GNAS,GNB2,GNG3,PRKACB,PRKAR1A,PRKCA,RGS4,RGS7,RYR3,YWHAG,YWHAH
RPS26	0	1		13_Member	Reactome Gene Sets	R-HSA-163685	Integration of energy metabolism	-7.09925	-5.0593	GNAS,GNB2,GNG3,PPP2CA,PPP2CB,PPP2R1A,PRKACB,PRKAR1A,SNAP25,STXBP1
INPP5F	0	1		13_Member	Reactome Gene Sets	R-HSA-9658195	Leishmania infection	-6.31589	-4.33844	ACTB,ACTG1,CALM2,CALM3,GNAS,GNB2,GNG3,PRKACB,PRKAR1A,TXN,ARPC3
CLIP3	0	1		13_Member	Reactome Gene Sets	R-HSA-9824443	Parasitic Infection Pathways	-6.31589	-4.33844	ACTB,ACTG1,CALM2,CALM3,GNAS,GNB2,GNG3,PRKACB,PRKAR1A,TXN,ARPC3
NDRG4	0	1		13_Member	CORUM	CORUM:7153	GNAS-L-GNB2-GNG3 complex	-6.08451	-4.135	GNAS,GNB2,GNG3
MSMO1	0	1		13_Member	WikiPathways	WP2636	Common pathways underlying drug addiction	-5.8748	-3.92356	ACTB,ACTG1,GNAS,GRIA1,GRIA3,PRKACB,PRKCA
CDH18	1	0		13_Member	KEGG Pathway	hsa04261	Adrenergic signaling in cardiomyocytes	-5.78894	-3.84803	ATF4,ATP1A3,CALM2,CALM3,GNAS,PPP2CA,PPP2CB,PPP2R1A,PPP2R2B,PRKACB,PRKCA,CACNA2D3
BMX	1	0		13_Member	KEGG Pathway	hsa04730	Long-term depression	-5.78359	-3.84448	GNAS,GRIA1,GRIA3,GUCY1B1,PPP2CA,PPP2CB,PPP2R1A,PRKCA
ARF1	0	1		13_Member	Reactome Gene Sets	R-HSA-432040	Vasopressin regulates renal water homeostasis via Aquaporins	-5.52466	-3.65288	GNAS,GNB2,GNG3,PRKACB,PRKAR1A,RAB11A
GAB2	1	0		13_Member	Reactome Gene Sets	R-HSA-422356	Regulation of insulin secretion	-5.04428	-3.25912	GNAS,GNB2,GNG3,PRKACB,PRKAR1A,SNAP25,STXBP1
RPL32	0	1		13_Member	Reactome Gene Sets	R-HSA-445717	Aquaporin-mediated transport	-5.03178	-3.25371	GNAS,GNB2,GNG3,PRKACB,PRKAR1A,RAB11A
SKP1	0	1		13_Member	Reactome Gene Sets	R-HSA-9662851	Anti-inflammatory response favouring Leishmania parasite infection	-5.00746	-3.23404	CALM2,CALM3,GNAS,GNB2,GNG3,PRKACB,PRKAR1A
ATP6V0D1	0	1		13_Member	Reactome Gene Sets	R-HSA-9664433	Leishmania parasite growth and survival	-5.00746	-3.23404	CALM2,CALM3,GNAS,GNB2,GNG3,PRKACB,PRKAR1A
AUTS2	1	0		13_Member	Reactome Gene Sets	R-HSA-163359	Glucagon signaling in metabolic regulation	-4.86685	-3.11268	GNAS,GNB2,GNG3,PRKACB,PRKAR1A
FDFT1	0	1		13_Member	KEGG Pathway	hsa04725	Cholinergic synapse	-4.5614	-2.8039	ACHE,ATF4,CHRM5,GNB2,GNG3,KCNJ6,KCNQ3,PRKACB,PRKCA
FRAS1	0	1		13_Member	KEGG Pathway	hsa05170	Human immunodeficiency virus 1 infection	-4.44888	-2.74235	CALM2,CALM3,CFL1,GNB2,GNG3,HLA-A,PPP3R1,SKP1,ELOB,RBX1
CADPS	1	0		13_Member	Reactome Gene Sets	R-HSA-381676	Glucagon-like Peptide-1 (GLP1) regulates insulin secretion	-4.34247	-2.65873	GNAS,GNB2,GNG3,PRKACB,PRKAR1A
ARPC3	0	1		13_Member	Reactome Gene Sets	R-HSA-9660821	ADORA2B mediated anti-inflammatory cytokines production	-4.29212	-2.61953	GNAS,GNB2,GNG3,PRKACB,PRKAR1A
MT-RNR2	0	1		13_Member	Reactome Gene Sets	R-HSA-418594	G alpha (i) signalling events	-4.25604	-2.58976	CALM2,CALM3,GNAS,GNB2,GNG3,PPP2CA,PPP2CB,PPP2R1A,PPP3R1,PRKACB,PRKAR1A,RGS4
CD47	0	1		13_Member	Reactome Gene Sets	R-HSA-9634597	GPER1 signaling	-4.19524	-2.54152	GNAS,GNB2,GNG3,PRKACB,PRKAR1A
HSPA8	1	0		13_Member	Reactome Gene Sets	R-HSA-9009391	Extra-nuclear estrogen signaling	-4.05092	-2.42563	CALM2,CALM3,GNB2,GNG3,HSPB1,HSP90AA1
MT-ND4	0	1		13_Member	KEGG Pathway	hsa04724	Glutamatergic synapse	-3.70491	-2.08905	GNAS,GNB2,GNG3,GRIA1,GRIA3,PPP3R1,PRKACB,PRKCA
RALGPS1	1	0		13_Member	Reactome Gene Sets	R-HSA-4086398	Ca2+ pathway	-3.67762	-2.07054	CALM2,CALM3,GNB2,GNG3,PPP3R1,PRKCA
PCNXL2	1	0		13_Member	Reactome Gene Sets	R-HSA-451326	Activation of kainate receptors upon glutamate binding	-3.6501	-2.11375	CALM2,CALM3,GNB2,GNG3
HLA-A	0	1		13_Member	KEGG Pathway	hsa05032	Morphine addiction	-3.57448	-1.98367	GNAS,GNB2,GNG3,KCNJ6,PRKACB,PRKCA,PDE10A
PGRMC1	0	1		13_Member	Reactome Gene Sets	R-HSA-8939211	ESR-mediated signaling	-3.56528	-2.04185	CALM2,CALM3,CTSD,GNB2,GNG3,HSPB1,HSP90AA1,JUND,POLR2L
UQCRH	0	1		13_Member	KEGG Pathway	hsa05163	Human cytomegalovirus infection	-3.52242	-2.0132	ATF4,CALM2,CALM3,GNAS,GNB2,GNG3,HLA-A,PPP3R1,PRKACB
NYAP2	1	0		13_Member	KEGG Pathway	hsa04371	Apelin signaling pathway	-3.44536	-1.95885	CALM2,CALM3,GNB2,GNG3,PRKACB,SPP1,MAP1LC3B
CACNA2D3	1	0		13_Member	Reactome Gene Sets	R-HSA-418597	G alpha (z) signalling events	-3.29497	-1.75506	GNAS,GNB2,GNG3,PRKCA,RGS4
GDI1	0	1		13_Member	Reactome Gene Sets	R-HSA-9006931	Signaling by Nuclear Receptors	-3.24835	-1.79632	CALM2,CALM3,CTSD,GNB2,GNG3,HSPB1,HSP90AA1,JUND,POLR2L,SCD
EBF1	1	0		13_Member	Reactome Gene Sets	R-HSA-392851	Prostacyclin signalling through prostacyclin receptor	-3.14669	-1.71591	GNAS,GNB2,GNG3
TMEM35	0	1		13_Member	WikiPathways	WP4223	Ras signaling	-2.97017	-1.51146	CALM2,CALM3,GNB2,GNG3,PRKACB,PRKCA,GAB2,PAK5,KSR2
TUBB4A	0	1		13_Member	Reactome Gene Sets	R-HSA-388396	GPCR downstream signalling	-2.8447	-1.41159	CALM2,CALM3,CHRM5,GNAS,GNB2,GNG3,PPP2CA,PPP2CB,PPP2R1A,PPP3R1,PRKACB,PRKAR1A,PRKCA,RGS4,RGS7,TAC1,KALRN,PDE10A,TIAM2
YWHAH	0	1		13_Member	WikiPathways	WP35	G protein signaling pathways	-2.78731	-1.36621	GNAS,GNB2,GNG3,PRKACB,PRKAR1A,PRKCA
RTN3	0	1		13_Member	KEGG Pathway	hsa05034	Alcoholism	-2.67821	-1.33894	ATF4,CALM2,CALM3,GNAS,GNB2,GNG3,PRKACB
KALRN	1	0		13_Member	Reactome Gene Sets	R-HSA-420092	Glucagon-type ligand receptors	-2.4383	-1.14123	GNAS,GNB2,GNG3
SUMO3	0	1		13_Member	Reactome Gene Sets	R-HSA-418555	G alpha (s) signalling events	-2.40695	-1.11526	GNAS,GNB2,GNG3,PRKACB,PRKAR1A,PDE10A
GNG3	0	1		13_Member	KEGG Pathway	hsa05200	Pathways in cancer	-2.32199	-1.04862	CALM2,CALM3,CTBP1,GNAS,GNB2,GNG3,HSP90AA1,MGST3,PRKACB,SKP1,ELOB,RBX1
MORF4L2	0	1		13_Member	Reactome Gene Sets	R-HSA-372790	Signaling by GPCR	-2.315	-0.971013	CALM2,CALM3,CHRM5,GNAS,GNB2,GNG3,PPP2CA,PPP2CB,PPP2R1A,PPP3R1,PRKACB,PRKAR1A,PRKCA,RGS4,RGS7,TAC1,KALRN,PDE10A,TIAM2
PVALB	0	1		13_Member	KEGG Pathway	hsa04926	Relaxin signaling pathway	-2.11969	-0.882497	ATF4,GNAS,GNB2,GNG3,PRKACB
CLEC16A	1	0		14_Summary	GO Biological Processes	GO:0050804	modulation of chemical synaptic transmission	-10.2305	-7.98689	ACHE,ARF1,ATF4,CALB2,GRIA1,GRIA3,GRID1,GUCY1B1,HMGCR,KCNQ3,MAP1B,PPP3R1,PRNP,RGS4,SNAP25,SNCA,SNCG,STXBP1,SYN1,UBE3A,YWHAG,YWHAH,SYN3,NTNG1,SV2C,FBXO2,LRFN2,LRRC4C,CLSTN2
FGF12	1	0		14_Member	GO Biological Processes	GO:0050804	modulation of chemical synaptic transmission	-10.2305	-7.98689	ACHE,ARF1,ATF4,CALB2,GRIA1,GRIA3,GRID1,GUCY1B1,HMGCR,KCNQ3,MAP1B,PPP3R1,PRNP,RGS4,SNAP25,SNCA,SNCG,STXBP1,SYN1,UBE3A,YWHAG,YWHAH,SYN3,NTNG1,SV2C,FBXO2,LRFN2,LRRC4C,CLSTN2
PRNP	0	1		14_Member	GO Biological Processes	GO:0099177	regulation of trans-synaptic signaling	-10.2095	-7.96925	ACHE,ARF1,ATF4,CALB2,GRIA1,GRIA3,GRID1,GUCY1B1,HMGCR,KCNQ3,MAP1B,PPP3R1,PRNP,RGS4,SNAP25,SNCA,SNCG,STXBP1,SYN1,UBE3A,YWHAG,YWHAH,SYN3,NTNG1,SV2C,FBXO2,LRFN2,LRRC4C,CLSTN2
PRDX1	0	1		14_Member	GO Biological Processes	GO:0048167	regulation of synaptic plasticity	-6.00377	-4.06626	ARF1,ATF4,CALB2,HMGCR,MAP1B,PRNP,SNAP25,SNCA,STXBP1,UBE3A,YWHAG,YWHAH
SPRED2	1	0		15_Summary	Reactome Gene Sets	R-HSA-199991	Membrane Trafficking	-10.0726	-7.8391	ACTB,ACTG1,BIN1,ANK1,ARF1,CALM2,CALM3,FTH1,FTL,GDI1,GRIA1,HSPA8,KIF3C,NSF,RPS27A,TUBB2A,UBA52,UBB,YWHAG,YWHAH,CLTCL1,DYNLL1,GBF1,RAB11A,ARPC3,TUBB4A,KIF3A,KIF26B,SPTBN4,SCOC,MAP1LC3B,DYNLL2,CNIH3,HSP90AA1,SKP1,DYNLT3,TXN,DYNLRB1,MYL12B,TUBB,CANX,RNF103,DHDDS,CTSD,MAFG,PRKACB,PRKAR1A
FAU	0	1		15_Member	Reactome Gene Sets	R-HSA-199991	Membrane Trafficking	-10.0726	-7.8391	ACTB,ACTG1,BIN1,ANK1,ARF1,CALM2,CALM3,FTH1,FTL,GDI1,GRIA1,HSPA8,KIF3C,NSF,RPS27A,TUBB2A,UBA52,UBB,YWHAG,YWHAH,CLTCL1,DYNLL1,GBF1,RAB11A,ARPC3,TUBB4A,KIF3A,KIF26B,SPTBN4,SCOC,MAP1LC3B,DYNLL2,CNIH3
FMNL2	1	0		15_Member	Reactome Gene Sets	R-HSA-5653656	Vesicle-mediated transport	-10.0191	-7.78897	ACTB,ACTG1,BIN1,ANK1,ARF1,CALM2,CALM3,FTH1,FTL,GDI1,GRIA1,HSPA8,HSP90AA1,KIF3C,NSF,RPS27A,TUBB2A,UBA52,UBB,YWHAG,YWHAH,CLTCL1,DYNLL1,GBF1,RAB11A,ARPC3,TUBB4A,KIF3A,KIF26B,SPTBN4,SCOC,MAP1LC3B,DYNLL2,CNIH3
PTPRJ	1	0		15_Member	KEGG Pathway	hsa05132	Salmonella infection	-7.77379	-5.67729	ACTB,ACTG1,ARF1,HSP90AA1,SKP1,DYNLT3,TUBB2A,TXN,DYNLL1,ARPC3,TUBB4A,DYNLRB1,MYL12B,DYNLL2,TUBB
CNIH3	1	0		15_Member	KEGG Pathway	hsa04814	Motor proteins	-6.48138	-4.48804	ACTB,ACTG1,KIF3C,DYNLT3,TUBB2A,DYNLL1,TUBB4A,KIF3A,DYNLRB1,MYL12B,DYNLL2,TUBB
UPK3B	1	0		15_Member	Reactome Gene Sets	R-HSA-5620924	Intraflagellar transport	-6.13447	-4.18322	KIF3C,TUBB2A,DYNLL1,TUBB4A,KIF3A,DYNLRB1,DYNLL2
GRIA1	1	0		15_Member	Reactome Gene Sets	R-HSA-446203	Asparagine N-linked glycosylation	-5.88636	-3.93161	ANK1,ARF1,CANX,GRIA1,NSF,RPS27A,TUBB2A,UBA52,UBB,RNF103,DYNLL1,GBF1,TUBB4A,SPTBN4,DHDDS,DYNLL2,CNIH3
TRPC5	1	0		15_Member	Reactome Gene Sets	R-HSA-2132295	MHC class II antigen presentation	-5.58183	-3.69528	ARF1,CANX,CTSD,KIF3C,TUBB2A,DYNLL1,TUBB4A,KIF3A,DYNLL2
MGST3	0	1		15_Member	Reactome Gene Sets	R-HSA-199977	ER to Golgi Anterograde Transport	-4.99335	-3.16848	ANK1,ARF1,GRIA1,NSF,TUBB2A,DYNLL1,GBF1,TUBB4A,SPTBN4,DYNLL2,CNIH3
COX7C	0	1		15_Member	Reactome Gene Sets	R-HSA-6807878	COPI-mediated anterograde transport	-4.95469	-3.14127	ANK1,ARF1,NSF,TUBB2A,DYNLL1,GBF1,TUBB4A,SPTBN4,DYNLL2
MTCH1	0	1		15_Member	Reactome Gene Sets	R-HSA-8856688	Golgi-to-ER retrograde transport	-4.78522	-2.98954	ARF1,KIF3C,NSF,TUBB2A,DYNLL1,GBF1,TUBB4A,KIF3A,KIF26B,DYNLL2
SDCBP	0	1		15_Member	Reactome Gene Sets	R-HSA-948021	Transport to the Golgi and subsequent modification	-4.25463	-2.54367	ANK1,ARF1,GRIA1,NSF,TUBB2A,DYNLL1,GBF1,TUBB4A,SPTBN4,DYNLL2,CNIH3
TSPYL4	0	1		15_Member	Reactome Gene Sets	R-HSA-6811434	COPI-dependent Golgi-to-ER retrograde traffic	-4.16061	-2.46734	ARF1,KIF3C,NSF,TUBB2A,GBF1,TUBB4A,KIF3A,KIF26B
GNAS	0	1		15_Member	Reactome Gene Sets	R-HSA-6811442	Intra-Golgi and retrograde Golgi-to-ER traffic	-3.91344	-2.26583	ARF1,KIF3C,NSF,TUBB2A,DYNLL1,GBF1,TUBB4A,KIF3A,KIF26B,SCOC,DYNLL2
PCBP1	0	1		15_Member	Reactome Gene Sets	R-HSA-983231	Factors involved in megakaryocyte development and platelet production	-3.69579	-2.14283	ACTB,KIF3C,MAFG,PRKACB,PRKAR1A,TUBB2A,TUBB4A,KIF3A
KCNB2	1	0		15_Member	Reactome Gene Sets	R-HSA-983189	Kinesins	-2.88263	-1.44314	KIF3C,TUBB2A,TUBB4A,KIF3A,KIF26B
COX8A	0	1		16_Summary	Reactome Gene Sets	R-HSA-195253	Degradation of beta-catenin by the destruction complex	-9.42939	-7.2522	TLE5,CTBP1,PPP2CA,PPP2CB,PPP2R1A,PSMB4,RPS27A,SKP1,UBA52,UBB,RBX1,GNAS,PRKACB,PRKAR1A,TUBB2A,TUBB4A,KIF3A,ARF1,CALM2,CALM3,CANX,CTSD,HLA-A,KIF3C,PPIA,PPP3R1,ELOB,UBE3A,DYNLL1,FBXO2,UNKL,DYNLL2,CTBP2,GNB2,GNG3,PRKCA,HECW1,SOX6,CHD8,ACTB,ACTG1,CLCN6,HSP90AA1,LMNA,PEBP1,POLR2L,GAB2,SPRED2,KSR2,ATF4,MAFG,PRDX1,MAP1LC3B,HSPB1,KALRN,SPTBN4,CFL1,SDC1,SNAP25,SOD1,TOLLIP,PYGL,RNF103,SDCBP,YWHAG,YWHAH,EIF4…
EBF3	1	0		16_Member	Reactome Gene Sets	R-HSA-195253	Degradation of beta-catenin by the destruction complex	-9.42939	-7.2522	TLE5,CTBP1,PPP2CA,PPP2CB,PPP2R1A,PSMB4,RPS27A,SKP1,UBA52,UBB,RBX1
NDUFB1	0	1		16_Member	Reactome Gene Sets	R-HSA-5610787	Hedgehog 'off' state	-9.09303	-6.92743	GNAS,PRKACB,PRKAR1A,PSMB4,RPS27A,SKP1,TUBB2A,UBA52,UBB,RBX1,TUBB4A,KIF3A
PPP2R1A	0	1		16_Member	Reactome Gene Sets	R-HSA-1280218	Adaptive Immune System	-8.89934	-6.73941	ARF1,CALM2,CALM3,CANX,CTSD,HLA-A,KIF3C,PPIA,PPP2CA,PPP2CB,PPP2R1A,PPP3R1,PRKACB,PSMB4,RPS27A,SKP1,ELOB,TUBB2A,UBA52,UBB,UBE3A,DYNLL1,RBX1,TUBB4A,KIF3A,FBXO2,UNKL,DYNLL2
ATP6V1G1	0	1		16_Member	Reactome Gene Sets	R-HSA-1295596	Spry regulation of FGF signaling	-8.31359	-6.18625	PPP2CA,PPP2CB,PPP2R1A,RPS27A,UBA52,UBB
MT-ND2	0	1		16_Member	Reactome Gene Sets	R-HSA-195721	Signaling by WNT	-8.07298	-5.93773	TLE5,CALM2,CALM3,CTBP1,CTBP2,GNB2,GNG3,PPP2CA,PPP2CB,PPP2R1A,PPP3R1,PRKCA,PSMB4,RPS27A,SKP1,UBA52,UBB,RBX1,HECW1,SOX6,CHD8
C15orf26	0	1		16_Member	Reactome Gene Sets	R-HSA-5663202	Diseases of signal transduction by growth factor receptors and second messengers	-7.99165	-5.86169	ACTB,ACTG1,CALM2,CALM3,CLCN6,CTBP1,CTBP2,HSP90AA1,LMNA,PEBP1,POLR2L,PPP2CA,PPP2CB,PPP2R1A,PRKAR1A,PSMB4,RPS27A,SKP1,UBA52,UBB,GAB2,RBX1,SPRED2,KSR2
SNCG	0	1		16_Member	Reactome Gene Sets	R-HSA-5358351	Signaling by Hedgehog	-7.71678	-5.62941	GNAS,PRKACB,PRKAR1A,PSMB4,RPS27A,SKP1,TUBB2A,UBA52,UBB,RBX1,TUBB4A,KIF3A
YWHAG	0	1		16_Member	Reactome Gene Sets	R-HSA-9708530	Regulation of BACH1 activity	-7.50394	-5.43296	RPS27A,SKP1,UBA52,UBB,RBX1
USMG5	0	1		16_Member	Reactome Gene Sets	R-HSA-9759194	Nuclear events mediated by NFE2L2	-7.23113	-5.18253	ATF4,MAFG,PRDX1,PSMB4,RPS27A,SKP1,UBA52,UBB,RBX1
SH3BGRL3	0	1		16_Member	Reactome Gene Sets	R-HSA-9755511	KEAP1-NFE2L2 pathway	-7.13787	-5.09362	ATF4,MAFG,PRDX1,PSMB4,RPS27A,SKP1,UBA52,UBB,RBX1,MAP1LC3B
LUZP2	1	0		16_Member	Reactome Gene Sets	R-HSA-1168372	Downstream signaling events of B Cell Receptor (BCR)	-7.04205	-5.01057	CALM2,CALM3,PPIA,PPP3R1,PSMB4,RPS27A,SKP1,UBA52,UBB
ISCU	0	1		16_Member	Reactome Gene Sets	R-HSA-5675221	Negative regulation of MAPK pathway	-6.83616	-4.81913	PEBP1,PPP2CA,PPP2CB,PPP2R1A,RPS27A,UBA52,UBB
CTBP1	0	1		16_Member	Reactome Gene Sets	R-HSA-5683057	MAPK family signaling cascades	-6.80492	-4.74527	ACTB,ACTG1,CALM2,CALM3,HSPB1,PEBP1,PPP2CA,PPP2CB,PPP2R1A,PRKACB,PSMB4,RPS27A,UBA52,UBB,KALRN,RBX1,SPTBN4,SPRED2,KSR2
CALB2	0	1		16_Member	Reactome Gene Sets	R-HSA-5654732	Negative regulation of FGFR3 signaling	-6.58504	-4.57804	PPP2CA,PPP2CB,PPP2R1A,RPS27A,UBA52,UBB
RNF103	0	1		16_Member	Reactome Gene Sets	R-HSA-69231	Cyclin D associated events in G1	-6.5597	-4.55664	PPP2CA,PPP2CB,PPP2R1A,RPS27A,SKP1,UBA52,UBB
ATP5E	0	1		16_Member	Reactome Gene Sets	R-HSA-69236	G1 Phase	-6.5597	-4.55664	PPP2CA,PPP2CB,PPP2R1A,RPS27A,SKP1,UBA52,UBB
SLIT2	0	1		16_Member	Reactome Gene Sets	R-HSA-5654733	Negative regulation of FGFR4 signaling	-6.40157	-4.41585	PPP2CA,PPP2CB,PPP2R1A,RPS27A,UBA52,UBB
C2orf80	1	0		16_Member	Reactome Gene Sets	R-HSA-162909	Host Interactions of HIV factors	-6.34048	-4.35852	ARF1,HLA-A,PPIA,PSMB4,RPS27A,SKP1,ELOB,UBA52,UBB,RBX1
PEBP1	0	1		16_Member	Reactome Gene Sets	R-HSA-5654726	Negative regulation of FGFR1 signaling	-6.2311	-4.26926	PPP2CA,PPP2CB,PPP2R1A,RPS27A,UBA52,UBB
LINC00116	0	1		16_Member	Reactome Gene Sets	R-HSA-449147	Signaling by Interleukins	-6.17575	-4.221	ARF1,CANX,CFL1,HSP90AA1,PPIA,PPP2CA,PPP2CB,PPP2R1A,PSMB4,RPS27A,SDC1,SKP1,SNAP25,SOD1,UBA52,UBB,RBX1,TOLLIP
STXBP1	0	1		16_Member	Reactome Gene Sets	R-HSA-5654727	Negative regulation of FGFR2 signaling	-6.15021	-4.19721	PPP2CA,PPP2CB,PPP2R1A,RPS27A,UBA52,UBB
CANX	0	1		16_Member	Reactome Gene Sets	R-HSA-6804757	Regulation of TP53 Degradation	-5.99621	-4.06039	PPP2CA,PPP2CB,PPP2R1A,RPS27A,UBA52,UBB
ATP5I	0	1		16_Member	Reactome Gene Sets	R-HSA-6806003	Regulation of TP53 Expression and Degradation	-5.9228	-3.99457	PPP2CA,PPP2CB,PPP2R1A,RPS27A,UBA52,UBB
ABCC4	1	0		16_Member	Reactome Gene Sets	R-HSA-983705	Signaling by the B Cell Receptor (BCR)	-5.92206	-3.99457	CALM2,CALM3,PPIA,PPP3R1,PSMB4,RPS27A,SKP1,UBA52,UBB
COCH	0	1		16_Member	Reactome Gene Sets	R-HSA-8982491	Glycogen metabolism	-5.81878	-3.87446	CALM2,CALM3,PYGL,RPS27A,UBA52,UBB
TTTY14	0	1		16_Member	Reactome Gene Sets	R-HSA-5610780	Degradation of GLI1 by the proteasome	-5.81677	-3.89583	PRKACB,PSMB4,RPS27A,SKP1,UBA52,UBB,RBX1
COX4I1	0	1		16_Member	Reactome Gene Sets	R-HSA-5610783	Degradation of GLI2 by the proteasome	-5.81677	-3.89583	PRKACB,PSMB4,RPS27A,SKP1,UBA52,UBB,RBX1
BIN1	0	1		16_Member	Reactome Gene Sets	R-HSA-5610785	GLI3 is processed to GLI3R by the proteasome	-5.81677	-3.89583	PRKACB,PSMB4,RPS27A,SKP1,UBA52,UBB,RBX1
BDH1	1	0		16_Member	Reactome Gene Sets	R-HSA-5654741	Signaling by FGFR3	-5.71531	-3.80722	PPP2CA,PPP2CB,PPP2R1A,RPS27A,UBA52,UBB
EIF3A	1	0		16_Member	Reactome Gene Sets	R-HSA-5673001	RAF/MAP kinase cascade	-5.69651	-3.77067	ACTB,ACTG1,CALM2,CALM3,PEBP1,PPP2CA,PPP2CB,PPP2R1A,PSMB4,RPS27A,UBA52,UBB,RBX1,SPTBN4,SPRED2,KSR2
ATPIF1	0	1		16_Member	Reactome Gene Sets	R-HSA-5654743	Signaling by FGFR4	-5.65002	-3.75436	PPP2CA,PPP2CB,PPP2R1A,RPS27A,UBA52,UBB
ZDHHC11	1	0		16_Member	Reactome Gene Sets	R-HSA-450294	MAP kinase activation	-5.62427	-3.73019	PPP2CA,PPP2CB,PPP2R1A,RPS27A,SKP1,UBA52,UBB
CHCHD2	0	1		16_Member	Reactome Gene Sets	R-HSA-9664873	Pexophagy	-5.61982	-3.73019	RPS27A,UBA52,UBB,MAP1LC3B
ENOX1	1	0		16_Member	Reactome Gene Sets	R-HSA-5684996	MAPK1/MAPK3 signaling	-5.57761	-3.67265	ACTB,ACTG1,CALM2,CALM3,PEBP1,PPP2CA,PPP2CB,PPP2R1A,PSMB4,RPS27A,UBA52,UBB,RBX1,SPTBN4,SPRED2,KSR2
LDHA	0	1		16_Member	Reactome Gene Sets	R-HSA-9683683	Maturation of protein E	-5.48549	-3.62659	RPS27A,UBA52,UBB
GPR161	1	0		16_Member	Reactome Gene Sets	R-HSA-9694493	Maturation of protein E	-5.48549	-3.62659	RPS27A,UBA52,UBB
COX7A2L	0	1		16_Member	Reactome Gene Sets	R-HSA-901042	Calnexin/calreticulin cycle	-5.40073	-3.56382	CANX,RPS27A,UBA52,UBB,RNF103
RBX1	0	1		16_Member	Reactome Gene Sets	R-HSA-9648002	RAS processing	-5.31513	-3.49013	CALM2,CALM3,RPS27A,UBA52,UBB
MROH8	1	0		16_Member	Reactome Gene Sets	R-HSA-5607764	CLEC7A (Dectin-1) signaling	-5.27875	-3.46278	CALM2,CALM3,PPP3R1,PSMB4,RPS27A,SKP1,UBA52,UBB
CKB	0	1		16_Member	Reactome Gene Sets	R-HSA-448424	Interleukin-17 signaling	-5.2771	-3.46241	PPP2CA,PPP2CB,PPP2R1A,RPS27A,SKP1,UBA52,UBB
TAC1	0	1		16_Member	Reactome Gene Sets	R-HSA-5654736	Signaling by FGFR1	-5.2734	-3.41191	PPP2CA,PPP2CB,PPP2R1A,RPS27A,UBA52,UBB,SPRED2
FAM19A1	1	0		16_Member	Reactome Gene Sets	R-HSA-5654738	Signaling by FGFR2	-5.2368	-3.42465	POLR2L,PPP2CA,PPP2CB,PPP2R1A,RPS27A,UBA52,UBB
NTM	1	0		16_Member	Reactome Gene Sets	R-HSA-5357801	Programmed Cell Death	-5.20825	-3.39988	HSP90AA1,PPP3R1,PSMB4,RPS27A,SDCBP,UBA52,UBB,YWHAG,YWHAH,DYNLL1,DYNLL2
RPL27	0	1		16_Member	Reactome Gene Sets	R-HSA-1280215	Cytokine Signaling in Immune system	-5.15399	-3.35061	ARF1,CANX,CFL1,EIF4A2,HLA-A,HSP90AA1,PPIA,PPP2CA,PPP2CB,PPP2R1A,PSMB4,RPS27A,SDC1,SKP1,SNAP25,SOD1,ELOB,UBA52,UBB,RBX1,TOLLIP
CHD5	0	1		16_Member	Reactome Gene Sets	R-HSA-5621481	C-type lectin receptors (CLRs)	-5.07003	-3.28369	CALM2,CALM3,PPP3R1,PRKACB,PSMB4,RPS27A,SKP1,UBA52,UBB
KIF26B	1	0		16_Member	Reactome Gene Sets	R-HSA-9762114	GSK3B and BTRC:CUL1-mediated-degradation of NFE2L2	-5.03178	-3.25371	PSMB4,RPS27A,SKP1,UBA52,UBB,RBX1
ITM2B	0	1		16_Member	Reactome Gene Sets	R-HSA-9613829	Chaperone Mediated Autophagy	-4.98054	-3.16073	HSPA8,HSP90AA1,RPS27A,UBA52,UBB
ME3	1	0		16_Member	Reactome Gene Sets	R-HSA-3858494	Beta-catenin independent WNT signaling	-4.97249	-3.20483	CALM2,CALM3,GNB2,GNG3,PPP3R1,PSMB4,RPS27A,UBA52,UBB
MDH1	0	1		16_Member	Reactome Gene Sets	R-HSA-180585	Vif-mediated degradation of APOBEC3G	-4.93529	-3.174	PSMB4,RPS27A,ELOB,UBA52,UBB,RBX1
UBL5	0	1		16_Member	Reactome Gene Sets	R-HSA-8854050	FBXL7 down-regulates AURKA during mitotic entry and in early mitosis	-4.93529	-3.174	PSMB4,RPS27A,SKP1,UBA52,UBB,RBX1
MT-ND5	0	1		16_Member	Reactome Gene Sets	R-HSA-9604323	Negative regulation of NOTCH4 signaling	-4.93529	-3.174	PSMB4,RPS27A,SKP1,UBA52,UBB,RBX1
RPL15	0	1		16_Member	Reactome Gene Sets	R-HSA-5213460	RIPK1-mediated regulated necrosis	-4.93486	-3.174	HSP90AA1,RPS27A,SDCBP,UBA52,UBB
STMN3	0	1		16_Member	Reactome Gene Sets	R-HSA-5675482	Regulation of necroptotic cell death	-4.93486	-3.174	HSP90AA1,RPS27A,SDCBP,UBA52,UBB
SERINC3	0	1		16_Member	Reactome Gene Sets	R-HSA-175474	Assembly Of The HIV Virion	-4.89439	-3.13689	PPIA,RPS27A,UBA52,UBB
COL19A1	1	0		16_Member	Reactome Gene Sets	R-HSA-5684264	MAP3K8 (TPL2)-dependent MAPK1/3 activation	-4.89439	-3.13689	RPS27A,SKP1,UBA52,UBB
LDHB	0	1		16_Member	Reactome Gene Sets	R-HSA-162906	HIV Infection	-4.87625	-3.12098	ARF1,HLA-A,POLR2L,PPIA,PSMB4,RPS27A,SKP1,ELOB,UBA52,UBB,RBX1
RPLP2	0	1		16_Member	KEGG Pathway	hsa05167	Kaposi sarcoma-associated herpesvirus infection	-4.77888	-3.03241	CALM2,CALM3,GNB2,GNG3,HLA-A,PPP3R1,RPS27A,UBA52,UBB,MAP1LC3B
HSPB1	0	1		16_Member	Reactome Gene Sets	R-HSA-532668	N-glycan trimming in the ER and Calnexin/Calreticulin cycle	-4.73749	-2.99211	CANX,RPS27A,UBA52,UBB,RNF103
TXN	0	1		16_Member	Reactome Gene Sets	R-HSA-190236	Signaling by FGFR	-4.73079	-2.98648	POLR2L,PPP2CA,PPP2CB,PPP2R1A,RPS27A,UBA52,UBB
CFL1	0	1		16_Member	Reactome Gene Sets	R-HSA-3769402	Deactivation of the beta-catenin transactivating complex	-4.64599	-2.87141	CTBP1,RPS27A,UBA52,UBB,SOX6,CHD8
ZBTB20	0	1		16_Member	KEGG Pathway	hsa05131	Shigellosis	-4.60678	-2.87738	ACTB,ACTG1,ARF1,RPS27A,SKP1,UBA52,UBB,RBX1,ARPC3,MAP1LC3B,MYL12B
				16_Member	Reactome Gene Sets	R-HSA-1236382	Constitutive Signaling by Ligand-Responsive EGFR Cancer Variants	-4.57575	-2.85051	HSP90AA1,RPS27A,UBA52,UBB
				16_Member	Reactome Gene Sets	R-HSA-5637815	Signaling by Ligand-Responsive EGFR Variants in Cancer	-4.57575	-2.85051	HSP90AA1,RPS27A,UBA52,UBB
				16_Member	Reactome Gene Sets	R-HSA-5696394	DNA Damage Recognition in GG-NER	-4.55824	-2.83816	ACTB,RPS27A,UBA52,UBB,RBX1
				16_Member	Reactome Gene Sets	R-HSA-9637628	Modulation by Mtb of host immune system	-4.5526	-2.8366	RPS27A,UBA52,UBB
				16_Member	Reactome Gene Sets	R-HSA-9706377	FLT3 signaling by CBL mutants	-4.5526	-2.8366	RPS27A,UBA52,UBB
				16_Member	Reactome Gene Sets	R-HSA-69206	G1/S Transition	-4.45169	-2.74373	PPP2CA,PPP2CB,PPP2R1A,PSMB4,RPS27A,SKP1,UBA52,UBB
				16_Member	Reactome Gene Sets	R-HSA-9692916	SARS-CoV-1 activates/modulates innate immune responses	-4.44733	-2.74235	PCBP2,PPIA,RPS27A,UBA52,UBB
				16_Member	Reactome Gene Sets	R-HSA-1234176	Oxygen-dependent proline hydroxylation of Hypoxia-inducible Factor Alpha	-4.42998	-2.72697	PSMB4,RPS27A,ELOB,UBA52,UBB,RBX1
				16_Member	Reactome Gene Sets	R-HSA-168142	Toll Like Receptor 10 (TLR10) Cascade	-4.42336	-2.72622	PPP2CA,PPP2CB,PPP2R1A,RPS27A,SKP1,UBA52,UBB
				16_Member	Reactome Gene Sets	R-HSA-168176	Toll Like Receptor 5 (TLR5) Cascade	-4.42336	-2.72622	PPP2CA,PPP2CB,PPP2R1A,RPS27A,SKP1,UBA52,UBB
				16_Member	Reactome Gene Sets	R-HSA-975871	MyD88 cascade initiated on plasma membrane	-4.42336	-2.72622	PPP2CA,PPP2CB,PPP2R1A,RPS27A,SKP1,UBA52,UBB
				16_Member	Reactome Gene Sets	R-HSA-901032	ER Quality Control Compartment (ERQC)	-4.3935	-2.70129	RPS27A,UBA52,UBB,RNF103
				16_Member	Reactome Gene Sets	R-HSA-2454202	Fc epsilon receptor (FCERI) signaling	-4.38139	-2.69136	CALM2,CALM3,PPP3R1,PSMB4,RPS27A,SKP1,UBA52,UBB
				16_Member	Reactome Gene Sets	R-HSA-9006925	Intracellular signaling by second messengers	-4.3755	-2.68702	CALM2,CALM3,ATN1,PPP2CA,PPP2CB,PPP2R1A,PRKACB,PRKAR1A,PSMB4,RPS27A,UBA52,UBB
				16_Member	Reactome Gene Sets	R-HSA-9706369	Negative regulation of FLT3	-4.36877	-2.63832	PTPRJ,RPS27A,UBA52,UBB
				16_Member	Reactome Gene Sets	R-HSA-109581	Apoptosis	-4.36274	-2.63483	BMX,LMNA,PPP3R1,PSMB4,RPS27A,UBA52,UBB,YWHAG,YWHAH,DYNLL1,DYNLL2
				16_Member	Reactome Gene Sets	R-HSA-5205685	PINK1-PRKN Mediated Mitophagy	-4.30957	-2.63422	RPS27A,UBA52,UBB,MAP1LC3B
				16_Member	Reactome Gene Sets	R-HSA-5696395	Formation of Incision Complex in GG-NER	-4.29212	-2.61953	RPS27A,SUMO3,UBA52,UBB,RBX1
				16_Member	Reactome Gene Sets	R-HSA-9674555	Signaling by CSF3 (G-CSF)	-4.28657	-2.57158	RPS27A,ELOB,UBA52,UBB,GAB2
				16_Member	Reactome Gene Sets	R-HSA-975138	TRAF6 mediated induction of NFkB and MAP kinases upon TLR7/8 or 9 activation	-4.25597	-2.58976	PPP2CA,PPP2CB,PPP2R1A,RPS27A,SKP1,UBA52,UBB
				16_Member	Reactome Gene Sets	R-HSA-68949	Orc1 removal from chromatin	-4.24939	-2.58589	PSMB4,RPS27A,SKP1,UBA52,UBB,RBX1
				16_Member	Reactome Gene Sets	R-HSA-9637690	Response of Mtb to phagocytosis	-4.22982	-2.57103	ENO1,RPS27A,UBA52,UBB
				16_Member	Reactome Gene Sets	R-HSA-975155	MyD88 dependent cascade initiated on endosome	-4.22917	-2.57103	PPP2CA,PPP2CB,PPP2R1A,RPS27A,SKP1,UBA52,UBB
				16_Member	Reactome Gene Sets	R-HSA-168164	Toll Like Receptor 3 (TLR3) Cascade	-4.20267	-2.54806	PPP2CA,PPP2CB,PPP2R1A,RPS27A,SKP1,UBA52,UBB
				16_Member	Reactome Gene Sets	R-HSA-168181	Toll Like Receptor 7/8 (TLR7/8) Cascade	-4.20267	-2.54806	PPP2CA,PPP2CB,PPP2R1A,RPS27A,SKP1,UBA52,UBB
				16_Member	KEGG Pathway	hsa04120	Ubiquitin mediated proteolysis	-4.20266	-2.54806	RPS27A,SKP1,ELOB,UBA52,UBB,UBE3A,RBX1,FBXO2
				16_Member	Reactome Gene Sets	R-HSA-8939902	Regulation of RUNX2 expression and activity	-4.18117	-2.53344	PSMB4,RPS27A,SKP1,UBA52,UBB,RBX1
				16_Member	Reactome Gene Sets	R-HSA-1253288	Downregulation of ERBB4 signaling	-4.17846	-2.53344	RPS27A,UBA52,UBB
				16_Member	Reactome Gene Sets	R-HSA-3785653	Myoclonic epilepsy of Lafora	-4.17846	-2.53344	RPS27A,UBA52,UBB
				16_Member	Reactome Gene Sets	R-HSA-8849469	PTK6 Regulates RTKs and Their Effectors AKT1 and DOK1	-4.17846	-2.53344	RPS27A,UBA52,UBB
				16_Member	Reactome Gene Sets	R-HSA-8876493	InlA-mediated entry of Listeria monocytogenes into host cells	-4.17846	-2.53344	RPS27A,UBA52,UBB
				16_Member	Reactome Gene Sets	R-HSA-8948747	Regulation of PTEN localization	-4.17846	-2.53344	RPS27A,UBA52,UBB
				16_Member	Reactome Gene Sets	R-HSA-9636383	Prevention of phagosomal-lysosomal fusion	-4.17846	-2.53344	RPS27A,UBA52,UBB
				16_Member	Reactome Gene Sets	R-HSA-168138	Toll Like Receptor 9 (TLR9) Cascade	-4.12491	-2.48418	PPP2CA,PPP2CB,PPP2R1A,RPS27A,SKP1,UBA52,UBB
				16_Member	Reactome Gene Sets	R-HSA-1234174	Cellular response to hypoxia	-4.11505	-2.47518	PSMB4,RPS27A,ELOB,UBA52,UBB,RBX1
				16_Member	Reactome Gene Sets	R-HSA-1643713	Signaling by EGFR in Cancer	-4.08134	-2.4499	HSP90AA1,RPS27A,UBA52,UBB
				16_Member	Reactome Gene Sets	R-HSA-9705462	Inactivation of CSF3 (G-CSF) signaling	-4.08134	-2.4499	RPS27A,ELOB,UBA52,UBB
				16_Member	Reactome Gene Sets	R-HSA-166166	MyD88-independent TLR4 cascade	-4.07445	-2.44467	PPP2CA,PPP2CB,PPP2R1A,RPS27A,SKP1,UBA52,UBB
				16_Member	Reactome Gene Sets	R-HSA-937061	TRIF(TICAM1)-mediated TLR4 signaling	-4.07445	-2.44467	PPP2CA,PPP2CB,PPP2R1A,RPS27A,SKP1,UBA52,UBB
				16_Member	Reactome Gene Sets	R-HSA-2122947	NOTCH1 Intracellular Domain Regulates Transcription	-4.05864	-2.43052	RPS27A,SKP1,UBA52,UBB,RBX1
				16_Member	Reactome Gene Sets	R-HSA-453279	Mitotic G1 phase and G1/S transition	-4.05583	-2.42854	PPP2CA,PPP2CB,PPP2R1A,PSMB4,RPS27A,SKP1,UBA52,UBB
				16_Member	Reactome Gene Sets	R-HSA-5696398	Nucleotide Excision Repair	-4.04962	-2.42563	ACTB,POLR2L,RPS27A,SUMO3,UBA52,UBB,RBX1
				16_Member	Reactome Gene Sets	R-HSA-937042	IRAK2 mediated activation of TAK1 complex	-4.02659	-2.40587	RPS27A,UBA52,UBB
				16_Member	Reactome Gene Sets	R-HSA-201681	TCF dependent signaling in response to WNT	-4.00437	-2.33997	CTBP1,PPP2CA,PPP2CB,PPP2R1A,PSMB4,RPS27A,UBA52,UBB,RBX1,HECW1,SOX6,CHD8
				16_Member	Reactome Gene Sets	R-HSA-166058	MyD88:MAL(TIRAP) cascade initiated on plasma membrane	-4.00074	-2.38407	PPP2CA,PPP2CB,PPP2R1A,RPS27A,SKP1,UBA52,UBB
				16_Member	Reactome Gene Sets	R-HSA-168188	Toll Like Receptor TLR6:TLR2 Cascade	-4.00074	-2.38407	PPP2CA,PPP2CB,PPP2R1A,RPS27A,SKP1,UBA52,UBB
				16_Member	Reactome Gene Sets	R-HSA-9020702	Interleukin-1 signaling	-3.95286	-2.34022	PSMB4,RPS27A,SKP1,UBA52,UBB,RBX1,TOLLIP
				16_Member	Reactome Gene Sets	R-HSA-9635486	Infection with Mycobacterium tuberculosis	-3.94559	-2.33613	ENO1,RPS27A,UBA52,UBB
				16_Member	Reactome Gene Sets	R-HSA-168179	Toll Like Receptor TLR1:TLR2 Cascade	-3.92929	-2.32378	PPP2CA,PPP2CB,PPP2R1A,RPS27A,SKP1,UBA52,UBB
				16_Member	Reactome Gene Sets	R-HSA-181438	Toll Like Receptor 2 (TLR2) Cascade	-3.92929	-2.32378	PPP2CA,PPP2CB,PPP2R1A,RPS27A,SKP1,UBA52,UBB
				16_Member	Reactome Gene Sets	R-HSA-450408	AUF1 (hnRNP D0) binds and destabilizes mRNA	-3.92475	-2.27608	HSPA8,HSPB1,PSMB4,RPS27A,UBA52,UBB
				16_Member	Reactome Gene Sets	R-HSA-9013694	Signaling by NOTCH4	-3.89859	-2.29622	PSMB4,RPS27A,SKP1,UBA52,UBB,RBX1
				16_Member	Reactome Gene Sets	R-HSA-9014325	TICAM1,TRAF6-dependent induction of TAK1 complex	-3.89132	-2.29224	RPS27A,UBA52,UBB
				16_Member	Reactome Gene Sets	R-HSA-9645460	Alpha-protein kinase 1 signaling pathway	-3.89132	-2.29224	RPS27A,UBA52,UBB
				16_Member	Reactome Gene Sets	R-HSA-180534	Vpu mediated degradation of CD4	-3.89073	-2.29224	PSMB4,RPS27A,SKP1,UBA52,UBB
				16_Member	Reactome Gene Sets	R-HSA-4641258	Degradation of DVL	-3.88147	-2.24097	PSMB4,RPS27A,UBA52,UBB,RBX1,HECW1
				16_Member	Reactome Gene Sets	R-HSA-2672351	Stimuli-sensing channels	-3.86617	-2.228	CALM2,CALM3,CLCN6,RPS27A,RYR3,TRPC5,UBA52,UBB
				16_Member	Reactome Gene Sets	R-HSA-5696399	Global Genome Nucleotide Excision Repair (GG-NER)	-3.84062	-2.25057	ACTB,RPS27A,SUMO3,UBA52,UBB,RBX1
				16_Member	Reactome Gene Sets	R-HSA-162588	Budding and maturation of HIV virion	-3.82061	-2.23584	PPIA,RPS27A,UBA52,UBB
				16_Member	Reactome Gene Sets	R-HSA-5205647	Mitophagy	-3.82061	-2.23584	RPS27A,UBA52,UBB,MAP1LC3B
				16_Member	Reactome Gene Sets	R-HSA-8863795	Downregulation of ERBB2 signaling	-3.82061	-2.23584	HSP90AA1,RPS27A,UBA52,UBB
				16_Member	Reactome Gene Sets	R-HSA-9683701	Translation of Structural Proteins	-3.82061	-2.23584	CANX,RPS27A,UBA52,UBB
				16_Member	Reactome Gene Sets	R-HSA-5632684	Hedgehog 'on' state	-3.81223	-2.23111	PSMB4,RPS27A,UBA52,UBB,RBX1,KIF3A
				16_Member	Reactome Gene Sets	R-HSA-6781823	Formation of TC-NER Pre-Incision Complex	-3.81214	-2.23111	POLR2L,RPS27A,UBA52,UBB,RBX1
				16_Member	Reactome Gene Sets	R-HSA-9607240	FLT3 Signaling	-3.77899	-2.15664	PTPRJ,RPS27A,UBA52,UBB,GAB2
				16_Member	Reactome Gene Sets	R-HSA-174113	SCF-beta-TrCP mediated degradation of Emi1	-3.77408	-2.2009	PSMB4,RPS27A,SKP1,UBA52,UBB
				16_Member	Reactome Gene Sets	R-HSA-5689877	Josephin domain DUBs	-3.76941	-2.20012	RPS27A,UBA52,UBB
				16_Member	Reactome Gene Sets	R-HSA-9013973	TICAM1-dependent activation of IRF3/IRF7	-3.76941	-2.20012	RPS27A,UBA52,UBB
				16_Member	Reactome Gene Sets	R-HSA-110314	Recognition of DNA damage by PCNA-containing replication complex	-3.76167	-2.19741	RPS27A,UBA52,UBB,RBX1
				16_Member	Reactome Gene Sets	R-HSA-6807004	Negative regulation of MET activity	-3.75524	-2.13614	PTPRJ,RPS27A,UBA52,UBB
				16_Member	KEGG Pathway	hsa04140	Autophagy - animal	-3.74926	-2.18786	CTSD,PPP2CA,PPP2CB,PRKACB,RPS27A,UBA52,UBB,MAP1LC3B
				16_Member	Reactome Gene Sets	R-HSA-5687128	MAPK6/MAPK4 signaling	-3.70241	-2.14736	HSPB1,PRKACB,PSMB4,RPS27A,UBA52,UBB
				16_Member	Reactome Gene Sets	R-HSA-8856828	Clathrin-mediated endocytosis	-3.69965	-2.08459	ACTB,ACTG1,BIN1,HSPA8,RPS27A,UBA52,UBB,CLTCL1,ARPC3
				16_Member	Reactome Gene Sets	R-HSA-450531	Regulation of mRNA stability by proteins that bind AU-rich elements	-3.66469	-2.06232	HSPA8,HSPB1,PRKCA,PSMB4,RPS27A,UBA52,UBB
				16_Member	Reactome Gene Sets	R-HSA-2644602	Signaling by NOTCH1 PEST Domain Mutants in Cancer	-3.6644	-2.11926	RPS27A,SKP1,UBA52,UBB,RBX1
				16_Member	Reactome Gene Sets	R-HSA-2644603	Signaling by NOTCH1 in Cancer	-3.6644	-2.11926	RPS27A,SKP1,UBA52,UBB,RBX1
				16_Member	Reactome Gene Sets	R-HSA-2644606	Constitutive Signaling by NOTCH1 PEST Domain Mutants	-3.6644	-2.11926	RPS27A,SKP1,UBA52,UBB,RBX1
				16_Member	Reactome Gene Sets	R-HSA-2894858	Signaling by NOTCH1 HD+PEST Domain Mutants in Cancer	-3.6644	-2.11926	RPS27A,SKP1,UBA52,UBB,RBX1
				16_Member	Reactome Gene Sets	R-HSA-2894862	Constitutive Signaling by NOTCH1 HD+PEST Domain Mutants	-3.6644	-2.11926	RPS27A,SKP1,UBA52,UBB,RBX1
				16_Member	Reactome Gene Sets	R-HSA-1358803	Downregulation of ERBB2:ERBB3 signaling	-3.6585	-2.11926	RPS27A,UBA52,UBB
				16_Member	Reactome Gene Sets	R-HSA-209543	p75NTR recruits signalling complexes	-3.6585	-2.11926	RPS27A,UBA52,UBB
				16_Member	Reactome Gene Sets	R-HSA-209560	NF-kB is activated and signals survival	-3.6585	-2.11926	RPS27A,UBA52,UBB
				16_Member	Reactome Gene Sets	R-HSA-9637687	Suppression of phagosomal maturation	-3.6585	-2.11926	RPS27A,UBA52,UBB
				16_Member	Reactome Gene Sets	R-HSA-5676590	NIK-->noncanonical NF-kB signaling	-3.62926	-2.0954	PSMB4,RPS27A,SKP1,UBA52,UBB
				16_Member	Reactome Gene Sets	R-HSA-69052	Switching of origins to a post-replicative state	-3.62373	-2.09171	PSMB4,RPS27A,SKP1,UBA52,UBB,RBX1
				16_Member	Reactome Gene Sets	R-HSA-187577	SCF(Skp2)-mediated degradation of p27/p21	-3.5948	-2.06886	PSMB4,RPS27A,SKP1,UBA52,UBB
				16_Member	Reactome Gene Sets	R-HSA-5218859	Regulated Necrosis	-3.5948	-2.06886	HSP90AA1,RPS27A,SDCBP,UBA52,UBB
				16_Member	Reactome Gene Sets	R-HSA-5607761	Dectin-1 mediated noncanonical NF-kB signaling	-3.5948	-2.06886	PSMB4,RPS27A,SKP1,UBA52,UBB
				16_Member	Reactome Gene Sets	R-HSA-174490	Membrane binding and targetting of GAG proteins	-3.55679	-2.04185	RPS27A,UBA52,UBB
				16_Member	Reactome Gene Sets	R-HSA-174495	Synthesis And Processing Of GAG, GAGPOL Polyproteins	-3.55679	-2.04185	RPS27A,UBA52,UBB
				16_Member	Reactome Gene Sets	R-HSA-3322077	Glycogen synthesis	-3.55679	-2.04185	RPS27A,UBA52,UBB
				16_Member	Reactome Gene Sets	R-HSA-975110	TRAF6 mediated IRF7 activation in TLR7/8 or 9 signaling	-3.55679	-2.04185	RPS27A,UBA52,UBB
				16_Member	Reactome Gene Sets	R-HSA-983169	Class I MHC mediated antigen processing & presentation	-3.53806	-2.02567	CANX,HLA-A,PSMB4,RPS27A,SKP1,ELOB,UBA52,UBB,UBE3A,RBX1,FBXO2,UNKL
				16_Member	Reactome Gene Sets	R-HSA-936440	Negative regulators of DDX58/IFIH1 signaling	-3.49654	-1.99045	PCBP2,RPS27A,UBA52,UBB
				16_Member	Reactome Gene Sets	R-HSA-2691230	Signaling by NOTCH1 HD Domain Mutants in Cancer	-3.46291	-1.9734	RPS27A,UBA52,UBB
				16_Member	Reactome Gene Sets	R-HSA-2691232	Constitutive Signaling by NOTCH1 HD Domain Mutants	-3.46291	-1.9734	RPS27A,UBA52,UBB
				16_Member	Reactome Gene Sets	R-HSA-3134975	Regulation of innate immune responses to cytosolic DNA	-3.46291	-1.9734	RPS27A,UBA52,UBB
				16_Member	Reactome Gene Sets	R-HSA-8875360	InlB-mediated entry of Listeria monocytogenes into host cell	-3.46291	-1.9734	RPS27A,UBA52,UBB
				16_Member	Reactome Gene Sets	R-HSA-937039	IRAK1 recruits IKK complex	-3.46291	-1.9734	RPS27A,UBA52,UBB
				16_Member	Reactome Gene Sets	R-HSA-975144	IRAK1 recruits IKK complex upon TLR7/8 or 9 stimulation	-3.46291	-1.9734	RPS27A,UBA52,UBB
				16_Member	Reactome Gene Sets	R-HSA-5658442	Regulation of RAS by GAPs	-3.45714	-1.88494	PSMB4,RPS27A,UBA52,UBB,RBX1,SPRED2
				16_Member	Reactome Gene Sets	R-HSA-6782210	Gap-filling DNA repair synthesis and ligation in TC-NER	-3.43173	-1.94701	POLR2L,RPS27A,UBA52,UBB,RBX1
				16_Member	Reactome Gene Sets	R-HSA-6782135	Dual incision in TC-NER	-3.40083	-1.92437	POLR2L,RPS27A,UBA52,UBB,RBX1
				16_Member	Reactome Gene Sets	R-HSA-110312	Translesion synthesis by REV1	-3.37576	-1.90741	RPS27A,UBA52,UBB
				16_Member	Reactome Gene Sets	R-HSA-193639	p75NTR signals via NF-kB	-3.37576	-1.90741	RPS27A,UBA52,UBB
				16_Member	Reactome Gene Sets	R-HSA-205043	NRIF signals cell death from the nucleus	-3.37576	-1.90741	RPS27A,UBA52,UBB
				16_Member	Reactome Gene Sets	R-HSA-2173791	TGF-beta receptor signaling in EMT (epithelial to mesenchymal transition)	-3.37576	-1.90741	RPS27A,UBA52,UBB
				16_Member	Reactome Gene Sets	R-HSA-3229121	Glycogen storage diseases	-3.37576	-1.90741	RPS27A,UBA52,UBB
				16_Member	Reactome Gene Sets	R-HSA-8866427	VLDLR internalisation and degradation	-3.37576	-1.90741	RPS27A,UBA52,UBB
				16_Member	Reactome Gene Sets	R-HSA-975163	IRAK2 mediated activation of TAK1 complex upon TLR7/8 or 9 stimulation	-3.37576	-1.90741	RPS27A,UBA52,UBB
				16_Member	Reactome Gene Sets	R-HSA-1169091	Activation of NF-kappaB in B cells	-3.37046	-1.90326	PSMB4,RPS27A,SKP1,UBA52,UBB
				16_Member	Reactome Gene Sets	R-HSA-166016	Toll Like Receptor 4 (TLR4) Cascade	-3.31688	-1.85592	PPP2CA,PPP2CB,PPP2R1A,RPS27A,SKP1,UBA52,UBB
				16_Member	Reactome Gene Sets	R-HSA-5655862	Translesion synthesis by POLK	-3.29446	-1.83967	RPS27A,UBA52,UBB
				16_Member	Reactome Gene Sets	R-HSA-5656121	Translesion synthesis by POLI	-3.29446	-1.83967	RPS27A,UBA52,UBB
				16_Member	Reactome Gene Sets	R-HSA-937072	TRAF6-mediated induction of TAK1 complex within TLR4 complex	-3.29446	-1.83967	RPS27A,UBA52,UBB
				16_Member	Reactome Gene Sets	R-HSA-9682385	FLT3 signaling in disease	-3.25411	-1.72257	RPS27A,UBA52,UBB,GAB2
				16_Member	Reactome Gene Sets	R-HSA-5696400	Dual Incision in GG-NER	-3.22927	-1.78225	RPS27A,UBA52,UBB,RBX1
				16_Member	KEGG Pathway	hsa04137	Mitophagy - animal	-3.22603	-1.78059	ATF4,RPS27A,UBA52,UBB,MAP1LC3B
				16_Member	Reactome Gene Sets	R-HSA-936964	Activation of IRF3, IRF7 mediated by TBK1, IKBKE	-3.2183	-1.77719	RPS27A,UBA52,UBB
				16_Member	Reactome Gene Sets	R-HSA-9758274	Regulation of NF-kappa B signaling	-3.2183	-1.77719	RPS27A,UBA52,UBB
				16_Member	Reactome Gene Sets	R-HSA-1227986	Signaling by ERBB2	-3.21223	-1.68891	HSP90AA1,PRKCA,RPS27A,UBA52,UBB
				16_Member	Reactome Gene Sets	R-HSA-204998	Cell death signalling via NRAGE, NRIF and NADE	-3.19669	-1.67879	RPS27A,UBA52,UBB,KALRN,TIAM2,BEX3
				16_Member	Reactome Gene Sets	R-HSA-446652	Interleukin-1 family signaling	-3.19567	-1.75564	PSMB4,RPS27A,SKP1,UBA52,UBB,RBX1,TOLLIP
				16_Member	Reactome Gene Sets	R-HSA-1980143	Signaling by NOTCH1	-3.17146	-1.73517	RPS27A,SKP1,UBA52,UBB,RBX1
				16_Member	Reactome Gene Sets	R-HSA-110320	Translesion Synthesis by POLH	-3.14669	-1.71591	RPS27A,UBA52,UBB
				16_Member	Reactome Gene Sets	R-HSA-6804760	Regulation of TP53 Activity through Methylation	-3.14669	-1.71591	RPS27A,UBA52,UBB
				16_Member	Reactome Gene Sets	R-HSA-983168	Antigen processing: Ubiquitination & Proteasome degradation	-3.1275	-1.70069	PSMB4,RPS27A,SKP1,ELOB,UBA52,UBB,UBE3A,RBX1,FBXO2,UNKL
				16_Member	Reactome Gene Sets	R-HSA-9680350	Signaling by CSF1 (M-CSF) in myeloid cells	-3.08163	-1.58921	RPS27A,UBA52,UBB,GAB2
				16_Member	Reactome Gene Sets	R-HSA-168927	TICAM1, RIP1-mediated IKK complex recruitment	-3.07913	-1.65854	RPS27A,UBA52,UBB
				16_Member	Reactome Gene Sets	R-HSA-8876384	Listeria monocytogenes entry into host cells	-3.07913	-1.65854	RPS27A,UBA52,UBB
				16_Member	Reactome Gene Sets	R-HSA-6781827	Transcription-Coupled Nucleotide Excision Repair (TC-NER)	-3.04215	-1.62412	POLR2L,RPS27A,UBA52,UBB,RBX1
				16_Member	Reactome Gene Sets	R-HSA-9609507	Protein localization	-3.01833	-1.60477	ATP5F1B,PRNP,RPS27A,UBA52,UBB,CHCHD2,CHCHD10
				16_Member	Reactome Gene Sets	R-HSA-4641263	Regulation of FZD by ubiquitination	-3.0152	-1.60477	RPS27A,UBA52,UBB
				16_Member	Reactome Gene Sets	R-HSA-176408	Regulation of APC/C activators between G1/S and early anaphase	-2.99306	-1.58911	PSMB4,RPS27A,SKP1,UBA52,UBB
				16_Member	Reactome Gene Sets	R-HSA-69239	Synthesis of DNA	-2.99045	-1.58798	PSMB4,RPS27A,SKP1,UBA52,UBB,RBX1
				16_Member	Reactome Gene Sets	R-HSA-8878166	Transcriptional regulation by RUNX2	-2.99045	-1.58798	PSMB4,RPS27A,SKP1,UBA52,UBB,RBX1
				16_Member	Reactome Gene Sets	R-HSA-168928	DDX58/IFIH1-mediated induction of interferon-alpha/beta	-2.96904	-1.56996	HSP90AA1,PCBP2,RPS27A,UBA52,UBB
				16_Member	Reactome Gene Sets	R-HSA-2871837	FCERI mediated NF-kB activation	-2.96904	-1.56996	PSMB4,RPS27A,SKP1,UBA52,UBB
				16_Member	Reactome Gene Sets	R-HSA-5357905	Regulation of TNFR1 signaling	-2.96802	-1.56996	RPS27A,UBA52,UBB,CLIP3
				16_Member	Reactome Gene Sets	R-HSA-73893	DNA Damage Bypass	-2.96802	-1.56996	RPS27A,UBA52,UBB,RBX1
				16_Member	Reactome Gene Sets	R-HSA-168898	Toll-like Receptor Cascades	-2.95746	-1.56038	PPP2CA,PPP2CB,PPP2R1A,RPS27A,SKP1,UBA52,UBB
				16_Member	Reactome Gene Sets	R-HSA-2979096	NOTCH2 Activation and Transmission of Signal to the Nucleus	-2.95455	-1.56038	RPS27A,UBA52,UBB
				16_Member	Reactome Gene Sets	R-HSA-912631	Regulation of signaling by CBL	-2.95455	-1.56038	RPS27A,UBA52,UBB
				16_Member	Reactome Gene Sets	R-HSA-9694635	Translation of Structural Proteins	-2.95051	-1.49572	CANX,RPS27A,UBA52,UBB,ZDHHC11
				16_Member	Reactome Gene Sets	R-HSA-69202	Cyclin E associated events during G1/S transition	-2.94536	-1.55264	PSMB4,RPS27A,SKP1,UBA52,UBB
				16_Member	Reactome Gene Sets	R-HSA-211733	Regulation of activated PAK-2p34 by proteasome mediated degradation	-2.90121	-1.51349	PSMB4,RPS27A,UBA52,UBB
				16_Member	Reactome Gene Sets	R-HSA-69656	Cyclin A:Cdk2-associated events at S phase entry	-2.89899	-1.51201	PSMB4,RPS27A,SKP1,UBA52,UBB
				16_Member	Reactome Gene Sets	R-HSA-450321	JNK (c-Jun kinases) phosphorylation and activation mediated by activated human TAK1	-2.89687	-1.51179	RPS27A,UBA52,UBB
				16_Member	Reactome Gene Sets	R-HSA-9615710	Late endosomal microautophagy	-2.87926	-1.44137	HSPA8,RPS27A,UBA52,UBB
				16_Member	Reactome Gene Sets	R-HSA-174048	APC/C:Cdc20 mediated degradation of Cyclin B	-2.84189	-1.47034	RPS27A,UBA52,UBB
				16_Member	Reactome Gene Sets	R-HSA-450302	activated TAK1 mediates p38 MAPK activation	-2.84189	-1.47034	RPS27A,UBA52,UBB
				16_Member	Reactome Gene Sets	R-HSA-349425	Autodegradation of the E3 ubiquitin ligase COP1	-2.83735	-1.46945	PSMB4,RPS27A,UBA52,UBB
				16_Member	Reactome Gene Sets	R-HSA-69601	Ubiquitin Mediated Degradation of Phosphorylated Cdc25A	-2.83735	-1.46945	PSMB4,RPS27A,UBA52,UBB
				16_Member	Reactome Gene Sets	R-HSA-69610	p53-Independent DNA Damage Response	-2.83735	-1.46945	PSMB4,RPS27A,UBA52,UBB
				16_Member	Reactome Gene Sets	R-HSA-69613	p53-Independent G1/S DNA damage checkpoint	-2.83735	-1.46945	PSMB4,RPS27A,UBA52,UBB
				16_Member	Reactome Gene Sets	R-HSA-75815	Ubiquitin-dependent degradation of Cyclin D	-2.83735	-1.46945	PSMB4,RPS27A,UBA52,UBB
				16_Member	Reactome Gene Sets	R-HSA-174143	APC/C-mediated degradation of cell cycle proteins	-2.83176	-1.46568	PSMB4,RPS27A,SKP1,UBA52,UBB
				16_Member	Reactome Gene Sets	R-HSA-453276	Regulation of mitotic cell cycle	-2.83176	-1.46568	PSMB4,RPS27A,SKP1,UBA52,UBB
				16_Member	Reactome Gene Sets	R-HSA-169911	Regulation of Apoptosis	-2.80646	-1.44354	PSMB4,RPS27A,UBA52,UBB
				16_Member	Reactome Gene Sets	R-HSA-5696397	Gap-filling DNA repair synthesis and ligation in GG-NER	-2.78939	-1.43005	RPS27A,UBA52,UBB
				16_Member	Reactome Gene Sets	R-HSA-9013507	NOTCH3 Activation and Transmission of Signal to the Nucleus	-2.78939	-1.43005	RPS27A,UBA52,UBB
				16_Member	Reactome Gene Sets	R-HSA-937041	IKK complex recruitment mediated by RIP1	-2.78939	-1.43005	RPS27A,UBA52,UBB
				16_Member	Reactome Gene Sets	R-HSA-1236974	ER-Phagosome pathway	-2.78843	-1.42954	HLA-A,PSMB4,RPS27A,UBA52,UBB
				16_Member	Reactome Gene Sets	R-HSA-4641257	Degradation of AXIN	-2.74662	-1.39349	PSMB4,RPS27A,UBA52,UBB
				16_Member	Reactome Gene Sets	R-HSA-8941858	Regulation of RUNX3 expression and activity	-2.74662	-1.39349	PSMB4,RPS27A,UBA52,UBB
				16_Member	Reactome Gene Sets	R-HSA-179409	APC-Cdc20 mediated degradation of Nek2A	-2.73915	-1.38822	RPS27A,UBA52,UBB
				16_Member	Reactome Gene Sets	R-HSA-2173788	Downregulation of TGF-beta receptor signaling	-2.73915	-1.38822	RPS27A,UBA52,UBB
				16_Member	Reactome Gene Sets	R-HSA-162599	Late Phase of HIV Life Cycle	-2.73046	-1.38084	POLR2L,PPIA,RPS27A,ELOB,UBA52,UBB
				16_Member	Reactome Gene Sets	R-HSA-5362768	Hh mutants are degraded by ERAD	-2.71762	-1.37147	PSMB4,RPS27A,UBA52,UBB
				16_Member	Reactome Gene Sets	R-HSA-168643	Nucleotide-binding domain, leucine rich repeat containing receptor (NLR) signaling pathways	-2.6892	-1.34822	RPS27A,TXN,UBA52,UBB
				16_Member	Reactome Gene Sets	R-HSA-69541	Stabilization of p53	-2.6892	-1.34822	PSMB4,RPS27A,UBA52,UBB
				16_Member	Reactome Gene Sets	R-HSA-75893	TNF signaling	-2.6892	-1.34822	RPS27A,UBA52,UBB,CLIP3
				16_Member	Reactome Gene Sets	R-HSA-8878159	Transcriptional regulation by RUNX3	-2.66494	-1.32694	PSMB4,RPS27A,SPP1,UBA52,UBB
				16_Member	Reactome Gene Sets	R-HSA-1236394	Signaling by ERBB4	-2.66135	-1.32378	STMN1,RPS27A,UBA52,UBB
				16_Member	Reactome Gene Sets	R-HSA-5387390	Hh mutants abrogate ligand secretion	-2.63404	-1.30196	PSMB4,RPS27A,UBA52,UBB
				16_Member	Reactome Gene Sets	R-HSA-8866654	E3 ubiquitin ligases ubiquitinate target proteins	-2.63404	-1.30196	HLA-A,RPS27A,UBA52,UBB
				16_Member	Reactome Gene Sets	R-HSA-8951664	Neddylation	-2.62965	-1.29798	PSMB4,RPS27A,SKP1,ELOB,UBA52,UBB,RBX1,FBXO2
				16_Member	Reactome Gene Sets	R-HSA-202424	Downstream TCR signaling	-2.6258	-1.29455	PSMB4,RPS27A,SKP1,UBA52,UBB
				16_Member	Reactome Gene Sets	R-HSA-5678895	Defective CFTR causes cystic fibrosis	-2.58099	-1.25597	PSMB4,RPS27A,UBA52,UBB
				16_Member	Reactome Gene Sets	R-HSA-2173795	Downregulation of SMAD2/3:SMAD4 transcriptional activity	-2.55763	-1.23541	RPS27A,UBA52,UBB
				16_Member	Reactome Gene Sets	R-HSA-8866652	Synthesis of active ubiquitin: roles of E1 and E2 enzymes	-2.55763	-1.23541	RPS27A,UBA52,UBB
				16_Member	Reactome Gene Sets	R-HSA-400253	Circadian Clock	-2.55266	-1.16995	RORA,RPS27A,SKP1,UBA52,UBB
				16_Member	Reactome Gene Sets	R-HSA-9772573	Late SARS-CoV-2 Infection Events	-2.55266	-1.16995	CANX,RPS27A,UBA52,UBB,ZDHHC11
				16_Member	Reactome Gene Sets	R-HSA-5668541	TNFR2 non-canonical NF-kB pathway	-2.55029	-1.2306	PSMB4,RPS27A,SKP1,UBA52,UBB
				16_Member	Reactome Gene Sets	R-HSA-5689603	UCH proteinases	-2.55029	-1.2306	ACTB,PSMB4,RPS27A,UBA52,UBB
				16_Member	Reactome Gene Sets	R-HSA-162587	HIV Life Cycle	-2.53207	-1.2135	POLR2L,PPIA,RPS27A,ELOB,UBA52,UBB
				16_Member	Reactome Gene Sets	R-HSA-182971	EGFR downregulation	-2.51644	-1.20281	RPS27A,UBA52,UBB
				16_Member	Reactome Gene Sets	R-HSA-2122948	Activated NOTCH1 Transmits Signal to the Nucleus	-2.51644	-1.20281	RPS27A,UBA52,UBB
				16_Member	Reactome Gene Sets	R-HSA-174084	Autodegradation of Cdh1 by Cdh1:APC/C	-2.50504	-1.19502	PSMB4,RPS27A,UBA52,UBB
				16_Member	Reactome Gene Sets	R-HSA-1834949	Cytosolic sensors of pathogen-associated DNA	-2.50504	-1.19502	POLR2L,RPS27A,UBA52,UBB
				16_Member	Reactome Gene Sets	R-HSA-4608870	Asymmetric localization of PCP proteins	-2.50504	-1.19502	PSMB4,RPS27A,UBA52,UBB
				16_Member	Reactome Gene Sets	R-HSA-1169408	ISG15 antiviral mechanism	-2.49938	-1.12506	EIF4A2,FLNB,RPS27A,UBA52,UBB
				16_Member	Reactome Gene Sets	R-HSA-1236975	Antigen processing-Cross presentation	-2.49596	-1.18634	HLA-A,PSMB4,RPS27A,UBA52,UBB
				16_Member	Reactome Gene Sets	R-HSA-5358346	Hedgehog ligand biogenesis	-2.48063	-1.1722	PSMB4,RPS27A,UBA52,UBB
				16_Member	Reactome Gene Sets	R-HSA-5656169	Termination of translesion DNA synthesis	-2.47669	-1.17103	RPS27A,UBA52,UBB
				16_Member	Reactome Gene Sets	R-HSA-917729	Endosomal Sorting Complex Required For Transport (ESCRT)	-2.47669	-1.17103	RPS27A,UBA52,UBB
				16_Member	Reactome Gene Sets	R-HSA-69563	p53-Dependent G1 DNA Damage Response	-2.45665	-1.15414	PSMB4,RPS27A,UBA52,UBB
				16_Member	Reactome Gene Sets	R-HSA-69580	p53-Dependent G1/S DNA damage checkpoint	-2.45665	-1.15414	PSMB4,RPS27A,UBA52,UBB
				16_Member	Reactome Gene Sets	R-HSA-1980145	Signaling by NOTCH2	-2.4383	-1.14123	RPS27A,UBA52,UBB
				16_Member	Reactome Gene Sets	R-HSA-2559585	Oncogene Induced Senescence	-2.4383	-1.14123	RPS27A,UBA52,UBB
				16_Member	Reactome Gene Sets	R-HSA-5357956	TNFR1-induced NF-kappa-B signaling pathway	-2.4383	-1.14123	RPS27A,UBA52,UBB
				16_Member	Reactome Gene Sets	R-HSA-174154	APC/C:Cdc20 mediated degradation of Securin	-2.40994	-1.11748	PSMB4,RPS27A,UBA52,UBB
				16_Member	Reactome Gene Sets	R-HSA-69615	G1/S DNA Damage Checkpoints	-2.40994	-1.11748	PSMB4,RPS27A,UBA52,UBB
				16_Member	Reactome Gene Sets	R-HSA-5663084	Diseases of carbohydrate metabolism	-2.40118	-1.1114	RPS27A,UBA52,UBB
				16_Member	Reactome Gene Sets	R-HSA-1257604	PIP3 activates AKT signaling	-2.39317	-1.10519	ATN1,PPP2CA,PPP2CB,PPP2R1A,PSMB4,RPS27A,UBA52,UBB
				16_Member	Reactome Gene Sets	R-HSA-977225	Amyloid fiber formation	-2.39269	-1.10519	RPS27A,SNCA,UBA52,UBB,ITM2B
				16_Member	Reactome Gene Sets	R-HSA-8948751	Regulation of PTEN stability and activity	-2.38717	-1.1008	PSMB4,RPS27A,UBA52,UBB
				16_Member	Reactome Gene Sets	R-HSA-5633007	Regulation of TP53 Activity	-2.38036	-1.09474	PPP2CA,PPP2CB,PPP2R1A,RPS27A,UBA52,UBB
				16_Member	Reactome Gene Sets	R-HSA-69242	S Phase	-2.34125	-1.06458	PSMB4,RPS27A,SKP1,UBA52,UBB,RBX1
				16_Member	Reactome Gene Sets	R-HSA-2173796	SMAD2/SMAD3:SMAD4 heterotrimer regulates transcription	-2.33047	-1.05527	RPS27A,UBA52,UBB
				16_Member	Reactome Gene Sets	R-HSA-6806834	Signaling by MET	-2.32618	-0.978301	PTPRJ,RPS27A,UBA52,UBB,SPINT2
				16_Member	Reactome Gene Sets	R-HSA-1169410	Antiviral mechanism by IFN-stimulated genes	-2.30298	-0.960715	EIF4A2,FLNB,RPS27A,UBA52,UBB
				16_Member	Reactome Gene Sets	R-HSA-174184	Cdc20:Phospho-APC/C mediated degradation of Cyclin A	-2.29981	-1.0301	PSMB4,RPS27A,UBA52,UBB
				16_Member	Reactome Gene Sets	R-HSA-69017	CDK-mediated phosphorylation and removal of Cdc6	-2.29981	-1.0301	PSMB4,RPS27A,UBA52,UBB
				16_Member	Reactome Gene Sets	R-HSA-168638	NOD1/2 Signaling Pathway	-2.29674	-1.02884	RPS27A,UBA52,UBB
				16_Member	Reactome Gene Sets	R-HSA-5689901	Metalloprotease DUBs	-2.29674	-1.02884	RPS27A,UBA52,UBB
				16_Member	Reactome Gene Sets	R-HSA-8964043	Plasma lipoprotein clearance	-2.29674	-1.02884	RPS27A,UBA52,UBB
				16_Member	Reactome Gene Sets	R-HSA-69481	G2/M Checkpoints	-2.29052	-1.0237	PSMB4,RPS27A,UBA52,UBB,YWHAG,YWHAH
				16_Member	Reactome Gene Sets	R-HSA-174178	APC/C:Cdh1 mediated degradation of Cdc20 and other APC/C:Cdh1 targeted proteins in late mitosis/early G1	-2.27884	-1.01418	PSMB4,RPS27A,UBA52,UBB
				16_Member	Reactome Gene Sets	R-HSA-179419	APC:Cdc20 mediated degradation of cell cycle proteins prior to satisfation of the cell cycle checkpoint	-2.27884	-1.01418	PSMB4,RPS27A,UBA52,UBB
				16_Member	Reactome Gene Sets	R-HSA-174824	Plasma lipoprotein assembly, remodeling, and clearance	-2.25821	-0.99605	PRKACB,RPS27A,UBA52,UBB
				16_Member	Reactome Gene Sets	R-HSA-202403	TCR signaling	-2.24989	-0.989511	PSMB4,RPS27A,SKP1,UBA52,UBB
				16_Member	Reactome Gene Sets	R-HSA-176409	APC/C:Cdc20 mediated degradation of mitotic proteins	-2.23789	-0.980348	PSMB4,RPS27A,UBA52,UBB
				16_Member	Reactome Gene Sets	R-HSA-110313	Translesion synthesis by Y family DNA polymerases bypasses lesions on DNA template	-2.23225	-0.976472	RPS27A,UBA52,UBB
				16_Member	Reactome Gene Sets	R-HSA-5689896	Ovarian tumor domain proteases	-2.23225	-0.976472	RPS27A,UBA52,UBB
				16_Member	Reactome Gene Sets	R-HSA-176814	Activation of APC/C and APC/C:Cdc20 mediated degradation of mitotic proteins	-2.21788	-0.964909	PSMB4,RPS27A,UBA52,UBB
				16_Member	Reactome Gene Sets	R-HSA-909733	Interferon alpha/beta signaling	-2.21788	-0.964909	HLA-A,RPS27A,UBA52,UBB
				16_Member	Reactome Gene Sets	R-HSA-6783310	Fanconi Anemia Pathway	-2.20139	-0.950154	RPS27A,UBA52,UBB
				16_Member	Reactome Gene Sets	R-HSA-5619084	ABC transporter disorders	-2.19818	-0.948341	PSMB4,RPS27A,UBA52,UBB
				16_Member	Reactome Gene Sets	R-HSA-8852135	Protein ubiquitination	-2.17878	-0.931358	HLA-A,RPS27A,UBA52,UBB
				16_Member	Reactome Gene Sets	R-HSA-9705671	SARS-CoV-2 activates/modulates innate and adaptive immune responses	-2.1618	-0.916791	HLA-A,HSP90AA1,RPS27A,UBA52,UBB
				16_Member	Reactome Gene Sets	R-HSA-445989	TAK1-dependent IKK and NF-kappa-B activation	-2.0591	-0.830899	RPS27A,UBA52,UBB
				16_Member	Reactome Gene Sets	R-HSA-69306	DNA Replication	-2.05843	-0.830899	PSMB4,RPS27A,SKP1,UBA52,UBB,RBX1
				16_Member	Reactome Gene Sets	R-HSA-2173789	TGF-beta receptor signaling activates SMADs	-2.03279	-0.80887	RPS27A,UBA52,UBB
				17_Summary	WikiPathways	WP4313	Ferroptosis	-9.28009	-7.10583	FDFT1,FTH1,FTL,GPX4,HMGCR,HSPB1,PCBP1,PCBP2,PRNP,MAP1LC3B
				17_Member	WikiPathways	WP4313	Ferroptosis	-9.28009	-7.10583	FDFT1,FTH1,FTL,GPX4,HMGCR,HSPB1,PCBP1,PCBP2,PRNP,MAP1LC3B
				17_Member	KEGG Pathway	hsa04216	Ferroptosis	-6.98553	-4.9603	FTH1,FTL,GPX4,PCBP1,PCBP2,PRNP,MAP1LC3B
				18_Summary	GO Biological Processes	GO:0034762	regulation of transmembrane transport	-8.96419	-6.77811	ACTB,BIN1,CALM2,CALM3,FGF12,GNB2,KCND3,KCNJ6,KCNQ3,NDUFA4,OAZ1,PPP3R1,PRNP,RGS4,RGS7,SNCA,TMBIM6,TMSB4X,YWHAH,CLTCL1,KCNB2,ARL6IP5,ARPP19,HECW1,ARL6IP1,ISCU,CLIP3,CACNA2D3,HECW2,CNIH3,ATF4,SPTBN4,NKAIN3,CD47,GDI1,HMGCR,INSIG1,MAP1B,SDCBP,TXN
				18_Member	GO Biological Processes	GO:0034762	regulation of transmembrane transport	-8.96419	-6.77811	ACTB,BIN1,CALM2,CALM3,FGF12,GNB2,KCND3,KCNJ6,KCNQ3,NDUFA4,OAZ1,PPP3R1,PRNP,RGS4,RGS7,SNCA,TMBIM6,TMSB4X,YWHAH,CLTCL1,KCNB2,ARL6IP5,ARPP19,HECW1,ARL6IP1,ISCU,CLIP3,CACNA2D3,HECW2,CNIH3
				18_Member	GO Biological Processes	GO:0034765	regulation of monoatomic ion transmembrane transport	-6.3689	-4.36301	BIN1,CALM2,CALM3,FGF12,GNB2,KCND3,KCNJ6,KCNQ3,NDUFA4,PPP3R1,PRNP,RGS4,RGS7,SNCA,TMBIM6,TMSB4X,YWHAH,KCNB2,HECW1,ISCU,CACNA2D3,HECW2
				18_Member	GO Biological Processes	GO:0043269	regulation of monoatomic ion transport	-6.31865	-4.32145	BIN1,ATF4,CALM2,CALM3,FGF12,GNB2,KCND3,KCNJ6,KCNQ3,NDUFA4,PPP3R1,PRNP,RGS4,RGS7,SNCA,TMBIM6,TMSB4X,YWHAH,KCNB2,HECW1,ISCU,CACNA2D3,HECW2,SPTBN4,NKAIN3
				18_Member	GO Biological Processes	GO:0051051	negative regulation of transport	-6.22879	-4.26873	BIN1,ATF4,CALM2,CALM3,CD47,GDI1,HMGCR,INSIG1,MAP1B,OAZ1,PPP3R1,RGS4,SDCBP,SNCA,TMBIM6,TXN,ARL6IP5,ISCU
				18_Member	GO Biological Processes	GO:1904062	regulation of monoatomic cation transmembrane transport	-5.67656	-3.75236	BIN1,CALM2,CALM3,FGF12,GNB2,NDUFA4,PPP3R1,PRNP,RGS4,RGS7,SNCA,TMBIM6,TMSB4X,YWHAH,HECW1,ISCU,HECW2
				18_Member	GO Biological Processes	GO:1904063	negative regulation of cation transmembrane transport	-5.28837	-3.42379	BIN1,CALM2,CALM3,PPP3R1,RGS4,TMBIM6,HECW1,ISCU,HECW2
				18_Member	GO Biological Processes	GO:0034763	negative regulation of transmembrane transport	-5.27221	-3.41191	BIN1,CALM2,CALM3,OAZ1,PPP3R1,RGS4,TMBIM6,ARL6IP5,HECW1,ISCU,HECW2
				18_Member	GO Biological Processes	GO:0034766	negative regulation of monoatomic ion transmembrane transport	-4.98998	-3.16848	BIN1,CALM2,CALM3,PPP3R1,RGS4,TMBIM6,HECW1,ISCU,HECW2
				18_Member	GO Biological Processes	GO:0010959	regulation of metal ion transport	-4.91051	-3.1039	BIN1,ATF4,CALM2,CALM3,FGF12,GNB2,PPP3R1,PRNP,RGS4,RGS7,SNCA,TMBIM6,YWHAH,HECW1,ISCU,HECW2,SPTBN4,NKAIN3
				18_Member	GO Biological Processes	GO:0043271	negative regulation of monoatomic ion transport	-4.78522	-2.98954	BIN1,ATF4,CALM2,CALM3,PPP3R1,RGS4,TMBIM6,HECW1,ISCU,HECW2
				18_Member	GO Biological Processes	GO:1903170	negative regulation of calcium ion transmembrane transport	-4.01522	-2.39613	BIN1,CALM2,CALM3,PPP3R1,TMBIM6
				18_Member	GO Biological Processes	GO:0022898	regulation of transmembrane transporter activity	-3.88296	-2.24137	ACTB,CALM2,CALM3,FGF12,NDUFA4,PRNP,SNCA,TMSB4X,YWHAH,HECW1,HECW2,CNIH3
				18_Member	GO Biological Processes	GO:0032409	regulation of transporter activity	-3.38348	-1.82702	ACTB,CALM2,CALM3,FGF12,NDUFA4,PRNP,SNCA,TMSB4X,YWHAH,HECW1,HECW2,CNIH3
				18_Member	GO Biological Processes	GO:0051926	negative regulation of calcium ion transport	-3.34061	-1.87739	BIN1,CALM2,CALM3,PPP3R1,TMBIM6
				18_Member	GO Biological Processes	GO:1903169	regulation of calcium ion transmembrane transport	-2.86946	-1.48903	BIN1,CALM2,CALM3,PPP3R1,PRNP,SNCA,TMBIM6
				18_Member	GO Biological Processes	GO:0051924	regulation of calcium ion transport	-2.56517	-1.24139	BIN1,CALM2,CALM3,PPP3R1,PRNP,RGS4,SNCA,TMBIM6
				19_Summary	WikiPathways	WP3888	VEGFA-VEGFR2 signaling	-8.95775	-6.795	ACTG1,ALDOA,BIN1,ATF4,ATP6V1E1,CFL1,HSPB1,HSP90AA1,LDHA,PPP2CA,RPL27,RPLP2,SDCBP,PRDX2,TMSB4X,TXN,RAB11A,ATP6V0D1,TMSB10,HERPUD1,SH3BGRL3
				19_Member	WikiPathways	WP3888	VEGFA-VEGFR2 signaling	-8.95775	-6.795	ACTG1,ALDOA,BIN1,ATF4,ATP6V1E1,CFL1,HSPB1,HSP90AA1,LDHA,PPP2CA,RPL27,RPLP2,SDCBP,PRDX2,TMSB4X,TXN,RAB11A,ATP6V0D1,TMSB10,HERPUD1,SH3BGRL3
				20_Summary	Reactome Gene Sets	R-HSA-1445148	Translocation of SLC2A4 (GLUT4) to the plasma membrane	-8.82877	-6.6755	ACTB,ACTG1,CALM2,CALM3,TUBB2A,YWHAG,YWHAH,RAB11A,TUBB4A,KIF3A,PRKCA,CLDN1,ARPC3,TUBB,TBCB,GNB2,GNG3,PFDN2,ANK1,HSPA8,KCNQ3,SDCBP,SPTBN4,GNAS,GUCY1B1,PRKACB,ATF4,PPP3R1,PSMB4,SNCA,RTN3,CLTCL1,ARF1,TMBIM6,LMNA,PPP2CA,PPP2R1A
				20_Member	Reactome Gene Sets	R-HSA-1445148	Translocation of SLC2A4 (GLUT4) to the plasma membrane	-8.82877	-6.6755	ACTB,ACTG1,CALM2,CALM3,TUBB2A,YWHAG,YWHAH,RAB11A,TUBB4A,KIF3A
				20_Member	Reactome Gene Sets	R-HSA-5626467	RHO GTPases activate IQGAPs	-6.31482	-4.33844	ACTB,ACTG1,CALM2,CALM3,TUBB2A,TUBB4A
				20_Member	WikiPathways	WP2272	Pathogenic Escherichia coli infection	-6.08006	-4.10552	ACTB,ACTG1,PRKCA,TUBB2A,CLDN1,ARPC3,TUBB4A,TUBB
				20_Member	Reactome Gene Sets	R-HSA-391251	Protein folding	-4.42336	-2.72622	ACTB,TBCB,GNB2,GNG3,PFDN2,TUBB2A,TUBB4A
				20_Member	Reactome Gene Sets	R-HSA-373760	L1CAM interactions	-4.38326	-2.64965	ACTB,ACTG1,ANK1,HSPA8,KCNQ3,SDCBP,TUBB2A,TUBB4A,SPTBN4
				20_Member	Reactome Gene Sets	R-HSA-445095	Interaction between L1 and Ankyrins	-4.21509	-2.51405	ACTB,ACTG1,ANK1,KCNQ3,SPTBN4
				20_Member	Reactome Gene Sets	R-HSA-389957	Prefoldin mediated transfer of substrate to CCT/TriC	-3.88185	-2.28568	ACTB,PFDN2,TUBB2A,TUBB4A
				20_Member	KEGG Pathway	hsa04540	Gap junction	-3.72932	-2.17075	GNAS,GUCY1B1,PRKACB,TUBB2A,TUBB4A,TUBB
				20_Member	WikiPathways	WP5124	Alzheimer's disease	-3.67573	-2.12417	ATF4,CALM2,CALM3,PPP3R1,PSMB4,SNCA,TUBB2A,RTN3,TUBB4A,TUBB
				20_Member	Reactome Gene Sets	R-HSA-389958	Cooperation of Prefoldin and TriC/CCT in actin and tubulin folding	-3.6501	-2.11375	ACTB,PFDN2,TUBB2A,TUBB4A
				20_Member	Reactome Gene Sets	R-HSA-390466	Chaperonin-mediated protein folding	-3.64962	-2.11375	ACTB,GNB2,GNG3,PFDN2,TUBB2A,TUBB4A
				20_Member	Reactome Gene Sets	R-HSA-190828	Gap junction trafficking	-3.33786	-1.78907	ACTB,ACTG1,TUBB2A,CLTCL1,TUBB4A
				20_Member	Reactome Gene Sets	R-HSA-157858	Gap junction trafficking and regulation	-3.25311	-1.72257	ACTB,ACTG1,TUBB2A,CLTCL1,TUBB4A
				20_Member	KEGG Pathway	hsa05130	Pathogenic Escherichia coli infection	-3.21837	-1.77719	ACTB,ACTG1,ARF1,TMBIM6,TUBB2A,ARPC3,TUBB4A,TUBB
				20_Member	Reactome Gene Sets	R-HSA-437239	Recycling pathway of L1	-3.00262	-1.59618	ACTB,ACTG1,TUBB2A,TUBB4A
				20_Member	Reactome Gene Sets	R-HSA-389977	Post-chaperonin tubulin folding pathway	-2.95455	-1.56038	TBCB,TUBB2A,TUBB4A
				20_Member	WikiPathways	WP2059	Alzheimer's disease and miRNA effects	-2.93181	-1.54197	ATF4,CALM2,CALM3,PPP3R1,PSMB4,SNCA,TUBB2A,RTN3,TUBB4A,TUBB
				20_Member	WikiPathways	WP2359	Parkin-ubiquitin proteasomal system pathway	-2.52579	-1.14823	HSPA8,SNCA,TUBB2A,TUBB4A,TUBB
				20_Member	Reactome Gene Sets	R-HSA-2995410	Nuclear Envelope (NE) Reassembly	-2.42273	-1.05891	LMNA,PPP2CA,PPP2R1A,TUBB2A,TUBB4A
