# Supplementary material for: Neuronal cell cycle reentry events in the aging brain are more prevalent in neurodegeneration and lead to cellular senescence
Source: PLoS Biol. 2024 Apr 23;22(4):e3002559. doi: 10.1371/journal.pbio.3002559 (PMC11037540; doi:10.1371/journal.pbio.3002559)
Supplement: S1 Data files — (ZIP) [file pbio.3002559.s034.zip › Data_S21_Fig.xlsx]

## Sheet: Figure S21C
Figure S21C
Script: Parkinson.DapomineSenescence.Code.R
Symbol	clusterId	avg.exp	pct.exp	avg.exp.scaled
HSP90AA1	0	3.46038	96.7279	-0.625979
HSP90AA1	1	5.71352	95.8863	-0.26658
HSP90AA1	2	22.0645	99.961	2.34156
HSP90AA1	3	3.91636	96.3155	-0.553246
HSP90AA1	4	5.29502	95.6591	-0.333335
HSP90AA1	5	12.7284	99.9442	0.852362
HSP90AA1	6	2.21678	98.6842	-0.824345
HSP90AA1	7	6.58855	96.1068	-0.127005
HSP90AA1	8	4.4794	52.5223	-0.463435
HSP90AB1	0	2.06901	91.8985	-0.591049
HSP90AB1	1	3.68036	92.559	-0.268883
HSP90AB1	2	16.9093	99.922	2.37606
HSP90AB1	3	2.14506	91.1261	-0.575845
HSP90AB1	4	2.96726	90.3653	-0.411456
HSP90AB1	5	9.20145	99.8883	0.834983
HSP90AB1	6	1.51557	96.7105	-0.701702
HSP90AB1	7	3.90591	91.3237	-0.223787
HSP90AB1	8	2.83288	37.6855	-0.438324
TUBA1B	0	1.14656	84.147	-0.561707
TUBA1B	1	2.44488	88.9595	-0.013683
TUBA1B	2	8.31151	99.6101	2.46264
TUBA1B	3	1.10835	81.37	-0.577833
TUBA1B	4	1.5481	80.5717	-0.392216
TUBA1B	5	3.75729	99.8883	0.540292
TUBA1B	6	0.921286	91.886	-0.656795
TUBA1B	7	2.02613	81.6463	-0.190436
TUBA1B	8	1.03153	21.0682	-0.610261
UBB	0	0.415289	58.0577	-0.521618
UBB	1	1.03922	69.2377	-0.224599
UBB	2	6.84841	99.2593	2.5
UBB	3	0.388508	56.5646	-0.534367
UBB	4	0.660195	58.4436	-0.405032
UBB	5	2.36971	97.5991	0.408769
UBB	6	0.284739	62.7193	-0.583766
UBB	7	1.06595	60.9566	-0.211878
UBB	8	0.527228	10.9792	-0.46833
TUBA1A	0	0.746881	78.0227	-0.509869
TUBA1A	1	1.25487	79.0986	-0.259698
TUBA1A	2	6.87817	99.2203	2.5
TUBA1A	3	0.53021	67.0472	-0.616573
TUBA1A	4	0.876029	70.5135	-0.446267
TUBA1A	5	2.83117	99.0508	0.51659
TUBA1A	6	0.615767	83.114	-0.574439
TUBA1A	7	1.26786	77.7531	-0.253299
TUBA1A	8	1.03886	18.1009	-0.366078
PAFAH1B1	0	3.21149	98.7752	-0.362442
PAFAH1B1	1	3.1535	97.5197	-0.53294
PAFAH1B1	2	4.16136	99.0253	2.43059
PAFAH1B1	3	2.99268	97.0939	-1.00584
PAFAH1B1	4	3.17751	97.0355	-0.462349
PAFAH1B1	5	3.34631	99.8883	0.0339939
PAFAH1B1	6	3.20995	99.3421	-0.366945
PAFAH1B1	7	3.25268	97.2191	-0.241329
PAFAH1B1	8	3.50726	47.7745	0.507255
DYNC1H1	0	3.57046	98.4777	0.0968427
DYNC1H1	1	3.08246	96.1283	-0.546205
DYNC1H1	2	4.69313	98.9864	1.57624
DYNC1H1	3	3.00989	96.8864	-0.641839
DYNC1H1	4	2.8639	95.3944	-0.834212
DYNC1H1	5	4.8817	99.8883	1.82472
DYNC1H1	6	3.01001	98.0263	-0.641684
DYNC1H1	7	3.12462	96.5517	-0.490655
DYNC1H1	8	3.23652	43.3234	-0.343204
TUBB2A	0	0.415293	58.8276	-0.456522
TUBB2A	1	0.882616	64.1561	-0.257288
TUBB2A	2	7.48929	98.7914	2.5
TUBB2A	3	0.234961	44.4214	-0.533404
TUBB2A	4	0.503345	50.3441	-0.418983
TUBB2A	5	2.35878	97.5991	0.37205
TUBB2A	6	0.297063	64.9123	-0.506928
TUBB2A	7	0.894373	53.5039	-0.252275
TUBB2A	8	0.299248	6.82493	-0.505996
YWHAG	0	2.05615	96.1505	-0.602736
YWHAG	1	2.78306	95.0393	0.121645
YWHAG	2	4.83625	98.6745	2.16767
YWHAG	3	1.93002	92.7867	-0.728428
YWHAG	4	2.17407	91.5828	-0.485223
YWHAG	5	3.76339	99.8325	1.09855
YWHAG	6	1.89211	97.9167	-0.766205
YWHAG	7	2.39697	93.5484	-0.263099
YWHAG	8	2.11691	35.6083	-0.54218
UBC	0	0.466738	64.0595	-0.601499
UBC	1	0.939205	72.323	-0.176253
UBC	2	3.8316	97.232	2.42705
UBC	3	0.48928	66.2688	-0.58121
UBC	4	0.673481	65.5903	-0.41542
UBC	5	1.86784	98.1575	0.659562
UBC	6	0.330993	67.7632	-0.723676
UBC	7	1.02212	70.9677	-0.101625
UBC	8	0.594025	11.276	-0.486934
OPTN	0	1.04756	87.6465	-0.538889
OPTN	1	1.0832	82.3351	-0.481041
OPTN	2	2.84966	96.8811	2.38653
OPTN	3	1.09591	83.6015	-0.460401
OPTN	4	1.07569	82.054	-0.493224
OPTN	5	1.87241	98.0458	0.800133
OPTN	6	1.07701	93.4211	-0.49108
OPTN	7	1.34468	85.5395	-0.0565586
OPTN	8	0.969584	17.8042	-0.665471
DYNLL1	0	0.349227	57.5853	-0.579721
DYNLL1	1	0.722634	65.8802	-0.234882
DYNLL1	2	3.75526	96.7251	2.5
DYNLL1	3	0.4168	62.5843	-0.517317
DYNLL1	4	0.589226	63.3669	-0.358084
DYNLL1	5	1.20555	92.909	0.211089
DYNLL1	6	0.332175	71.0526	-0.595468
DYNLL1	7	0.965063	68.2981	-0.0110008
DYNLL1	8	0.456843	10.6825	-0.480338
TUBB4B	0	0.334056	53.1059	-0.535094
TUBB4B	1	0.761046	62.6437	-0.142761
TUBB4B	2	3.57426	96.1793	2.44212
TUBB4B	3	0.248632	47.5869	-0.613584
TUBB4B	4	0.460276	50.2912	-0.419119
TUBB4B	5	1.60587	96.5382	0.633493
TUBB4B	6	0.235292	58.114	-0.625842
TUBB4B	7	0.770578	57.0634	-0.134003
TUBB4B	8	0.257753	6.52819	-0.605204
YWHAE	0	0.822925	83.9195	-0.696737
YWHAE	1	1.19705	83.6358	-0.0650131
YWHAE	2	2.72633	95.7505	2.5
YWHAE	3	0.880568	82.9787	-0.599405
YWHAE	4	1.10781	83.4833	-0.215698
YWHAE	5	1.40673	96.7058	0.28903
YWHAE	6	0.869005	91.886	-0.618931
YWHAE	7	1.19693	85.317	-0.0652149
YWHAE	8	0.912644	16.3205	-0.545244
PSMD1	0	1.43566	92.6859	-0.627216
PSMD1	1	1.57835	89.4132	-0.118406
PSMD1	2	2.12065	94.7368	1.81535
PSMD1	3	1.3688	89.4136	-0.865601
PSMD1	4	1.44129	87.7713	-0.607112
PSMD1	5	2.05364	98.8833	1.57641
PSMD1	6	1.40027	94.9561	-0.753384
PSMD1	7	1.51383	89.2102	-0.348476
PSMD1	8	1.59148	26.1128	-0.0715704
TUBB	0	0.506693	66.1417	-0.604991
TUBB	1	1.05064	72.6558	0.115613
TUBB	2	2.58382	93.4113	2.14672
TUBB	3	0.400951	58.4328	-0.745076
TUBB	4	0.672913	64.0021	-0.384788
TUBB	5	1.74125	97.9899	1.03051
TUBB	6	0.313591	66.6667	-0.860807
TUBB	7	0.973992	67.9644	0.0140715
TUBB	8	0.426484	9.79228	-0.71125
SKP1	0	0.395133	61.8898	-0.594403
SKP1	1	0.781015	67.9371	-0.071314
SKP1	2	2.69534	92.9825	2.5
SKP1	3	0.398024	61.9097	-0.590484
SKP1	4	0.567035	64.5844	-0.361378
SKP1	5	1.10701	92.3506	0.37059
SKP1	6	0.376674	76.4254	-0.619425
SKP1	7	0.714999	66.5184	-0.160803
SKP1	8	0.467381	10.089	-0.496465
TUBA4A	0	0.30113	51.5486	-0.548744
TUBA4A	1	0.457468	55.0212	-0.307292
TUBA4A	2	2.10024	92.5536	2.22984
TUBA4A	3	0.206168	43.8505	-0.695406
TUBA4A	4	0.310657	45.0503	-0.534032
TUBA4A	5	1.21364	94.6399	0.860561
TUBA4A	6	0.196208	54.4956	-0.710789
TUBA4A	7	0.90822	62.2914	0.388861
TUBA4A	8	0.214203	5.04451	-0.682998
DYNC1I2	0	0.799302	82.5897	-0.856795
DYNC1I2	1	0.875402	77.5257	-0.626366
DYNC1I2	2	1.83952	92.5536	2.29295
DYNC1I2	3	0.842405	80.8511	-0.72628
DYNC1I2	4	0.890664	77.7131	-0.580153
DYNC1I2	5	1.28341	95.7007	0.609062
DYNC1I2	6	1.0258	94.0789	-0.170955
DYNC1I2	7	1.23008	84.4271	0.447589
DYNC1I2	8	0.953775	18.1009	-0.389055
PSMD12	0	0.430813	65.3193	-0.53206
PSMD12	1	0.58187	65.1845	-0.228279
PSMD12	2	1.87386	90.4094	2.36995
PSMD12	3	0.393538	60.4048	-0.607021
PSMD12	4	0.491794	63.3669	-0.409424
PSMD12	5	1.12672	94.5282	0.867422
PSMD12	6	0.419268	77.9605	-0.555276
PSMD12	7	0.541924	66.0734	-0.308612
PSMD12	8	0.39867	9.49555	-0.596699
MZT2B	0	0.208994	43.4646	-0.521641
MZT2B	1	0.372378	50.7864	-0.18779
MZT2B	2	1.73365	89.9415	2.5
MZT2B	3	0.224718	46.4971	-0.489512
MZT2B	4	0.30109	47.9089	-0.333455
MZT2B	5	0.545969	81.5187	0.166921
MZT2B	6	0.199426	55.4825	-0.541191
MZT2B	7	0.37896	52.7253	-0.174339
MZT2B	8	0.213331	4.74777	-0.51278
PSMA7	0	0.195578	42.1347	-0.483659
PSMA7	1	0.30708	45.3721	-0.291227
PSMA7	2	1.97429	89.7076	2.5
PSMA7	3	0.179777	40.7888	-0.51093
PSMA7	4	0.253976	42.8798	-0.382875
PSMA7	5	0.62781	82.4679	0.262298
PSMA7	6	0.173011	53.0702	-0.522606
PSMA7	7	0.353993	47.0523	-0.210263
PSMA7	8	0.216922	4.1543	-0.446824
PSMD14	0	0.926293	85.0394	-0.364499
PSMD14	1	1.00486	81.216	0.041923
PSMD14	2	1.4115	89.4347	2.14559
PSMD14	3	0.838718	79.6056	-0.817551
PSMD14	4	0.91571	77.3954	-0.419249
PSMD14	5	1.20332	95.1982	1.06863
PSMD14	6	0.888562	91.557	-0.559695
PSMD14	7	0.97323	83.0923	-0.121681
PSMD14	8	0.808579	16.0237	-0.973468
TUBB4A	0	0.338249	52.4934	-0.589964
TUBB4A	1	0.674419	62.3412	0.168025
TUBB4A	2	1.54028	89.1228	2.12034
TUBB4A	3	0.257874	47.7945	-0.771193
TUBB4A	4	0.388479	50.9794	-0.476706
TUBB4A	5	1.10627	94.4724	1.14175
TUBB4A	6	0.228919	58.7719	-0.83648
TUBB4A	7	0.473168	56.0623	-0.285751
TUBB4A	8	0.391443	8.60534	-0.470023
DCTN2	0	0.448706	67.2091	-0.435845
DCTN2	1	0.526976	62.8857	-0.220366
DCTN2	2	1.44191	88.694	2.29849
DCTN2	3	0.348868	60.0934	-0.710705
DCTN2	4	0.394282	56.8025	-0.585676
DCTN2	5	0.971501	92.6857	1.00343
DCTN2	6	0.427563	78.7281	-0.494052
DCTN2	7	0.481654	65.7397	-0.345137
DCTN2	8	0.421721	9.79228	-0.510135
UBA52	0	0.196157	39.0551	-0.606352
UBA52	1	0.430557	52.1779	-0.078044
UBA52	2	1.56956	87.6413	2.48914
UBA52	3	0.209229	44.629	-0.576889
UBA52	4	0.291363	45.2091	-0.391769
UBA52	5	0.60081	83.4171	0.305686
UBA52	6	0.143705	42.2149	-0.724573
UBA52	7	0.525909	56.2848	0.136869
UBA52	8	0.219357	5.63798	-0.554062
TUBB2B	0	0.196301	39.1426	-0.437366
TUBB2B	1	0.371319	48.9716	-0.0988958
TUBB2B	2	1.70663	87.0955	2.48348
TUBB2B	3	0.107069	30.41	-0.609935
TUBB2B	4	0.218551	35.3097	-0.394337
TUBB2B	5	0.704471	85.7621	0.545394
TUBB2B	6	0.143938	43.4211	-0.538633
TUBB2B	7	0.270261	41.0456	-0.294333
TUBB2B	8	0.0835725	2.67062	-0.655375
PSMD4	0	0.523122	72.5634	-0.388242
PSMD4	1	0.652047	69.873	0.0347073
PSMD4	2	1.30918	86.7057	2.19049
PSMD4	3	0.456483	67.5143	-0.606855
PSMD4	4	0.534752	68.2901	-0.350086
PSMD4	5	0.957213	93.6348	1.03583
PSMD4	6	0.414263	78.2895	-0.74536
PSMD4	7	0.569858	71.6352	-0.23492
PSMD4	8	0.356284	9.19881	-0.935566
PSMB7	0	0.536882	72.2485	-0.433178
PSMB7	1	0.611713	69.4192	-0.0867414
PSMB7	2	1.17372	85.9259	2.5
PSMB7	3	0.451016	66.2688	-0.830704
PSMB7	4	0.506082	64.9021	-0.57577
PSMB7	5	0.708164	88.3864	0.359783
PSMB7	6	0.534979	82.5658	-0.441992
PSMB7	7	0.585873	72.1913	-0.206371
PSMB7	8	0.56562	11.276	-0.300137
PPME1	0	0.596986	75.2756	-0.581649
PPME1	1	0.725908	73.412	0.13336
PPME1	2	1.07035	85.3411	2.04366
PPME1	3	0.523825	70.3684	-0.987404
PPME1	4	0.610693	69.6136	-0.505629
PPME1	5	0.892457	92.0156	1.05705
PPME1	6	0.612401	84.9781	-0.496155
PPME1	7	0.745116	78.0868	0.239891
PPME1	8	0.539021	10.9792	-0.903128
RPS27A	0	0.0925756	23.0096	-0.58282
RPS27A	1	0.210439	34.2105	-0.297412
RPS27A	2	1.4052	84.9903	2.5
RPS27A	3	0.127637	30.1505	-0.497918
RPS27A	4	0.190092	31.7628	-0.346682
RPS27A	5	0.381788	67.5042	0.117514
RPS27A	6	0.121399	37.8289	-0.513023
RPS27A	7	0.315559	41.0456	-0.0428612
RPS27A	8	0.15464	2.67062	-0.43253
PSMC3	0	0.212569	40.9449	-0.515379
PSMC3	1	0.36445	48.3061	-0.0948256
PSMC3	2	1.20012	84.2105	2.21911
PSMC3	3	0.139972	33.0566	-0.716398
PSMC3	4	0.2112	35.3097	-0.519168
PSMC3	5	0.788148	90.2848	1.07838
PSMC3	6	0.111845	38.7061	-0.794281
PSMC3	7	0.303237	46.2736	-0.264323
PSMC3	8	0.256726	5.34125	-0.393111
PRKACA	0	0.574677	74.9256	-0.473783
PRKACA	1	0.736983	74.3799	0.489811
PRKACA	2	1.01186	84.0546	2.12175
PRKACA	3	0.589965	73.2745	-0.38302
PRKACA	4	0.600964	71.0429	-0.317719
PRKACA	5	0.784482	91.7365	0.771809
PRKACA	6	0.498362	83.3333	-0.926856
PRKACA	7	0.63154	74.6385	-0.136191
PRKACA	8	0.461484	10.9792	-1.1458
PSMD8	0	0.176886	38.3027	-0.49281
PSMD8	1	0.24876	41.1978	-0.298441
PSMD8	2	1.29763	83.7037	2.5
PSMD8	3	0.169877	39.5433	-0.511764
PSMD8	4	0.179043	34.7803	-0.486975
PSMD8	5	0.520368	79.0061	0.436062
PSMD8	6	0.135694	46.4912	-0.604205
PSMD8	7	0.268906	43.0478	-0.243962
PSMD8	8	0.234906	4.74777	-0.335907
PSMD2	0	0.245896	46.6842	-0.526602
PSMD2	1	0.416219	52.7526	0.00216801
PSMD2	2	1.11672	83.5088	2.17688
PSMD2	3	0.21072	44.5771	-0.635806
PSMD2	4	0.250239	42.5622	-0.513118
PSMD2	5	0.779789	89.1681	1.13087
PSMD2	6	0.186347	52.0833	-0.711471
PSMD2	7	0.34082	49.0545	-0.231907
PSMD2	8	0.192936	4.74777	-0.691017
PSMB5	0	0.197723	42.0822	-0.554395
PSMB5	1	0.339225	49.3043	-0.149213
PSMB5	2	1.27029	83.2749	2.5
PSMB5	3	0.190435	43.0202	-0.575265
PSMB5	4	0.27463	46.9031	-0.334177
PSMB5	5	0.527992	80.2903	0.391311
PSMB5	6	0.165725	52.6316	-0.646021
PSMB5	7	0.360722	53.1702	-0.0876558
PSMB5	8	0.195272	5.04451	-0.561416
DCTN1	0	0.476867	69.2213	-0.506352
DCTN1	1	0.609056	66.4852	-0.00475841
DCTN1	2	1.07681	82.963	1.77013
DCTN1	3	0.428962	64.2968	-0.688125
DCTN1	4	0.471071	61.8846	-0.528343
DCTN1	5	1.04163	93.5232	1.63665
DCTN1	6	0.40438	76.864	-0.781404
DCTN1	7	0.567788	72.4138	-0.161352
DCTN1	8	0.41623	8.60534	-0.736438
RBBP4	0	0.481254	70.1312	-0.894958
RBBP4	1	0.597384	68.7538	-0.104682
RBBP4	2	0.916576	81.5205	2.06745
RBBP4	3	0.497986	69.2787	-0.781095
RBBP4	4	0.546156	68.1313	-0.453292
RBBP4	5	0.672347	87.7164	0.40545
RBBP4	6	0.511748	84.3202	-0.687445
RBBP4	7	0.524522	71.8576	-0.600512
RBBP4	8	0.766928	16.9139	1.04908
PSMB1	0	0.289897	54.3482	-0.538009
PSMB1	1	0.371466	53.7508	-0.238444
PSMB1	2	1.11526	81.4815	2.49316
PSMB1	3	0.284408	53.8661	-0.558167
PSMB1	4	0.32735	52.6734	-0.400463
PSMB1	5	0.575149	82.3004	0.509586
PSMB1	6	0.284992	68.4211	-0.556023
PSMB1	7	0.412542	59.2881	-0.0875911
PSMB1	8	0.26647	6.23145	-0.624045
PSMC6	0	0.446218	67.699	-0.395485
PSMC6	1	0.529867	63.8536	0.0662642
PSMC6	2	0.91627	81.1306	2.19924
PSMC6	3	0.377137	60.1972	-0.776818
PSMC6	4	0.440926	59.7671	-0.424697
PSMC6	5	0.709603	88.0514	1.05842
PSMC6	6	0.416343	78.2895	-0.560399
PSMC6	7	0.453514	65.406	-0.355212
PSMC6	8	0.370887	8.30861	-0.811318
MZT2A	0	0.168558	37.2878	-0.670436
MZT2A	1	0.271248	43.1337	-0.283419
MZT2A	2	1.0238	80.9747	2.5
MZT2A	3	0.226335	45.7706	-0.452687
MZT2A	4	0.26763	45.8973	-0.297054
MZT2A	5	0.347676	69.7376	0.004624
MZT2A	6	0.151635	49.0132	-0.734217
MZT2A	7	0.393891	58.7319	0.178801
MZT2A	8	0.267264	6.23145	-0.298434
PSMC1	0	0.207799	43.8495	-0.619593
PSMC1	1	0.320259	48.0944	-0.193281
PSMC1	2	1.00268	80.6628	2.39364
PSMC1	3	0.211142	44.629	-0.60692
PSMC1	4	0.251259	44.415	-0.454845
PSMC1	5	0.572242	82.4679	0.761934
PSMC1	6	0.180838	55.3728	-0.721796
PSMC1	7	0.321217	52.1691	-0.189648
PSMC1	8	0.273777	6.23145	-0.369486
DCTN3	0	0.0734725	19.615	-0.492158
DCTN3	1	0.153051	29.2801	-0.259475
DCTN3	2	1.12825	79.883	2.5
DCTN3	3	0.0576705	19.2527	-0.538362
DCTN3	4	0.0958448	22.0222	-0.426743
DCTN3	5	0.299027	63.6516	0.16735
DCTN3	6	0.060209	25.6579	-0.53094
DCTN3	7	0.21335	33.5929	-0.0831651
DCTN3	8	0.0952639	2.37389	-0.428441
PSMD7	0	0.222821	45.9318	-0.543893
PSMD7	1	0.282815	46.098	-0.292956
PSMD7	2	0.931658	78.9474	2.42095
PSMD7	3	0.228123	48.2615	-0.521718
PSMD7	4	0.269338	46.5855	-0.349325
PSMD7	5	0.534983	81.5745	0.761782
PSMD7	6	0.197198	56.7982	-0.651066
PSMD7	7	0.278076	50.8343	-0.31278
PSMD7	8	0.230687	5.34125	-0.510993
ACTR1A	0	0.321822	54.7857	-0.411465
ACTR1A	1	0.471447	58.9232	0.293565
ACTR1A	2	0.835886	78.5185	2.01079
ACTR1A	3	0.267717	52.2574	-0.666407
ACTR1A	4	0.305173	49.7618	-0.489912
ACTR1A	5	0.666194	87.5489	1.21121
ACTR1A	6	0.218073	60.4167	-0.900326
ACTR1A	7	0.363574	57.5083	-0.214732
ACTR1A	8	0.232421	6.23145	-0.832717
PSMB6	0	0.0599997	15.783	-0.523096
PSMB6	1	0.12367	25.0756	-0.326184
PSMB6	2	1.05805	78.5185	2.5
PSMB6	3	0.055931	16.8656	-0.535679
PSMB6	4	0.0944992	20.2223	-0.4164
PSMB6	5	0.33808	65.4383	0.336914
PSMB6	6	0.0448991	18.5307	-0.569797
PSMB6	7	0.165936	27.9199	-0.19547
PSMB6	8	0.121195	2.96736	-0.333839
PPP2R1A	0	0.461021	64.8644	-0.702096
PPP2R1A	1	0.756928	68.4513	0.651943
PPP2R1A	2	1.04571	78.5185	1.97338
PPP2R1A	3	0.416595	63.3108	-0.905388
PPP2R1A	4	0.562372	65.4314	-0.238326
PPP2R1A	5	0.839557	88.7214	1.03004
PPP2R1A	6	0.427257	78.3991	-0.856596
PPP2R1A	7	0.548953	65.7397	-0.299732
PPP2R1A	8	0.471702	9.79228	-0.653224
PSMC5	0	0.128006	30.0612	-0.54219
PSMC5	1	0.199488	35.5414	-0.279668
PSMC5	2	0.936562	78.3236	2.42728
PSMC5	3	0.116071	30.6175	-0.58602
PSMC5	4	0.16197	31.2335	-0.417455
PSMC5	5	0.47038	78.3361	0.715202
PSMC5	6	0.0898661	31.3596	-0.68226
PSMC5	7	0.22765	39.2659	-0.176241
PSMC5	8	0.150752	3.56083	-0.458653
PSMA4	0	0.181293	38.6002	-0.518772
PSMA4	1	0.304509	45.5535	0.000439186
PSMA4	2	0.831963	76.4133	2.22304
PSMA4	3	0.171564	38.6611	-0.559765
PSMA4	4	0.203113	38.8565	-0.426824
PSMA4	5	0.538709	81.407	0.98732
PSMA4	6	0.1555	50.5482	-0.627457
PSMA4	7	0.274902	46.2736	-0.124317
PSMA4	8	0.078086	2.96736	-0.953667
TUBGCP2	0	0.222805	46.1242	-0.641224
TUBGCP2	1	0.299669	48.3364	-0.12719
TUBGCP2	2	0.65309	72.2417	2.23631
TUBGCP2	3	0.243587	50.0778	-0.502244
TUBGCP2	4	0.289061	49.8677	-0.198133
TUBGCP2	5	0.456071	78.1128	0.918749
TUBGCP2	6	0.233594	61.8421	-0.56907
TUBGCP2	7	0.309026	54.3938	-0.0646187
TUBGCP2	8	0.161293	4.74777	-1.05258
PSMB2	0	0.283182	52.0735	-0.560928
PSMB2	1	0.355258	52.6013	-0.0188177
PSMB2	2	0.664386	72.2027	2.30623
PSMB2	3	0.234364	47.7426	-0.928105
PSMB2	4	0.2787	48.3854	-0.594637
PSMB2	5	0.459667	79.1736	0.766471
PSMB2	6	0.276833	66.557	-0.608677
PSMB2	7	0.300088	53.8376	-0.433775
PSMB2	8	0.367365	5.63798	0.0722406
PSMD3	0	0.238265	46.8766	-0.384094
PSMD3	1	0.324829	50.1815	0.170131
PSMD3	2	0.599978	71.54	1.93176
PSMD3	3	0.194449	43.2278	-0.664627
PSMD3	4	0.219128	41.2917	-0.506616
PSMD3	5	0.510381	82.9704	1.35812
PSMD3	6	0.161975	51.4254	-0.872535
PSMD3	7	0.273418	48.3871	-0.159026
PSMD3	8	0.161885	4.1543	-0.873117
PSMA3	0	0.263621	51.4261	-0.603767
PSMA3	1	0.307937	48.2456	-0.190339
PSMA3	2	0.574719	69.9415	2.29849
PSMA3	3	0.229532	48.3653	-0.921792
PSMA3	4	0.269388	47.0619	-0.549969
PSMA3	5	0.420218	76.6611	0.857136
PSMA3	6	0.264493	66.0088	-0.59563
PSMA3	7	0.299167	53.9488	-0.272159
PSMA3	8	0.325985	6.52819	-0.0219697
PSMD13	0	0.270817	51.5661	-0.4188
PSMD13	1	0.329259	50.726	0.0788034
PSMD13	2	0.562654	69.7466	2.06603
PSMD13	3	0.217124	47.3793	-0.875969
PSMD13	4	0.242737	45.1562	-0.657887
PSMD13	5	0.467977	80.2345	1.25991
PSMD13	6	0.24117	65.3509	-0.671226
PSMD13	7	0.281087	53.5039	-0.331356
PSMD13	8	0.26721	6.52819	-0.449509
PSMD6	0	0.183297	40.2275	-0.469861
PSMD6	1	0.203819	37.4168	-0.348161
PSMD6	2	0.605995	69.3957	2.03686
PSMD6	3	0.135595	35.7551	-0.75275
PSMD6	4	0.16453	34.6744	-0.581159
PSMD6	5	0.49995	80.5137	1.40798
PSMD6	6	0.156327	52.4123	-0.629805
PSMD6	7	0.197455	39.4883	-0.385904
PSMD6	8	0.215784	3.85757	-0.277205
RBX1	0	0.120302	28.329	-0.588275
RBX1	1	0.257049	39.6249	0.157624
RBX1	2	0.676259	68.8889	2.44425
RBX1	3	0.109061	29.6834	-0.649594
RBX1	4	0.171362	33.9862	-0.309761
RBX1	5	0.299194	63.4283	0.387509
RBX1	6	0.133528	45.1754	-0.516135
RBX1	7	0.213335	38.9321	-0.0808155
RBX1	8	0.0732725	2.67062	-0.844805
PSMB4	0	0.0980953	24.1995	-0.519639
PSMB4	1	0.216943	36.6304	0.134662
PSMB4	2	0.62354	68.7719	2.37314
PSMB4	3	0.0826781	25.8952	-0.604516
PSMB4	4	0.126316	27.6866	-0.364272
PSMB4	5	0.298988	65.6058	0.586355
PSMB4	6	0.0796175	28.2895	-0.621366
PSMB4	7	0.180948	34.9277	-0.0635002
PSMB4	8	0.0252174	0.593472	-0.92086
PSMC4	0	0.111105	27.5591	-0.635422
PSMC4	1	0.18053	33.3636	-0.192108
PSMC4	2	0.601683	67.2125	2.49715
PSMC4	3	0.107133	29.6834	-0.66078
PSMC4	4	0.136716	29.4336	-0.471882
PSMC4	5	0.282929	63.3724	0.461756
PSMC4	6	0.114452	41.7763	-0.614045
PSMC4	7	0.180493	35.5951	-0.192346
PSMC4	8	0.180496	4.74777	-0.192327
PPP2CA	0	0.198739	40.7174	-0.516531
PPP2CA	1	0.310521	45.9165	0.178797
PPP2CA	2	0.582645	66.7057	1.87153
PPP2CA	3	0.165279	39.0244	-0.72467
PPP2CA	4	0.206572	38.5918	-0.467805
PPP2CA	5	0.510126	80.2345	1.42043
PPP2CA	6	0.153016	46.9298	-0.800948
PPP2CA	7	0.270234	45.9399	-0.0718017
PPP2CA	8	0.138861	3.56083	-0.889001
SSNA1	0	0.0719367	18.6177	-0.519812
SSNA1	1	0.151482	29.4011	-0.0310868
SSNA1	2	0.560875	66.3548	2.48423
SSNA1	3	0.0549938	17.3845	-0.623909
SSNA1	4	0.0897088	21.0164	-0.41062
SSNA1	5	0.233908	58.2915	0.47534
SSNA1	6	0.0679294	26.5351	-0.544433
SSNA1	7	0.130994	26.4739	-0.156966
SSNA1	8	0.047046	1.48368	-0.67274
PSMB3	0	0.0850031	21.8723	-0.490843
PSMB3	1	0.145576	28.1004	-0.1181
PSMB3	2	0.577489	66.3548	2.5
PSMB3	3	0.0713298	21.6917	-0.574983
PSMB3	4	0.0881577	21.5458	-0.47143
PSMB3	5	0.213869	53.7688	0.30215
PSMB3	6	0.0764181	29.6053	-0.543671
PSMB3	7	0.156812	32.0356	-0.0489568
PSMB3	8	0.0682548	2.07715	-0.593906
PSME3	0	0.14234	33.1584	-0.669114
PSME3	1	0.20499	38.0218	-0.0792495
PSME3	2	0.430147	63.3918	2.04064
PSME3	3	0.13183	33.0566	-0.768061
PSME3	4	0.139125	31.604	-0.699382
PSME3	5	0.301523	68.0067	0.829629
PSME3	6	0.125494	43.8596	-0.827716
PSME3	7	0.150794	37.3749	-0.589514
PSME3	8	0.294422	6.52819	0.762765
CETN2	0	0.0440796	12.5459	-0.574039
CETN2	1	0.101971	21.1131	-0.137369
CETN2	2	0.455768	60.5848	2.5
CETN2	3	0.0371942	13.3368	-0.625975
CETN2	4	0.090909	19.5871	-0.22081
CETN2	5	0.144608	42.9927	0.184235
CETN2	6	0.0301456	13.0482	-0.679142
CETN2	7	0.12979	26.9188	0.0724612
CETN2	8	0.0471818	1.48368	-0.55064
PSME1	0	0.0348299	10.4462	-0.501077
PSME1	1	0.066775	15.5777	-0.113296
PSME1	2	0.278445	45.3021	2.45616
PSME1	3	0.025876	9.02958	-0.609767
PSME1	4	0.0471813	11.2229	-0.351143
PSME1	5	0.122938	39.0843	0.568459
PSME1	6	0.0268103	11.8421	-0.598426
PSME1	7	0.0647173	15.6841	-0.138274
PSME1	8	0.0174016	0.593472	-0.712638
