# Supplementary material for: Neuronal cell cycle reentry events in the aging brain are more prevalent in neurodegeneration and lead to cellular senescence
Source: PLoS Biol. 2024 Apr 23;22(4):e3002559. doi: 10.1371/journal.pbio.3002559 (PMC11037540; doi:10.1371/journal.pbio.3002559)
Supplement: S1 Data files — (ZIP) [file pbio.3002559.s034.zip › Data_S22_Fig.xlsx]

## Sheet: Figure S22C
Figure S22C
Script: Mouse_GSE207848.code.R
Symbol	avg.exp	pct.exp	cluster	avg.exp.scaled
Glra3	0.117597	12.3996	0	-0.651415
Tle1	0.0887522	14.6001	0	-1.4822
Tle3	0.00288646	0.624442	0	-1.66821
Mdga1	0.0355341	5.08475	0	-0.429076
Cartpt	0.00395472	0.505501	0	-0.597546
Cux2	0.0233462	3.98454	0	-0.790742
Kitl	0.209508	25.0074	0	-0.496166
Rasgrf2	0.0484529	7.96908	0	-1.14451
Prss12	0.666868	50.7285	0	0.0901096
Dtx4	0.456696	56.1106	0	1.32185
Gpr6	0.00241178	0.416295	0	-0.528913
Unc5d	0.20093	24.2938	0	-1.09297
Mef2c	5.56743	99.1971	0	-1.03616
Rorb	0.159179	14.3027	0	-0.713268
Satb2	2.70808	93.8745	0	-0.495819
Dkk3	2.41629	94.826	0	1.86302
Ldb2	5.31855	94.945	0	0.226973
Syt9	0.305334	39.1912	0	0.937284
Opn3	0.0487359	8.86114	0	-0.263561
Nefh	0.0280782	5.32263	0	-0.145952
Cntn6	0.691264	43.0271	0	-0.700979
Foxo1	0.0231967	4.22242	0	-0.675306
Lix1	0.264937	32.2926	0	-0.225745
S100a10	0.0485469	8.3259	0	-0.448773
Crim1	0.672281	52.9884	0	-0.386237
Kcnk2	1.02995	66.518	0	0.513915
Sulf2	0.789365	61.9685	0	0.0785876
Pcp4	2.28678	94.1421	0	1.5651
Htr2c	0.0751254	10.0506	0	-0.558126
Fezf2	0.265219	38.4181	0	0.110323
Tox	5.8258	96.4912	0	0.0876443
Etv1	0.217084	23.2233	0	-0.471257
Rprm	0.460658	54.386	0	2.5
Rxfp1	0.236493	17.7817	0	-0.272549
Crym	0.706696	66.4288	0	1.31553
Otx1	0.0616992	11.3589	0	1.81859
Sox5	6.27744	99.2864	0	0.72102
Sema3e	0.524664	34.1065	0	-0.518119
Nr4a3	0.278946	27.8026	0	-0.212521
Lxn	0.00861161	1.90306	0	-0.443045
Ppp1r1b	0.160125	26.8213	0	0.251979
Syt6	1.53845	84.9836	0	2.25071
Oprk1	0.017396	3.03301	0	-0.355907
Nr4a2	0.111842	12.6375	0	-0.270426
Synpr	0.0420323	6.8986	0	-0.488133
Ntng2	0.0578133	8.89087	0	-0.44545
Adra2a	0.0236735	4.16295	0	-0.0246435
Glra3	0.517761	45.2095	1	1.85335
Tle1	0.817081	76.3934	1	1.70576
Tle3	0.140073	28.3424	1	0.625657
Mdga1	0.168816	26.9581	1	0.187755
Cartpt	0.00248003	0.582878	1	-0.714991
Cux2	3.91607	98.6521	1	1.85723
Kitl	0.788285	69.071	1	0.966732
Rasgrf2	3.5328	97.0492	1	2.5
Prss12	0.246619	37.2313	1	-0.756335
Dtx4	0.326737	51.694	1	0.178237
Gpr6	0.00162258	0.364299	1	-0.550156
Unc5d	10.4047	99.0528	1	1.02146
Mef2c	10.9312	99.9271	1	1.0546
Rorb	0.450905	25.6831	1	-0.562845
Satb2	3.68823	97.8142	1	0.254448
Dkk3	1.40311	88.7067	1	-0.010832
Ldb2	4.06729	97.2678	1	-0.316779
Syt9	0.168091	24.3716	1	-1.04056
Opn3	0.0149204	3.67942	1	-1.05794
Nefh	0.0231369	4.91803	1	-0.294337
Cntn6	0.795186	50.3461	1	-0.642976
Foxo1	0.0887558	13.6976	1	-0.497672
Lix1	0.32723	44.6266	1	0.145932
S100a10	0.0406495	8.34244	1	-0.741314
Crim1	0.824073	64.7359	1	-0.122677
Kcnk2	0.101477	13.6976	1	-0.974435
Sulf2	0.0919312	15.8106	1	-1.24372
Pcp4	0.159783	24.5902	1	-1.39575
Htr2c	0.255864	20.9836	1	-0.467166
Fezf2	0.0126492	3.1694	1	-0.825439
Tox	1.39865	59.0528	1	-1.35839
Etv1	0.190955	27.0674	1	-0.500105
Rprm	0.0172738	3.898	1	-0.708621
Rxfp1	0.0146428	2.87796	1	-0.555975
Crym	0.147044	20.51	1	-1.11965
Otx1	0.00250035	0.765027	1	-0.945164
Sox5	2.20167	75.6284	1	-1.23594
Sema3e	0.0452166	6.99454	1	-1.44703
Nr4a3	0.211412	23.0601	1	-0.834444
Lxn	0.0220116	4.69945	1	-0.237495
Ppp1r1b	0.0442698	10.1639	1	-0.531435
Syt6	0.0380174	4.73588	1	-0.742007
Oprk1	0.00977495	1.74863	1	-0.369057
Nr4a2	0.0505545	7.43169	1	-0.322754
Synpr	1.77106	73.8434	1	0.379052
Ntng2	0.554615	62.3315	1	-0.211616
Adra2a	0.00898302	2.22222	1	-0.568567
Glra3	0.195963	2.00409	2	-0.160894
Tle1	0.549318	4.86708	2	0.533737
Tle3	0.110613	1.14519	2	0.133064
Mdga1	0.0563481	0.572597	2	-0.332748
Cartpt	0.0332568	0.368098	2	1.7361
Cux2	0.896836	6.95297	2	-0.196563
Kitl	0.309613	3.06748	2	-0.243142
Rasgrf2	1.0837	8.95706	2	0.203356
Prss12	0.545245	4.86708	2	-0.154857
Dtx4	0.264706	2.65849	2	-0.367622
Gpr6	0.0822375	0.613497	2	1.61975
Unc5d	4.15236	27.4029	2	-0.274152
Mef2c	7.7351	45.4806	2	-0.191216
Rorb	1.30079	8.79346	2	-0.124621
Satb2	2.39985	17.8732	2	-0.731756
Dkk3	1.32879	11.3292	2	-0.148283
Ldb2	2.78254	19.8364	2	-0.875085
Syt9	0.206247	2.00409	2	-0.490691
Opn3	0.0892096	0.858896	2	0.687235
Nefh	0.112492	1.10429	2	2.38894
Cntn6	1.72996	13.1288	2	-0.121234
Foxo1	0.406394	3.59918	2	0.362977
Lix1	0.294851	2.78119	2	-0.0472632
S100a10	0.118792	1.14519	2	2.15328
Crim1	0.738346	6.66667	2	-0.271528
Kcnk2	0.626365	5.11247	2	-0.133037
Sulf2	0.579927	4.90798	2	-0.3185
Pcp4	2.49263	18.4458	2	1.85165
Htr2c	0.99015	8.05726	2	-0.0976235
Fezf2	0.212297	2.16769	2	-0.0857536
Tox	3.82225	24.9489	2	-0.566769
Etv1	0.631608	5.31697	2	-0.0135951
Rprm	0.19481	1.75869	2	0.825196
Rxfp1	0.269997	2.61759	2	-0.229746
Crym	0.486112	4.53988	2	0.355721
Otx1	0.0134582	0.122699	2	-0.433586
Sox5	3.45701	23.8446	2	-0.633195
Sema3e	0.910487	7.03476	2	0.229401
Nr4a3	0.205495	2.16769	2	-0.888939
Lxn	0.06052	0.408998	2	0.353204
Ppp1r1b	0.386187	3.55828	2	1.78061
Syt6	0.339928	2.94479	2	-0.139825
Oprk1	0.164664	1.59509	2	-0.101802
Nr4a2	0.243976	2.16769	2	-0.15761
Synpr	1.0123	7.32106	2	-0.0014992
Ntng2	0.240967	2.41309	2	-0.359244
Adra2a	0.0273555	0.245399	2	0.111683
Glra3	0.0163569	2.90011	3	-1.28511
Tle1	0.331808	44.4683	3	-0.418326
Tle3	0.137036	25.0269	3	0.574881
Mdga1	0.0292098	6.33727	3	-0.458345
Cartpt	0.00408153	0.590763	3	-0.587447
Cux2	0.0527557	5.26316	3	-0.770736
Kitl	0.343477	36.2513	3	-0.157549
Rasgrf2	0.460694	38.8829	3	-0.607782
Prss12	0.72071	59.8818	3	0.198556
Dtx4	0.293307	44.5757	3	-0.115937
Gpr6	0.00230179	0.37594	3	-0.531873
Unc5d	6.56004	95.4887	3	0.224771
Mef2c	8.2383	99.4629	3	0.00492658
Rorb	0.348402	17.5618	3	-0.615699
Satb2	5.21164	99.3555	3	1.42056
Dkk3	2.08971	95.0054	3	1.25901
Ldb2	6.82875	98.8722	3	0.883255
Syt9	0.145309	22.1805	3	-1.36888
Opn3	0.0188084	4.56498	3	-0.966607
Nefh	0.0228111	5.47798	3	-0.304122
Cntn6	0.395105	34.9624	3	-0.866279
Foxo1	0.117242	15.7895	3	-0.420488
Lix1	0.296161	39.7959	3	-0.039445
S100a10	0.0347004	7.30397	3	-0.961683
Crim1	0.537177	51.1278	3	-0.620821
Kcnk2	0.0949808	10.4726	3	-0.984849
Sulf2	0.202815	24.1676	3	-1.03349
Pcp4	0.692765	61.0097	3	-0.653818
Htr2c	0.076444	11.3856	3	-0.557462
Fezf2	0.0342186	5.90763	3	-0.745525
Tox	5.19742	91.3534	3	-0.117602
Etv1	0.078835	12.9431	3	-0.623893
Rprm	0.00984953	2.09452	3	-0.772763
Rxfp1	0.979688	44.9517	3	0.676924
Crym	0.0918116	13.4264	3	-1.35998
Otx1	0.00339586	0.912997	3	-0.903356
Sox5	5.09077	98.4425	3	0.15125
Sema3e	2.06626	73.7379	3	2.46868
Nr4a3	0.450374	40.6015	3	1.36618
Lxn	0.0130178	3.27605	3	-0.375456
Ppp1r1b	0.0309384	7.46509	3	-0.621582
Syt6	0.0303528	4.40387	3	-0.757295
Oprk1	0.331936	38.131	3	0.186821
Nr4a2	0.229902	18.6896	3	-0.169627
Synpr	0.207413	16.6488	3	-0.405187
Ntng2	1.65278	84.6402	3	0.305266
Adra2a	0.0179161	3.27605	3	-0.237815
Glra3	0.219322	24.1592	4	-0.0146807
Tle1	0.617846	64.7907	4	0.833689
Tle3	0.06178	13.315	4	-0.683467
Mdga1	0.00454464	0.82361	4	-0.572495
Cartpt	0.013217	2.33356	4	0.140111
Cux2	2.64945	84.42	4	0.995625
Kitl	0.253897	29.7872	4	-0.383968
Rasgrf2	0.752762	58.3391	4	-0.227519
Prss12	0.12408	19.6294	4	-1.00315
Dtx4	0.382766	51.3384	4	0.671287
Gpr6	0.00459132	1.02951	4	-0.470246
Unc5d	11.5286	96.9115	4	1.25437
Mef2c	14.7001	99.9314	4	2.5
Rorb	6.98387	94.5093	4	2.5
Satb2	4.46328	98.9705	4	0.84772
Dkk3	1.4483	81.8119	4	0.0727594
Ldb2	2.18555	82.0178	4	-1.13452
Syt9	0.162503	25.326	4	-1.12109
Opn3	0.150239	25.4633	4	2.12092
Nefh	0.0169341	3.29444	4	-0.480605
Cntn6	1.01199	59.1627	4	-0.521966
Foxo1	0.200714	25.4633	4	-0.19432
Lix1	0.133972	21.0021	4	-1.00716
S100a10	0.103421	18.5999	4	1.58391
Crim1	0.417426	42.4159	4	-0.828747
Kcnk2	1.56202	78.0371	4	1.36682
Sulf2	0.517547	53.8778	4	-0.43677
Pcp4	0.559636	56.28	4	-0.839139
Htr2c	0.381629	28.8264	4	-0.403872
Fezf2	0.0594625	13.1091	4	-0.651998
Tox	3.40429	84.4887	4	-0.703288
Etv1	0.367999	26.2869	4	-0.304636
Rprm	0.0160689	3.29444	4	-0.719031
Rxfp1	0.0173769	2.74537	4	-0.552482
Crym	0.27681	38.2292	4	-0.555003
Otx1	0.00514402	1.23542	4	-0.821742
Sox5	2.58309	83.5964	4	-1.0528
Sema3e	0.201182	19.9725	4	-1.14486
Nr4a3	0.146107	20.5903	4	-1.43584
Lxn	0.0147453	2.88264	4	-0.348958
Ppp1r1b	0.0376451	7.96156	4	-0.576231
Syt6	0.0217252	3.50034	4	-0.774503
Oprk1	0.0103104	1.78449	4	-0.368133
Nr4a2	0.0387783	7.54976	4	-0.332809
Synpr	0.511486	34.7289	4	-0.252681
Ntng2	0.40825	45.0927	4	-0.280507
Adra2a	0.00565499	1.09815	4	-0.691789
Glra3	0.108959	12.153	5	-0.705479
Tle1	0.350486	50.8627	5	-0.33657
Tle3	0.1221	23.6309	5	0.325127
Mdga1	0.0112512	2.4006	5	-0.541457
Cartpt	0.00183355	0.375094	5	-0.766478
Cux2	0.425542	16.4291	5	-0.517154
Kitl	0.23068	22.6557	5	-0.442652
Rasgrf2	0.386874	38.3346	5	-0.703894
Prss12	0.430537	51.3878	5	-0.385897
Dtx4	0.395866	57.9895	5	0.78656
Gpr6	0.00523208	1.12528	5	-0.452999
Unc5d	6.32589	95.4989	5	0.176251
Mef2c	11.0193	99.85	5	1.08893
Rorb	2.32291	64.7412	5	0.402411
Satb2	4.43908	98.5746	5	0.829197
Dkk3	2.21459	94.6737	5	1.48997
Ldb2	5.25448	97.5994	5	0.199131
Syt9	0.252235	38.2596	5	0.172053
Opn3	0.149405	27.982	5	2.10133
Nefh	0.0185016	4.72618	5	-0.433535
Cntn6	1.54104	67.3668	5	-0.226683
Foxo1	0.255626	29.7824	5	-0.0455324
Lix1	0.215337	34.3586	5	-0.52169
S100a10	0.088585	17.7794	5	1.03434
Crim1	1.06529	71.7929	5	0.296155
Kcnk2	0.675614	49.1373	5	-0.054091
Sulf2	1.15236	78.9197	5	0.766815
Pcp4	1.04682	69.6174	5	-0.160961
Htr2c	0.119424	15.0038	5	-0.535832
Fezf2	0.122438	24.3811	5	-0.418676
Tox	8.65761	98.0495	5	1.01259
Etv1	0.718873	52.5881	5	0.0827508
Rprm	0.0330287	7.2018	5	-0.572507
Rxfp1	0.509036	31.958	5	0.0756395
Crym	0.177457	30.4576	5	-0.987314
Otx1	0.00550461	1.12528	5	-0.804907
Sox5	3.54726	88.5221	5	-0.589859
Sema3e	1.26729	53.7884	5	0.920688
Nr4a3	0.427842	39.3848	5	1.15867
Lxn	0.0169437	3.75094	5	-0.315234
Ppp1r1b	0.0212342	5.47637	5	-0.687202
Syt6	0.0256167	4.20105	5	-0.766741
Oprk1	0.0243492	3.90098	5	-0.34391
Nr4a2	0.140834	16.054	5	-0.245673
Synpr	0.382055	24.8312	5	-0.317596
Ntng2	0.833692	64.2161	5	-0.0802606
Adra2a	0.0014148	0.450113	5	-0.848784
Glra3	0.535157	49.7302	6	1.96224
Tle1	0.466081	57.0144	6	0.1694
Tle3	0.160353	31.4748	6	0.964746
Mdga1	0.222141	23.9209	6	0.434543
Cartpt	0.0105694	1.79856	6	-0.0707479
Cux2	0.361117	31.205	6	-0.560978
Kitl	0.615028	46.7626	6	0.528813
Rasgrf2	0.898235	56.9245	6	-0.0381179
Prss12	0.542122	55.1259	6	-0.161147
Dtx4	0.209052	38.6691	6	-0.857362
Gpr6	0.00682638	1.97842	6	-0.410085
Unc5d	5.11477	78.6871	6	-0.07472
Mef2c	7.54953	99.4604	6	-0.263548
Rorb	1.27272	48.6511	6	-0.139096
Satb2	0.825146	63.2194	6	-1.93713
Dkk3	0.51912	55.3058	6	-1.64573
Ldb2	3.12206	77.1583	6	-0.727542
Syt9	0.394592	48.741	6	2.22362
Opn3	0.04048	8.18345	6	-0.457505
Nefh	0.0300394	7.01439	6	-0.0870586
Cntn6	3.14729	83.1835	6	0.669841
Foxo1	0.146845	19.6043	6	-0.340279
Lix1	0.362406	49.1906	6	0.355807
S100a10	0.0576645	12.4101	6	-0.111034
Crim1	1.83035	86.0612	6	1.62454
Kcnk2	0.104705	15.6475	6	-0.96926
Sulf2	0.377462	36.6906	6	-0.702366
Pcp4	0.608075	56.5647	6	-0.77171
Htr2c	1.83338	49.4604	6	0.326748
Fezf2	0.163224	23.5612	6	-0.267568
Tox	5.81193	74.6403	6	0.0831138
Etv1	0.558901	53.4173	6	-0.0938688
Rprm	0.0395931	8.09353	6	-0.515794
Rxfp1	0.195542	19.4245	6	-0.324866
Crym	0.734891	71.0432	6	1.43822
Otx1	0.0014962	0.539568	6	-0.992043
Sox5	4.34249	93.0755	6	-0.208035
Sema3e	0.632876	32.464	6	-0.308463
Nr4a3	0.327628	29.946	6	0.235793
Lxn	0.0117953	3.23741	6	-0.394208
Ppp1r1b	0.0666426	15.1978	6	-0.38015
Syt6	0.0565051	9.08273	6	-0.705132
Oprk1	0.0220778	4.04676	6	-0.347829
Nr4a2	0.258171	25	6	-0.14549
Synpr	0.124192	11.5108	6	-0.446926
Ntng2	0.928808	64.7482	6	-0.0354916
Adra2a	0.0501258	10.9712	6	0.954766
Glra3	0.18625	21.2515	7	-0.221692
Tle1	0.552619	62.4557	7	0.548184
Tle3	0.126881	25.856	7	0.40508
Mdga1	0.0601314	10.2715	7	-0.315239
Cartpt	0.00224653	0.472255	7	-0.733587
Cux2	1.15223	46.3991	7	-0.0228332
Kitl	0.301074	36.0094	7	-0.264726
Rasgrf2	0.990621	49.5868	7	0.0821664
Prss12	0.518896	46.9894	7	-0.207928
Dtx4	0.316893	50.1771	7	0.0916175
Gpr6	0.00545582	1.18064	7	-0.446977
Unc5d	4.73226	74.9705	7	-0.153984
Mef2c	7.58943	98.9374	7	-0.247996
Rorb	1.10265	33.8843	7	-0.226789
Satb2	3.20848	95.6316	7	-0.112783
Dkk3	1.47752	85.242	7	0.126791
Ldb2	4.40675	94.0968	7	-0.169261
Syt9	0.22685	37.7804	7	-0.19378
Opn3	0.0604428	12.5148	7	0.0114554
Nefh	0.0267272	5.90319	7	-0.186522
Cntn6	1.13161	53.2468	7	-0.455201
Foxo1	0.201678	31.9953	7	-0.191707
Lix1	0.244109	36.3636	7	-0.350018
S100a10	0.0543087	12.1606	7	-0.235341
Crim1	0.800515	69.0673	7	-0.163581
Kcnk2	0.598271	41.6765	7	-0.178072
Sulf2	0.766101	68.7131	7	0.0344786
Pcp4	1.04387	68.2409	7	-0.165066
Htr2c	0.519908	20.307	7	-0.334281
Fezf2	0.134885	23.8489	7	-0.372561
Tox	4.11485	83.8253	7	-0.471201
Etv1	0.50479	46.5171	7	-0.15361
Rprm	0.131041	19.3625	7	0.274266
Rxfp1	0.276173	20.8973	7	-0.221855
Crym	0.321621	41.4404	7	-0.360023
Otx1	0.0205823	4.01417	7	-0.100992
Sox5	3.57252	89.1381	7	-0.57773
Sema3e	0.780057	45.2184	7	-0.023304
Nr4a3	0.269103	33.1759	7	-0.303168
Lxn	0.0155843	3.65998	7	-0.336086
Ppp1r1b	0.0706208	15.4664	7	-0.35325
Syt6	0.395846	28.0992	7	-0.0282919
Oprk1	0.0545125	8.73672	7	-0.291864
Nr4a2	0.126139	14.6399	7	-0.25822
Synpr	0.730641	37.072	7	-0.142766
Ntng2	0.448317	44.6281	7	-0.261648
Adra2a	0.0202923	4.36836	7	-0.149835
Glra3	0.0612487	7	8	-1.00412
Tle1	0.121058	15.125	8	-1.34079
Tle3	0.00526493	1.125	8	-1.62844
Mdga1	0.0199768	3.125	8	-0.501075
Cartpt	0.00981076	1	8	-0.131166
Cux2	0.0878469	11.25	8	-0.746866
Kitl	0.019181	3.375	8	-0.977229
Rasgrf2	1.15848	69.625	8	0.300714
Prss12	0.885022	56.25	8	0.529508
Dtx4	0.0965956	15.5	8	-1.84696
Gpr6	0.00215725	0.25	8	-0.535764
Unc5d	1.3388	45.625	8	-0.857179
Mef2c	7.41281	99.125	8	-0.316843
Rorb	0.78409	33	8	-0.391046
Satb2	3.16734	92.25	8	-0.144275
Dkk3	0.707742	50	8	-1.29688
Ldb2	8.23694	99.5	8	1.4952
Syt9	0.23014	26.125	8	-0.146358
Opn3	0.00951556	1.75	8	-1.18491
Nefh	0.0199159	2.625	8	-0.391064
Cntn6	7.49936	92.25	8	2.5
Foxo1	0.0207517	2.875	8	-0.681931
Lix1	0.56082	47.25	8	1.53966
S100a10	0.0422742	5.875	8	-0.68113
Crim1	0.102074	13.125	8	-1.3763
Kcnk2	2.16862	87.75	8	2.33921
Sulf2	1.35962	74.625	8	1.15977
Pcp4	1.81538	82.75	8	0.908895
Htr2c	8.24374	82.5	8	2.5
Fezf2	0.962882	73.625	8	2.5
Tox	11.0288	99.375	8	1.78709
Etv1	3.90198	96.625	8	2.5
Rprm	0.208335	27	8	0.942044
Rxfp1	0.194657	13.75	8	-0.325997
Crym	0.578502	54.25	8	0.75773
Otx1	0.049146	7.875	8	1.23253
Sox5	6.77433	97.875	8	0.959598
Sema3e	1.43406	46.875	8	1.2438
Nr4a3	0.539943	46.5	8	2.19102
Lxn	0.00370865	0.75	8	-0.518253
Ppp1r1b	0.0386331	5.375	8	-0.56955
Syt6	0.0962786	10.75	8	-0.625801
Oprk1	0.00539989	1	8	-0.376606
Nr4a2	0.0172007	1.875	8	-0.351232
Synpr	0.0589688	5.5	8	-0.479639
Ntng2	0.0222134	2.875	8	-0.462206
Adra2a	0.00144711	0.25	8	-0.847588
Glra3	0.436381	43.8158	9	1.34397
Tle1	0.376589	63.6842	9	-0.222314
Tle3	0.167749	37.2368	9	1.08843
Mdga1	0.0869731	15.7895	9	-0.191015
Cartpt	0.00748628	2.10526	9	-0.31629
Cux2	0.11516	11.9737	9	-0.728287
Kitl	0.13206	26.1842	9	-0.691919
Rasgrf2	0.646909	53.2895	9	-0.365335
Prss12	0.691756	75.9211	9	0.140239
Dtx4	0.348782	61.0526	9	0.372232
Gpr6	0.0069043	1.18421	9	-0.407988
Unc5d	0.55492	33.5526	9	-1.01962
Mef2c	9.28115	99.8684	9	0.411422
Rorb	0.489617	28.8158	9	-0.542885
Satb2	2.4944	95	9	-0.659378
Dkk3	1.31633	88.2895	9	-0.171322
Ldb2	9.2256	99.2105	9	1.92484
Syt9	0.197476	38.4211	9	-0.617093
Opn3	0.0959851	21.4474	9	0.846403
Nefh	0.121865	27.5	9	2.5
Cntn6	3.64322	95	9	0.946638
Foxo1	0.0262793	6.57895	9	-0.666953
Lix1	0.30142	48.6842	9	-0.00806551
S100a10	0.0644262	15.2632	9	0.139436
Crim1	2.43825	94.2105	9	2.5
Kcnk2	0.0487279	8.68421	9	-1.05899
Sulf2	1.69959	94.3421	9	1.80434
Pcp4	0.804377	68.0263	9	-0.498452
Htr2c	0.293635	22.2368	9	-0.448157
Fezf2	0.805851	84.4737	9	2.11334
Tox	13.464	99.3421	9	2.5
Etv1	0.894428	77.1053	9	0.276575
Rprm	0.0121793	3.68421	9	-0.752635
Rxfp1	0.24983	29.8684	9	-0.25551
Crym	0.777856	74.0789	9	1.62517
Otx1	0.035047	8.94737	9	0.574307
Sox5	4.93485	92.1053	9	0.0763836
Sema3e	0.807596	48.5526	9	0.0300521
Nr4a3	0.323826	38.8158	9	0.200783
Lxn	0.0149613	4.47368	9	-0.345643
Ppp1r1b	0.0277485	8.28947	9	-0.643152
Syt6	0.0598091	11.0526	9	-0.698542
Oprk1	0.00468748	1.44737	9	-0.377835
Nr4a2	0.0581624	11.1842	9	-0.316258
Synpr	0.165372	19.4737	9	-0.426273
Ntng2	0.180628	30.7895	9	-0.387644
Adra2a	0.00808956	2.23684	9	-0.601648
Glra3	0.369123	33.007	10	0.922973
Tle1	0.0528648	9.79021	10	-1.63928
Tle3	0.00278123	0.839161	10	-1.66997
Mdga1	0.124407	19.4406	10	-0.017771
Cartpt	0.00297438	0.559441	10	-0.675621
Cux2	0.0270218	4.8951	10	-0.788241
Kitl	0.116364	15.9441	10	-0.731593
Rasgrf2	0.241561	25.8741	10	-0.893087
Prss12	2.34511	93.8462	10	2.5
Dtx4	0.445735	55.1049	10	1.2254
Gpr6	0.00123777	0.27972	10	-0.560514
Unc5d	1.18016	44.8951	10	-0.890053
Mef2c	3.90829	94.965	10	-1.68287
Rorb	0.135469	10.3497	10	-0.725493
Satb2	4.76779	99.1608	10	1.08081
Dkk3	0.555544	52.4476	10	-1.57836
Ldb2	7.95688	99.5804	10	1.3735
Syt9	0.279777	36.0839	10	0.568979
Opn3	0.07456	13.4266	10	0.343092
Nefh	0.0126198	2.65734	10	-0.61016
Cntn6	3.13017	73.007	10	0.660281
Foxo1	0.0207226	4.1958	10	-0.682009
Lix1	0.178647	26.8531	10	-0.740601
S100a10	0.0450018	8.53147	10	-0.580092
Crim1	1.19116	73.007	10	0.514698
Kcnk2	0.332974	33.007	10	-0.603345
Sulf2	1.64089	89.5105	10	1.69305
Pcp4	1.63579	88.5315	10	0.658905
Htr2c	0.295209	15.5245	10	-0.447365
Fezf2	0.339864	47.4126	10	0.386879
Tox	3.70208	82.9371	10	-0.606023
Etv1	0.114442	13.8462	10	-0.58458
Rprm	0.0564976	9.09091	10	-0.369749
Rxfp1	0.147637	15.1049	10	-0.386067
Crym	0.580567	51.1888	10	0.766717
Otx1	0.0249273	4.05594	10	0.10186
Sox5	4.45437	97.9021	10	-0.154318
Sema3e	0.437409	21.1189	10	-0.687174
Nr4a3	0.418821	40.1399	10	1.0756
Lxn	0.00480839	1.25874	10	-0.501384
Ppp1r1b	0.132209	23.4965	10	0.063211
Syt6	1.23755	58.7413	10	1.65055
Oprk1	0.00328233	0.839161	10	-0.38026
Nr4a2	0.294266	27.2727	10	-0.114672
Synpr	0.0549804	7.55245	10	-0.481639
Ntng2	0.00848508	1.81818	10	-0.468668
Adra2a	0.0813018	14.1259	10	2.10907
Glra3	0.15134	18.9504	11	-0.440205
Tle1	0.818302	79.3003	11	1.7111
Tle3	0.11255	25.9475	11	0.16545
Mdga1	0.0968481	17.2012	11	-0.145314
Cartpt	0.0150496	1.16618	11	0.286063
Cux2	1.06468	53.6443	11	-0.0823901
Kitl	0.383449	41.1079	11	-0.0565184
Rasgrf2	0.783793	47.2303	11	-0.187118
Prss12	0.31233	37.6093	11	-0.623984
Dtx4	0.269352	47.8134	11	-0.326737
Gpr6	0.0589763	7.58017	11	0.993633
Unc5d	4.36023	73.7609	11	-0.231076
Mef2c	6.47588	96.5015	11	-0.682051
Rorb	5.51237	95.9184	11	2.04699
Satb2	2.3872	82.2157	11	-0.741435
Dkk3	1.48783	90.9621	11	0.145857
Ldb2	3.46837	90.6706	11	-0.577048
Syt9	0.234479	33.5277	11	-0.0838321
Opn3	0.03722	7.28863	11	-0.534089
Nefh	0.0214203	5.53936	11	-0.345886
Cntn6	1.02653	60.0583	11	-0.513852
Foxo1	1.094	76.6764	11	2.22605
Lix1	0.795422	78.7172	11	2.5
S100a10	0.0517341	13.4111	11	-0.330711
Crim1	0.945396	73.1778	11	0.0879793
Kcnk2	0.982238	61.8076	11	0.437429
Sulf2	0.398713	42.8571	11	-0.662074
Pcp4	1.10635	71.137	11	-0.0780938
Htr2c	0.792595	34.1108	11	-0.197047
Fezf2	0.13926	26.8222	11	-0.356353
Tox	4.65723	96.793	11	-0.294042
Etv1	0.470707	51.6035	11	-0.19124
Rprm	0.0835109	14.2857	11	-0.136367
Rxfp1	0.223225	13.4111	11	-0.289499
Crym	0.371562	43.4402	11	-0.142715
Otx1	0.0711493	15.7434	11	2.25978
Sox5	4.39356	99.1254	11	-0.183515
Sema3e	0.775433	39.6501	11	-0.0322624
Nr4a3	0.224173	30.9038	11	-0.716925
Lxn	0.0721105	16.035	11	0.530997
Ppp1r1b	0.258385	33.5277	11	0.916411
Syt6	0.554902	39.6501	11	0.288957
Oprk1	0.126348	14.8688	11	-0.167915
Nr4a2	0.117108	17.4927	11	-0.265931
Synpr	0.703029	40.8163	11	-0.156614
Ntng2	0.476531	51.0204	11	-0.248368
Adra2a	0.0185463	5.53936	11	-0.21448
Glra3	0.145552	25.2964	12	-0.476432
Tle1	0.598622	81.4229	12	0.749545
Tle3	0.0603363	21.3439	12	-0.707607
Mdga1	0.054867	12.253	12	-0.339603
Cartpt	0.0261391	5.92885	12	1.16923
Cux2	0.720884	45.8498	12	-0.316252
Kitl	0.416932	60.4743	12	0.0281135
Rasgrf2	0.709814	54.1502	12	-0.283436
Prss12	0.376792	57.3123	12	-0.494148
Dtx4	0.243024	52.1739	12	-0.558421
Gpr6	0.129266	26.4822	12	2.5
Unc5d	3.40734	78.2609	12	-0.428534
Mef2c	5.92096	100	12	-0.898352
Rorb	0.58159	36.3636	12	-0.495461
Satb2	2.17704	95.2569	12	-0.902307
Dkk3	1.08971	90.9091	12	-0.590444
Ldb2	3.88637	98.8142	12	-0.3954
Syt9	0.370965	66.0079	12	1.88312
Opn3	0.0366675	13.0435	12	-0.547068
Nefh	0.0242254	7.50988	12	-0.261649
Cntn6	1.33832	85.7708	12	-0.33983
Foxo1	1.24913	90.9091	12	2.5
Lix1	0.18676	44.2688	12	-0.692192
S100a10	0.0341536	10.6719	12	-0.981936
Crim1	0.865646	81.8182	12	-0.0504929
Kcnk2	1.54701	92.8854	12	1.34276
Sulf2	0.44413	60.0791	12	-0.575965
Pcp4	2.11947	96.0474	12	1.3322
Htr2c	1.68563	90.9091	12	0.252389
Fezf2	0.10595	27.2727	12	-0.479764
Tox	3.30873	90.1186	12	-0.734503
Etv1	0.259362	43.8735	12	-0.424579
Rprm	0.120358	25.6917	12	0.181969
Rxfp1	0.13146	16.2055	12	-0.406734
Crym	0.437145	64.4269	12	0.142651
Otx1	0.0180299	5.13834	12	-0.220154
Sox5	2.78192	95.2569	12	-0.957333
Sema3e	1.0268	71.5415	12	0.454752
Nr4a3	0.191487	37.1542	12	-1.01794
Lxn	0.0158006	5.13834	12	-0.332769
Ppp1r1b	0.532799	80.6324	12	2.5
Syt6	1.24206	94.0711	12	1.65954
Oprk1	0.28577	55.7312	12	0.107162
Nr4a2	0.0590695	13.0435	12	-0.315484
Synpr	0.967033	70.751	12	-0.0242045
Ntng2	0.409317	55.336	12	-0.280005
Adra2a	0.013002	4.74308	12	-0.419762
Glra3	0.0664876	9.26829	13	-0.971323
Tle1	0.330927	47.3171	13	-0.422182
Tle3	0.101411	23.4146	13	-0.0207998
Mdga1	0.908595	65.8537	13	2.5
Cartpt	0.0439825	7.80488	13	2.5
Cux2	5.04477	80	13	2.5
Kitl	1.7175	88.7805	13	2.5
Rasgrf2	1.07388	79.0244	13	0.190568
Prss12	0.499984	60.9756	13	-0.246019
Dtx4	0.0993446	24.3902	13	-1.82277
Gpr6	0.0358427	7.31707	13	0.370947
Unc5d	19.189	99.5122	13	2.5
Mef2c	8.31121	99.5122	13	0.0333477
Rorb	0.708405	30.2439	13	-0.430071
Satb2	5.83721	99.5122	13	1.89941
Dkk3	1.65431	92.6829	13	0.453752
Ldb2	0.770919	52.6829	13	-1.74926
Syt9	0.211676	31.7073	13	-0.412456
Opn3	0.0386403	10.2439	13	-0.500724
Nefh	0.0129464	3.90244	13	-0.600353
Cntn6	0.183416	18.5366	13	-0.984432
Foxo1	0.0403023	5.85366	13	-0.628958
Lix1	0.116957	20	13	-1.10868
S100a10	0.0988872	17.561	13	1.41596
Crim1	0.176753	27.3171	13	-1.24663
Kcnk2	0.0971587	14.1463	13	-0.981358
Sulf2	0.0888904	14.6341	13	-1.24949
Pcp4	0.18334	23.4146	13	-1.36295
Htr2c	2.06368	72.1951	13	0.442649
Fezf2	0.0231167	5.36585	13	-0.786658
Tox	4.37768	93.6585	13	-0.385353
Etv1	0.0575445	9.7561	13	-0.647399
Rprm	0.00637975	1.95122	13	-0.80274
Rxfp1	3.26383	83.4146	13	2.5
Crym	0.0286156	5.85366	13	-1.63496
Otx1	0.00851914	0.97561	13	-0.664171
Sox5	10.479	99.0244	13	2.5
Sema3e	0.0985324	11.7073	13	-1.34374
Nr4a3	0.226113	28.2927	13	-0.699062
Lxn	0.271693	43.9024	13	2.5
Ppp1r1b	0.0233557	3.41463	13	-0.672856
Syt6	0.00777644	1.46341	13	-0.802325
Oprk1	2.36244	95.6098	13	2.5
Nr4a2	4.80937	99.5122	13	2.5
Synpr	8.29158	99.0244	13	2.5
Ntng2	8.82323	100	13	2.5
Adra2a	0.0913119	21.9512	13	2.4797
Glra3	0.192141	22.4852	14	-0.184819
Tle1	0.36131	50.2959	14	-0.28919
Tle3	0.193989	34.9112	14	1.52718
Mdga1	0.0726441	13.6095	14	-0.25733
Cartpt	0.003932	1.77515	14	-0.599355
Cux2	1.10905	46.7456	14	-0.0522107
Kitl	0.331306	42.6036	14	-0.188312
Rasgrf2	0.99636	53.8462	14	0.0896382
Prss12	0.568972	56.213	14	-0.107067
Dtx4	0.481813	71.0059	14	1.54288
Gpr6	0.00792199	2.36686	14	-0.380595
Unc5d	4.23728	65.0888	14	-0.256554
Mef2c	9.99875	100	14	0.691138
Rorb	0.992613	34.9112	14	-0.283526
Satb2	3.3563	94.6746	14	0.000367733
Dkk3	1.58541	88.1657	14	0.326324
Ldb2	4.88979	94.6746	14	0.0406505
Syt9	0.21001	29.5858	14	-0.436454
Opn3	0.0523652	11.8343	14	-0.178303
Nefh	0.0193037	5.32544	14	-0.409447
Cntn6	1.61901	55.6213	14	-0.18316
Foxo1	0.288405	42.6036	14	0.0432821
Lix1	0.246735	37.8698	14	-0.33435
S100a10	0.0323419	9.46746	14	-1.04905
Crim1	0.796817	66.2722	14	-0.170003
Kcnk2	0.77767	44.9704	14	0.109505
Sulf2	0.561163	53.2544	14	-0.354075
Pcp4	1.23142	74.5562	14	0.0960026
Htr2c	0.856564	27.2189	14	-0.164853
Fezf2	0.224347	32.5444	14	-0.0411077
Tox	4.87365	86.3905	14	-0.223353
Etv1	0.598786	45.5621	14	-0.0498324
Rprm	0.100628	13.6095	14	0.0115191
Rxfp1	0.290827	21.8935	14	-0.203134
Crym	0.358398	43.787	14	-0.199996
Otx1	0.023654	4.73373	14	0.0424125
Sox5	4.40448	91.1243	14	-0.17827
Sema3e	0.673426	43.1953	14	-0.229898
Nr4a3	0.289385	31.9527	14	-0.116389
Lxn	0.0273529	5.91716	14	-0.155563
Ppp1r1b	0.0839121	14.2012	14	-0.263374
Syt6	0.443862	27.8107	14	0.067478
Oprk1	0.13196	15.9763	14	-0.158232
Nr4a2	0.173975	11.8343	14	-0.217377
Synpr	0.597542	30.1775	14	-0.20952
Ntng2	0.606683	42.6036	14	-0.187109
Adra2a	0.0130379	3.5503	14	-0.418432
Glra3	0.22704	25	15	0.0336319
Tle1	0.404405	48.3333	15	-0.10056
Tle3	0.136678	34.1667	15	0.568893
Mdga1	0.0996612	19.1667	15	-0.132295
Cartpt	0.00230949	0.833333	15	-0.728573
Cux2	1.32603	73.3333	15	0.0953914
Kitl	0.324603	38.3333	15	-0.205254
Rasgrf2	1.07525	55.8333	15	0.192345
Prss12	0.479025	55	15	-0.288235
Dtx4	0.273042	55.8333	15	-0.294261
Gpr6	0	0	15	-0.593831
Unc5d	4.31822	71.6667	15	-0.239781
Mef2c	6.97109	99.1667	15	-0.48902
Rorb	1.53407	70	15	-0.00433477
Satb2	2.56201	94.1667	15	-0.607626
Dkk3	1.24912	83.3333	15	-0.295625
Ldb2	4.33912	99.1667	15	-0.198652
Syt9	0.24905	43.3333	15	0.126154
Opn3	0.0420883	10.8333	15	-0.419724
Nefh	0.0159998	5	15	-0.508663
Cntn6	2.27129	92.5	15	0.180906
Foxo1	0.17886	34.1667	15	-0.253533
Lix1	0.31859	38.3333	15	0.0943803
S100a10	0.0551045	14.1667	15	-0.205861
Crim1	0.914074	77.5	15	0.033593
Kcnk2	0.601933	61.6667	15	-0.172202
Sulf2	1.29614	88.3333	15	1.03941
Pcp4	0.812732	67.5	15	-0.48682
Htr2c	0.463088	19.1667	15	-0.362877
Fezf2	0.161414	30.8333	15	-0.274271
Tox	5.27452	96.6667	15	-0.0924199
Etv1	0.73645	70.8333	15	0.102158
Rprm	0.0985111	20	15	-0.00677355
Rxfp1	0.196853	14.1667	15	-0.323191
Crym	0.394685	50	15	-0.0421013
Otx1	0.0196747	4.16667	15	-0.143362
Sox5	7.11746	98.3333	15	1.12435
Sema3e	0.992077	70.8333	15	0.387477
Nr4a3	0.301718	34.1667	15	-0.00280955
Lxn	0.0262427	9.16667	15	-0.172593
Ppp1r1b	0.0510738	10.8333	15	-0.485427
Syt6	0.471815	45	15	0.123233
Oprk1	0.0237051	5.83333	15	-0.345021
Nr4a2	0.127826	18.3333	15	-0.256779
Synpr	0.624997	29.1667	15	-0.195751
Ntng2	0.415087	52.5	15	-0.277289
Adra2a	0.00727302	2.5	15	-0.631881

## Sheet: Figure S22I
Figure S22I
Script: Mouse_GSE207848.code.R
Symbol	avg_log2FC	pct.1	pct.2	p_val	p_val_adj	pattern				avg_log2FC	pct.1	pct.2	p_val	p_val_adj	pattern
Erbb4	2.62326	0.529	0.526	0	0	UpInLS_Mouse			Aasdhppt	1.02908	0.213	0.31	0	0	UpInLS_Human
Gm42418	2.43036	0.998	1	0	0	UpInLS_Mouse			Actb	1.83554	0.711	0.728	0	0	UpInLS_Human
mt-Co1	2.37051	0.207	0.297	0	0	UpInLS_Mouse			Actg1	1.83554	0.711	0.728	0	0	UpInLS_Human
AY036118	1.99737	0.629	0.953	0	0	UpInLS_Mouse			Actbl2	1.83554	0.711	0.728	0	0	UpInLS_Human
Cst3	1.99579	0.279	0.545	0	0	UpInLS_Mouse			Actg2	1.83554	0.711	0.728	0	0	UpInLS_Human
Plp1	1.92982	0.392	0.509	0	0	UpInLS_Mouse			Acta1	1.83554	0.711	0.728	0	0	UpInLS_Human
Fth1	1.82057	0.35	0.863	0	0	UpInLS_Mouse			Actc1	1.83554	0.711	0.728	0	0	UpInLS_Human
Apoe	1.79738	0.198	0.239	0	0	UpInLS_Mouse			Acta2	1.83554	0.711	0.728	0	0	UpInLS_Human
mt-Co3	1.73188	0.146	0.194	0	0	UpInLS_Mouse			Adgrb3	-2.54209	0.312	0.977	0	0	DnInLS_Human
Cmss1	1.65808	0.553	0.982	0	0	UpInLS_Mouse			Adgrb1	-2.54209	0.312	0.977	0	0	DnInLS_Human
mt-Atp6	1.5734	0.111	0.101	0	0	UpInLS_Mouse			Adgrb2	-2.54209	0.312	0.977	0	0	DnInLS_Human
mt-Co2	1.54933	0.125	0.165	0	0	UpInLS_Mouse			Adgrl2	-1.95883	0.108	0.803	0	0	DnInLS_Human
Calm1	1.49828	0.51	0.987	0	0	UpInLS_Mouse			Adgrl1	-1.95883	0.108	0.803	0	0	DnInLS_Human
Camk2n1	1.43117	0.292	0.785	0	0	UpInLS_Mouse			Adgrl3	-1.95883	0.108	0.803	0	0	DnInLS_Human
Mbp	1.42804	0.263	0.623	0	0	UpInLS_Mouse			Adk	-1.25164	0.048	0.61	0	0	DnInLS_Human
Rplp1	1.39338	0.221	0.685	0	0	UpInLS_Mouse			Aff3	-1.5656	0.128	0.814	0	0	DnInLS_Human
Qk	1.36627	0.389	0.836	0	0	UpInLS_Mouse			Agbl4	-2.454	0.12	0.914	0	0	DnInLS_Human
Tmsb4x	1.32686	0.276	0.813	0	0	UpInLS_Mouse			Ahi1	-1.71175	0.099	0.816	0	0	DnInLS_Human
Adarb2	1.32056	0.215	0.303	0	0	UpInLS_Mouse			Akap11	1.09987	0.352	0.546	0	0	UpInLS_Human
Neat1	1.30795	0.142	0.206	0	0	UpInLS_Mouse			Akt3	-1.05505	0.242	0.844	0	0	DnInLS_Human
Glul	1.29238	0.127	0.26	0	0	UpInLS_Mouse			Akt2	-1.05505	0.242	0.844	0	0	DnInLS_Human
Rps29	1.28663	0.181	0.545	0	0	UpInLS_Mouse			Akt1	-1.05505	0.242	0.844	0	0	DnInLS_Human
Rpsa	1.25281	0.152	0.498	0	0	UpInLS_Mouse			Aldoart2	1.79613	0.28	0.221	0	0	UpInLS_Human
Rpl13	1.23241	0.196	0.668	0	0	UpInLS_Mouse			Aldoart1	1.79613	0.28	0.221	0	0	UpInLS_Human
Gpc5	1.22505	0.229	0.283	0	0	UpInLS_Mouse			Aldoa	1.79613	0.28	0.221	0	0	UpInLS_Human
Ptgds	1.21406	0.112	0.174	0	0	UpInLS_Mouse			Aldoc	1.79613	0.28	0.221	0	0	UpInLS_Human
Eef1a1	1.20961	0.228	0.771	0	0	UpInLS_Mouse			Ank3	-1.05677	0.294	0.883	0	0	DnInLS_Human
Rps21	1.20948	0.16	0.54	0	0	UpInLS_Mouse			Ank1	-1.05677	0.294	0.883	0	0	DnInLS_Human
Cox4i1	1.20452	0.218	0.756	0	0	UpInLS_Mouse			Ank2	-1.05677	0.294	0.883	0	0	DnInLS_Human
Actb	1.20102	0.342	0.922	0	0	UpInLS_Mouse			Potefam3e	-1.64779	0.038	0.649	0	0	DnInLS_Human
Rps8	1.19758	0.175	0.65	0	0	UpInLS_Mouse			Ankrd36	-1.64779	0.038	0.649	0	0	DnInLS_Human
Mobp	1.18791	0.108	0.185	0	0	UpInLS_Mouse			Poteg	-1.64779	0.038	0.649	0	0	DnInLS_Human
Rpl38	1.18347	0.171	0.606	0	0	UpInLS_Mouse			Potegl	-1.64779	0.038	0.649	0	0	DnInLS_Human
Ckb	1.17538	0.29	0.885	0	0	UpInLS_Mouse			Potefam3a	-1.64779	0.038	0.649	0	0	DnInLS_Human
Scd2	1.1751	0.225	0.752	0	0	UpInLS_Mouse			Potefam3b	-1.64779	0.038	0.649	0	0	DnInLS_Human
Mt1	1.17161	0.101	0.208	0	0	UpInLS_Mouse			Potefam1	-1.46332	0.032	0.645	0	0	DnInLS_Human
Cox8a	1.14476	0.198	0.754	0	0	UpInLS_Mouse			Ankrd26	-1.46332	0.032	0.645	0	0	DnInLS_Human
Npas3	1.14369	0.23	0.439	0	0	UpInLS_Mouse			Anks1b	-1.9021	0.357	0.96	0	0	DnInLS_Human
Pbx3	1.12494	0.147	0.309	0	0	UpInLS_Mouse			Anxa6	1.20181	0.256	0.34	0	0	UpInLS_Human
Hsp90ab1	1.11544	0.366	0.936	0	0	UpInLS_Mouse			Ap1s1	1.05033	0.203	0.254	0	0	UpInLS_Human
Zbtb20	1.09445	0.31	0.673	0	0	UpInLS_Mouse			Ap1s2	1.05033	0.203	0.254	0	0	UpInLS_Human
Hsp90aa1	1.09382	0.312	0.914	0	0	UpInLS_Mouse			Ap2s1	1.07201	0.213	0.273	0	0	UpInLS_Human
Hspa8	1.08994	0.335	0.915	0	0	UpInLS_Mouse			Aplp1	1.25662	0.366	0.496	0	0	UpInLS_Human
Spock3	1.08805	0.269	0.554	0	0	UpInLS_Mouse			Aplp2	1.34002	0.352	0.489	0	0	UpInLS_Human
Cox6c	1.08005	0.164	0.616	0	0	UpInLS_Mouse			Arf1	1.36041	0.354	0.448	0	0	UpInLS_Human
Mt3	1.0786	0.144	0.506	0	0	UpInLS_Mouse			Arf2	1.36041	0.354	0.448	0	0	UpInLS_Human
Rpl37	1.07756	0.148	0.548	0	0	UpInLS_Mouse			Arf3	1.36041	0.354	0.448	0	0	UpInLS_Human
Fau	1.07209	0.162	0.623	0	0	UpInLS_Mouse			Arf5	1.01195	0.154	0.18	0	0	UpInLS_Human
Aldoc	1.04011	0.08	0.144	0	0	UpInLS_Mouse			Arf4	1.01195	0.154	0.18	0	0	UpInLS_Human
Map1a	1.03786	0.144	0.632	0	0	UpInLS_Mouse			Arhgdig	1.2057	0.239	0.283	0	0	UpInLS_Human
Ubb	1.02654	0.237	0.815	0	0	UpInLS_Mouse			Arhgdib	1.2057	0.239	0.283	0	0	UpInLS_Human
Rps24	1.02344	0.14	0.541	0	0	UpInLS_Mouse			Arhgdia	1.2057	0.239	0.283	0	0	UpInLS_Human
Atp1a2	1.0223	0.102	0.153	0	0	UpInLS_Mouse			Arid1b	-1.30812	0.109	0.768	0	0	DnInLS_Human
Purb	1.0222	0.14	0.61	0	0	UpInLS_Mouse			Arid1a	-1.30812	0.109	0.768	0	0	DnInLS_Human
Trf	1.02076	0.12	0.203	0	0	UpInLS_Mouse			Arl15	-1.4209	0.067	0.671	0	0	DnInLS_Human
Rpl41	1.01674	0.178	0.691	0	0	UpInLS_Mouse			Arl6ip5	1.33873	0.29	0.36	0	0	UpInLS_Human
2900097C17Rik	1.00679	0.238	0.84	0	0	UpInLS_Mouse			Arl8b	1.03512	0.257	0.398	0	0	UpInLS_Human
Sox6	1.00555	0.093	0.107	0	0	UpInLS_Mouse			Arl8a	1.03512	0.257	0.398	0	0	UpInLS_Human
Ddn	1.00436	0.104	0.362	0	0	UpInLS_Mouse			Arpp19	1.64895	0.575	0.664	0	0	UpInLS_Human
Aldoa	1.00023	0.24	0.84	0	0	UpInLS_Mouse			Ensa	1.64895	0.575	0.664	0	0	UpInLS_Human
Galntl6	0.99157	0.56	0.722	0	0	UpInLS_Mouse			Arpp21	-1.42774	0.209	0.88	0	0	DnInLS_Human
Sst	0.986544	0.084	0.101	0	0	UpInLS_Mouse			Ascc3	-1.00778	0.029	0.512	0	0	DnInLS_Human
Rpl19	0.983732	0.153	0.62	0	0	UpInLS_Mouse			Snrnp200	-1.00778	0.029	0.512	0	0	DnInLS_Human
Eef2	0.973089	0.115	0.449	0	0	UpInLS_Mouse			Asic2	-1.98334	0.114	0.809	0	0	DnInLS_Human
Apod	0.97024	0.095	0.152	0	0	UpInLS_Mouse			Asic1	-1.98334	0.114	0.809	0	0	DnInLS_Human
Actg1	0.966665	0.192	0.725	0	0	UpInLS_Mouse			Atp1a1	1.66684	0.476	0.564	0	0	UpInLS_Human
Ppia	0.959536	0.197	0.776	0	0	UpInLS_Mouse			Atp1a4	1.66684	0.476	0.564	0	0	UpInLS_Human
Rpl26	0.958351	0.116	0.454	0	0	UpInLS_Mouse			Atp12a	1.66684	0.476	0.564	0	0	UpInLS_Human
Rps19	0.952322	0.114	0.421	0	0	UpInLS_Mouse			Atp1a2	1.66684	0.476	0.564	0	0	UpInLS_Human
Rpl13a	0.950785	0.128	0.49	0	0	UpInLS_Mouse			Atp1a3	1.66684	0.476	0.564	0	0	UpInLS_Human
Fgf13	0.945713	0.136	0.508	0	0	UpInLS_Mouse			Atp4a	1.66684	0.476	0.564	0	0	UpInLS_Human
Rpl35a	0.935891	0.116	0.474	0	0	UpInLS_Mouse			Atp1b1	2.26394	0.725	0.689	0	0	UpInLS_Human
Ppp1r9b	0.933081	0.1	0.438	0	0	UpInLS_Mouse			Atp2a2	1.41155	0.437	0.581	0	0	UpInLS_Human
Rpl23	0.93284	0.127	0.539	0	0	UpInLS_Mouse			Atp2a1	1.41155	0.437	0.581	0	0	UpInLS_Human
Rpl37a	0.930713	0.132	0.562	0	0	UpInLS_Mouse			Atp2a3	1.41155	0.437	0.581	0	0	UpInLS_Human
Ndufa4	0.92603	0.15	0.642	0	0	UpInLS_Mouse			Atp6ap1	1.30783	0.257	0.298	0	0	UpInLS_Human
Rps27a	0.922968	0.124	0.476	0	0	UpInLS_Mouse			Atp6ap2	1.5959	0.288	0.295	0	0	UpInLS_Human
Calm2	0.922114	0.413	0.983	0	0	UpInLS_Mouse			Atp6v0b	1.00628	0.276	0.429	0	0	UpInLS_Human
Sox2ot	0.922063	0.14	0.232	0	0	UpInLS_Mouse			Atp6v0d1	1.07434	0.224	0.294	0	0	UpInLS_Human
Ptprz1	0.91987	0.111	0.175	0	0	UpInLS_Mouse			Atp6v0e2	1.49854	0.308	0.339	0	0	UpInLS_Human
Tpt1	0.90177	0.126	0.534	0	0	UpInLS_Mouse			Atp6v0e	1.49854	0.308	0.339	0	0	UpInLS_Human
Tuba1a	0.901742	0.184	0.743	0	0	UpInLS_Mouse			Atp6v1a	1.3129	0.325	0.444	0	0	UpInLS_Human
Rpl9	0.899974	0.125	0.541	0	0	UpInLS_Mouse			Atp6v1b2	1.73412	0.463	0.509	0	0	UpInLS_Human
Atp5b	0.890923	0.165	0.738	0	0	UpInLS_Mouse			Atp6v1b1	1.73412	0.463	0.509	0	0	UpInLS_Human
Chchd2	0.890165	0.131	0.51	0	0	UpInLS_Mouse			Atp6v1d	1.12809	0.199	0.26	0	0	UpInLS_Human
Rpl24	0.88278	0.12	0.518	0	0	UpInLS_Mouse			Atp6v1e1	1.39158	0.316	0.368	0	0	UpInLS_Human
Rps15	0.880869	0.116	0.512	0	0	UpInLS_Mouse			Atp6v1f	1.41861	0.256	0.277	0	0	UpInLS_Human
Rpl21	0.879933	0.128	0.573	0	0	UpInLS_Mouse			Atp6v1g1	1.03734	0.194	0.268	0	0	UpInLS_Human
Rps23	0.875472	0.116	0.469	0	0	UpInLS_Mouse			Gm57492	-1.11622	0.173	0.798	0	0	DnInLS_Human
Rpl28	0.874996	0.119	0.481	0	0	UpInLS_Mouse			Atp8a2	-1.11622	0.173	0.798	0	0	DnInLS_Human
Ndrg2	0.869951	0.074	0.115	0	0	UpInLS_Mouse			Atp8a1	-1.11622	0.173	0.798	0	0	DnInLS_Human
Ddx5	0.861004	0.338	0.964	0	0	UpInLS_Mouse			Atp8b1	-1.11622	0.173	0.798	0	0	DnInLS_Human
Erbin	0.855795	0.128	0.451	0	0	UpInLS_Mouse			Atp8b3	-1.11622	0.173	0.798	0	0	DnInLS_Human
Pcsk1n	0.854334	0.19	0.79	0	0	UpInLS_Mouse			Atp11b	-1.11622	0.173	0.798	0	0	DnInLS_Human
Clu	0.8538	0.108	0.463	0	0	UpInLS_Mouse			Atp8b5	-1.11622	0.173	0.798	0	0	DnInLS_Human
Hpcal4	0.850379	0.126	0.605	0	0	UpInLS_Mouse			Atp11a	-1.11622	0.173	0.798	0	0	DnInLS_Human
Rpl3	0.848666	0.128	0.569	0	0	UpInLS_Mouse			Atp8b2	-1.11622	0.173	0.798	0	0	DnInLS_Human
Lars2	0.84487	0.19	0.813	0	0	UpInLS_Mouse			Atp11c	-1.11622	0.173	0.798	0	0	DnInLS_Human
Rpl17	0.840783	0.126	0.582	0	0	UpInLS_Mouse			Atp8b4	-1.11622	0.173	0.798	0	0	DnInLS_Human
Gapdh	0.83824	0.184	0.762	0	0	UpInLS_Mouse			Atp9b	-1.02217	0.034	0.529	0	0	DnInLS_Human
Rps10	0.830082	0.112	0.5	0	0	UpInLS_Mouse			Atp9a	-1.02217	0.034	0.529	0	0	DnInLS_Human
Rpl30	0.830006	0.112	0.529	0	0	UpInLS_Mouse			Atrnl1	-1.61354	0.33	0.908	0	0	DnInLS_Human
Thsd7a	0.829621	0.125	0.26	0	0	UpInLS_Mouse			Atrn	-1.61354	0.33	0.908	0	0	DnInLS_Human
Pde1c	0.827922	0.075	0.162	0	0	UpInLS_Mouse			Atxn1	-1.01814	0.173	0.783	0	0	DnInLS_Human
Cox7c	0.824583	0.154	0.697	0	0	UpInLS_Mouse			Atxn7l3b	1.01289	0.193	0.267	0	0	UpInLS_Human
Chchd10	0.819745	0.111	0.498	0	0	UpInLS_Mouse			Auts2	-1.98401	0.11	0.859	0	0	DnInLS_Human
Atp6v0c	0.818588	0.306	0.931	0	0	UpInLS_Mouse			B4gat1	1.23702	0.261	0.316	0	0	UpInLS_Human
Zfp365	0.816748	0.13	0.654	0	0	UpInLS_Mouse			Gm50388	1.23702	0.261	0.316	0	0	UpInLS_Human
Car2	0.813111	0.087	0.158	0	0	UpInLS_Mouse			Basp1	1.13751	0.601	0.789	0	0	UpInLS_Human
Itm2b	0.810685	0.198	0.836	0	0	UpInLS_Mouse			Bex2	1.83983	0.432	0.405	0	0	UpInLS_Human
Rps14	0.809068	0.124	0.558	0	0	UpInLS_Mouse			Bex1	1.83983	0.432	0.405	0	0	UpInLS_Human
Uqcrh	0.802931	0.111	0.528	0	0	UpInLS_Mouse			Bex3	1.21584	0.179	0.199	0	0	UpInLS_Human
Tuba1b	0.801826	0.113	0.53	0	0	UpInLS_Mouse			Bex4	1.55056	0.326	0.351	0	0	UpInLS_Human
Rps7	0.801777	0.103	0.468	0	0	UpInLS_Mouse			Bex6	1.55056	0.326	0.351	0	0	UpInLS_Human
Slc25a4	0.796457	0.148	0.7	0	0	UpInLS_Mouse			Bmper	-1.20913	0.05	0.595	0	0	DnInLS_Human
Dynll2	0.793539	0.124	0.563	0	0	UpInLS_Mouse			Bnip3	1.40074	0.297	0.345	0	0	UpInLS_Human
Rps16	0.793063	0.101	0.426	0	0	UpInLS_Mouse			Brinp3	-1.50704	0.043	0.59	0	0	DnInLS_Human
Rpl6	0.788915	0.145	0.704	0	0	UpInLS_Mouse			Brinp1	-1.50704	0.043	0.59	0	0	DnInLS_Human
Cox5b	0.788799	0.1	0.439	0	0	UpInLS_Mouse			Brinp2	-1.50704	0.043	0.59	0	0	DnInLS_Human
Rpl27a	0.78687	0.13	0.672	0	0	UpInLS_Mouse			Brk1	1.07289	0.203	0.273	0	0	UpInLS_Human
Nrgn	0.775279	0.303	0.917	0	0	UpInLS_Mouse			Btbd9	-1.13573	0.13	0.729	0	0	DnInLS_Human
Arf3	0.774931	0.198	0.867	0	0	UpInLS_Mouse			C130074G19Rik	1.03036	0.232	0.349	0	0	UpInLS_Human
Cdk8	0.771861	0.288	0.958	0	0	UpInLS_Mouse			Cacna1a	-1.27815	0.129	0.781	0	0	DnInLS_Human
Mal	0.771736	0.078	0.139	0	0	UpInLS_Mouse			Cacna1c	-1.27815	0.129	0.781	0	0	DnInLS_Human
Dock10	0.770778	0.124	0.315	0	0	UpInLS_Mouse			Cacna1e	-1.27815	0.129	0.781	0	0	DnInLS_Human
Ptprm	0.768958	0.119	0.302	0	0	UpInLS_Mouse			Cacna1f	-1.27815	0.129	0.781	0	0	DnInLS_Human
Gatm	0.768007	0.079	0.202	0	0	UpInLS_Mouse			Cacna1d	-1.27815	0.129	0.781	0	0	DnInLS_Human
Cfl1	0.759912	0.124	0.591	0	0	UpInLS_Mouse			Cacna1s	-1.27815	0.129	0.781	0	0	DnInLS_Human
Rpl14	0.759332	0.092	0.397	0	0	UpInLS_Mouse			Cacna1b	-1.27815	0.129	0.781	0	0	DnInLS_Human
Slc6a1	0.758806	0.073	0.123	0	0	UpInLS_Mouse			Cacna2d3	-2.05563	0.119	0.847	0	0	DnInLS_Human
Atp1b1	0.75735	0.377	0.98	0	0	UpInLS_Mouse			Cacna2d4	-2.05563	0.119	0.847	0	0	DnInLS_Human
Calm3	0.755634	0.134	0.672	0	0	UpInLS_Mouse			Cacnb2	-1.47127	0.131	0.78	0	0	DnInLS_Human
Atp5h	0.752305	0.103	0.53	0	0	UpInLS_Mouse			Cacnb1	-1.47127	0.131	0.78	0	0	DnInLS_Human
Cox6b1	0.748712	0.102	0.512	0	0	UpInLS_Mouse			Cadm2	-1.57264	0.576	0.976	0	0	DnInLS_Human
Rps3a1	0.744401	0.101	0.506	0	0	UpInLS_Mouse			Bcam	-1.57264	0.576	0.976	0	0	DnInLS_Human
Rpl34	0.743575	0.092	0.405	0	0	UpInLS_Mouse			Cadm3	1.17649	0.32	0.468	0	0	UpInLS_Human
Rps20	0.743443	0.09	0.438	0	0	UpInLS_Mouse			Fcrl1	1.17649	0.32	0.468	0	0	UpInLS_Human
Vamp2	0.742889	0.14	0.694	0	0	UpInLS_Mouse			Cadps	-1.23073	0.22	0.824	0	0	DnInLS_Human
Nefl	0.739883	0.092	0.448	0	0	UpInLS_Mouse			Cadps2	-1.23073	0.22	0.824	0	0	DnInLS_Human
Pcp4	0.734358	0.184	0.652	0	0	UpInLS_Mouse			Calm1	2.225	0.892	0.823	0	0	UpInLS_Human
Sparcl1	0.733509	0.186	0.78	0	0	UpInLS_Mouse			Calm3	2.225	0.892	0.823	0	0	UpInLS_Human
Srsf5	0.732409	0.209	0.908	0	0	UpInLS_Mouse			Calm2	2.225	0.892	0.823	0	0	UpInLS_Human
Reln	0.732037	0.072	0.189	0	0	UpInLS_Mouse			Calml3	1.64259	0.131	0.064	0	0	UpInLS_Human
Cox7a2	0.729141	0.102	0.524	0	0	UpInLS_Mouse			Camk2a	1.21322	0.619	0.804	0	0	UpInLS_Human
Grip1	0.728633	0.301	0.83	0	0	UpInLS_Mouse			Camk2d	1.21322	0.619	0.804	0	0	UpInLS_Human
Ndufa13	0.726121	0.101	0.49	0	0	UpInLS_Mouse			Camk2b	1.21322	0.619	0.804	0	0	UpInLS_Human
Zfp536	0.725147	0.116	0.241	0	0	UpInLS_Mouse			Camk2g	1.21322	0.619	0.804	0	0	UpInLS_Human
Rpl11	0.724708	0.109	0.536	0	0	UpInLS_Mouse			Camk2n1	1.48709	0.535	0.659	0	0	UpInLS_Human
Kctd8	0.723093	0.092	0.203	0	0	UpInLS_Mouse			Camk2n2	1.48709	0.535	0.659	0	0	UpInLS_Human
Serinc1	0.72267	0.207	0.881	0	0	UpInLS_Mouse			Canx	1.19376	0.276	0.373	0	0	UpInLS_Human
Uqcr11	0.716855	0.088	0.373	0	0	UpInLS_Mouse			Clgn	1.19376	0.276	0.373	0	0	UpInLS_Human
Uchl1	0.716712	0.178	0.812	0	0	UpInLS_Mouse			Capns1	1.1285	0.227	0.279	0	0	UpInLS_Human
Rpl18a	0.713233	0.087	0.421	0	0	UpInLS_Mouse			Capns2	1.1285	0.227	0.279	0	0	UpInLS_Human
Rpl32	0.711388	0.093	0.432	0	0	UpInLS_Mouse			Carmil1	-1.11542	0.021	0.387	0	0	DnInLS_Human
Myl6	0.709895	0.124	0.619	0	0	UpInLS_Mouse			Carmil3	-1.11542	0.021	0.387	0	0	DnInLS_Human
Cck	0.708816	0.193	0.704	0	0	UpInLS_Mouse			Cbln2	-1.57746	0.111	0.598	0	0	DnInLS_Human
Snhg9	0.706306	0.061	0.164	0	0	UpInLS_Mouse			Cbln1	-1.57746	0.111	0.598	0	0	DnInLS_Human
Eef1a2	0.703517	0.15	0.748	0	0	UpInLS_Mouse			Cbx6	1.13058	0.277	0.392	0	0	UpInLS_Human
Atp5md	0.703142	0.099	0.503	0	0	UpInLS_Mouse			Ccdc30	-1.00446	0.015	0.442	0	0	DnInLS_Human
Rtn4	0.702269	0.324	0.965	0	0	UpInLS_Mouse			Ccdc85b	1.47759	0.343	0.376	0	0	UpInLS_Human
Prnp	0.70143	0.206	0.859	0	0	UpInLS_Mouse			Cck	1.74247	0.468	0.501	0	0	UpInLS_Human
Atp5g3	0.700346	0.088	0.42	0	0	UpInLS_Mouse			Ccni	1.09679	0.319	0.466	0	0	UpInLS_Human
Gnas	0.699152	0.279	0.958	0	0	UpInLS_Mouse			Ccser1	-2.40112	0.129	0.916	0	0	DnInLS_Human
Atp5k	0.698454	0.087	0.411	0	0	UpInLS_Mouse			Cd99l2	1.02783	0.224	0.353	0	0	UpInLS_Human
Luzp2	0.697567	0.236	0.447	0	0	UpInLS_Mouse			Cdh10	-1.33368	0.088	0.698	0	0	DnInLS_Human
Rpl36	0.69153	0.089	0.437	0	0	UpInLS_Mouse			Cdh6	-1.33368	0.088	0.698	0	0	DnInLS_Human
Mif	0.690163	0.084	0.388	0	0	UpInLS_Mouse			Cdh9	-1.33368	0.088	0.698	0	0	DnInLS_Human
Mag	0.686534	0.07	0.128	0	0	UpInLS_Mouse			Cdh8	-1.33368	0.088	0.698	0	0	DnInLS_Human
Rpl8	0.685867	0.1	0.497	0	0	UpInLS_Mouse			Cdh12	-1.33368	0.088	0.698	0	0	DnInLS_Human
Rps28	0.685671	0.088	0.392	0	0	UpInLS_Mouse			Cdh22	-1.33368	0.088	0.698	0	0	DnInLS_Human
Ids	0.684325	0.087	0.47	0	0	UpInLS_Mouse			Cdh18	-1.33368	0.088	0.698	0	0	DnInLS_Human
Dach1	0.680644	0.101	0.295	0	0	UpInLS_Mouse			Cdh20	-1.33368	0.088	0.698	0	0	DnInLS_Human
Dbi	0.673648	0.056	0.173	0	0	UpInLS_Mouse			Cdh24	-1.33368	0.088	0.698	0	0	DnInLS_Human
Stmn1	0.673011	0.201	0.864	0	0	UpInLS_Mouse			Cdh7	-1.33368	0.088	0.698	0	0	DnInLS_Human
Ndrg4	0.670488	0.254	0.941	0	0	UpInLS_Mouse			Cdh19	-1.33368	0.088	0.698	0	0	DnInLS_Human
Ubc	0.670386	0.11	0.585	0	0	UpInLS_Mouse			Cdh11	-1.33368	0.088	0.698	0	0	DnInLS_Human
Psd	0.667755	0.098	0.57	0	0	UpInLS_Mouse			Cdip1	1.04401	0.292	0.434	0	0	UpInLS_Human
Ywhaz	0.666794	0.251	0.931	0	0	UpInLS_Mouse			Cdk5r1	1.29582	0.345	0.46	0	0	UpInLS_Human
Slc1a2	0.664449	0.449	0.954	0	0	UpInLS_Mouse			Cdkal1	-1.2039	0.031	0.591	0	0	DnInLS_Human
Cox6a1	0.662277	0.096	0.5	0	0	UpInLS_Mouse			Celf2	-1.26316	0.48	0.957	0	0	DnInLS_Human
Atp5g1	0.661115	0.09	0.484	0	0	UpInLS_Mouse			Celf1	-1.26316	0.48	0.957	0	0	DnInLS_Human
Ptn	0.659352	0.202	0.725	0	0	UpInLS_Mouse			Cend1	1.48424	0.433	0.513	0	0	UpInLS_Human
Ywhab	0.659015	0.137	0.733	0	0	UpInLS_Mouse			Cep112	-1.13219	0.016	0.481	0	0	DnInLS_Human
Ndufb9	0.658753	0.083	0.43	0	0	UpInLS_Mouse			Bicd2	-1.13219	0.016	0.481	0	0	DnInLS_Human
Psap	0.656769	0.214	0.902	0	0	UpInLS_Mouse			Cfl1	1.78486	0.486	0.495	0	0	UpInLS_Human
Atp5e	0.656105	0.074	0.313	0	0	UpInLS_Mouse			Cfl2	1.78486	0.486	0.495	0	0	UpInLS_Human
Pkm	0.654511	0.155	0.792	0	0	UpInLS_Mouse			Chchd10	1.36643	0.286	0.343	0	0	UpInLS_Human
Ptma	0.654229	0.111	0.593	0	0	UpInLS_Mouse			Chchd2	1.14587	0.193	0.228	0	0	UpInLS_Human
Mdh1	0.654148	0.159	0.786	0	0	UpInLS_Mouse			Chchd2-ps	1.14587	0.193	0.228	0	0	UpInLS_Human
Rps3	0.653965	0.082	0.383	0	0	UpInLS_Mouse			Chga	1.24467	0.346	0.466	0	0	UpInLS_Human
Eif4g2	0.653906	0.113	0.641	0	0	UpInLS_Mouse			Chn1	1.64104	0.896	0.906	0	0	UpInLS_Human
Gpx4	0.650831	0.094	0.5	0	0	UpInLS_Mouse			Chn2	1.64104	0.896	0.906	0	0	UpInLS_Human
Rps11	0.646901	0.085	0.403	0	0	UpInLS_Mouse			Chrm3	-1.52191	0.21	0.854	0	0	DnInLS_Human
Ncdn	0.646592	0.101	0.545	0	0	UpInLS_Mouse			Chsy3	-2.00798	0.065	0.793	0	0	DnInLS_Human
Rpl39	0.644909	0.065	0.305	0	0	UpInLS_Mouse			Chsy1	-2.00798	0.065	0.793	0	0	DnInLS_Human
Fbxl16	0.643955	0.114	0.683	0	0	UpInLS_Mouse			Ckb	1.77107	0.632	0.695	0	0	UpInLS_Human
Ywhae	0.643006	0.201	0.894	0	0	UpInLS_Mouse			Ckm	1.77107	0.632	0.695	0	0	UpInLS_Human
Ppp3r1	0.639298	0.151	0.785	0	0	UpInLS_Mouse			Clip3	1.10326	0.321	0.468	0	0	UpInLS_Human
Rps18	0.638924	0.086	0.442	0	0	UpInLS_Mouse			Clstn1	1.4832	0.573	0.705	0	0	UpInLS_Human
Eif4a2	0.637158	0.135	0.716	0	0	UpInLS_Mouse			Clstn2	1.4832	0.573	0.705	0	0	UpInLS_Human
Rplp2	0.636641	0.09	0.479	0	0	UpInLS_Mouse			Clstn3	1.4832	0.573	0.705	0	0	UpInLS_Human
Gpr88	0.635555	0.053	0.107	0	0	UpInLS_Mouse			Cltc	1.31651	0.381	0.53	0	0	UpInLS_Human
Cd81	0.63517	0.092	0.494	0	0	UpInLS_Mouse			Clu	1.98271	0.668	0.677	0	0	UpInLS_Human
Uqcrq	0.634693	0.085	0.444	0	0	UpInLS_Mouse			Cmas	1.07315	0.197	0.269	0	0	UpInLS_Human
Rpl12	0.632887	0.076	0.369	0	0	UpInLS_Mouse			Cntn3	-1.21122	0.069	0.61	0	0	DnInLS_Human
Aplp1	0.630972	0.207	0.891	0	0	UpInLS_Mouse			Cntn4	-1.21122	0.069	0.61	0	0	DnInLS_Human
Rps4x	0.63065	0.077	0.375	0	0	UpInLS_Mouse			Cntn2	-1.21122	0.069	0.61	0	0	DnInLS_Human
Ldhb	0.624075	0.11	0.631	0	0	UpInLS_Mouse			Cntn1	-1.21122	0.069	0.61	0	0	DnInLS_Human
Cdk19	0.62044	0.142	0.686	0	0	UpInLS_Mouse			Cntn6	-1.21122	0.069	0.61	0	0	DnInLS_Human
Ywhah	0.619842	0.162	0.803	0	0	UpInLS_Mouse			Cntn5	-1.21122	0.069	0.61	0	0	DnInLS_Human
Rasl10b	0.619327	0.053	0.165	0	0	UpInLS_Mouse			Cntnap2	-2.27685	0.349	0.966	0	0	DnInLS_Human
Uqcr10	0.617578	0.078	0.397	0	0	UpInLS_Mouse			Cntnap5a	-2.27685	0.349	0.966	0	0	DnInLS_Human
Rpl4	0.617011	0.074	0.372	0	0	UpInLS_Mouse			Cntnap5c	-2.27685	0.349	0.966	0	0	DnInLS_Human
Pebp1	0.614265	0.12	0.672	0	0	UpInLS_Mouse			Cntnap5b	-2.27685	0.349	0.966	0	0	DnInLS_Human
Eif1	0.613833	0.134	0.724	0	0	UpInLS_Mouse			Cntnap1	-2.27685	0.349	0.966	0	0	DnInLS_Human
Slc25a3	0.612169	0.141	0.753	0	0	UpInLS_Mouse			Cntnap4	-2.27685	0.349	0.966	0	0	DnInLS_Human
Leng8	0.610606	0.13	0.756	0	0	UpInLS_Mouse			Cntnap3	-2.27685	0.349	0.966	0	0	DnInLS_Human
Ptms	0.607988	0.14	0.749	0	0	UpInLS_Mouse			Cop1	-1.01784	0.023	0.391	0	0	DnInLS_Human
Rps9	0.60762	0.07	0.351	0	0	UpInLS_Mouse			Cox4i1	1.40157	0.305	0.358	0	0	UpInLS_Human
Rps26	0.603867	0.07	0.363	0	0	UpInLS_Mouse			Cox5b	1.29188	0.233	0.256	0	0	UpInLS_Human
Srsf2	0.601184	0.129	0.762	0	0	UpInLS_Mouse			Cox5b-ps	1.29188	0.233	0.256	0	0	UpInLS_Human
Tmem30a	0.597831	0.145	0.771	0	0	UpInLS_Mouse			Cox6b1	1.32504	0.239	0.262	0	0	UpInLS_Human
Ftl1	0.593927	0.067	0.274	0	0	UpInLS_Mouse			Cox6c	1.25028	0.22	0.276	0	0	UpInLS_Human
Rps12	0.593525	0.073	0.359	0	0	UpInLS_Mouse			Cox6c2	1.25028	0.22	0.276	0	0	UpInLS_Human
Rpl7	0.593113	0.065	0.298	0	0	UpInLS_Mouse			Cox7a2	1.11486	0.162	0.182	0	0	UpInLS_Human
Prkar1a	0.593088	0.144	0.785	0	0	UpInLS_Mouse			Cox7c	1.45665	0.258	0.262	0	0	UpInLS_Human
Atp5d	0.591099	0.082	0.461	0	0	UpInLS_Mouse			Gm20091	1.45665	0.258	0.262	0	0	UpInLS_Human
Selenow	0.587908	0.151	0.783	0	0	UpInLS_Mouse			Cpe	1.21062	0.437	0.635	0	0	UpInLS_Human
Rps2	0.585066	0.088	0.523	0	0	UpInLS_Mouse			Cplx1	1.44848	0.305	0.35	0	0	UpInLS_Human
Elob	0.58251	0.082	0.464	0	0	UpInLS_Mouse			Cplx2	1.21529	0.345	0.479	0	0	UpInLS_Human
Rps5	0.582314	0.064	0.321	0	0	UpInLS_Mouse			Cpne4	-1.13631	0.079	0.549	0	0	DnInLS_Human
Oip5os1	0.581906	0.112	0.659	0	0	UpInLS_Mouse			Cpne6	-1.13631	0.079	0.549	0	0	DnInLS_Human
Pfdn5	0.576931	0.069	0.381	0	0	UpInLS_Mouse			Cpne7	-1.13631	0.079	0.549	0	0	DnInLS_Human
Cldn11	0.575817	0.051	0.108	0	0	UpInLS_Mouse			Creg2	1.59544	0.431	0.495	0	0	UpInLS_Human
Rps27	0.575599	0.085	0.531	0	0	UpInLS_Mouse			Csmd1	-2.99913	0.28	0.984	0	0	DnInLS_Human
Oaz1	0.573821	0.097	0.594	0	0	UpInLS_Mouse			Csmd3	-2.99913	0.28	0.984	0	0	DnInLS_Human
Pgam1	0.573529	0.091	0.513	0	0	UpInLS_Mouse			Csmd2	-2.99913	0.28	0.984	0	0	DnInLS_Human
G3bp2	0.569814	0.128	0.732	0	0	UpInLS_Mouse			Ctdspl	-1.09287	0.033	0.542	0	0	DnInLS_Human
Hexb	0.568028	0.083	0.45	0	0	UpInLS_Mouse			Ctnna2	-2.22439	0.221	0.913	0	0	DnInLS_Human
Rps25	0.567703	0.069	0.363	0	0	UpInLS_Mouse			Ctnna1	-2.22439	0.221	0.913	0	0	DnInLS_Human
Ugt8a	0.565718	0.061	0.175	0	0	UpInLS_Mouse			Lrrtm2	-2.22439	0.221	0.913	0	0	DnInLS_Human
Serpine2	0.565489	0.062	0.198	0	0	UpInLS_Mouse			Ctnna3	-2.22439	0.221	0.913	0	0	DnInLS_Human
Atp5j	0.564248	0.081	0.457	0	0	UpInLS_Mouse			Ctnnd2	-1.47402	0.289	0.909	0	0	DnInLS_Human
Rps15a	0.563765	0.077	0.432	0	0	UpInLS_Mouse			Pkp4	-1.47402	0.289	0.909	0	0	DnInLS_Human
Arl6ip1	0.561738	0.118	0.692	0	0	UpInLS_Mouse			Ctsb	1.18974	0.256	0.331	0	0	UpInLS_Human
Frmd4b	0.56057	0.065	0.229	0	0	UpInLS_Mouse			Ctxn1	1.20212	0.262	0.335	0	0	UpInLS_Human
Rpl10a	0.560254	0.06	0.363	0	0	UpInLS_Mouse			Cux2	-1.12624	0.039	0.392	0	0	DnInLS_Human
Atp5l	0.560174	0.094	0.585	0	0	UpInLS_Mouse			Cycs	1.41279	0.226	0.215	0	0	UpInLS_Human
Cox7b	0.559966	0.093	0.556	0	0	UpInLS_Mouse			Gm10053	1.41279	0.226	0.215	0	0	UpInLS_Human
Slc4a4	0.557962	0.186	0.672	0	0	UpInLS_Mouse			Cyct	1.41279	0.226	0.215	0	0	UpInLS_Human
Atp5a1	0.556123	0.125	0.749	0	0	UpInLS_Mouse			Gm10108	1.41279	0.226	0.215	0	0	UpInLS_Human
Scg2	0.554738	0.078	0.345	0	0	UpInLS_Mouse			Cyfip2	1.10003	0.381	0.575	0	0	UpInLS_Human
Cox5a	0.553774	0.098	0.585	0	0	UpInLS_Mouse			Cyfip1	1.10003	0.381	0.575	0	0	UpInLS_Human
Plcl1	0.553319	0.269	0.707	0	0	UpInLS_Mouse			Fndc9	1.10003	0.381	0.575	0	0	UpInLS_Human
Mog	0.551932	0.053	0.11	0	0	UpInLS_Mouse			Dab1	-1.83531	0.061	0.685	0	0	DnInLS_Human
Rab6a	0.550461	0.196	0.901	0	0	UpInLS_Mouse			Dcc	-1.86275	0.078	0.512	0	0	DnInLS_Human
Rab3a	0.547222	0.11	0.634	0	0	UpInLS_Mouse			Neo1	-1.86275	0.078	0.512	0	0	DnInLS_Human
Trps1	0.546552	0.214	0.759	0	0	UpInLS_Mouse			Dennd1a	-1.01432	0.066	0.61	0	0	DnInLS_Human
Kif5a	0.545175	0.172	0.885	0	0	UpInLS_Mouse			Dennd1b	-1.01432	0.066	0.61	0	0	DnInLS_Human
Cltc	0.541494	0.182	0.892	0	0	UpInLS_Mouse			Dennd4a	-1.06041	0.077	0.657	0	0	DnInLS_Human
Slc22a17	0.540746	0.167	0.86	0	0	UpInLS_Mouse			Dennd4c	-1.06041	0.077	0.657	0	0	DnInLS_Human
Cplx2	0.540506	0.15	0.724	0	0	UpInLS_Mouse			Dennd4b	-1.06041	0.077	0.657	0	0	DnInLS_Human
Sept7	0.539463	0.283	0.955	0	0	UpInLS_Mouse			Gm18537	-1.06041	0.077	0.657	0	0	DnInLS_Human
Tubb5	0.53916	0.106	0.63	0	0	UpInLS_Mouse			Dgkb	-1.77068	0.169	0.778	0	0	DnInLS_Human
Shank1	0.538803	0.187	0.926	0	0	UpInLS_Mouse			Dgkg	-1.77068	0.169	0.778	0	0	DnInLS_Human
Tpi1	0.538617	0.1	0.603	0	0	UpInLS_Mouse			Dgka	-1.77068	0.169	0.778	0	0	DnInLS_Human
Set	0.536412	0.081	0.553	0	0	UpInLS_Mouse			Dgki	-1.42646	0.135	0.799	0	0	DnInLS_Human
Gnb1	0.535448	0.22	0.944	0	0	UpInLS_Mouse			Dgkz	-1.42646	0.135	0.799	0	0	DnInLS_Human
Rpl18	0.534176	0.065	0.337	0	0	UpInLS_Mouse			Dhcr24	1.38818	0.243	0.231	0	0	UpInLS_Human
Arhgap5	0.533303	0.163	0.835	0	0	UpInLS_Mouse			Diaph2	-1.18506	0.042	0.556	0	0	DnInLS_Human
Snrpn	0.531171	0.135	0.732	0	0	UpInLS_Mouse			Diaph3	-1.18506	0.042	0.556	0	0	DnInLS_Human
Dact3	0.530251	0.062	0.32	0	0	UpInLS_Mouse			Diras1	1.24171	0.27	0.336	0	0	UpInLS_Human
S100b	0.528997	0.046	0.147	0	0	UpInLS_Mouse			Diras2	1.24171	0.27	0.336	0	0	UpInLS_Human
Gabarapl1	0.528515	0.094	0.583	0	0	UpInLS_Mouse			Gm266	1.24171	0.27	0.336	0	0	UpInLS_Human
Atp5o	0.526888	0.071	0.422	0	0	UpInLS_Mouse			Dkk3	1.33488	0.437	0.557	0	0	UpInLS_Human
Rplp0	0.525888	0.052	0.2	0	0	UpInLS_Mouse			Dlg1	-1.16442	0.107	0.735	0	0	DnInLS_Human
Rgs9	0.525534	0.086	0.41	0	0	UpInLS_Mouse			Dlg4	-1.16442	0.107	0.735	0	0	DnInLS_Human
Eef1b2	0.52541	0.054	0.27	0	0	UpInLS_Mouse			Dlg2	-1.16442	0.107	0.735	0	0	DnInLS_Human
Tspyl4	0.524531	0.089	0.56	0	0	UpInLS_Mouse			Dlg3	-1.16442	0.107	0.735	0	0	DnInLS_Human
Rpl23a	0.524411	0.056	0.285	0	0	UpInLS_Mouse			Dlgap1	-1.74723	0.373	0.958	0	0	DnInLS_Human
Syt11	0.524081	0.253	0.955	0	0	UpInLS_Mouse			Dlgap4	-1.74723	0.373	0.958	0	0	DnInLS_Human
Atpif1	0.520272	0.114	0.708	0	0	UpInLS_Mouse			Dlgap2	-1.74723	0.373	0.958	0	0	DnInLS_Human
Hsp90b1	0.520251	0.132	0.78	0	0	UpInLS_Mouse			Dlgap3	-1.74723	0.373	0.958	0	0	DnInLS_Human
Sncb	0.519218	0.114	0.704	0	0	UpInLS_Mouse			Dmd	-2.14099	0.141	0.888	0	0	DnInLS_Human
Ap2m1	0.519157	0.086	0.528	0	0	UpInLS_Mouse			Utrn	-2.14099	0.141	0.888	0	0	DnInLS_Human
Rps17	0.519117	0.057	0.294	0	0	UpInLS_Mouse			Drp2	-2.14099	0.141	0.888	0	0	DnInLS_Human
Rab14	0.518382	0.155	0.848	0	0	UpInLS_Mouse			Dmtn	1.01942	0.3	0.466	0	0	UpInLS_Human
Cbx6	0.518082	0.103	0.686	0	0	UpInLS_Mouse			Dnah6	-1.0054	0.015	0.427	0	0	DnInLS_Human
Nsmf	0.517236	0.098	0.643	0	0	UpInLS_Mouse			Dync1h1	-1.0054	0.015	0.427	0	0	DnInLS_Human
Ctsb	0.516664	0.118	0.689	0	0	UpInLS_Mouse			Dnah8	-1.0054	0.015	0.427	0	0	DnInLS_Human
Ywhaq	0.51657	0.124	0.744	0	0	UpInLS_Mouse			Dnah5	-1.0054	0.015	0.427	0	0	DnInLS_Human
Tcf12	0.516313	0.27	0.945	0	0	UpInLS_Mouse			Dnah12	-1.0054	0.015	0.427	0	0	DnInLS_Human
Ctxn1	0.515599	0.075	0.445	0	0	UpInLS_Mouse			Dnah1	-1.0054	0.015	0.427	0	0	DnInLS_Human
Pfn2	0.513429	0.097	0.609	0	0	UpInLS_Mouse			Dnah2	-1.0054	0.015	0.427	0	0	DnInLS_Human
Cpsf6	0.513136	0.161	0.858	0	0	UpInLS_Mouse			Dync2h1	-1.0054	0.015	0.427	0	0	DnInLS_Human
Atp6v1g2	0.513118	0.099	0.619	0	0	UpInLS_Mouse			Dnah11	-1.0054	0.015	0.427	0	0	DnInLS_Human
Rps13	0.508033	0.079	0.525	0	0	UpInLS_Mouse			Dnah9	-1.0054	0.015	0.427	0	0	DnInLS_Human
Eno2	0.507894	0.142	0.796	0	0	UpInLS_Mouse			Dnah10	-1.0054	0.015	0.427	0	0	DnInLS_Human
Rnf187	0.506594	0.071	0.473	0	0	UpInLS_Mouse			Dnah17	-1.0054	0.015	0.427	0	0	DnInLS_Human
Abhd17a	0.506107	0.054	0.277	0	0	UpInLS_Mouse			Dnah14	-1.0054	0.015	0.427	0	0	DnInLS_Human
Cnp	0.502571	0.045	0.152	0	0	UpInLS_Mouse			Dnah3	-1.0054	0.015	0.427	0	0	DnInLS_Human
Hnrnpa2b1	0.501936	0.207	0.916	0	0	UpInLS_Mouse			Dnah7b	-1.0054	0.015	0.427	0	0	DnInLS_Human
Rpl29	0.500077	0.065	0.359	0	0	UpInLS_Mouse			Dnah7a	-1.0054	0.015	0.427	0	0	DnInLS_Human
Rpl15	0.500005	0.082	0.547	0	0	UpInLS_Mouse			Dnah7c	-1.0054	0.015	0.427	0	0	DnInLS_Human
Bsg	0.499939	0.103	0.653	0	0	UpInLS_Mouse			Dnaja1	1.04822	0.19	0.246	0	0	UpInLS_Human
Maged1	0.497834	0.109	0.669	0	0	UpInLS_Mouse			Dnajb6	1.02094	0.245	0.389	0	0	UpInLS_Human
Cryab	0.497388	0.045	0.135	0	0	UpInLS_Mouse			Dnajb3	1.02094	0.245	0.389	0	0	UpInLS_Human
Map1lc3a	0.497243	0.077	0.466	0	0	UpInLS_Mouse			Dnajb8	1.02094	0.245	0.389	0	0	UpInLS_Human
Ndufs5	0.496204	0.076	0.496	0	0	UpInLS_Mouse			Dnajc1	-1.00871	0.022	0.475	0	0	DnInLS_Human
Rps6	0.495986	0.062	0.342	0	0	UpInLS_Mouse			Dnajc5	1.06511	0.255	0.384	0	0	UpInLS_Human
Map4	0.494013	0.176	0.874	0	0	UpInLS_Mouse			Dnajc5b	1.06511	0.255	0.384	0	0	UpInLS_Human
Canx	0.493509	0.143	0.825	0	0	UpInLS_Mouse			Dnm1	1.01792	0.594	0.811	0	0	UpInLS_Human
Ndufc2	0.492465	0.079	0.471	0	0	UpInLS_Mouse			Dnm2	1.01792	0.594	0.811	0	0	UpInLS_Human
Pja2	0.491873	0.228	0.947	0	0	UpInLS_Mouse			Dnm3	1.01792	0.594	0.811	0	0	UpInLS_Human
Hint1	0.491825	0.081	0.499	0	0	UpInLS_Mouse			Dock3	-1.25512	0.252	0.887	0	0	DnInLS_Human
Matr3	0.491733	0.142	0.829	0	0	UpInLS_Mouse			Dock4	-1.25512	0.252	0.887	0	0	DnInLS_Human
Ndufb1-ps	0.491638	0.073	0.484	0	0	UpInLS_Mouse			Dock2	-1.25512	0.252	0.887	0	0	DnInLS_Human
Fat1	0.491298	0.046	0.224	0	0	UpInLS_Mouse			Dock1	-1.25512	0.252	0.887	0	0	DnInLS_Human
Ppp2ca	0.491273	0.103	0.68	0	0	UpInLS_Mouse			Dock5	-1.25512	0.252	0.887	0	0	DnInLS_Human
Rpl27	0.490777	0.063	0.371	0	0	UpInLS_Mouse			Dpp10	-2.25221	0.271	0.927	0	0	DnInLS_Human
Atp6v1d	0.489731	0.112	0.708	0	0	UpInLS_Mouse			Dpp6	-2.25221	0.271	0.927	0	0	DnInLS_Human
Dynll1	0.489501	0.125	0.743	0	0	UpInLS_Mouse			Dpyd	-1.66018	0.055	0.704	0	0	DnInLS_Human
Grcc10	0.488622	0.055	0.288	0	0	UpInLS_Mouse			Dpysl2	1.54056	0.595	0.708	0	0	UpInLS_Human
Ndufa5	0.487726	0.059	0.382	0	0	UpInLS_Mouse			Crmp1	1.54056	0.595	0.708	0	0	UpInLS_Human
Sub1	0.486835	0.092	0.61	0	0	UpInLS_Mouse			Dpysl3	1.54056	0.595	0.708	0	0	UpInLS_Human
Bex2	0.486762	0.1	0.62	0	0	UpInLS_Mouse			Dpysl4	1.54056	0.595	0.708	0	0	UpInLS_Human
Chd3	0.484261	0.148	0.827	0	0	UpInLS_Mouse			Dpys	1.54056	0.595	0.708	0	0	UpInLS_Human
Atp5j2	0.483353	0.074	0.481	0	0	UpInLS_Mouse			Dscam	-2.26257	0.113	0.897	0	0	DnInLS_Human
Stx1b	0.482342	0.11	0.715	0	0	UpInLS_Mouse			Dscaml1	-2.26257	0.113	0.897	0	0	DnInLS_Human
Rpl31	0.482061	0.061	0.347	0	0	UpInLS_Mouse			Dstn	1.0482	0.254	0.41	0	0	UpInLS_Human
Kif5b	0.481001	0.135	0.843	0	0	UpInLS_Mouse			Dynll1	1.83406	0.49	0.495	0	0	UpInLS_Human
Ndufa2	0.480671	0.058	0.294	0	0	UpInLS_Mouse			BC048507	1.83406	0.49	0.495	0	0	UpInLS_Human
H2afz	0.480277	0.074	0.46	0	0	UpInLS_Mouse			Dynll2	1.83406	0.49	0.495	0	0	UpInLS_Human
Atp6v1e1	0.479695	0.108	0.688	0	0	UpInLS_Mouse			Dynlrb1	1.06081	0.262	0.377	0	0	UpInLS_Human
Rnf220	0.479459	0.1	0.528	0	0	UpInLS_Mouse			Dynlrb2	1.06081	0.262	0.377	0	0	UpInLS_Human
Eid1	0.479296	0.09	0.606	0	0	UpInLS_Mouse			Dynlt3	1.21067	0.205	0.211	0	0	UpInLS_Human
Scn1b	0.479229	0.118	0.714	0	0	UpInLS_Mouse			Eef1a1	1.16623	0.243	0.326	0	0	UpInLS_Human
Tle5	0.479174	0.081	0.512	0	0	UpInLS_Mouse			Eef1a2	1.16623	0.243	0.326	0	0	UpInLS_Human
Mdh2	0.477252	0.085	0.545	0	0	UpInLS_Mouse			Eef2	1.16953	0.262	0.353	0	0	UpInLS_Human
Ghitm	0.476818	0.07	0.457	0	0	UpInLS_Mouse			Eftud2	1.16953	0.262	0.353	0	0	UpInLS_Human
Tuba4a	0.476331	0.106	0.67	0	0	UpInLS_Mouse			Efna5	-1.69101	0.148	0.827	0	0	DnInLS_Human
Gm38393	0.475958	0.106	0.668	0	0	UpInLS_Mouse			Eid1	1.24162	0.275	0.346	0	0	UpInLS_Human
Hnrnpdl	0.47543	0.153	0.863	0	0	UpInLS_Mouse			Eif1	1.29979	0.383	0.494	0	0	UpInLS_Human
Smdt1	0.475195	0.055	0.296	0	0	UpInLS_Mouse			Eif1b	1.29979	0.383	0.494	0	0	UpInLS_Human
Atp5f1	0.473356	0.089	0.612	0	0	UpInLS_Mouse			Eif1ax	1.39845	0.351	0.432	0	0	UpInLS_Human
Sptbn2	0.471115	0.16	0.884	0	0	UpInLS_Mouse			Eif1a	1.39845	0.351	0.432	0	0	UpInLS_Human
Arpp19	0.46999	0.122	0.746	0	0	UpInLS_Mouse			Eif1ad2	1.39845	0.351	0.432	0	0	UpInLS_Human
Cox17	0.469468	0.051	0.291	0	0	UpInLS_Mouse			Eif1ad8	1.39845	0.351	0.432	0	0	UpInLS_Human
Atp5mpl	0.467639	0.058	0.322	0	0	UpInLS_Mouse			Eif1ad7	1.39845	0.351	0.432	0	0	UpInLS_Human
Mtpn	0.466314	0.082	0.574	0	0	UpInLS_Mouse			Eif1ad16	1.39845	0.351	0.432	0	0	UpInLS_Human
Ndufa7	0.466027	0.06	0.354	0	0	UpInLS_Mouse			Eif1ad3	1.39845	0.351	0.432	0	0	UpInLS_Human
Rpl7a	0.465147	0.055	0.304	0	0	UpInLS_Mouse			Eif1ad19	1.39845	0.351	0.432	0	0	UpInLS_Human
Cplx1	0.464582	0.074	0.458	0	0	UpInLS_Mouse			Eif1ad4	1.39845	0.351	0.432	0	0	UpInLS_Human
Tecr	0.46442	0.164	0.887	0	0	UpInLS_Mouse			Eif1ad14	1.39845	0.351	0.432	0	0	UpInLS_Human
Ctsd	0.464103	0.063	0.391	0	0	UpInLS_Mouse			Eif1ad11	1.39845	0.351	0.432	0	0	UpInLS_Human
Rpl5	0.463175	0.071	0.491	0	0	UpInLS_Mouse			Eif1ad17	1.39845	0.351	0.432	0	0	UpInLS_Human
Mapk8ip1	0.463056	0.083	0.582	0	0	UpInLS_Mouse			Eif1ad10	1.39845	0.351	0.432	0	0	UpInLS_Human
Ppp1r16b	0.462304	0.115	0.659	0	0	UpInLS_Mouse			Eif1ad18	1.39845	0.351	0.432	0	0	UpInLS_Human
Tspan3	0.462297	0.101	0.656	0	0	UpInLS_Mouse			Eif1ad12	1.39845	0.351	0.432	0	0	UpInLS_Human
Tomm20	0.461434	0.078	0.531	0	0	UpInLS_Mouse			Eif1ad15	1.39845	0.351	0.432	0	0	UpInLS_Human
H3f3b	0.460279	0.087	0.61	0	0	UpInLS_Mouse			Eif1ad6	1.39845	0.351	0.432	0	0	UpInLS_Human
Fkbp1a	0.460038	0.124	0.746	0	0	UpInLS_Mouse			Eif1ad13	1.39845	0.351	0.432	0	0	UpInLS_Human
Ndufa3	0.459534	0.049	0.264	0	0	UpInLS_Mouse			Eif4a2	1.71714	0.567	0.604	0	0	UpInLS_Human
Marcks	0.459153	0.072	0.437	0	0	UpInLS_Mouse			Eif4a1	1.71714	0.567	0.604	0	0	UpInLS_Human
6330403K07Rik	0.458301	0.072	0.48	0	0	UpInLS_Mouse			Ddx20	1.71714	0.567	0.604	0	0	UpInLS_Human
Slc25a5	0.458236	0.05	0.246	0	0	UpInLS_Mouse			Eif4g2	1.33273	0.274	0.317	0	0	UpInLS_Human
Ywhag	0.458161	0.183	0.913	0	0	UpInLS_Mouse			Eif5a	1.00098	0.195	0.283	0	0	UpInLS_Human
Atp5c1	0.45746	0.092	0.643	0	0	UpInLS_Mouse			Eif5a2	1.00098	0.195	0.283	0	0	UpInLS_Human
Mrfap1	0.456936	0.071	0.433	0	0	UpInLS_Mouse			Eml6	-1.47703	0.035	0.632	0	0	DnInLS_Human
Mat2a	0.454735	0.122	0.782	0	0	UpInLS_Mouse			Eml5	-1.47703	0.035	0.632	0	0	DnInLS_Human
Zfp207	0.454294	0.137	0.812	0	0	UpInLS_Mouse			Enc1	1.812	0.668	0.689	0	0	UpInLS_Human
Tmcc2	0.45399	0.045	0.236	0	0	UpInLS_Mouse			Klhl25	1.812	0.668	0.689	0	0	UpInLS_Human
Strn	0.45398	0.111	0.738	0	0	UpInLS_Mouse			Eno1	1.33356	0.275	0.341	0	0	UpInLS_Human
Epn1	0.453671	0.073	0.516	0	0	UpInLS_Mouse			Eno1b	1.33356	0.275	0.341	0	0	UpInLS_Human
Ppp2r1a	0.45248	0.076	0.502	0	0	UpInLS_Mouse			Eno2	1.33356	0.275	0.341	0	0	UpInLS_Human
Ubl5	0.452476	0.057	0.354	0	0	UpInLS_Mouse			Eno3	1.33356	0.275	0.341	0	0	UpInLS_Human
Rundc3a	0.452376	0.083	0.599	0	0	UpInLS_Mouse			Enox1	-1.7432	0.072	0.767	0	0	DnInLS_Human
Pum2	0.450448	0.163	0.883	0	0	UpInLS_Mouse			Enox2	-1.7432	0.072	0.767	0	0	DnInLS_Human
Timm8b	0.448986	0.044	0.252	0	0	UpInLS_Mouse			Epb41l2	-1.21216	0.076	0.668	0	0	DnInLS_Human
Uqcrb	0.448401	0.049	0.293	0	0	UpInLS_Mouse			Epb41l3	-1.21216	0.076	0.668	0	0	DnInLS_Human
Naca	0.446248	0.069	0.469	0	0	UpInLS_Mouse			Epb41	-1.21216	0.076	0.668	0	0	DnInLS_Human
Timp2	0.446064	0.066	0.331	0	0	UpInLS_Mouse			Epdr1	1.19062	0.204	0.215	0	0	UpInLS_Human
Gpi1	0.445159	0.14	0.812	0	0	UpInLS_Mouse			Epha6	-1.66785	0.077	0.553	0	0	DnInLS_Human
Sec11c	0.444909	0.053	0.331	0	0	UpInLS_Mouse			Epha5	-1.66785	0.077	0.553	0	0	DnInLS_Human
Fkbp3	0.442385	0.079	0.523	0	0	UpInLS_Mouse			Ephb1	-1.66785	0.077	0.553	0	0	DnInLS_Human
Car11	0.441989	0.093	0.653	0	0	UpInLS_Mouse			Ephb6	-1.66785	0.077	0.553	0	0	DnInLS_Human
Stmn3	0.441639	0.18	0.913	0	0	UpInLS_Mouse			Epha10	-1.66785	0.077	0.553	0	0	DnInLS_Human
Utrn	0.441332	0.075	0.332	0	0	UpInLS_Mouse			Epha7	-1.66785	0.077	0.553	0	0	DnInLS_Human
Prdx6	0.44115	0.052	0.317	0	0	UpInLS_Mouse			Epha2	-1.66785	0.077	0.553	0	0	DnInLS_Human
Mapk8ip2	0.440656	0.064	0.508	0	0	UpInLS_Mouse			Epha4	-1.66785	0.077	0.553	0	0	DnInLS_Human
Ndufa11	0.440196	0.049	0.289	0	0	UpInLS_Mouse			Ephb2	-1.66785	0.077	0.553	0	0	DnInLS_Human
Gabra1	0.439246	0.176	0.854	0	0	UpInLS_Mouse			Epha3	-1.66785	0.077	0.553	0	0	DnInLS_Human
Fkbp8	0.438936	0.067	0.502	0	0	UpInLS_Mouse			Ephb4	-1.66785	0.077	0.553	0	0	DnInLS_Human
Camk2a	0.437662	0.458	0.994	0	0	UpInLS_Mouse			Ephb3	-1.66785	0.077	0.553	0	0	DnInLS_Human
Ndufb4	0.437595	0.054	0.341	0	0	UpInLS_Mouse			Epha1	-1.66785	0.077	0.553	0	0	DnInLS_Human
Rpl35	0.436823	0.043	0.222	0	0	UpInLS_Mouse			Epha8	-1.66785	0.077	0.553	0	0	DnInLS_Human
Nap1l5	0.436233	0.105	0.675	0	0	UpInLS_Mouse			Erc1	-1.16671	0.07	0.647	0	0	DnInLS_Human
Tmsb10	0.435561	0.072	0.424	0	0	UpInLS_Mouse			Erc2	-1.16671	0.07	0.647	0	0	DnInLS_Human
Atp1b2	0.433339	0.042	0.161	0	0	UpInLS_Mouse			Exoc4	-1.25153	0.084	0.707	0	0	DnInLS_Human
Clk1	0.432103	0.158	0.884	0	0	UpInLS_Mouse			Exoc6b	-1.1548	0.127	0.742	0	0	DnInLS_Human
Wsb2	0.430958	0.066	0.468	0	0	UpInLS_Mouse			Exoc6	-1.1548	0.127	0.742	0	0	DnInLS_Human
Ncl	0.430218	0.094	0.662	0	0	UpInLS_Mouse			Ext1	-1.29024	0.044	0.6	0	0	DnInLS_Human
Ndufb3	0.427584	0.061	0.415	0	0	UpInLS_Mouse			Faf1	-1.24501	0.074	0.688	0	0	DnInLS_Human
Mlf2	0.427537	0.077	0.56	0	0	UpInLS_Mouse			Faim2	1.41892	0.638	0.735	0	0	UpInLS_Human
Arl8b	0.427352	0.087	0.611	0	0	UpInLS_Mouse			Fam217b	1.09278	0.24	0.357	0	0	UpInLS_Human
Ndufb5	0.42703	0.056	0.384	0	0	UpInLS_Mouse			Fars2	-1.23402	0.031	0.589	0	0	DnInLS_Human
Myo6	0.426171	0.092	0.595	0	0	UpInLS_Mouse			Fbxl16	1.11937	0.219	0.293	0	0	UpInLS_Human
Acsl3	0.426096	0.094	0.655	0	0	UpInLS_Mouse			Fbxl17	-1.0615	0.188	0.805	0	0	DnInLS_Human
Zwint	0.425433	0.196	0.911	0	0	UpInLS_Mouse			B630019K06Rik	-1.0615	0.188	0.805	0	0	DnInLS_Human
Pnmal2	0.425319	0.072	0.492	0	0	UpInLS_Mouse			Fbxo2	1.1164	0.19	0.219	0	0	UpInLS_Human
Eif4h	0.424975	0.085	0.611	0	0	UpInLS_Mouse			Fem1b	1.12794	0.249	0.355	0	0	UpInLS_Human
Ndufc1	0.424934	0.045	0.262	0	0	UpInLS_Mouse			Fer	-1.32136	0.053	0.652	0	0	DnInLS_Human
Pgk1	0.424723	0.07	0.499	0	0	UpInLS_Mouse			Fes	-1.32136	0.053	0.652	0	0	DnInLS_Human
Hnrnpk	0.424372	0.089	0.625	0	0	UpInLS_Mouse			Fgf12	-1.54668	0.291	0.919	0	0	DnInLS_Human
Alk	0.423643	0.036	0.147	0	0	UpInLS_Mouse			Fgf13	-1.54668	0.291	0.919	0	0	DnInLS_Human
Serf2	0.423267	0.065	0.48	0	0	UpInLS_Mouse			Fgf14	-1.54668	0.291	0.919	0	0	DnInLS_Human
Calr	0.422788	0.099	0.691	0	0	UpInLS_Mouse			Fhit	-1.36488	0.051	0.614	0	0	DnInLS_Human
Cops9	0.42275	0.042	0.226	0	0	UpInLS_Mouse			Fkbp8	1.13452	0.344	0.499	0	0	UpInLS_Human
Hnrnph1	0.422705	0.127	0.822	0	0	UpInLS_Mouse			Flrt2	-1.6067	0.152	0.812	0	0	DnInLS_Human
Gjc3	0.422512	0.042	0.106	0	0	UpInLS_Mouse			Fmn1	-1.52633	0.089	0.699	0	0	DnInLS_Human
Got1	0.422483	0.092	0.639	0	0	UpInLS_Mouse			Fmn2	-1.42926	0.117	0.796	0	0	DnInLS_Human
Aplp2	0.421845	0.191	0.926	0	0	UpInLS_Mouse			Fmnl2	-1.43015	0.115	0.78	0	0	DnInLS_Human
Nsg2	0.421566	0.169	0.857	0	0	UpInLS_Mouse			Focad	-1.33102	0.089	0.718	0	0	DnInLS_Human
Rack1	0.421388	0.047	0.33	0	0	UpInLS_Mouse			Foxp2	-1.10079	0.042	0.398	0	0	DnInLS_Human
1810013L24Rik	0.421381	0.093	0.654	0	0	UpInLS_Mouse			Frmd4a	-2.44041	0.163	0.941	0	0	DnInLS_Human
Prex2	0.419962	0.059	0.276	0	0	UpInLS_Mouse			Frmd4b	-2.44041	0.163	0.941	0	0	DnInLS_Human
C1qtnf4	0.419833	0.11	0.694	0	0	UpInLS_Mouse			Frmd5	-1.47275	0.091	0.711	0	0	DnInLS_Human
Ppp3cb	0.419604	0.149	0.857	0	0	UpInLS_Mouse			Frmpd4	-1.95973	0.155	0.888	0	0	DnInLS_Human
Rpl36al	0.419394	0.05	0.288	0	0	UpInLS_Mouse			Fstl4	-1.61066	0.051	0.649	0	0	DnInLS_Human
Zfr	0.418794	0.289	0.978	0	0	UpInLS_Mouse			Fstl5	-1.61066	0.051	0.649	0	0	DnInLS_Human
Cyp46a1	0.418369	0.075	0.496	0	0	UpInLS_Mouse			Fth1	2.11663	0.619	0.561	0	0	UpInLS_Human
Inpp5f	0.418085	0.081	0.558	0	0	UpInLS_Mouse			Ftmt	2.11663	0.619	0.561	0	0	UpInLS_Human
Csde1	0.418016	0.123	0.786	0	0	UpInLS_Mouse			Ftl1	1.44297	0.416	0.511	0	0	UpInLS_Human
Rpl36a	0.417579	0.043	0.235	0	0	UpInLS_Mouse			Ftl1-ps1	1.44297	0.416	0.511	0	0	UpInLS_Human
St13	0.417443	0.104	0.726	0	0	UpInLS_Mouse			Ftl1-ps2	1.44297	0.416	0.511	0	0	UpInLS_Human
Dnm1	0.416395	0.265	0.972	0	0	UpInLS_Mouse			Ftl2-ps	1.44297	0.416	0.511	0	0	UpInLS_Human
Pea15a	0.416329	0.076	0.518	0	0	UpInLS_Mouse			Ftx	-1.97864	0.117	0.658	0	0	DnInLS_Human
Ogt	0.416174	0.264	0.975	0	0	UpInLS_Mouse			G3bp2	1.10618	0.293	0.435	0	0	UpInLS_Human
Grina	0.416064	0.124	0.788	0	0	UpInLS_Mouse			Gab1	-1.03561	0.047	0.527	0	0	DnInLS_Human
Eef1g	0.415902	0.071	0.505	0	0	UpInLS_Mouse			Gabarapl1	1.15879	0.246	0.332	0	0	UpInLS_Human
Ndufb10	0.415202	0.054	0.325	0	0	UpInLS_Mouse			Gabarapl2	1.22276	0.2	0.221	0	0	UpInLS_Human
Cdk5r2	0.41507	0.051	0.313	0	0	UpInLS_Mouse			Gabra1	1.19612	0.421	0.601	0	0	UpInLS_Human
Eif3f	0.415033	0.045	0.244	0	0	UpInLS_Mouse			Gabra3	1.19612	0.421	0.601	0	0	UpInLS_Human
Maml2	0.414416	0.06	0.274	0	0	UpInLS_Mouse			Gabra2	1.19612	0.421	0.601	0	0	UpInLS_Human
Qdpr	0.414186	0.038	0.167	0	0	UpInLS_Mouse			Gabra5	1.19612	0.421	0.601	0	0	UpInLS_Human
Hp1bp3	0.414171	0.105	0.709	0	0	UpInLS_Mouse			Gabrb1	-1.40189	0.136	0.791	0	0	DnInLS_Human
Rarb	0.413828	0.069	0.344	0	0	UpInLS_Mouse			Gabrb2	-1.40189	0.136	0.791	0	0	DnInLS_Human
Nek7	0.412914	0.041	0.167	0	0	UpInLS_Mouse			Gabrb3	-1.40189	0.136	0.791	0	0	DnInLS_Human
Ctnnb1	0.411986	0.076	0.569	0	0	UpInLS_Mouse			Gabrg3	-1.3699	0.065	0.64	0	0	DnInLS_Human
Tubb2a	0.411729	0.096	0.627	0	0	UpInLS_Mouse			Gabrg1	-1.3699	0.065	0.64	0	0	DnInLS_Human
Tardbp	0.411597	0.123	0.791	0	0	UpInLS_Mouse			Gabrg2	-1.3699	0.065	0.64	0	0	DnInLS_Human
Ndufa6	0.411199	0.055	0.33	0	0	UpInLS_Mouse			Galnt13	-1.08603	0.045	0.469	0	0	DnInLS_Human
Vps29	0.411121	0.064	0.439	0	0	UpInLS_Mouse			Galnt1	-1.08603	0.045	0.469	0	0	DnInLS_Human
Cnr1	0.410686	0.096	0.545	0	0	UpInLS_Mouse			Galntl6	-1.80962	0.049	0.612	0	0	DnInLS_Human
Sept4	0.41053	0.063	0.419	0	0	UpInLS_Mouse			Galnt10	-1.80962	0.049	0.612	0	0	DnInLS_Human
Nucks1	0.410289	0.089	0.634	0	0	UpInLS_Mouse			Gap43	1.26677	0.399	0.567	0	0	UpInLS_Human
Thy1	0.40925	0.128	0.805	0	0	UpInLS_Mouse			Gapdh	2.03971	0.666	0.64	0	0	UpInLS_Human
Atp2a2	0.408411	0.289	0.976	0	0	UpInLS_Mouse			Gapdhrt	2.03971	0.666	0.64	0	0	UpInLS_Human
Git1	0.407962	0.051	0.322	0	0	UpInLS_Mouse			Gapdhrt2	2.03971	0.666	0.64	0	0	UpInLS_Human
Pink1	0.407263	0.056	0.383	0	0	UpInLS_Mouse			Gm5069	2.03971	0.666	0.64	0	0	UpInLS_Human
Rgs4	0.407152	0.059	0.365	0	0	UpInLS_Mouse			Gm6316	2.03971	0.666	0.64	0	0	UpInLS_Human
Ubl3	0.406696	0.107	0.709	0	0	UpInLS_Mouse			Gm11214	2.03971	0.666	0.64	0	0	UpInLS_Human
Rrp1	0.406126	0.071	0.515	0	0	UpInLS_Mouse			Gapdh-ps15	2.03971	0.666	0.64	0	0	UpInLS_Human
Gstm5	0.406063	0.038	0.158	0	0	UpInLS_Mouse			Gm47854	2.03971	0.666	0.64	0	0	UpInLS_Human
Kifc2	0.405766	0.101	0.713	0	0	UpInLS_Mouse			Gdi1	1.28174	0.496	0.655	0	0	UpInLS_Human
Tubb4a	0.405753	0.092	0.612	0	0	UpInLS_Mouse			Gdi2	1.28174	0.496	0.655	0	0	UpInLS_Human
Gdi1	0.405595	0.074	0.535	0	0	UpInLS_Mouse			Ghitm	1.58324	0.313	0.323	0	0	UpInLS_Human
Ubash3b	0.404729	0.059	0.286	0	0	UpInLS_Mouse			Gmds	-1.02868	0.03	0.496	0	0	DnInLS_Human
Prdx5	0.404679	0.063	0.446	0	0	UpInLS_Mouse			Gnas	1.41057	0.572	0.693	0	0	UpInLS_Human
Rpl22l1	0.404586	0.057	0.383	0	0	UpInLS_Mouse			Gnal	1.41057	0.572	0.693	0	0	UpInLS_Human
Csrp1	0.404181	0.036	0.109	0	0	UpInLS_Mouse			Gnb1	1.12714	0.36	0.534	0	0	UpInLS_Human
Thra	0.403127	0.173	0.897	0	0	UpInLS_Mouse			Gnb4	1.12714	0.36	0.534	0	0	UpInLS_Human
Gng7	0.402976	0.053	0.265	0	0	UpInLS_Mouse			Gnb2	1.12714	0.36	0.534	0	0	UpInLS_Human
Mtch1	0.401868	0.101	0.697	0	0	UpInLS_Mouse			Gng3	1.42935	0.287	0.303	0	0	UpInLS_Human
Phlpp1	0.400871	0.229	0.92	0	0	UpInLS_Mouse			Gng2	1.42935	0.287	0.303	0	0	UpInLS_Human
Serbp1	0.3999	0.119	0.788	0	0	UpInLS_Mouse			Gng8	1.42935	0.287	0.303	0	0	UpInLS_Human
Gnb2	0.399857	0.094	0.647	0	0	UpInLS_Mouse			Got1	1.38565	0.254	0.284	0	0	UpInLS_Human
Ndufb8	0.399484	0.058	0.388	0	0	UpInLS_Mouse			Gpatch8	-1.39017	0.068	0.709	0	0	DnInLS_Human
Tial1	0.399363	0.119	0.795	0	0	UpInLS_Mouse			Gpc5	-1.23748	0.029	0.406	0	0	DnInLS_Human
Pard3	0.399286	0.13	0.707	0	0	UpInLS_Mouse			Gpc6	-1.58051	0.033	0.495	0	0	DnInLS_Human
Tomm7	0.398977	0.044	0.236	0	0	UpInLS_Mouse			Gpc4	-1.58051	0.033	0.495	0	0	DnInLS_Human
Rbms3	0.398892	0.106	0.671	0	0	UpInLS_Mouse			Gphn	-1.93891	0.1	0.853	0	0	DnInLS_Human
Hspa5	0.398859	0.084	0.628	0	0	UpInLS_Mouse			Gps2	1.10219	0.163	0.194	0	0	UpInLS_Human
Ddx17	0.397967	0.211	0.946	0	0	UpInLS_Mouse			Gpx4	1.42058	0.317	0.365	0	0	UpInLS_Human
Itm2c	0.397064	0.151	0.839	0	0	UpInLS_Mouse			Gria4	-1.35065	0.206	0.796	0	0	DnInLS_Human
Zbtb18	0.396811	0.072	0.511	0	0	UpInLS_Mouse			Gria1	-1.35065	0.206	0.796	0	0	DnInLS_Human
Morf4l1	0.396748	0.151	0.86	0	0	UpInLS_Mouse			Gria2	-1.35065	0.206	0.796	0	0	DnInLS_Human
Pspc1	0.396553	0.121	0.799	0	0	UpInLS_Mouse			Gria3	-1.35065	0.206	0.796	0	0	DnInLS_Human
Id2	0.396508	0.052	0.333	0	0	UpInLS_Mouse			Grik1	-1.35065	0.206	0.796	0	0	DnInLS_Human
Dnaja1	0.396426	0.117	0.774	0	0	UpInLS_Mouse			Grik2	-1.35065	0.206	0.796	0	0	DnInLS_Human
Aatk	0.396298	0.095	0.685	0	0	UpInLS_Mouse			Grik3	-1.35065	0.206	0.796	0	0	DnInLS_Human
Tomm70a	0.394775	0.096	0.682	0	0	UpInLS_Mouse			Grik4	-1.35065	0.206	0.796	0	0	DnInLS_Human
Cbx5	0.394427	0.107	0.712	0	0	UpInLS_Mouse			Grik5	-1.35065	0.206	0.796	0	0	DnInLS_Human
Ndufv1	0.393762	0.049	0.337	0	0	UpInLS_Mouse			Grid1	-1.00514	0.066	0.595	0	0	DnInLS_Human
Uqcc2	0.393759	0.051	0.329	0	0	UpInLS_Mouse			Grid2	-1.00514	0.066	0.595	0	0	DnInLS_Human
Wnk1	0.39373	0.199	0.925	0	0	UpInLS_Mouse			Grina	1.07873	0.206	0.285	0	0	UpInLS_Human
Psmb4	0.393044	0.05	0.295	0	0	UpInLS_Mouse			Grip1	-1.42834	0.04	0.536	0	0	DnInLS_Human
Pgm2l1	0.392888	0.166	0.891	0	0	UpInLS_Mouse			Grip2	-1.42834	0.04	0.536	0	0	DnInLS_Human
Nptn	0.392452	0.484	0.997	0	0	UpInLS_Mouse			Grm1	-1.26218	0.048	0.56	0	0	DnInLS_Human
Kcnc2	0.392362	0.249	0.666	0	0	UpInLS_Mouse			Grm2	-1.26218	0.048	0.56	0	0	DnInLS_Human
Nars	0.392046	0.077	0.579	0	0	UpInLS_Mouse			Grm3	-1.26218	0.048	0.56	0	0	DnInLS_Human
Sult4a1	0.392014	0.079	0.588	0	0	UpInLS_Mouse			Grm4	-1.26218	0.048	0.56	0	0	DnInLS_Human
Scoc	0.391135	0.056	0.366	0	0	UpInLS_Mouse			Grm5	-1.26218	0.048	0.56	0	0	DnInLS_Human
Dynlrb1	0.390854	0.053	0.384	0	0	UpInLS_Mouse			Grm6	-1.26218	0.048	0.56	0	0	DnInLS_Human
Gphn	0.390259	0.499	0.996	0	0	UpInLS_Mouse			Grm7	-1.26218	0.048	0.56	0	0	DnInLS_Human
Gpm6a	0.389822	0.464	0.996	0	0	UpInLS_Mouse			Grm8	-1.26218	0.048	0.56	0	0	DnInLS_Human
Ndfip1	0.389634	0.24	0.96	0	0	UpInLS_Mouse			Guk1	1.22994	0.3	0.408	0	0	UpInLS_Human
Cnbp	0.389225	0.074	0.56	0	0	UpInLS_Mouse			Hapln4	1.06194	0.175	0.19	0	0	UpInLS_Human
Kif1a	0.388789	0.208	0.951	0	0	UpInLS_Mouse			Hdac8	-1.07648	0.034	0.544	0	0	DnInLS_Human
Sod1	0.388222	0.058	0.395	0	0	UpInLS_Mouse			Hdac9	-1.10485	0.117	0.662	0	0	DnInLS_Human
Camkv	0.38817	0.117	0.757	0	0	UpInLS_Mouse			Hdac5	-1.10485	0.117	0.662	0	0	DnInLS_Human
Cep170b	0.387867	0.05	0.395	0	0	UpInLS_Mouse			Hdac7	-1.10485	0.117	0.662	0	0	DnInLS_Human
Nenf	0.387632	0.053	0.359	0	0	UpInLS_Mouse			Hdac4	-1.10485	0.117	0.662	0	0	DnInLS_Human
Eif4e	0.38733	0.102	0.747	0	0	UpInLS_Mouse			Hecw1	-1.47283	0.139	0.804	0	0	DnInLS_Human
Rnf11	0.386771	0.082	0.609	0	0	UpInLS_Mouse			Hecw2	-1.47283	0.139	0.804	0	0	DnInLS_Human
Pde8a	0.386321	0.041	0.122	0	0	UpInLS_Mouse			Hint1	1.62603	0.317	0.321	0	0	UpInLS_Human
Abat	0.385866	0.057	0.358	0	0	UpInLS_Mouse			Hivep3	-1.18198	0.039	0.57	0	0	DnInLS_Human
Dad1	0.385526	0.06	0.438	0	0	UpInLS_Mouse			Hpcal4	1.00383	0.225	0.348	0	0	UpInLS_Human
Ndufb7	0.385494	0.045	0.289	0	0	UpInLS_Mouse			Vsnl1	1.00383	0.225	0.348	0	0	UpInLS_Human
Ptp4a2	0.385128	0.088	0.669	0	0	UpInLS_Mouse			Hs3st4	-1.62413	0.04	0.482	0	0	DnInLS_Human
Pcbp2	0.385043	0.13	0.819	0	0	UpInLS_Mouse			Hs6st3	-1.72651	0.212	0.787	0	0	DnInLS_Human
Uhmk1	0.384977	0.06	0.452	0	0	UpInLS_Mouse			Hs6st1	-1.72651	0.212	0.787	0	0	DnInLS_Human
Ndufa1	0.384728	0.034	0.205	0	0	UpInLS_Mouse			Hsp90aa1	2.39892	0.715	0.634	0	0	UpInLS_Human
Skp1a	0.384279	0.056	0.388	0	0	UpInLS_Mouse			Hsp90ab1	2.39892	0.715	0.634	0	0	UpInLS_Human
Caly	0.384036	0.088	0.627	0	0	UpInLS_Mouse			Hspa8	1.46205	0.206	0.178	0	0	UpInLS_Human
Zfp280d	0.383855	0.184	0.926	0	0	UpInLS_Mouse			Hspa5	1.46205	0.206	0.178	0	0	UpInLS_Human
Ube2b	0.382957	0.23	0.961	0	0	UpInLS_Mouse			Hspa1l	1.46205	0.206	0.178	0	0	UpInLS_Human
Atp6ap2	0.382499	0.098	0.708	0	0	UpInLS_Mouse			Hspa2	1.46205	0.206	0.178	0	0	UpInLS_Human
Brsk1	0.382218	0.083	0.624	0	0	UpInLS_Mouse			Hspa1a	1.46205	0.206	0.178	0	0	UpInLS_Human
Fchsd2	0.381042	0.13	0.78	0	0	UpInLS_Mouse			Hspa1b	1.46205	0.206	0.178	0	0	UpInLS_Human
Arf1	0.380879	0.076	0.571	0	0	UpInLS_Mouse			Hsph1	1.03891	0.341	0.515	0	0	UpInLS_Human
Ahcyl1	0.380499	0.132	0.833	0	0	UpInLS_Mouse			Hspa4l	1.03891	0.341	0.515	0	0	UpInLS_Human
Usp22	0.380492	0.085	0.647	0	0	UpInLS_Mouse			Hspa4	1.03891	0.341	0.515	0	0	UpInLS_Human
Srsf6	0.380214	0.069	0.559	0	0	UpInLS_Mouse			Hydin	-1.32427	0.02	0.552	0	0	DnInLS_Human
Hnrnpa3	0.379644	0.097	0.71	0	0	UpInLS_Mouse			Ids	1.67039	0.696	0.772	0	0	UpInLS_Human
Tspan7	0.378689	0.29	0.97	0	0	UpInLS_Mouse			Il1rapl1	-1.89299	0.174	0.898	0	0	DnInLS_Human
Ubqln2	0.378195	0.045	0.286	0	0	UpInLS_Mouse			Il1rapl2	-1.89299	0.174	0.898	0	0	DnInLS_Human
Eps15	0.377763	0.097	0.679	0	0	UpInLS_Mouse			Immp2l	-1.56459	0.059	0.691	0	0	DnInLS_Human
Pgrmc1	0.377467	0.085	0.605	0	0	UpInLS_Mouse			Ina	1.28249	0.287	0.342	0	0	UpInLS_Human
Sesn3	0.377318	0.128	0.776	0	0	UpInLS_Mouse			Inpp4b	-1.57959	0.051	0.586	0	0	DnInLS_Human
Hnrnpa1	0.377123	0.062	0.47	0	0	UpInLS_Mouse			Inpp4a	-1.57959	0.051	0.586	0	0	DnInLS_Human
Ndufb2	0.376889	0.056	0.421	0	0	UpInLS_Mouse			Inpp5f	1.09518	0.32	0.479	0	0	UpInLS_Human
Psmd2	0.376538	0.051	0.374	0	0	UpInLS_Mouse			Schip1	-2.88051	0.115	0.921	0	0	DnInLS_Human
Ndufs7	0.375214	0.049	0.363	0	0	UpInLS_Mouse			Iqschfp	-2.88051	0.115	0.921	0	0	DnInLS_Human
Prdx1	0.374403	0.044	0.276	0	0	UpInLS_Mouse			Iscu	1.29451	0.214	0.245	0	0	UpInLS_Human
Nme1	0.37423	0.064	0.476	0	0	UpInLS_Mouse			Itm2b	1.43941	0.416	0.55	0	0	UpInLS_Human
Tspan2	0.374209	0.038	0.123	0	0	UpInLS_Mouse			Itm2c	1.37188	0.268	0.303	0	0	UpInLS_Human
Hras	0.37383	0.053	0.351	0	0	UpInLS_Mouse			Itpr2	-1.00538	0.032	0.386	0	0	DnInLS_Human
Vegfa	0.373596	0.043	0.272	0	0	UpInLS_Mouse			Itpr1	-1.00538	0.032	0.386	0	0	DnInLS_Human
Mir124a-1hg	0.373563	0.153	0.883	0	0	UpInLS_Mouse			Itpr3	-1.00538	0.032	0.386	0	0	DnInLS_Human
Zfp280c	0.373509	0.085	0.657	0	0	UpInLS_Mouse			Jakmip2	-1.06916	0.088	0.671	0	0	DnInLS_Human
Lamp1	0.372579	0.072	0.559	0	0	UpInLS_Mouse			Jakmip3	-1.06916	0.088	0.671	0	0	DnInLS_Human
Rtn1	0.372469	0.447	0.995	0	0	UpInLS_Mouse			Jakmip1	-1.06916	0.088	0.671	0	0	DnInLS_Human
Fkbp2	0.372365	0.068	0.538	0	0	UpInLS_Mouse			Jmjd1c	-1.85796	0.112	0.852	0	0	DnInLS_Human
Zfp706	0.372173	0.048	0.321	0	0	UpInLS_Mouse			Kdm3b	-1.85796	0.112	0.852	0	0	DnInLS_Human
Adcy5	0.371416	0.086	0.601	0	0	UpInLS_Mouse			Kdm3a	-1.85796	0.112	0.852	0	0	DnInLS_Human
Pafah1b1	0.371291	0.296	0.982	0	0	UpInLS_Mouse			Kalrn	-1.50716	0.29	0.917	0	0	DnInLS_Human
Tagln3	0.37071	0.07	0.516	0	0	UpInLS_Mouse			Trio	-1.50716	0.29	0.917	0	0	DnInLS_Human
Cyc1	0.370352	0.05	0.324	0	0	UpInLS_Mouse			Kazn	-1.94789	0.123	0.762	0	0	DnInLS_Human
Appl2	0.370198	0.044	0.261	0	0	UpInLS_Mouse			Kcna2	1.10557	0.214	0.272	0	0	UpInLS_Human
Impact	0.369758	0.151	0.876	0	0	UpInLS_Mouse			Kcna1	1.10557	0.214	0.272	0	0	UpInLS_Human
Fam173a	0.369755	0.057	0.446	0	0	UpInLS_Mouse			Kcna3	1.10557	0.214	0.272	0	0	UpInLS_Human
Reep5	0.369721	0.1	0.713	0	0	UpInLS_Mouse			Kcna4	1.10557	0.214	0.272	0	0	UpInLS_Human
Far1	0.369713	0.196	0.927	0	0	UpInLS_Mouse			Kcna5	1.10557	0.214	0.272	0	0	UpInLS_Human
Ndufa12	0.368585	0.047	0.363	0	0	UpInLS_Mouse			Kcna6	1.10557	0.214	0.272	0	0	UpInLS_Human
Dtx3	0.368256	0.085	0.663	0	0	UpInLS_Mouse			Kcnab2	1.23376	0.331	0.472	0	0	UpInLS_Human
Hsbp1	0.367798	0.051	0.379	0	0	UpInLS_Mouse			Kcnab1	1.23376	0.331	0.472	0	0	UpInLS_Human
Akr1a1	0.367761	0.066	0.513	0	0	UpInLS_Mouse			Kcnb2	-1.78855	0.034	0.657	0	0	DnInLS_Human
Rac1	0.367606	0.074	0.588	0	0	UpInLS_Mouse			Kcnb1	-1.78855	0.034	0.657	0	0	DnInLS_Human
Ran	0.367409	0.053	0.361	0	0	UpInLS_Mouse			Kcnd2	-1.95935	0.126	0.804	0	0	DnInLS_Human
Rnasek	0.367317	0.072	0.548	0	0	UpInLS_Mouse			Kcnd3	-1.95935	0.126	0.804	0	0	DnInLS_Human
Ncs1	0.367302	0.097	0.704	0	0	UpInLS_Mouse			Kcnd1	-1.95935	0.126	0.804	0	0	DnInLS_Human
Hnrnpc	0.367168	0.121	0.823	0	0	UpInLS_Mouse			Kcnh1	-1.17311	0.092	0.633	0	0	DnInLS_Human
Mllt11	0.367138	0.081	0.619	0	0	UpInLS_Mouse			Kcnh5	-1.17311	0.092	0.633	0	0	DnInLS_Human
Mbnl1	0.366714	0.175	0.888	0	0	UpInLS_Mouse			Kcnh7	-2.15222	0.063	0.706	0	0	DnInLS_Human
Napb	0.365869	0.145	0.86	0	0	UpInLS_Mouse			Kcnh2	-2.15222	0.063	0.706	0	0	DnInLS_Human
Picalm	0.365577	0.127	0.82	0	0	UpInLS_Mouse			Kcnh6	-2.15222	0.063	0.706	0	0	DnInLS_Human
Cnot7	0.36495	0.076	0.61	0	0	UpInLS_Mouse			Kcnip4	-3.22989	0.408	0.982	0	0	DnInLS_Human
Sh3bgrl3	0.364596	0.048	0.34	0	0	UpInLS_Mouse			Kcnma1	-1.11976	0.287	0.882	0	0	DnInLS_Human
Gab1	0.363343	0.042	0.131	0	0	UpInLS_Mouse			Kcnu1	-1.11976	0.287	0.882	0	0	DnInLS_Human
Arhgef12	0.36275	0.193	0.938	0	0	UpInLS_Mouse			Kcnq5	-2.37521	0.246	0.94	0	0	DnInLS_Human
Mrps33	0.362205	0.047	0.357	0	0	UpInLS_Mouse			Kcnq2	-2.37521	0.246	0.94	0	0	DnInLS_Human
Tppp	0.360194	0.071	0.564	0	0	UpInLS_Mouse			Kcnq3	-2.37521	0.246	0.94	0	0	DnInLS_Human
Rpl10	0.360055	0.052	0.351	0	0	UpInLS_Mouse			Kcnq4	-2.37521	0.246	0.94	0	0	DnInLS_Human
Nat8l	0.359907	0.063	0.485	0	0	UpInLS_Mouse			Kctd8	-1.06804	0.062	0.527	0	0	DnInLS_Human
Ptbp2	0.359418	0.164	0.898	0	0	UpInLS_Mouse			Kctd16	-1.06804	0.062	0.527	0	0	DnInLS_Human
Impad1	0.359387	0.056	0.459	0	0	UpInLS_Mouse			Khdrbs2	-2.57781	0.105	0.907	0	0	DnInLS_Human
Pabpc1	0.358631	0.066	0.522	0	0	UpInLS_Mouse			Khdrbs3	-2.57781	0.105	0.907	0	0	DnInLS_Human
Chd7	0.358582	0.042	0.242	0	0	UpInLS_Mouse			2210408I21Rik	-1.14025	0.04	0.573	0	0	DnInLS_Human
Camk2n2	0.358433	0.036	0.161	0	0	UpInLS_Mouse			Etl4	-1.31664	0.073	0.486	0	0	DnInLS_Human
Tcp1	0.358377	0.06	0.454	0	0	UpInLS_Mouse			Kif13a	-1.06886	0.038	0.497	0	0	DnInLS_Human
Atp1b3	0.357125	0.102	0.703	0	0	UpInLS_Mouse			Kif13b	-1.06886	0.038	0.497	0	0	DnInLS_Human
Ppp1r1b	0.356521	0.036	0.152	0	0	UpInLS_Mouse			Kif1a	1.27542	0.437	0.603	0	0	UpInLS_Human
Serinc3	0.356359	0.093	0.666	0	0	UpInLS_Mouse			Kif1b	1.27542	0.437	0.603	0	0	UpInLS_Human
Ndufa8	0.356045	0.041	0.285	0	0	UpInLS_Mouse			Kif1c	1.27542	0.437	0.603	0	0	UpInLS_Human
Eif5a	0.355347	0.048	0.353	0	0	UpInLS_Mouse			Kif3c	1.04591	0.31	0.461	0	0	UpInLS_Human
Ttc9b	0.355052	0.058	0.404	0	0	UpInLS_Mouse			Kif3b	1.04591	0.31	0.461	0	0	UpInLS_Human
Prdx2	0.355009	0.055	0.399	0	0	UpInLS_Mouse			Kif3a	1.04591	0.31	0.461	0	0	UpInLS_Human
Add3	0.354685	0.112	0.713	0	0	UpInLS_Mouse			Kif28	1.04591	0.31	0.461	0	0	UpInLS_Human
Klc1	0.35439	0.164	0.907	0	0	UpInLS_Mouse			Kif5a	1.43135	0.383	0.49	0	0	UpInLS_Human
Gsk3b	0.35388	0.23	0.964	0	0	UpInLS_Mouse			Kif5b	1.43135	0.383	0.49	0	0	UpInLS_Human
Ociad1	0.353688	0.087	0.648	0	0	UpInLS_Mouse			Kif5c	1.43135	0.383	0.49	0	0	UpInLS_Human
Ppp1r2	0.352487	0.084	0.606	0	0	UpInLS_Mouse			Kirrel3	-1.51133	0.07	0.66	0	0	DnInLS_Human
Timm13	0.352461	0.044	0.332	0	0	UpInLS_Mouse			Kirrel1	-1.51133	0.07	0.66	0	0	DnInLS_Human
St8sia3	0.352449	0.071	0.515	0	0	UpInLS_Mouse			Klc1	1.63401	0.506	0.576	0	0	UpInLS_Human
Vcp	0.352129	0.1	0.726	0	0	UpInLS_Mouse			Klc4	1.63401	0.506	0.576	0	0	UpInLS_Human
Tmem47	0.351448	0.034	0.142	0	0	UpInLS_Mouse			Klc2	1.63401	0.506	0.576	0	0	UpInLS_Human
Akap11	0.35123	0.133	0.848	0	0	UpInLS_Mouse			Ksr2	-1.01664	0.121	0.701	0	0	DnInLS_Human
Tkt	0.350662	0.05	0.373	0	0	UpInLS_Mouse			Ksr1	-1.01664	0.121	0.701	0	0	DnInLS_Human
Nme2	0.349527	0.036	0.251	0	0	UpInLS_Mouse			Lama2	-1.13151	0.025	0.324	0	0	DnInLS_Human
Rnf13	0.348766	0.095	0.697	0	0	UpInLS_Mouse			Lama5	-1.13151	0.025	0.324	0	0	DnInLS_Human
Vapa	0.348636	0.12	0.809	0	0	UpInLS_Mouse			Lama4	-1.13151	0.025	0.324	0	0	DnInLS_Human
Trim37	0.348253	0.146	0.867	0	0	UpInLS_Mouse			Lama1	-1.13151	0.025	0.324	0	0	DnInLS_Human
Srsf3	0.34806	0.076	0.636	0	0	UpInLS_Mouse			Lama3	-1.13151	0.025	0.324	0	0	DnInLS_Human
Wdr13	0.348042	0.061	0.479	0	0	UpInLS_Mouse			Large1	-1.18854	0.053	0.445	0	0	DnInLS_Human
Tma7	0.347759	0.059	0.484	0	0	UpInLS_Mouse			Large2	-1.18854	0.053	0.445	0	0	DnInLS_Human
Glud1	0.347593	0.07	0.567	0	0	UpInLS_Mouse			Ldb2	-1.47336	0.244	0.879	0	0	DnInLS_Human
Kras	0.346427	0.109	0.768	0	0	UpInLS_Mouse			Ldha	1.43039	0.232	0.227	0	0	UpInLS_Human
Wsb1	0.346213	0.091	0.698	0	0	UpInLS_Mouse			Ldhb	1.35972	0.249	0.302	0	0	UpInLS_Human
Fez1	0.345973	0.086	0.66	0	0	UpInLS_Mouse			Lgals1	1.31881	0.172	0.117	0	0	UpInLS_Human
Enc1	0.345532	0.112	0.722	0	0	UpInLS_Mouse			Limch1	-1.08636	0.19	0.792	0	0	DnInLS_Human
Cend1	0.344947	0.05	0.337	0	0	UpInLS_Mouse			Lingo2	-2.42577	0.077	0.832	0	0	DnInLS_Human
Etnk1	0.344797	0.249	0.97	0	0	UpInLS_Mouse			Lingo1	-2.42577	0.077	0.832	0	0	DnInLS_Human
Rnf227	0.344418	0.063	0.49	0	0	UpInLS_Mouse			Lingo3	-2.42577	0.077	0.832	0	0	DnInLS_Human
Hpca	0.344264	0.063	0.447	0	0	UpInLS_Mouse			Lmo4	1.25809	0.516	0.683	0	0	UpInLS_Human
Ndufab1	0.344143	0.048	0.376	0	0	UpInLS_Mouse			Lrba	-1.21813	0.043	0.617	0	0	DnInLS_Human
B230219D22Rik	0.343893	0.063	0.539	0	0	UpInLS_Mouse			Nbea	-1.21813	0.043	0.617	0	0	DnInLS_Human
Ivns1abp	0.34359	0.083	0.619	0	0	UpInLS_Mouse			Lrfn5	-2.02831	0.124	0.866	0	0	DnInLS_Human
Luc7l2	0.343433	0.44	0.998	0	0	UpInLS_Mouse			Lrfn2	-2.02831	0.124	0.866	0	0	DnInLS_Human
Slc12a5	0.343206	0.15	0.88	0	0	UpInLS_Mouse			Lrfn1	-2.02831	0.124	0.866	0	0	DnInLS_Human
Abhd8	0.343124	0.047	0.347	0	0	UpInLS_Mouse			Lrp1b	-2.56694	0.234	0.924	0	0	DnInLS_Human
Eif4b	0.342085	0.065	0.525	0	0	UpInLS_Mouse			Lrp5	-2.56694	0.234	0.924	0	0	DnInLS_Human
Rhob	0.341527	0.04	0.276	0	0	UpInLS_Mouse			Lrp6	-2.56694	0.234	0.924	0	0	DnInLS_Human
Dhx15	0.341482	0.083	0.679	0	0	UpInLS_Mouse			Lrp4	-2.56694	0.234	0.924	0	0	DnInLS_Human
Abca2	0.341333	0.058	0.5	0	0	UpInLS_Mouse			Gm19410	-2.56694	0.234	0.924	0	0	DnInLS_Human
Enpp2	0.340682	0.167	0.683	0	0	UpInLS_Mouse			Lrp2	-2.56694	0.234	0.924	0	0	DnInLS_Human
Ube2d2a	0.340056	0.122	0.827	0	0	UpInLS_Mouse			Lrp1	-2.56694	0.234	0.924	0	0	DnInLS_Human
Nsg1	0.339473	0.076	0.56	0	0	UpInLS_Mouse			Lrrc4c	-1.81331	0.147	0.802	0	0	DnInLS_Human
Cnih2	0.339001	0.04	0.288	0	0	UpInLS_Mouse			Lrrc4	-1.81331	0.147	0.802	0	0	DnInLS_Human
Sowaha	0.338995	0.029	0.144	0	0	UpInLS_Mouse			Lrrc4b	-1.81331	0.147	0.802	0	0	DnInLS_Human
Pomp	0.338905	0.046	0.331	0	0	UpInLS_Mouse			Lrrc7	-1.74501	0.233	0.911	0	0	DnInLS_Human
Atp6v1a	0.338638	0.133	0.837	0	0	UpInLS_Mouse			Erbin	-1.74501	0.233	0.911	0	0	DnInLS_Human
Ndufs6	0.338503	0.034	0.219	0	0	UpInLS_Mouse			Lrrtm3	-1.41639	0.114	0.764	0	0	DnInLS_Human
Bmpr2	0.337999	0.17	0.911	0	0	UpInLS_Mouse			Lrrtm4	-1.41639	0.114	0.764	0	0	DnInLS_Human
Enpp5	0.337694	0.056	0.455	0	0	UpInLS_Mouse			Lsamp	-1.58122	0.477	0.94	0	0	DnInLS_Human
Zfand5	0.337339	0.104	0.733	0	0	UpInLS_Mouse			Lynx1	1.60569	0.229	0.165	0	0	UpInLS_Human
Ube2n	0.336757	0.082	0.635	0	0	UpInLS_Mouse			Slurp2	1.60569	0.229	0.165	0	0	UpInLS_Human
Marf1	0.336428	0.101	0.752	0	0	UpInLS_Mouse			Macrod2	-2.06978	0.112	0.859	0	0	DnInLS_Human
Sec62	0.336117	0.15	0.881	0	0	UpInLS_Mouse			Magi1	-1.39217	0.123	0.784	0	0	DnInLS_Human
Dbndd2	0.336063	0.054	0.407	0	0	UpInLS_Mouse			Magi2	-1.39217	0.123	0.784	0	0	DnInLS_Human
Memo1	0.335991	0.121	0.83	0	0	UpInLS_Mouse			Magi3	-1.39217	0.123	0.784	0	0	DnInLS_Human
Atp6v1g1	0.335838	0.038	0.271	0	0	UpInLS_Mouse			Malat1	-2.49733	0.598	0.713	0	0	DnInLS_Human
Msl1	0.335453	0.075	0.608	0	0	UpInLS_Mouse			Map1a	2.02063	0.47	0.48	0	0	UpInLS_Human
Eif3c	0.335377	0.079	0.611	0	0	UpInLS_Mouse			Map1b	2.38486	0.883	0.866	0	0	UpInLS_Human
Nap1l1	0.335309	0.147	0.869	0	0	UpInLS_Mouse			Map1lc3a	1.04817	0.245	0.355	0	0	UpInLS_Human
BC005537	0.334484	0.106	0.754	0	0	UpInLS_Mouse			Map1lc3b	1.04817	0.245	0.355	0	0	UpInLS_Human
Taok1	0.333861	0.175	0.927	0	0	UpInLS_Mouse			Gm5612	1.18638	0.222	0.271	0	0	UpInLS_Human
Capza2	0.333793	0.081	0.651	0	0	UpInLS_Mouse			Map4	1.12095	0.312	0.47	0	0	UpInLS_Human
Hnrnpul2	0.332881	0.069	0.532	0	0	UpInLS_Mouse			Col1a2	1.12095	0.312	0.47	0	0	UpInLS_Human
Selenom	0.33258	0.042	0.296	0	0	UpInLS_Mouse			Map7	-1.09936	0.099	0.701	0	0	DnInLS_Human
Lpp	0.332501	0.051	0.287	0	0	UpInLS_Mouse			Mapk1	1.23128	0.451	0.626	0	0	UpInLS_Human
Hspe1	0.332049	0.04	0.298	0	0	UpInLS_Mouse			Mapk3	1.23128	0.451	0.626	0	0	UpInLS_Human
Krit1	0.331915	0.168	0.919	0	0	UpInLS_Mouse			Mapk10	-1.08765	0.332	0.893	0	0	DnInLS_Human
Hnrnpd	0.331906	0.087	0.688	0	0	UpInLS_Mouse			Mapk8	-1.08765	0.332	0.893	0	0	DnInLS_Human
Map1lc3b	0.331866	0.053	0.408	0	0	UpInLS_Mouse			Mapk9	-1.08765	0.332	0.893	0	0	DnInLS_Human
Idh3g	0.331803	0.046	0.366	0	0	UpInLS_Mouse			Marcks	1.066	0.232	0.344	0	0	UpInLS_Human
Gabbr1	0.331772	0.19	0.944	0	0	UpInLS_Mouse			Mast4	-1.14171	0.114	0.701	0	0	DnInLS_Human
Cpeb4	0.331424	0.202	0.933	0	0	UpInLS_Mouse			Mast1	-1.14171	0.114	0.701	0	0	DnInLS_Human
Psmc5	0.331402	0.054	0.403	0	0	UpInLS_Mouse			Mast3	-1.14171	0.114	0.701	0	0	DnInLS_Human
Gaa	0.328915	0.055	0.4	0	0	UpInLS_Mouse			Mast2	-1.14171	0.114	0.701	0	0	DnInLS_Human
Hprt	0.328617	0.071	0.578	0	0	UpInLS_Mouse			Mbd5	-1.67296	0.084	0.799	0	0	DnInLS_Human
Gnai2	0.327931	0.043	0.309	0	0	UpInLS_Mouse			Mcf2l	-1.2922	0.027	0.594	0	0	DnInLS_Human
Hspd1	0.327619	0.047	0.404	0	0	UpInLS_Mouse			Mcf2	-1.2922	0.027	0.594	0	0	DnInLS_Human
Clip3	0.327583	0.079	0.629	0	0	UpInLS_Mouse			Mctp1	-1.36299	0.138	0.737	0	0	DnInLS_Human
Plxdc2	0.327571	0.172	0.722	0	0	UpInLS_Mouse			Mctp2	-1.36299	0.138	0.737	0	0	DnInLS_Human
Adipor2	0.327335	0.058	0.471	0	0	UpInLS_Mouse			Mdga2	-2.33444	0.113	0.886	0	0	DnInLS_Human
Rheb	0.327309	0.091	0.697	0	0	UpInLS_Mouse			Mdga1	-2.33444	0.113	0.886	0	0	DnInLS_Human
Eif4a1	0.327157	0.065	0.506	0	0	UpInLS_Mouse			Mdh1	1.46175	0.32	0.421	0	0	UpInLS_Human
Rnf14	0.326447	0.097	0.734	0	0	UpInLS_Mouse			Med12l	-1.26625	0.078	0.667	0	0	DnInLS_Human
Pcmtd1	0.326337	0.187	0.926	0	0	UpInLS_Mouse			Med12	-1.26625	0.078	0.667	0	0	DnInLS_Human
Btf3	0.326304	0.04	0.3	0	0	UpInLS_Mouse			Med13l	-1.02142	0.116	0.724	0	0	DnInLS_Human
Smarcc2	0.326061	0.121	0.842	0	0	UpInLS_Mouse			Med13	-1.02142	0.116	0.724	0	0	DnInLS_Human
Cisd1	0.32599	0.052	0.397	0	0	UpInLS_Mouse			Mgat4c	-1.31407	0.083	0.573	0	0	DnInLS_Human
Zmiz2	0.325931	0.063	0.535	0	0	UpInLS_Mouse			Mical3	-1.027	0.075	0.643	0	0	DnInLS_Human
Edil3	0.325507	0.359	0.86	0	0	UpInLS_Mouse			Mical1	-1.027	0.075	0.643	0	0	DnInLS_Human
Plppr1	0.32533	0.067	0.37	0	0	UpInLS_Mouse			Mical2	-1.027	0.075	0.643	0	0	DnInLS_Human
Jarid2	0.325201	0.15	0.856	0	0	UpInLS_Mouse			Mipol1	-1.04747	0.023	0.479	0	0	DnInLS_Human
Hspa9	0.324743	0.07	0.581	0	0	UpInLS_Mouse			Gm26871	-1.50594	0.031	0.523	0	0	DnInLS_Human
Nedd8	0.324644	0.058	0.446	0	0	UpInLS_Mouse			Mlip	-1.47321	0.035	0.605	0	0	DnInLS_Human
Apbb1	0.324205	0.082	0.636	0	0	UpInLS_Mouse			Mllt10	-1.25351	0.042	0.629	0	0	DnInLS_Human
Tmod2	0.323956	0.163	0.901	0	0	UpInLS_Mouse			Mllt11	1.37605	0.274	0.319	0	0	UpInLS_Human
Gnal	0.323467	0.116	0.687	0	0	UpInLS_Mouse			Mllt3	-1.20221	0.099	0.699	0	0	DnInLS_Human
Cct6a	0.323438	0.049	0.401	0	0	UpInLS_Mouse			Mmp16	-1.3989	0.121	0.776	0	0	DnInLS_Human
Hnrnpa0	0.322977	0.04	0.282	0	0	UpInLS_Mouse			Mmp14	-1.3989	0.121	0.776	0	0	DnInLS_Human
Tomm6	0.322276	0.041	0.289	0	0	UpInLS_Mouse			Mmp15	-1.3989	0.121	0.776	0	0	DnInLS_Human
Ube2d3	0.322232	0.114	0.801	0	0	UpInLS_Mouse			Mmp24	-1.3989	0.121	0.776	0	0	DnInLS_Human
Ccdc85b	0.321972	0.053	0.401	0	0	UpInLS_Mouse			Mnat1	-1.38173	0.045	0.662	0	0	DnInLS_Human
Brd2	0.321885	0.047	0.384	0	0	UpInLS_Mouse			Morf4l1	1.33784	0.394	0.508	0	0	UpInLS_Human
Chmp2a	0.321678	0.04	0.264	0	0	UpInLS_Mouse			Mpdz	-1.04292	0.061	0.602	0	0	DnInLS_Human
Wbp2	0.32116	0.063	0.512	0	0	UpInLS_Mouse			Patj	-1.04292	0.061	0.602	0	0	DnInLS_Human
Fis1	0.321044	0.057	0.454	0	0	UpInLS_Mouse			Mrfap1	1.06173	0.19	0.232	0	0	UpInLS_Human
Tceal9	0.32072	0.04	0.27	0	0	UpInLS_Mouse			Gm5814	1.06173	0.19	0.232	0	0	UpInLS_Human
Fabp5	0.320434	0.032	0.214	0	0	UpInLS_Mouse			Msra	-1.93143	0.083	0.828	0	0	DnInLS_Human
Ehmt2	0.320235	0.062	0.514	0	0	UpInLS_Mouse			Mt3	1.10729	0.259	0.364	0	0	UpInLS_Human
Rbm3	0.320058	0.06	0.508	0	0	UpInLS_Mouse			Mtch1	1.4171	0.385	0.465	0	0	UpInLS_Human
Pura	0.31923	0.119	0.842	0	0	UpInLS_Mouse			Mtpn	1.25134	0.304	0.407	0	0	UpInLS_Human
Phldb1	0.319227	0.044	0.306	0	0	UpInLS_Mouse			Mturn	1.19844	0.353	0.516	0	0	UpInLS_Human
Emc10	0.319048	0.078	0.635	0	0	UpInLS_Mouse			Mtus2	-1.87037	0.085	0.81	0	0	DnInLS_Human
Chst2	0.318967	0.031	0.171	0	0	UpInLS_Mouse			Myl12b	1.00446	0.159	0.184	0	0	UpInLS_Human
Pdap1	0.318826	0.046	0.362	0	0	UpInLS_Mouse			Myl12a	1.00446	0.159	0.184	0	0	UpInLS_Human
Arhgdia	0.317124	0.044	0.313	0	0	UpInLS_Mouse			Myl9	1.00446	0.159	0.184	0	0	UpInLS_Human
Cdc37l1	0.315994	0.147	0.874	0	0	UpInLS_Mouse			Gm49909	1.00446	0.159	0.184	0	0	UpInLS_Human
Pde1b	0.315796	0.054	0.394	0	0	UpInLS_Mouse			Myo1d	-1.11335	0.025	0.497	0	0	DnInLS_Human
Calb1	0.315641	0.044	0.227	0	0	UpInLS_Mouse			Myo1c	-1.11335	0.025	0.497	0	0	DnInLS_Human
Stxbp2	0.315578	0.035	0.251	0	0	UpInLS_Mouse			Myo1e	-1.11335	0.025	0.497	0	0	DnInLS_Human
Eif3k	0.315426	0.038	0.294	0	0	UpInLS_Mouse			Myo1f	-1.11335	0.025	0.497	0	0	DnInLS_Human
1110004F10Rik	0.315261	0.058	0.485	0	0	UpInLS_Mouse			Myo1a	-1.11335	0.025	0.497	0	0	DnInLS_Human
Arhgap6	0.31493	0.034	0.135	0	0	UpInLS_Mouse			Myo1b	-1.11335	0.025	0.497	0	0	DnInLS_Human
Agap2	0.314572	0.072	0.591	0	0	UpInLS_Mouse			Myo1h	-1.11335	0.025	0.497	0	0	DnInLS_Human
Ndufv3	0.314457	0.044	0.336	0	0	UpInLS_Mouse			Myo1g	-1.11335	0.025	0.497	0	0	DnInLS_Human
Exoc3	0.314428	0.079	0.671	0	0	UpInLS_Mouse			Myrip	-1.26693	0.079	0.641	0	0	DnInLS_Human
Scn2b	0.313836	0.067	0.566	0	0	UpInLS_Mouse			N4bp2l2	-1.34268	0.097	0.761	0	0	DnInLS_Human
AI593442	0.313671	0.071	0.533	0	0	UpInLS_Mouse			Nalcn	-1.00211	0.102	0.682	0	0	DnInLS_Human
Atp1a3	0.313431	0.238	0.96	0	0	UpInLS_Mouse			Nap1l2	1.40078	0.302	0.346	0	0	UpInLS_Human
Ppp1cc	0.313253	0.055	0.455	0	0	UpInLS_Mouse			Nap1l3	1.21647	0.287	0.376	0	0	UpInLS_Human
Xiap	0.313079	0.068	0.574	0	0	UpInLS_Mouse			Nap1l5	1.16239	0.179	0.173	0	0	UpInLS_Human
Kctd17	0.313024	0.06	0.532	0	0	UpInLS_Mouse			Napb	1.72441	0.493	0.542	0	0	UpInLS_Human
Synpr	0.31273	0.073	0.292	0	0	UpInLS_Mouse			Napa	1.72441	0.493	0.542	0	0	UpInLS_Human
Ppp1ca	0.312488	0.045	0.296	0	0	UpInLS_Mouse			Nat8l	1.41709	0.353	0.446	0	0	UpInLS_Human
Igip	0.312336	0.045	0.354	0	0	UpInLS_Mouse			Nav2	-1.43846	0.049	0.685	0	0	DnInLS_Human
Atp6ap1	0.312287	0.072	0.604	0	0	UpInLS_Mouse			Nav3	-1.43846	0.049	0.685	0	0	DnInLS_Human
Rpn2	0.311885	0.058	0.478	0	0	UpInLS_Mouse			Nav1	-2.37854	0.153	0.858	0	0	DnInLS_Human
Appbp2	0.311676	0.094	0.744	0	0	UpInLS_Mouse			Ncam2	-1.30045	0.266	0.832	0	0	DnInLS_Human
Vdac1	0.311277	0.097	0.726	0	0	UpInLS_Mouse			Ncam1	-1.30045	0.266	0.832	0	0	DnInLS_Human
Dlg4	0.310926	0.147	0.876	0	0	UpInLS_Mouse			Ncdn	1.54532	0.464	0.513	0	0	UpInLS_Human
Stag1	0.310681	0.322	0.987	0	0	UpInLS_Mouse			Ndfip1	1.27373	0.439	0.61	0	0	UpInLS_Human
Ndufs2	0.310493	0.045	0.351	0	0	UpInLS_Mouse			Ndrg4	1.67327	0.56	0.636	0	0	UpInLS_Human
Vdac2	0.30986	0.058	0.486	0	0	UpInLS_Mouse			Ndst3	-1.11753	0.068	0.568	0	0	DnInLS_Human
Atp6v1b2	0.309859	0.148	0.878	0	0	UpInLS_Mouse			Ndst4	-1.11753	0.068	0.568	0	0	DnInLS_Human
Tmem106b	0.309797	0.054	0.475	0	0	UpInLS_Mouse			Ndst1	-1.11753	0.068	0.568	0	0	DnInLS_Human
Pcdh17	0.309762	0.174	0.766	0	0	UpInLS_Mouse			Ndst2	-1.11753	0.068	0.568	0	0	DnInLS_Human
Cct4	0.30967	0.047	0.392	0	0	UpInLS_Mouse			Ndufa1	1.15741	0.168	0.173	0	0	UpInLS_Human
Ago3	0.308779	0.18	0.93	0	0	UpInLS_Mouse			Ndufa4	1.71816	0.338	0.334	0	0	UpInLS_Human
Psmb3	0.308734	0.044	0.342	0	0	UpInLS_Mouse			Ndufa4l2	1.71816	0.338	0.334	0	0	UpInLS_Human
Egr3	0.308485	0.055	0.388	0	0	UpInLS_Mouse			Ndufs5	1.20336	0.222	0.264	0	0	UpInLS_Human
Il18	0.308401	0.031	0.17	0	0	UpInLS_Mouse			Nefh	1.90436	0.21	0.104	0	0	UpInLS_Human
Ssb	0.308317	0.082	0.66	0	0	UpInLS_Mouse			Nefl	2.41753	0.536	0.433	0	0	UpInLS_Human
Sdha	0.308312	0.089	0.736	0	0	UpInLS_Mouse			Nefm	2.4824	0.409	0.279	0	0	UpInLS_Human
Gm1673	0.307999	0.043	0.33	0	0	UpInLS_Mouse			Negr1	-1.65581	0.396	0.947	0	0	DnInLS_Human
Park7	0.307678	0.047	0.364	0	0	UpInLS_Mouse			Nell1	-1.23916	0.08	0.617	0	0	DnInLS_Human
Clcn4	0.306916	0.064	0.552	0	0	UpInLS_Mouse			Nell2	-1.23916	0.08	0.617	0	0	DnInLS_Human
Rabac1	0.306886	0.071	0.583	0	0	UpInLS_Mouse			Nfe2l1	1.18472	0.253	0.327	0	0	UpInLS_Human
Azin1	0.306632	0.066	0.593	0	0	UpInLS_Mouse			Nin	-1.17887	0.05	0.618	0	0	DnInLS_Human
Gabarap	0.306395	0.044	0.308	0	0	UpInLS_Mouse			Nkain2	-2.39651	0.186	0.918	0	0	DnInLS_Human
Ppp1cb	0.30621	0.112	0.802	0	0	UpInLS_Mouse			Nkain1	-2.39651	0.186	0.918	0	0	DnInLS_Human
Plekhb2	0.305846	0.055	0.467	0	0	UpInLS_Mouse			Nktr	-1.04394	0.042	0.575	0	0	DnInLS_Human
Pdxk	0.305835	0.041	0.296	0	0	UpInLS_Mouse			Nlgn1	-2.14711	0.162	0.893	0	0	DnInLS_Human
Map2	0.305175	0.434	0.995	0	0	UpInLS_Mouse			Nlgn3	-2.14711	0.162	0.893	0	0	DnInLS_Human
Epm2aip1	0.30514	0.043	0.377	0	0	UpInLS_Mouse			Nlgn2	-2.14711	0.162	0.893	0	0	DnInLS_Human
Sptbn1	0.30505	0.326	0.99	0	0	UpInLS_Mouse			Nlrp1a	1.16691	0.257	0.342	0	0	UpInLS_Human
Scp2	0.304934	0.04	0.301	0	0	UpInLS_Mouse			Nlrp1b	1.16691	0.257	0.342	0	0	UpInLS_Human
Caprin1	0.304551	0.103	0.79	0	0	UpInLS_Mouse			Norad	1.64971	0.294	0.319	0	0	UpInLS_Human
Psma7	0.30434	0.056	0.475	0	0	UpInLS_Mouse			Nptn	1.04016	0.431	0.656	0	0	UpInLS_Human
Ptov1	0.304292	0.053	0.416	0	0	UpInLS_Mouse			Nptxr	1.04837	0.319	0.481	0	0	UpInLS_Human
Omg	0.304027	0.043	0.369	0	0	UpInLS_Mouse			Npcd	1.04837	0.319	0.481	0	0	UpInLS_Human
Coro6	0.303868	0.036	0.195	0	0	UpInLS_Mouse			Nr3c2	-1.09658	0.074	0.62	0	0	DnInLS_Human
Hmgcs1	0.303821	0.086	0.644	0	0	UpInLS_Mouse			Nrg1	-2.04949	0.115	0.675	0	0	DnInLS_Human
Eif5	0.303616	0.07	0.6	0	0	UpInLS_Mouse			Nrg3	-2.81244	0.247	0.975	0	0	DnInLS_Human
Slmap	0.302523	0.141	0.882	0	0	UpInLS_Mouse			Nrgn	1.8735	0.79	0.817	0	0	UpInLS_Human
Exoc5	0.30252	0.109	0.79	0	0	UpInLS_Mouse			Nrn1	1.08855	0.192	0.246	0	0	UpInLS_Human
Dennd5a	0.302128	0.103	0.763	0	0	UpInLS_Mouse			Nrxn1	-1.69113	0.526	0.974	0	0	DnInLS_Human
Coa3	0.30206	0.034	0.221	0	0	UpInLS_Mouse			Nrxn3	-1.69113	0.526	0.974	0	0	DnInLS_Human
Pcbp1	0.301672	0.036	0.239	0	0	UpInLS_Mouse			Nrxn2	-1.69113	0.526	0.974	0	0	DnInLS_Human
Tmem59	0.301628	0.086	0.681	0	0	UpInLS_Mouse			Nsf	1.11153	0.498	0.72	0	0	UpInLS_Human
Trip12	0.301549	0.232	0.967	0	0	UpInLS_Mouse			Nuak1	1.01954	0.38	0.6	0	0	UpInLS_Human
Enah	0.300712	0.229	0.949	0	0	UpInLS_Mouse			Smok2a	1.01954	0.38	0.6	0	0	UpInLS_Human
Snx32	0.300449	0.07	0.611	0	0	UpInLS_Mouse			4921509C19Rik	1.01954	0.38	0.6	0	0	UpInLS_Human
Zfp91	0.300175	0.093	0.746	0	0	UpInLS_Mouse			Smok2b	1.01954	0.38	0.6	0	0	UpInLS_Human
Tasor	0.299942	0.129	0.809	0	0	UpInLS_Mouse			Smok3b	1.01954	0.38	0.6	0	0	UpInLS_Human
Dctn2	0.299642	0.06	0.544	0	0	UpInLS_Mouse			Gm7168	1.01954	0.38	0.6	0	0	UpInLS_Human
Olfm1	0.29937	0.248	0.961	0	0	UpInLS_Mouse			Gm7358	1.01954	0.38	0.6	0	0	UpInLS_Human
Nrbp2	0.299182	0.063	0.556	0	0	UpInLS_Mouse			Gm4922	1.01954	0.38	0.6	0	0	UpInLS_Human
Gas5	0.298554	0.073	0.626	0	0	UpInLS_Mouse			Gm7356	1.01954	0.38	0.6	0	0	UpInLS_Human
Igsf8	0.298397	0.088	0.657	0	0	UpInLS_Mouse			Smok3c	1.01954	0.38	0.6	0	0	UpInLS_Human
Slc27a1	0.298364	0.049	0.423	0	0	UpInLS_Mouse			Gm14151	1.01954	0.38	0.6	0	0	UpInLS_Human
Srsf1	0.298294	0.081	0.676	0	0	UpInLS_Mouse			Smok1	1.01954	0.38	0.6	0	0	UpInLS_Human
Ndufb11	0.298287	0.036	0.237	0	0	UpInLS_Mouse			Nucks1	1.21492	0.467	0.647	0	0	UpInLS_Human
Dusp8	0.298113	0.048	0.371	0	0	UpInLS_Mouse			Nudt3	1.30818	0.353	0.468	0	0	UpInLS_Human
Mllt6	0.297774	0.058	0.498	0	0	UpInLS_Mouse			Nudt4	1.14792	0.257	0.362	0	0	UpInLS_Human
Ccp110	0.297698	0.046	0.347	0	0	UpInLS_Mouse			Nudt10	1.14792	0.257	0.362	0	0	UpInLS_Human
Amfr	0.297675	0.062	0.549	0	0	UpInLS_Mouse			Olfm1	1.38324	0.515	0.645	0	0	UpInLS_Human
Selenok	0.2975	0.074	0.604	0	0	UpInLS_Mouse			Olfm3	1.38324	0.515	0.645	0	0	UpInLS_Human
Sfpq	0.29744	0.187	0.936	0	0	UpInLS_Mouse			Opcml	-2.14724	0.353	0.965	0	0	DnInLS_Human
Foxo1	0.296951	0.036	0.173	0	0	UpInLS_Mouse			Ntm	-2.14724	0.353	0.965	0	0	DnInLS_Human
Mcts1	0.296907	0.052	0.456	0	0	UpInLS_Mouse			Osbpl6	-1.00539	0.088	0.662	0	0	DnInLS_Human
4632427E13Rik	0.296855	0.078	0.681	0	0	UpInLS_Mouse			Osbpl7	-1.00539	0.088	0.662	0	0	DnInLS_Human
Ogfrl1	0.2964	0.091	0.658	0	0	UpInLS_Mouse			Osbpl3	-1.00539	0.088	0.662	0	0	DnInLS_Human
Tmem50a	0.296304	0.062	0.525	0	0	UpInLS_Mouse			Otub1	1.00527	0.21	0.288	0	0	UpInLS_Human
Cstf2	0.296268	0.072	0.612	0	0	UpInLS_Mouse			Otud7a	-1.1406	0.094	0.704	0	0	DnInLS_Human
Ccn3	0.296187	0.043	0.297	0	0	UpInLS_Mouse			Otud7b	-1.1406	0.094	0.704	0	0	DnInLS_Human
D7Ertd443e	0.296083	0.037	0.154	0	0	UpInLS_Mouse			Pacrg	-1.02269	0.027	0.469	0	0	DnInLS_Human
Rell2	0.295483	0.042	0.31	0	0	UpInLS_Mouse			Pafah1b2	1.00608	0.23	0.346	0	0	UpInLS_Human
Pld3	0.295344	0.081	0.667	0	0	UpInLS_Mouse			Pafah1b3	1.00608	0.23	0.346	0	0	UpInLS_Human
Dstn	0.295319	0.06	0.537	0	0	UpInLS_Mouse			Parp8	-1.10549	0.054	0.594	0	0	DnInLS_Human
Psmb1	0.29527	0.064	0.544	0	0	UpInLS_Mouse			Pcdh11x	-1.11693	0.02	0.361	0	0	DnInLS_Human
Gm10754	0.295251	0.129	0.512	0	0	UpInLS_Mouse			Pcdh1	-1.11693	0.02	0.361	0	0	DnInLS_Human
Uqcrc1	0.295165	0.058	0.483	0	0	UpInLS_Mouse			Pcdh9	-1.11693	0.02	0.361	0	0	DnInLS_Human
Pcbp4	0.295057	0.045	0.364	0	0	UpInLS_Mouse			Pcdh7	-1.11693	0.02	0.361	0	0	DnInLS_Human
Akt3	0.294951	0.43	0.994	0	0	UpInLS_Mouse			Pcdh20	-1.11693	0.02	0.361	0	0	DnInLS_Human
Stmn4	0.29481	0.079	0.604	0	0	UpInLS_Mouse			Pcmt1	1.21517	0.275	0.401	0	0	UpInLS_Human
Hipk1	0.294648	0.069	0.61	0	0	UpInLS_Mouse			Pcp4	1.49628	0.173	0.151	0	0	UpInLS_Human
Atxn7l3b	0.294201	0.058	0.515	0	0	UpInLS_Mouse			Pcsk1n	1.76311	0.515	0.543	0	0	UpInLS_Human
Dnajc5	0.294007	0.106	0.79	0	0	UpInLS_Mouse			Pde10a	-1.32477	0.045	0.555	0	0	DnInLS_Human
Cbarp	0.293833	0.063	0.564	0	0	UpInLS_Mouse			Pde1a	-1.08603	0.232	0.779	0	0	DnInLS_Human
Ttyh1	0.293358	0.125	0.825	0	0	UpInLS_Mouse			Pde1c	-1.08603	0.232	0.779	0	0	DnInLS_Human
Klf9	0.293322	0.123	0.816	0	0	UpInLS_Mouse			Pde1b	-1.08603	0.232	0.779	0	0	DnInLS_Human
Osbpl8	0.293222	0.197	0.936	0	0	UpInLS_Mouse			Pde4d	-2.57625	0.234	0.956	0	0	DnInLS_Human
Tsc22d4	0.293029	0.031	0.239	0	0	UpInLS_Mouse			Pde4b	-2.57625	0.234	0.956	0	0	DnInLS_Human
Sept3	0.293013	0.103	0.775	0	0	UpInLS_Mouse			Pde4c	-2.57625	0.234	0.956	0	0	DnInLS_Human
Rasa1	0.292819	0.12	0.819	0	0	UpInLS_Mouse			Pde4a	-2.57625	0.234	0.956	0	0	DnInLS_Human
Ctbp1	0.292757	0.045	0.368	0	0	UpInLS_Mouse			Pde4dip	-1.03111	0.201	0.806	0	0	DnInLS_Human
Prrc2a	0.292462	0.065	0.531	0	0	UpInLS_Mouse			Cep128	-1.03111	0.201	0.806	0	0	DnInLS_Human
Atp5g2	0.292428	0.046	0.38	0	0	UpInLS_Mouse			Pdp1	1.24056	0.33	0.463	0	0	UpInLS_Human
Maf	0.292377	0.028	0.147	0	0	UpInLS_Mouse			Pdzd2	-1.52212	0.109	0.615	0	0	DnInLS_Human
Nop10	0.29234	0.031	0.214	0	0	UpInLS_Mouse			Pdzrn3	-1.26603	0.053	0.601	0	0	DnInLS_Human
Yes1	0.292112	0.029	0.158	0	0	UpInLS_Mouse			Pdzrn4	-1.26603	0.053	0.601	0	0	DnInLS_Human
Slc25a46	0.291834	0.065	0.558	0	0	UpInLS_Mouse			Pdzd4	-1.26603	0.053	0.601	0	0	DnInLS_Human
Hnrnpab	0.290945	0.034	0.211	0	0	UpInLS_Mouse			Pea15a	1.24335	0.294	0.402	0	0	UpInLS_Human
Pde3b	0.290875	0.101	0.723	0	0	UpInLS_Mouse			Pebp1	1.92567	0.622	0.606	0	0	UpInLS_Human
Atl1	0.290297	0.141	0.862	0	0	UpInLS_Mouse			Pbp2	1.92567	0.622	0.606	0	0	UpInLS_Human
Wipf1	0.289954	0.034	0.191	0	0	UpInLS_Mouse			Peg10	1.1449	0.184	0.224	0	0	UpInLS_Human
Gatad1	0.289329	0.042	0.337	0	0	UpInLS_Mouse			Pgam1	1.71015	0.378	0.369	0	0	UpInLS_Human
Arhgap33	0.289202	0.058	0.515	0	0	UpInLS_Mouse			Pgam2	1.71015	0.378	0.369	0	0	UpInLS_Human
Rsrp1	0.289168	0.271	0.982	0	0	UpInLS_Mouse			Pgk1	1.05671	0.214	0.304	0	0	UpInLS_Human
Syt4	0.289102	0.114	0.756	0	0	UpInLS_Mouse			Pgk2	1.05671	0.214	0.304	0	0	UpInLS_Human
Romo1	0.288935	0.031	0.191	0	0	UpInLS_Mouse			Pgk1-rs7	1.05671	0.214	0.304	0	0	UpInLS_Human
Rpl22	0.287856	0.041	0.345	0	0	UpInLS_Mouse			Pgm2l1	1.39227	0.364	0.479	0	0	UpInLS_Human
Srgap1	0.287727	0.048	0.308	0	0	UpInLS_Mouse			Pgm2	1.39227	0.364	0.479	0	0	UpInLS_Human
Egr1	0.287556	0.088	0.564	0	0	UpInLS_Mouse			Pgrmc1	1.34077	0.278	0.34	0	0	UpInLS_Human
Gm10419	0.2874	0.094	0.735	0	0	UpInLS_Mouse			Phactr1	-1.96498	0.225	0.923	0	0	DnInLS_Human
Cldnd1	0.287348	0.049	0.411	0	0	UpInLS_Mouse			Pin1	1.09302	0.255	0.368	0	0	UpInLS_Human
1110008P14Rik	0.287145	0.057	0.487	0	0	UpInLS_Mouse			Pin1rt1	1.09302	0.255	0.368	0	0	UpInLS_Human
Prrt1	0.28704	0.057	0.515	0	0	UpInLS_Mouse			Pink1	1.20269	0.216	0.241	0	0	UpInLS_Human
Atxn7l3	0.287028	0.038	0.31	0	0	UpInLS_Mouse			Pithd1	1.04489	0.195	0.265	0	0	UpInLS_Human
Gpm6b	0.286777	0.424	0.988	0	0	UpInLS_Mouse			Pja2	1.4775	0.491	0.61	0	0	UpInLS_Human
Inf2	0.286294	0.067	0.5	0	0	UpInLS_Mouse			Pkm	1.6942	0.561	0.626	0	0	UpInLS_Human
Hnrnph2	0.286281	0.049	0.429	0	0	UpInLS_Mouse			Pklr	1.6942	0.561	0.626	0	0	UpInLS_Human
Msmo1	0.28602	0.061	0.515	0	0	UpInLS_Mouse			Plcb1	-1.24668	0.416	0.933	0	0	DnInLS_Human
Gsk3a	0.285876	0.045	0.355	0	0	UpInLS_Mouse			Plcb3	-1.24668	0.416	0.933	0	0	DnInLS_Human
Fam102b	0.285695	0.031	0.199	0	0	UpInLS_Mouse			Plcb4	-1.24668	0.416	0.933	0	0	DnInLS_Human
Camta2	0.285567	0.068	0.587	0	0	UpInLS_Mouse			Plcb2	-1.24668	0.416	0.933	0	0	DnInLS_Human
Ddx3x	0.285528	0.084	0.66	0	0	UpInLS_Mouse			Pld3	1.03326	0.412	0.635	0	0	UpInLS_Human
Csnk2a1	0.284928	0.108	0.802	0	0	UpInLS_Mouse			Plekha5	-1.84752	0.107	0.826	0	0	DnInLS_Human
Magee1	0.284606	0.032	0.228	0	0	UpInLS_Mouse			Plekhb2	1.13581	0.243	0.332	0	0	UpInLS_Human
Gng3	0.284146	0.056	0.457	0	0	UpInLS_Mouse			Plxdc2	-1.15538	0.082	0.61	0	0	DnInLS_Human
Peli1	0.284047	0.095	0.735	0	0	UpInLS_Mouse			Pnisr	-1.35915	0.094	0.747	0	0	DnInLS_Human
Ndn	0.283937	0.038	0.256	0	0	UpInLS_Mouse			Pnma2	1.49387	0.423	0.497	0	0	UpInLS_Human
Rc3h2	0.283716	0.136	0.878	0	0	UpInLS_Mouse			Pou6f2	-1.57272	0.055	0.577	0	0	DnInLS_Human
Nefm	0.283643	0.046	0.312	0	0	UpInLS_Mouse			Ppfia2	-1.50492	0.224	0.873	0	0	DnInLS_Human
Tmem158	0.283627	0.04	0.31	0	0	UpInLS_Mouse			Ppfia4	-1.50492	0.224	0.873	0	0	DnInLS_Human
Cox7a2l	0.283623	0.044	0.402	0	0	UpInLS_Mouse			Ppfia3	-1.50492	0.224	0.873	0	0	DnInLS_Human
Ppm1b	0.283585	0.09	0.733	0	0	UpInLS_Mouse			Ppfia1	-1.50492	0.224	0.873	0	0	DnInLS_Human
Resp18	0.283577	0.042	0.341	0	0	UpInLS_Mouse			Ppia	1.68645	0.504	0.539	0	0	UpInLS_Human
Uqcrfs1	0.283304	0.032	0.204	0	0	UpInLS_Mouse			Ppp2cb	1.10808	0.242	0.349	0	0	UpInLS_Human
Snx3	0.283199	0.08	0.702	0	0	UpInLS_Mouse			Ppp2ca	1.10808	0.242	0.349	0	0	UpInLS_Human
Fbxl3	0.282553	0.069	0.6	0	0	UpInLS_Mouse			Ppp2r1a	1.23579	0.41	0.548	0	0	UpInLS_Human
Ints6l	0.28251	0.09	0.676	0	0	UpInLS_Mouse			Ppp2r1b	1.23579	0.41	0.548	0	0	UpInLS_Human
Stub1	0.28243	0.051	0.427	0	0	UpInLS_Mouse			Ppp2r2b	-1.20498	0.252	0.867	0	0	DnInLS_Human
Pias2	0.28211	0.167	0.91	0	0	UpInLS_Mouse			Ppp2r2d	-1.20498	0.252	0.867	0	0	DnInLS_Human
Rab7	0.281774	0.081	0.689	0	0	UpInLS_Mouse			Ppp2r2a	-1.20498	0.252	0.867	0	0	DnInLS_Human
Rab18	0.281331	0.055	0.508	0	0	UpInLS_Mouse			Ppp2r2c	-1.20498	0.252	0.867	0	0	DnInLS_Human
Nptxr	0.280613	0.094	0.627	0	0	UpInLS_Mouse			Ppp3cb	1.00237	0.32	0.528	0	0	UpInLS_Human
Gucy1a1	0.280434	0.052	0.363	0	0	UpInLS_Mouse			Ppp3cc	1.00237	0.32	0.528	0	0	UpInLS_Human
Ldha	0.280388	0.056	0.474	0	0	UpInLS_Mouse			Ppp3ca	1.00237	0.32	0.528	0	0	UpInLS_Human
Ptges3	0.280052	0.063	0.539	0	0	UpInLS_Mouse			Prdx1	1.01857	0.175	0.235	0	0	UpInLS_Human
Epb41l2	0.279648	0.051	0.345	0	0	UpInLS_Mouse			Prdx2	1.01857	0.175	0.235	0	0	UpInLS_Human
H3f3a	0.279617	0.061	0.515	0	0	UpInLS_Mouse			Prdx5	1.10199	0.179	0.185	0	0	UpInLS_Human
Slc12a2	0.279427	0.082	0.642	0	0	UpInLS_Mouse			Prepl	1.48123	0.602	0.721	0	0	UpInLS_Human
BC031181	0.279288	0.054	0.468	0	0	UpInLS_Mouse			Prkar1a	1.29962	0.33	0.44	0	0	UpInLS_Human
Snx12	0.27885	0.059	0.488	0	0	UpInLS_Mouse			Prkar1b	1.29962	0.33	0.44	0	0	UpInLS_Human
Ssr3	0.278603	0.035	0.283	0	0	UpInLS_Mouse			Prkd1	-1.02845	0.022	0.413	0	0	DnInLS_Human
Mob1b	0.27794	0.056	0.499	0	0	UpInLS_Mouse			Prkd3	-1.02845	0.022	0.413	0	0	DnInLS_Human
Abi1	0.277917	0.13	0.867	0	0	UpInLS_Mouse			Prkd2	-1.02845	0.022	0.413	0	0	DnInLS_Human
Prkacb	0.277734	0.158	0.897	0	0	UpInLS_Mouse			Prkg1	-1.80234	0.039	0.569	0	0	DnInLS_Human
Ddx6	0.277729	0.11	0.806	0	0	UpInLS_Mouse			Prkg2	-1.80234	0.039	0.569	0	0	DnInLS_Human
Tbc1d5	0.27754	0.243	0.963	0	0	UpInLS_Mouse			Prkn	-1.12558	0.034	0.412	0	0	DnInLS_Human
Tubb4b	0.277395	0.056	0.467	0	0	UpInLS_Mouse			Prnp	1.42851	0.651	0.748	0	0	UpInLS_Human
Grik2	0.276921	0.624	0.998	0	0	UpInLS_Mouse			Psap	1.71022	0.566	0.625	0	0	UpInLS_Human
Arf4	0.276227	0.062	0.543	0	0	UpInLS_Mouse			Ptk2	-1.28699	0.151	0.795	0	0	DnInLS_Human
Selenot	0.276042	0.053	0.47	0	0	UpInLS_Mouse			Ptk2b	-1.28699	0.151	0.795	0	0	DnInLS_Human
Rragd	0.275997	0.039	0.33	0	0	UpInLS_Mouse			Ptma	1.15782	0.341	0.487	0	0	UpInLS_Human
Ypel3	0.275849	0.076	0.648	0	0	UpInLS_Mouse			Ptms	1.0093	0.27	0.413	0	0	UpInLS_Human
Atp6v0e2	0.275691	0.056	0.485	0	0	UpInLS_Mouse			Ptprd	-2.40429	0.391	0.971	0	0	DnInLS_Human
Zfp106	0.275276	0.092	0.751	0	0	UpInLS_Mouse			Ptprf	-2.40429	0.391	0.971	0	0	DnInLS_Human
Cs	0.274992	0.057	0.538	0	0	UpInLS_Mouse			Ptpra	-2.40429	0.391	0.971	0	0	DnInLS_Human
Spcs1	0.274983	0.036	0.261	0	0	UpInLS_Mouse			Ptpre	-2.40429	0.391	0.971	0	0	DnInLS_Human
Kdm6a	0.274951	0.13	0.849	0	0	UpInLS_Mouse			Ptprs	-2.40429	0.391	0.971	0	0	DnInLS_Human
Cycs	0.274863	0.034	0.224	0	0	UpInLS_Mouse			Ptprg	-1.32013	0.109	0.747	0	0	DnInLS_Human
Tgoln1	0.27477	0.047	0.386	0	0	UpInLS_Mouse			Ptprz1	-1.32013	0.109	0.747	0	0	DnInLS_Human
1810037I17Rik	0.274153	0.037	0.327	0	0	UpInLS_Mouse			-	-1.32013	0.109	0.747	0	0	DnInLS_Human
Tspyl1	0.274019	0.043	0.326	0	0	UpInLS_Mouse			Ptprk	-1.5486	0.189	0.767	0	0	DnInLS_Human
Ube2m	0.274015	0.039	0.326	0	0	UpInLS_Mouse			Ptprm	-1.5486	0.189	0.767	0	0	DnInLS_Human
Dbp	0.273778	0.032	0.219	0	0	UpInLS_Mouse			Ptpru	-1.5486	0.189	0.767	0	0	DnInLS_Human
Kansl1	0.273767	0.339	0.993	0	0	UpInLS_Mouse			Ptprt	-1.5486	0.189	0.767	0	0	DnInLS_Human
Pip5k1c	0.273679	0.097	0.738	0	0	UpInLS_Mouse			Ptprn	1.02579	0.315	0.498	0	0	UpInLS_Human
Rogdi	0.27365	0.06	0.51	0	0	UpInLS_Mouse			Ptprn2	1.02579	0.315	0.498	0	0	UpInLS_Human
Igsf11	0.273292	0.052	0.328	0	0	UpInLS_Mouse			Ptpro	-1.07176	0.06	0.538	0	0	DnInLS_Human
Nfe2l1	0.273126	0.075	0.61	0	0	UpInLS_Mouse			Ptprr	-1.07533	0.036	0.532	0	0	DnInLS_Human
Gm15564	0.272967	0.042	0.309	0	0	UpInLS_Mouse			Taf7l2	-1.07533	0.036	0.532	0	0	DnInLS_Human
Sh3glb2	0.272721	0.065	0.608	0	0	UpInLS_Mouse			R3hdm1	-1.74422	0.193	0.888	0	0	DnInLS_Human
Mtss2	0.272609	0.037	0.265	0	0	UpInLS_Mouse			R3hdm2	-1.74422	0.193	0.888	0	0	DnInLS_Human
Cpe	0.272392	0.332	0.985	0	0	UpInLS_Mouse			Rab3a	1.7248	0.403	0.401	0	0	UpInLS_Human
Trim32	0.272334	0.044	0.364	0	0	UpInLS_Mouse			Rab3c	1.7248	0.403	0.401	0	0	UpInLS_Human
8030462N17Rik	0.272273	0.113	0.819	0	0	UpInLS_Mouse			Rab3b	1.7248	0.403	0.401	0	0	UpInLS_Human
Rap1a	0.272263	0.078	0.661	0	0	UpInLS_Mouse			Rab6b	1.58124	0.473	0.547	0	0	UpInLS_Human
Pds5b	0.272047	0.137	0.838	0	0	UpInLS_Mouse			Rab6a	1.58124	0.473	0.547	0	0	UpInLS_Human
Pnmal1	0.271885	0.051	0.43	0	0	UpInLS_Mouse			Rabac1	1.21435	0.246	0.3	0	0	UpInLS_Human
Swi5	0.271739	0.047	0.391	0	0	UpInLS_Mouse			Rac1	1.39089	0.347	0.411	0	0	UpInLS_Human
Strn3	0.271712	0.243	0.975	0	0	UpInLS_Mouse			Rac3	1.39089	0.347	0.411	0	0	UpInLS_Human
Ppm1a	0.271706	0.107	0.796	0	0	UpInLS_Mouse			Rac2	1.39089	0.347	0.411	0	0	UpInLS_Human
Acbd5	0.271474	0.074	0.626	0	0	UpInLS_Mouse			Ralyl	-2.67536	0.216	0.953	0	0	DnInLS_Human
Cox14	0.271458	0.032	0.239	0	0	UpInLS_Mouse			Ran	1.06201	0.183	0.227	0	0	UpInLS_Human
Rex1bd	0.271355	0.029	0.18	0	0	UpInLS_Mouse			Rasl2-9	1.06201	0.183	0.227	0	0	UpInLS_Human
Actr1b	0.271338	0.081	0.681	0	0	UpInLS_Mouse			1700009N14Rik	1.06201	0.183	0.227	0	0	UpInLS_Human
Scand1	0.27108	0.035	0.261	0	0	UpInLS_Mouse			Rapgef4	-1.09506	0.117	0.719	0	0	DnInLS_Human
Pafah1b2	0.270929	0.065	0.568	0	0	UpInLS_Mouse			Rapgef3	-1.09506	0.117	0.719	0	0	DnInLS_Human
Morf4l2	0.270564	0.071	0.626	0	0	UpInLS_Mouse			Rasal2	-1.25403	0.151	0.799	0	0	DnInLS_Human
Cnih1	0.270454	0.034	0.283	0	0	UpInLS_Mouse			Dab2ip	-1.25403	0.151	0.799	0	0	DnInLS_Human
Sypl	0.269896	0.046	0.429	0	0	UpInLS_Mouse			Syngap1	-1.25403	0.151	0.799	0	0	DnInLS_Human
Rspry1	0.269695	0.08	0.696	0	0	UpInLS_Mouse			Rbfox1	-2.15491	0.527	0.988	0	0	DnInLS_Human
Adcy1	0.269661	0.182	0.899	0	0	UpInLS_Mouse			Rbm6	-1.16973	0.048	0.631	0	0	DnInLS_Human
Asrgl1	0.2696	0.033	0.248	0	0	UpInLS_Mouse			Reep5	1.16115	0.283	0.404	0	0	UpInLS_Human
Smim13	0.269488	0.087	0.724	0	0	UpInLS_Mouse			Rfx3	-1.21096	0.116	0.705	0	0	DnInLS_Human
Cct8	0.269331	0.045	0.395	0	0	UpInLS_Mouse			Rfx1	-1.21096	0.116	0.705	0	0	DnInLS_Human
Klhl9	0.26921	0.031	0.234	0	0	UpInLS_Mouse			Rfx2	-1.21096	0.116	0.705	0	0	DnInLS_Human
Grk2	0.269103	0.04	0.314	0	0	UpInLS_Mouse			Rgs4	1.93359	0.466	0.449	0	0	UpInLS_Human
Fgfr1op2	0.269036	0.08	0.655	0	0	UpInLS_Mouse			Rgs6	-2.02107	0.08	0.751	0	0	DnInLS_Human
Ugp2	0.268977	0.057	0.492	0	0	UpInLS_Mouse			Rgs7	-2.02107	0.08	0.751	0	0	DnInLS_Human
Dock1	0.268892	0.041	0.229	0	0	UpInLS_Mouse			Rhbdd2	1.03763	0.321	0.476	0	0	UpInLS_Human
Ythdf3	0.268749	0.123	0.825	0	0	UpInLS_Mouse			Rheb	1.19446	0.244	0.353	0	0	UpInLS_Human
Rnf208	0.268353	0.036	0.285	0	0	UpInLS_Mouse			Rhebl1	1.19446	0.244	0.353	0	0	UpInLS_Human
Tspoap1	0.268351	0.111	0.805	0	0	UpInLS_Mouse			Rims1	-1.15767	0.158	0.772	0	0	DnInLS_Human
Mff	0.268348	0.088	0.713	0	0	UpInLS_Mouse			Rims2	-1.15767	0.158	0.772	0	0	DnInLS_Human
Eif1b	0.268279	0.041	0.37	0	0	UpInLS_Mouse			Rnf11	1.38371	0.348	0.44	0	0	UpInLS_Human
Itgav	0.268036	0.072	0.538	0	0	UpInLS_Mouse			Rnf187	1.29678	0.251	0.272	0	0	UpInLS_Human
Ccni	0.267918	0.064	0.597	0	0	UpInLS_Mouse			Rnpc3	-1.02925	0.015	0.458	0	0	DnInLS_Human
Slitrk4	0.267873	0.052	0.461	0	0	UpInLS_Mouse			Robo1	-1.4002	0.076	0.521	0	0	DnInLS_Human
Csnk1g2	0.267825	0.047	0.425	0	0	UpInLS_Mouse			Robo3	-1.4002	0.076	0.521	0	0	DnInLS_Human
Psmc3	0.267746	0.045	0.386	0	0	UpInLS_Mouse			Robo2	-1.4002	0.076	0.521	0	0	DnInLS_Human
Rpn1	0.267693	0.048	0.408	0	0	UpInLS_Mouse			Rora	-2.07702	0.133	0.84	0	0	DnInLS_Human
Cdc42	0.267688	0.129	0.867	0	0	UpInLS_Mouse			Rpl13	1.22828	0.295	0.4	0	0	UpInLS_Human
Fnip1	0.267127	0.16	0.904	0	0	UpInLS_Mouse			Rpl13-ps6	1.22828	0.295	0.4	0	0	UpInLS_Human
Tmx2	0.267067	0.061	0.535	0	0	UpInLS_Mouse			Rpl15	1.49274	0.344	0.369	0	0	UpInLS_Human
Agrn	0.26702	0.06	0.548	0	0	UpInLS_Mouse			Rpl28	1.0137	0.246	0.374	0	0	UpInLS_Human
Abcd3	0.266935	0.054	0.468	0	0	UpInLS_Mouse			Rpl41	1.07326	0.176	0.216	0	0	UpInLS_Human
Zfand6	0.266883	0.069	0.628	0	0	UpInLS_Mouse			Rplp1	1.03962	0.204	0.28	0	0	UpInLS_Human
Tm9sf3	0.266834	0.086	0.718	0	0	UpInLS_Mouse			Rplp1rt	1.03962	0.204	0.28	0	0	UpInLS_Human
Pfdn2	0.266834	0.045	0.398	0	0	UpInLS_Mouse			Gm10073	1.03962	0.204	0.28	0	0	UpInLS_Human
Cdk5	0.266651	0.045	0.392	0	0	UpInLS_Mouse			Rps14	1.03126	0.196	0.27	0	0	UpInLS_Human
Rab1a	0.266432	0.063	0.575	0	0	UpInLS_Mouse			Rps15	1.34775	0.317	0.392	0	0	UpInLS_Human
Cdk16	0.266205	0.049	0.466	0	0	UpInLS_Mouse			Rps6kc1	-1.26712	0.078	0.683	0	0	DnInLS_Human
Fhl1	0.265995	0.039	0.295	0	0	UpInLS_Mouse			Rtn1	1.26987	0.671	0.825	0	0	UpInLS_Human
Tmbim6	0.265938	0.063	0.572	0	0	UpInLS_Mouse			Rtn3	1.54333	0.719	0.823	0	0	UpInLS_Human
Psmb5	0.26566	0.037	0.27	0	0	UpInLS_Mouse			Rtn4	1.63214	0.687	0.763	0	0	UpInLS_Human
Ypel5	0.265277	0.035	0.298	0	0	UpInLS_Mouse			Ryr2	-1.53544	0.299	0.913	0	0	DnInLS_Human
Lamp2	0.265266	0.081	0.682	0	0	UpInLS_Mouse			Ryr3	-1.53544	0.299	0.913	0	0	DnInLS_Human
Arih1	0.265038	0.23	0.971	0	0	UpInLS_Mouse			Ryr1	-1.53544	0.299	0.913	0	0	DnInLS_Human
Atp6v1f	0.265028	0.045	0.341	0	0	UpInLS_Mouse			Samd12	-1.04706	0.189	0.809	0	0	DnInLS_Human
Selenof	0.265016	0.05	0.451	0	0	UpInLS_Mouse			Sap18	1.01644	0.171	0.217	0	0	UpInLS_Human
Scrt1	0.264897	0.03	0.219	0	0	UpInLS_Mouse			Sap18b	1.01644	0.171	0.217	0	0	UpInLS_Human
Saraf	0.264796	0.077	0.644	0	0	UpInLS_Mouse			Saraf	1.64186	0.433	0.479	0	0	UpInLS_Human
Bag6	0.264581	0.041	0.326	0	0	UpInLS_Mouse			Sbf2	-1.20363	0.039	0.605	0	0	DnInLS_Human
Oga	0.264211	0.144	0.897	0	0	UpInLS_Mouse			Sbf1	-1.20363	0.039	0.605	0	0	DnInLS_Human
Psma6	0.264138	0.04	0.339	0	0	UpInLS_Mouse			Scai	-1.10559	0.048	0.591	0	0	DnInLS_Human
Vldlr	0.264066	0.047	0.399	0	0	UpInLS_Mouse			Scaper	-1.14868	0.053	0.611	0	0	DnInLS_Human
Usp9x	0.263909	0.2	0.953	0	0	UpInLS_Mouse			Scg5	1.50134	0.341	0.419	0	0	UpInLS_Human
Elmo1	0.263853	0.164	0.799	0	0	UpInLS_Mouse			Scmh1	-1.01483	0.029	0.503	0	0	DnInLS_Human
Pdha1	0.263784	0.036	0.285	0	0	UpInLS_Mouse			Scn1b	1.32452	0.266	0.314	0	0	UpInLS_Human
Nedd4	0.263616	0.207	0.961	0	0	UpInLS_Mouse			Scn3a	-1.15391	0.066	0.662	0	0	DnInLS_Human
Fbxl5	0.263439	0.121	0.845	0	0	UpInLS_Mouse			Scn7a	-1.15391	0.066	0.662	0	0	DnInLS_Human
Nisch	0.263235	0.127	0.866	0	0	UpInLS_Mouse			Scn8a	-1.15391	0.066	0.662	0	0	DnInLS_Human
Papola	0.263235	0.189	0.947	0	0	UpInLS_Mouse			Scn9a	-1.15391	0.066	0.662	0	0	DnInLS_Human
Nkiras1	0.263204	0.056	0.506	0	0	UpInLS_Mouse			Scn10a	-1.15391	0.066	0.662	0	0	DnInLS_Human
Zmym4	0.263157	0.182	0.943	0	0	UpInLS_Mouse			Scn11a	-1.15391	0.066	0.662	0	0	DnInLS_Human
Nckap1	0.263032	0.252	0.976	0	0	UpInLS_Mouse			Scn1a	-1.15391	0.066	0.662	0	0	DnInLS_Human
Zcchc18	0.262658	0.102	0.776	0	0	UpInLS_Mouse			Scn2a	-1.15391	0.066	0.662	0	0	DnInLS_Human
Actr2	0.262588	0.126	0.85	0	0	UpInLS_Mouse			Scn4a	-1.15391	0.066	0.662	0	0	DnInLS_Human
Fign	0.262392	0.034	0.193	0	0	UpInLS_Mouse			Scn5a	-1.15391	0.066	0.662	0	0	DnInLS_Human
Ndufv2	0.262276	0.074	0.653	0	0	UpInLS_Mouse			Scoc	1.33339	0.275	0.32	0	0	UpInLS_Human
Arl1	0.261878	0.038	0.335	0	0	UpInLS_Mouse			Sdcbp	1.04285	0.188	0.223	0	0	UpInLS_Human
Jund	0.261826	0.049	0.426	0	0	UpInLS_Mouse			Sdk1	-1.12401	0.025	0.349	0	0	DnInLS_Human
Clta	0.261721	0.079	0.683	0	0	UpInLS_Mouse			Sdk2	-1.12401	0.025	0.349	0	0	DnInLS_Human
Syncrip	0.261714	0.076	0.703	0	0	UpInLS_Mouse			Sec62	1.08189	0.297	0.462	0	0	UpInLS_Human
Cntnap2	0.261162	0.81	0.999	0	0	UpInLS_Mouse			Selenow	1.10954	0.2	0.279	0	0	UpInLS_Human
Cpeb2	0.261056	0.124	0.817	0	0	UpInLS_Mouse			Selenov	1.10954	0.2	0.279	0	0	UpInLS_Human
Cnot2	0.260864	0.147	0.892	0	0	UpInLS_Mouse			Serf2	1.33533	0.271	0.318	0	0	UpInLS_Human
Cyhr1	0.260829	0.047	0.437	0	0	UpInLS_Mouse			Serinc1	1.68065	0.487	0.538	0	0	UpInLS_Human
Col6a1	0.260017	0.072	0.475	0	0	UpInLS_Mouse			Serinc3	1.37546	0.394	0.513	0	0	UpInLS_Human
Nudc	0.259748	0.041	0.365	0	0	UpInLS_Mouse			Setbp1	-1.29158	0.064	0.676	0	0	DnInLS_Human
Scn4b	0.259158	0.03	0.176	0	0	UpInLS_Mouse			Sez6l2	1.32393	0.336	0.441	0	0	UpInLS_Human
Col4a3bp	0.259101	0.093	0.753	0	0	UpInLS_Mouse			Sez6	1.32393	0.336	0.441	0	0	UpInLS_Human
Pcmtd2	0.259046	0.09	0.739	0	0	UpInLS_Mouse			Sez6l	1.32393	0.336	0.441	0	0	UpInLS_Human
Btbd3	0.258905	0.062	0.463	0	0	UpInLS_Mouse			Sgcd	-1.44801	0.043	0.533	0	0	DnInLS_Human
Rprd1a	0.258793	0.101	0.782	0	0	UpInLS_Mouse			Sgcg	-1.44801	0.043	0.533	0	0	DnInLS_Human
Gm10076	0.258752	0.023	0.109	0	0	UpInLS_Mouse			Sgcz	-1.44801	0.043	0.533	0	0	DnInLS_Human
Nsd2	0.258558	0.144	0.89	0	0	UpInLS_Mouse			Sh3bgrl3	1.0632	0.176	0.197	0	0	UpInLS_Human
Bag1	0.258425	0.028	0.206	0	0	UpInLS_Mouse			Shisa9	-1.32834	0.071	0.676	0	0	DnInLS_Human
Rnf10	0.258316	0.074	0.653	0	0	UpInLS_Mouse			Shisa8	-1.32834	0.071	0.676	0	0	DnInLS_Human
Chtop	0.258238	0.047	0.448	0	0	UpInLS_Mouse			Sipa1l1	-1.32531	0.192	0.827	0	0	DnInLS_Human
Pten	0.258228	0.191	0.942	0	0	UpInLS_Mouse			Sipa1	-1.32531	0.192	0.827	0	0	DnInLS_Human
Laptm4a	0.258182	0.052	0.463	0	0	UpInLS_Mouse			Sipa1l3	-1.32531	0.192	0.827	0	0	DnInLS_Human
Cbx3	0.258104	0.063	0.59	0	0	UpInLS_Mouse			Sipa1l2	-1.32531	0.192	0.827	0	0	DnInLS_Human
Bzw1	0.257762	0.055	0.514	0	0	UpInLS_Mouse			Skp1	1.60423	0.385	0.434	0	0	UpInLS_Human
Chm	0.257687	0.111	0.827	0	0	UpInLS_Mouse			Slc12a5	1.3123	0.372	0.504	0	0	UpInLS_Human
Nrsn1	0.257648	0.047	0.376	0	0	UpInLS_Mouse			Slc12a7	1.3123	0.372	0.504	0	0	UpInLS_Human
Elavl2	0.25747	0.157	0.826	0	0	UpInLS_Mouse			Slc12a4	1.3123	0.372	0.504	0	0	UpInLS_Human
Tmem147	0.25744	0.038	0.313	0	0	UpInLS_Mouse			Slc12a6	1.3123	0.372	0.504	0	0	UpInLS_Human
Zswim6	0.257208	0.211	0.927	0	0	UpInLS_Mouse			Gm21985	1.3123	0.372	0.504	0	0	UpInLS_Human
Cd47	0.257116	0.183	0.926	0	0	UpInLS_Mouse			Slc17a7	1.37599	0.562	0.699	0	0	UpInLS_Human
Tia1	0.256937	0.184	0.945	0	0	UpInLS_Mouse			Slc17a6	1.37599	0.562	0.699	0	0	UpInLS_Human
Mink1	0.256907	0.095	0.758	0	0	UpInLS_Mouse			Slc17a8	1.37599	0.562	0.699	0	0	UpInLS_Human
Clcn3	0.256773	0.145	0.9	0	0	UpInLS_Mouse			Slc22a26	-1.18006	0.013	0.388	0	0	DnInLS_Human
Pak1	0.256643	0.187	0.91	0	0	UpInLS_Mouse			Slc22a30	-1.18006	0.013	0.388	0	0	DnInLS_Human
Ndufa10	0.256476	0.064	0.589	0	0	UpInLS_Mouse			Slc22a19	-1.18006	0.013	0.388	0	0	DnInLS_Human
Atn1	0.25609	0.05	0.454	0	0	UpInLS_Mouse			Slc22a27	-1.18006	0.013	0.388	0	0	DnInLS_Human
Otub1	0.255565	0.045	0.386	0	0	UpInLS_Mouse			Slc22a29	-1.18006	0.013	0.388	0	0	DnInLS_Human
Cdh20	0.255502	0.095	0.383	0	0	UpInLS_Mouse			Slc22a28	-1.18006	0.013	0.388	0	0	DnInLS_Human
Ube2v1	0.255362	0.037	0.358	0	0	UpInLS_Mouse			Slc22a22	-1.18006	0.013	0.388	0	0	DnInLS_Human
Sumo2	0.255184	0.082	0.685	0	0	UpInLS_Mouse			Slc22a17	1.19094	0.399	0.568	0	0	UpInLS_Human
Kidins220	0.255152	0.245	0.976	0	0	UpInLS_Mouse			Slc25a3	1.24979	0.237	0.302	0	0	UpInLS_Human
Arhgef4	0.255037	0.075	0.627	0	0	UpInLS_Mouse			Slc25a4	1.06796	0.179	0.226	0	0	UpInLS_Human
Pcdh10	0.255034	0.156	0.849	0	0	UpInLS_Mouse			Slc25a5	1.06796	0.179	0.226	0	0	UpInLS_Human
Edf1	0.254778	0.039	0.317	0	0	UpInLS_Mouse			Slc35f3	-1.61391	0.072	0.672	0	0	DnInLS_Human
Ipo7	0.254751	0.062	0.561	0	0	UpInLS_Mouse			Slc44a5	-1.35941	0.033	0.523	0	0	DnInLS_Human
Setd5	0.25442	0.213	0.964	0	0	UpInLS_Mouse			Slc44a2	-1.35941	0.033	0.523	0	0	DnInLS_Human
Alcam	0.254341	0.309	0.784	0	0	UpInLS_Mouse			Slc44a4	-1.35941	0.033	0.523	0	0	DnInLS_Human
Klhl24	0.25434	0.076	0.658	0	0	UpInLS_Mouse			Slc9a6	1.28594	0.318	0.431	0	0	UpInLS_Human
Ttbk2	0.254248	0.036	0.309	0	0	UpInLS_Mouse			Slc9a7	1.28594	0.318	0.431	0	0	UpInLS_Human
Gpbp1l1	0.254196	0.06	0.566	0	0	UpInLS_Mouse			Slc9a9	1.28594	0.318	0.431	0	0	UpInLS_Human
Smim10l1	0.254122	0.042	0.359	0	0	UpInLS_Mouse			Slit2	-1.03246	0.077	0.543	0	0	DnInLS_Human
Snrpb	0.254048	0.047	0.44	0	0	UpInLS_Mouse			Slit3	-1.03246	0.077	0.543	0	0	DnInLS_Human
Srp19	0.253971	0.034	0.298	0	0	UpInLS_Mouse			Slit1	-1.03246	0.077	0.543	0	0	DnInLS_Human
Fut8	0.253279	0.151	0.89	0	0	UpInLS_Mouse			Smyd3	-2.05938	0.081	0.837	0	0	DnInLS_Human
Npdc1	0.253229	0.073	0.647	0	0	UpInLS_Mouse			Snap25	1.77299	0.882	0.896	0	0	UpInLS_Human
Gnai1	0.252928	0.119	0.812	0	0	UpInLS_Mouse			Snca	1.01177	0.426	0.67	0	0	UpInLS_Human
Chd4	0.252927	0.151	0.867	0	0	UpInLS_Mouse			Sncb	1.39442	0.473	0.587	0	0	UpInLS_Human
Mapk1	0.25274	0.206	0.949	0	0	UpInLS_Mouse			Sncg	1.39442	0.473	0.587	0	0	UpInLS_Human
Cspg5	0.252678	0.112	0.766	0	0	UpInLS_Mouse			Snn	1.15762	0.204	0.226	0	0	UpInLS_Human
Baalc	0.252513	0.047	0.434	0	0	UpInLS_Mouse			Sntg1	-2.4441	0.155	0.904	0	0	DnInLS_Human
Sfr1	0.25247	0.036	0.31	0	0	UpInLS_Mouse			Sntg2	-2.4441	0.155	0.904	0	0	DnInLS_Human
Ttyh2	0.252419	0.025	0.134	0	0	UpInLS_Mouse			Snu13	1.23549	0.235	0.284	0	0	UpInLS_Human
Gm20732	0.252352	0.054	0.477	0	0	UpInLS_Mouse			Gm5616	1.23549	0.235	0.284	0	0	UpInLS_Human
Dhx9	0.252117	0.065	0.598	0	0	UpInLS_Mouse			Snx10	1.07311	0.275	0.426	0	0	UpInLS_Human
Snx5	0.251946	0.054	0.512	0	0	UpInLS_Mouse			Snx3	1.11633	0.231	0.333	0	0	UpInLS_Human
Crip2	0.25164	0.033	0.296	0	0	UpInLS_Mouse			Snx12	1.11633	0.231	0.333	0	0	UpInLS_Human
Tax1bp1	0.251566	0.112	0.816	0	0	UpInLS_Mouse			Sod1	1.58474	0.307	0.319	0	0	UpInLS_Human
Kif1b	0.25084	0.358	0.995	0	0	UpInLS_Mouse			Sod2	1.1039	0.187	0.203	0	0	UpInLS_Human
Dynlt3	0.250494	0.034	0.261	0	0	UpInLS_Mouse			Sorbs2	-1.35808	0.115	0.733	0	0	DnInLS_Human
Slc25a14	0.250479	0.052	0.513	0	0	UpInLS_Mouse			Sorcs1	-1.62904	0.094	0.713	0	0	DnInLS_Human
Atp6v1h	0.250272	0.138	0.886	0	0	UpInLS_Mouse			Sorcs3	-1.62904	0.094	0.713	0	0	DnInLS_Human
Pianp	0.250173	0.07	0.635	0	0	UpInLS_Mouse			Sorcs2	-1.62904	0.094	0.713	0	0	DnInLS_Human
Limch1	0.250169	0.168	0.78	0	0	UpInLS_Mouse			Sox5	-1.52559	0.092	0.619	0	0	DnInLS_Human
Fmnl2	-0.250112	0.203	0.969	0	0	DnInLS_Mouse			Sox6	-1.52559	0.092	0.619	0	0	DnInLS_Human
Wscd2	-0.25079	0.042	0.662	0	0	DnInLS_Mouse			Sparcl1	1.76409	0.67	0.723	0	0	UpInLS_Human
Rufy2	-0.251007	0.073	0.867	0	0	DnInLS_Mouse			Spidr	-1.46556	0.055	0.699	0	0	DnInLS_Human
St6galnac5	-0.251817	0.137	0.73	0	0	DnInLS_Mouse			Spock2	1.42475	0.324	0.389	0	0	UpInLS_Human
Nrxn1	-0.25182	0.945	1	0	0	DnInLS_Mouse			Spryd3	1.15247	0.217	0.262	0	0	UpInLS_Human
Ube3a	-0.251895	0.246	0.989	0	0	DnInLS_Mouse			Srp14	1.53233	0.314	0.335	0	0	UpInLS_Human
Carmil1	-0.252305	0.089	0.891	0	0	DnInLS_Mouse			Srrm3	-1.05635	0.068	0.641	0	0	DnInLS_Human
Gm32250	-0.252472	0.021	0.574	0	0	DnInLS_Mouse			Ssh2	-1.14603	0.071	0.652	0	0	DnInLS_Human
Oprm1	-0.252987	0.027	0.575	0	0	DnInLS_Mouse			St6galnac5	-1.68094	0.113	0.75	0	0	DnInLS_Human
Fbxl2	-0.253388	0.06	0.832	0	0	DnInLS_Mouse			St7	-1.23723	0.037	0.601	0	0	DnInLS_Human
Atp2b3	-0.253671	0.04	0.732	0	0	DnInLS_Mouse			St7l	-1.23723	0.037	0.601	0	0	DnInLS_Human
Nell1	-0.253739	0.151	0.59	0	0	DnInLS_Mouse			Stag1	-1.09391	0.043	0.583	0	0	DnInLS_Human
Dync2h1	-0.254973	0.09	0.901	0	0	DnInLS_Mouse			Stag2	-1.09391	0.043	0.583	0	0	DnInLS_Human
Ahdc1	-0.255845	0.04	0.723	0	0	DnInLS_Mouse			Stag3	-1.09391	0.043	0.583	0	0	DnInLS_Human
Slc16a10	-0.255848	0.022	0.491	0	0	DnInLS_Mouse			Stmn1	1.82235	0.536	0.536	0	0	UpInLS_Human
Epha5	-0.256206	0.343	0.987	0	0	DnInLS_Mouse			Stmn2	2.1015	0.574	0.534	0	0	UpInLS_Human
Cdh2	-0.256347	0.226	0.975	0	0	DnInLS_Mouse			Stmn3	1.34976	0.367	0.47	0	0	UpInLS_Human
Apex2	-0.25657	0.059	0.804	0	0	DnInLS_Mouse			Stx1b	1.08395	0.266	0.379	0	0	UpInLS_Human
Xkr6	-0.256906	0.167	0.877	0	0	DnInLS_Mouse			Stx1a	1.08395	0.266	0.379	0	0	UpInLS_Human
Tbc1d1	-0.257317	0.036	0.609	0	0	DnInLS_Mouse			Stxbp1	1.22737	0.563	0.744	0	0	UpInLS_Human
Fry	-0.257402	0.23	0.991	0	0	DnInLS_Mouse			Stxbp2	1.22737	0.563	0.744	0	0	UpInLS_Human
Sema5a	-0.257452	0.06	0.382	0	0	DnInLS_Mouse			Stxbp5l	-1.94626	0.254	0.932	0	0	DnInLS_Human
Mecr	-0.257531	0.032	0.682	0	0	DnInLS_Mouse			Stxbp5	-1.94626	0.254	0.932	0	0	DnInLS_Human
Kcnk10	-0.258105	0.035	0.614	0	0	DnInLS_Mouse			Sub1	1.32036	0.291	0.38	0	0	UpInLS_Human
Trim9	-0.258497	0.281	0.991	0	0	DnInLS_Mouse			Sult4a1	1.45369	0.388	0.472	0	0	UpInLS_Human
Chchd6	-0.258739	0.085	0.877	0	0	DnInLS_Mouse			Sumo3	1.01394	0.219	0.3	0	0	UpInLS_Human
Rps6kc1	-0.259934	0.059	0.819	0	0	DnInLS_Mouse			Sumo2	1.01394	0.219	0.3	0	0	UpInLS_Human
Nell2	-0.260131	0.312	0.99	0	0	DnInLS_Mouse			Gm49325	1.01394	0.219	0.3	0	0	UpInLS_Human
Cacng2	-0.260995	0.086	0.858	0	0	DnInLS_Mouse			Supt3	-1.30552	0.039	0.629	0	0	DnInLS_Human
Lncpint	-0.261333	0.363	0.996	0	0	DnInLS_Mouse			Sv2a	1.31466	0.41	0.545	0	0	UpInLS_Human
Micu1	-0.261353	0.079	0.865	0	0	DnInLS_Mouse			Sv2c	1.31466	0.41	0.545	0	0	UpInLS_Human
Hs2st1	-0.263364	0.124	0.937	0	0	DnInLS_Mouse			Sv2b	1.31466	0.41	0.545	0	0	UpInLS_Human
Clvs2	-0.263772	0.07	0.837	0	0	DnInLS_Mouse			Syn1	1.0944	0.426	0.603	0	0	UpInLS_Human
Plekha5	-0.264041	0.283	0.993	0	0	DnInLS_Mouse			Syn3	-2.30467	0.041	0.717	0	0	DnInLS_Human
Klhl3	-0.264168	0.102	0.892	0	0	DnInLS_Mouse			Syngr1	1.01861	0.29	0.453	0	0	UpInLS_Human
Igsf9b	-0.264237	0.129	0.921	0	0	DnInLS_Mouse			Syp	1.37269	0.438	0.584	0	0	UpInLS_Human
Unc80	-0.264425	0.323	0.996	0	0	DnInLS_Mouse			Syt11	1.51979	0.409	0.497	0	0	UpInLS_Human
Naaladl2	-0.264972	0.203	0.941	0	0	DnInLS_Mouse			Syt13	1.02948	0.222	0.346	0	0	UpInLS_Human
Ece1	-0.265578	0.038	0.664	0	0	DnInLS_Mouse			Syt2	1.40513	0.117	0.063	0	0	UpInLS_Human
Simc1	-0.266523	0.028	0.584	0	0	DnInLS_Mouse			Syt1	1.40513	0.117	0.063	0	0	UpInLS_Human
Greb1l	-0.266642	0.069	0.689	0	0	DnInLS_Mouse			Syt4	1.41259	0.354	0.423	0	0	UpInLS_Human
Tbc1d22a	-0.266918	0.039	0.701	0	0	DnInLS_Mouse			Tagln3	1.48044	0.427	0.524	0	0	UpInLS_Human
Kmt2a	-0.267068	0.206	0.987	0	0	DnInLS_Mouse			Tagln2	1.48044	0.427	0.524	0	0	UpInLS_Human
Taf1d	-0.267174	0.044	0.748	0	0	DnInLS_Mouse			Tanc2	-1.13041	0.159	0.758	0	0	DnInLS_Human
Ppargc1b	-0.267387	0.047	0.749	0	0	DnInLS_Mouse			Tanc1	-1.13041	0.159	0.758	0	0	DnInLS_Human
Map3k5	-0.267676	0.089	0.87	0	0	DnInLS_Mouse			Tarbp1	-1.1373	0.03	0.562	0	0	DnInLS_Human
Gm10115	-0.267711	0.054	0.773	0	0	DnInLS_Mouse			Tbc1d5	-1.23031	0.102	0.725	0	0	DnInLS_Human
Dab2ip	-0.267752	0.056	0.762	0	0	DnInLS_Mouse			Tbck	-1.14412	0.043	0.598	0	0	DnInLS_Human
Slc8a3	-0.268298	0.067	0.704	0	0	DnInLS_Mouse			Tenm2	-2.30455	0.183	0.902	0	0	DnInLS_Human
Dcc	-0.268481	0.514	0.893	0	0	DnInLS_Mouse			Tenm3	-2.30455	0.183	0.902	0	0	DnInLS_Human
Map4k3	-0.269335	0.135	0.956	0	0	DnInLS_Mouse			Tenm1	-2.30455	0.183	0.902	0	0	DnInLS_Human
Sema4d	-0.26953	0.045	0.747	0	0	DnInLS_Mouse			Tenm4	-2.30455	0.183	0.902	0	0	DnInLS_Human
Tmtc1	-0.27126	0.122	0.846	0	0	DnInLS_Mouse			Terf2ip	1.01603	0.331	0.52	0	0	UpInLS_Human
Dnajc6	-0.271406	0.21	0.984	0	0	DnInLS_Mouse			Tfdp2	-1.07207	0.05	0.562	0	0	DnInLS_Human
Nin	-0.272153	0.152	0.954	0	0	DnInLS_Mouse			Thrb	-1.07216	0.265	0.856	0	0	DnInLS_Human
Socs2	-0.273038	0.036	0.652	0	0	DnInLS_Mouse			Thy1	1.83068	0.619	0.641	0	0	UpInLS_Human
Cox16	-0.273705	0.143	0.947	0	0	DnInLS_Mouse			Tjp1	-1.39058	0.074	0.725	0	0	DnInLS_Human
Fam172a	-0.273727	0.166	0.972	0	0	DnInLS_Mouse			Tjp2	-1.39058	0.074	0.725	0	0	DnInLS_Human
Brinp1	-0.273933	0.327	0.988	0	0	DnInLS_Mouse			Tjp3	-1.39058	0.074	0.725	0	0	DnInLS_Human
Faah	-0.275796	0.057	0.781	0	0	DnInLS_Mouse			Tma7	1.23816	0.257	0.331	0	0	UpInLS_Human
Tanc2	-0.276476	0.42	0.997	0	0	DnInLS_Mouse			Tmeff2	-1.21251	0.093	0.651	0	0	DnInLS_Human
Hivep2	-0.276917	0.521	0.998	0	0	DnInLS_Mouse			Tmem108	-1.67504	0.067	0.694	0	0	DnInLS_Human
Mpped2	-0.277599	0.122	0.899	0	0	DnInLS_Mouse			Tmem117	-1.1485	0.031	0.52	0	0	DnInLS_Human
9630028H03Rik	-0.277701	0.026	0.58	0	0	DnInLS_Mouse			Tmem130	1.20581	0.328	0.45	0	0	UpInLS_Human
4930419G24Rik	-0.277881	0.023	0.546	0	0	DnInLS_Mouse			Tmem132d	-1.86424	0.081	0.74	0	0	DnInLS_Human
Gm11418	-0.278642	0.009	0.449	0	0	DnInLS_Mouse			Tmem132c	-1.86424	0.081	0.74	0	0	DnInLS_Human
Spon1	-0.278965	0.071	0.557	0	0	DnInLS_Mouse			Tmem132e	-1.86424	0.081	0.74	0	0	DnInLS_Human
Thrb	-0.279709	0.315	0.975	0	0	DnInLS_Mouse			Tmem132b	-1.86424	0.081	0.74	0	0	DnInLS_Human
Zfp704	-0.280078	0.079	0.884	0	0	DnInLS_Mouse			Tmem14a	1.03337	0.194	0.281	0	0	UpInLS_Human
A630089N07Rik	-0.281411	0.029	0.598	0	0	DnInLS_Mouse			Tmem160	1.12813	0.246	0.323	0	0	UpInLS_Human
Nsmce2	-0.281625	0.106	0.926	0	0	DnInLS_Mouse			Tmem178b	-1.30616	0.142	0.75	0	0	DnInLS_Human
Oxr1	-0.282169	0.541	0.998	0	0	DnInLS_Mouse			Tmem232	-1.72108	0.047	0.695	0	0	DnInLS_Human
Dlgap4	-0.282215	0.144	0.966	0	0	DnInLS_Mouse			Tmem30a	1.23952	0.298	0.412	0	0	UpInLS_Human
B3galt1	-0.282425	0.421	0.995	0	0	DnInLS_Mouse			Tmem59l	1.03437	0.459	0.674	0	0	UpInLS_Human
Dtna	-0.283898	0.202	0.97	0	0	DnInLS_Mouse			Tmod2	1.06518	0.328	0.519	0	0	UpInLS_Human
Sdk1	-0.284021	0.164	0.677	0	0	DnInLS_Mouse			Tmsb10	1.98239	0.547	0.543	0	0	UpInLS_Human
Nsun2	-0.284629	0.049	0.71	0	0	DnInLS_Mouse			Tmsb10b	1.98239	0.547	0.543	0	0	UpInLS_Human
Dgkg	-0.284855	0.093	0.812	0	0	DnInLS_Mouse			Tmsb4x	1.98239	0.547	0.543	0	0	UpInLS_Human
Fgf12	-0.285273	0.661	0.999	0	0	DnInLS_Mouse			Tmx4	1.26722	0.277	0.362	0	0	UpInLS_Human
Sox5	-0.285548	0.238	0.912	0	0	DnInLS_Mouse			Tnrc6a	-1.27204	0.116	0.758	0	0	DnInLS_Human
Gm41609	-0.285833	0.014	0.526	0	0	DnInLS_Mouse			Tnrc6c	-1.27204	0.116	0.758	0	0	DnInLS_Human
Sgip1	-0.286234	0.289	0.995	0	0	DnInLS_Mouse			Tnrc6b	-1.27204	0.116	0.758	0	0	DnInLS_Human
Ncoa7	-0.286314	0.135	0.958	0	0	DnInLS_Mouse			Tollip	1.33667	0.356	0.457	0	0	UpInLS_Human
Arhgap10	-0.287399	0.114	0.868	0	0	DnInLS_Mouse			Tomm20	1.45942	0.38	0.458	0	0	UpInLS_Human
Plekhm3	-0.288014	0.085	0.894	0	0	DnInLS_Mouse			Tox	-1.17031	0.079	0.494	0	0	DnInLS_Human
Nrg2	-0.288314	0.114	0.908	0	0	DnInLS_Mouse			Tpi1	1.61943	0.397	0.421	0	0	UpInLS_Human
Ntm	-0.288784	0.647	0.949	0	0	DnInLS_Mouse			Tppp	1.05804	0.315	0.481	0	0	UpInLS_Human
Rasgrf1	-0.288885	0.196	0.949	0	0	DnInLS_Mouse			Tppp3	1.05804	0.315	0.481	0	0	UpInLS_Human
Sorbs2os	-0.289675	0.029	0.619	0	0	DnInLS_Mouse			Tprg1l	1.11548	0.194	0.222	0	0	UpInLS_Human
Hs6st3	-0.289894	0.394	0.801	0	0	DnInLS_Mouse			Tpt1	1.10624	0.231	0.314	0	0	UpInLS_Human
St8sia5	-0.290547	0.066	0.785	0	0	DnInLS_Mouse			Trim9	-1.32516	0.129	0.795	0	0	DnInLS_Human
Smad3	-0.290905	0.057	0.704	0	0	DnInLS_Mouse			Trim67	-1.32516	0.129	0.795	0	0	DnInLS_Human
Efna5	-0.292662	0.216	0.85	0	0	DnInLS_Mouse			Trmt112	1.01492	0.161	0.202	0	0	UpInLS_Human
Cntnap5b	-0.293057	0.1	0.589	0	0	DnInLS_Mouse			Trpm3	-1.00071	0.066	0.466	0	0	DnInLS_Human
Rtn4rl1	-0.293333	0.047	0.564	0	0	DnInLS_Mouse			Trpm1	-1.00071	0.066	0.466	0	0	DnInLS_Human
Gpr158	-0.293642	0.32	0.988	0	0	DnInLS_Mouse			Trpm7	-1.00071	0.066	0.466	0	0	DnInLS_Human
Dok5	-0.29431	0.048	0.704	0	0	DnInLS_Mouse			Trpm6	-1.00071	0.066	0.466	0	0	DnInLS_Human
1110051M20Rik	-0.294456	0.131	0.953	0	0	DnInLS_Mouse			Tshz2	-1.30527	0.064	0.369	0	0	DnInLS_Human
Arhgap15	-0.294699	0.07	0.674	0	0	DnInLS_Mouse			Tshz1	-1.30527	0.064	0.369	0	0	DnInLS_Human
Gng12	-0.294835	0.065	0.601	0	0	DnInLS_Mouse			Tshz3	-1.30527	0.064	0.369	0	0	DnInLS_Human
Pakap.1	-0.295731	0.058	0.788	0	0	DnInLS_Mouse			Tspan7	1.69976	0.506	0.536	0	0	UpInLS_Human
Aig1	-0.295959	0.151	0.963	0	0	DnInLS_Mouse			Tspan6	1.69976	0.506	0.536	0	0	UpInLS_Human
Klhl32	-0.29683	0.075	0.774	0	0	DnInLS_Mouse			Tspyl1	1.40723	0.528	0.627	0	0	UpInLS_Human
Pabpn1	-0.297359	0.091	0.908	0	0	DnInLS_Mouse			Tspyl4	1.09253	0.273	0.385	0	0	UpInLS_Human
Reep1	-0.297512	0.125	0.946	0	0	DnInLS_Mouse			Ttc28	-1.1222	0.044	0.575	0	0	DnInLS_Human
4933424G05Rik	-0.298038	0.011	0.457	0	0	DnInLS_Mouse			Tuba1a	1.49652	0.303	0.324	0	0	UpInLS_Human
Mboat2	-0.298056	0.101	0.912	0	0	DnInLS_Mouse			Tuba1b	1.49652	0.303	0.324	0	0	UpInLS_Human
Gm50304	-0.298509	0.028	0.592	0	0	DnInLS_Mouse			Tuba3a	1.49652	0.303	0.324	0	0	UpInLS_Human
Pde4a	-0.299032	0.123	0.876	0	0	DnInLS_Mouse			Tuba3b	1.49652	0.303	0.324	0	0	UpInLS_Human
Lrrc3b	-0.299404	0.036	0.641	0	0	DnInLS_Mouse			Tuba1c	1.49652	0.303	0.324	0	0	UpInLS_Human
Sybu	-0.299493	0.165	0.972	0	0	DnInLS_Mouse			Tuba4a	1.49652	0.303	0.324	0	0	UpInLS_Human
Arhgap44	-0.299808	0.121	0.938	0	0	DnInLS_Mouse			Tuba8	1.49652	0.303	0.324	0	0	UpInLS_Human
Mlip	-0.300037	0.135	0.887	0	0	DnInLS_Mouse			Tubal3	1.49652	0.303	0.324	0	0	UpInLS_Human
Lin7a	-0.300661	0.099	0.795	0	0	DnInLS_Mouse			Tubb5	1.57644	0.359	0.385	0	0	UpInLS_Human
Zfp804b	-0.300806	0.287	0.674	0	0	DnInLS_Mouse			Tubb3	1.57644	0.359	0.385	0	0	UpInLS_Human
Gm20642	-0.301731	0.072	0.861	0	0	DnInLS_Mouse			Tubb1	1.57644	0.359	0.385	0	0	UpInLS_Human
Ptk2b	-0.302111	0.126	0.912	0	0	DnInLS_Mouse			Tubb4a	1.57644	0.359	0.385	0	0	UpInLS_Human
Jakmip2	-0.302159	0.151	0.971	0	0	DnInLS_Mouse			Tubb2a	1.57644	0.359	0.385	0	0	UpInLS_Human
Tmem63c	-0.30318	0.049	0.782	0	0	DnInLS_Mouse			Tubb6	1.57644	0.359	0.385	0	0	UpInLS_Human
Arid5b	-0.303303	0.117	0.901	0	0	DnInLS_Mouse			Tubb4b	1.57644	0.359	0.385	0	0	UpInLS_Human
Rapgef2	-0.303525	0.219	0.983	0	0	DnInLS_Mouse			Tubb2b	1.57644	0.359	0.385	0	0	UpInLS_Human
Unc5d	-0.304202	0.274	0.703	0	0	DnInLS_Mouse			Uba52	1.00382	0.212	0.307	0	0	UpInLS_Human
Slc24a5	-0.304559	0.019	0.564	0	0	DnInLS_Mouse			Uba52rt	1.00382	0.212	0.307	0	0	UpInLS_Human
Tmem200a	-0.305651	0.038	0.479	0	0	DnInLS_Mouse			Kxd1	1.00382	0.212	0.307	0	0	UpInLS_Human
Zfp697	-0.305863	0.045	0.694	0	0	DnInLS_Mouse			Uba52-ps	1.00382	0.212	0.307	0	0	UpInLS_Human
Trhde	-0.306124	0.126	0.726	0	0	DnInLS_Mouse			Ubb	1.00382	0.212	0.307	0	0	UpInLS_Human
Ablim3	-0.307396	0.028	0.618	0	0	DnInLS_Mouse			Rps27a	1.50004	0.316	0.347	0	0	UpInLS_Human
Gpr45	-0.308049	0.052	0.757	0	0	DnInLS_Mouse			Ubc	1.50004	0.316	0.347	0	0	UpInLS_Human
Aff2	-0.308382	0.097	0.832	0	0	DnInLS_Mouse			Ube2e2	-1.39758	0.174	0.831	0	0	DnInLS_Human
Gm36975	-0.308519	0.029	0.671	0	0	DnInLS_Mouse			Ube2e1	-1.39758	0.174	0.831	0	0	DnInLS_Human
Rptor	-0.309656	0.093	0.929	0	0	DnInLS_Mouse			Ube2e3	-1.39758	0.174	0.831	0	0	DnInLS_Human
Prickle2	-0.311197	0.331	0.994	0	0	DnInLS_Mouse			Ube2n	1.01958	0.201	0.289	0	0	UpInLS_Human
Lyzl4	-0.311563	0.021	0.562	0	0	DnInLS_Mouse			Ube2v2	1.08983	0.22	0.304	0	0	UpInLS_Human
Lingo1	-0.311626	0.136	0.952	0	0	DnInLS_Mouse			Ube2v1	1.08983	0.22	0.304	0	0	UpInLS_Human
3110082I17Rik	-0.311823	0.029	0.662	0	0	DnInLS_Mouse			Ubr5	-1.07317	0.058	0.616	0	0	DnInLS_Human
Farp1	-0.314402	0.151	0.955	0	0	DnInLS_Mouse			Uchl1	1.695	0.631	0.687	0	0	UpInLS_Human
Lrrtm3	-0.31473	0.233	0.946	0	0	DnInLS_Mouse			Uggt2	-1.16617	0.035	0.581	0	0	DnInLS_Human
Arl15	-0.314844	0.215	0.926	0	0	DnInLS_Mouse			Uggt1	-1.16617	0.035	0.581	0	0	DnInLS_Human
Lrfn5	-0.314873	0.535	0.993	0	0	DnInLS_Mouse			Uhmk1	1.23508	0.241	0.29	0	0	UpInLS_Human
Esrrg	-0.314898	0.147	0.869	0	0	DnInLS_Mouse			Unc13c	-1.04367	0.029	0.441	0	0	DnInLS_Human
Slc7a14	-0.315078	0.091	0.865	0	0	DnInLS_Mouse			Unc13b	-1.04367	0.029	0.441	0	0	DnInLS_Human
Frmd6	-0.315389	0.094	0.831	0	0	DnInLS_Mouse			Unc13a	-1.04367	0.029	0.441	0	0	DnInLS_Human
Bicdl1	-0.315567	0.085	0.907	0	0	DnInLS_Mouse			Unc5c	-1.45289	0.071	0.662	0	0	DnInLS_Human
Map6	-0.316418	0.097	0.923	0	0	DnInLS_Mouse			Unc5d	-1.45289	0.071	0.662	0	0	DnInLS_Human
Ulk4	-0.317032	0.075	0.87	0	0	DnInLS_Mouse			Unc5a	-1.45289	0.071	0.662	0	0	DnInLS_Human
5330417C22Rik	-0.317072	0.094	0.912	0	0	DnInLS_Mouse			Unc5b	-1.45289	0.071	0.662	0	0	DnInLS_Human
Rps6ka2	-0.318725	0.047	0.682	0	0	DnInLS_Mouse			Unc79	-1.65213	0.078	0.781	0	0	DnInLS_Human
Pcgf5	-0.319181	0.062	0.798	0	0	DnInLS_Mouse			Uqcr10	1.51884	0.272	0.275	0	0	UpInLS_Human
2610035D17Rik	-0.319755	0.053	0.734	0	0	DnInLS_Mouse			Uqcrb	1.02834	0.203	0.288	0	0	UpInLS_Human
Iqsec2	-0.319885	0.12	0.94	0	0	DnInLS_Mouse			Uqcrh	1.64511	0.335	0.355	0	0	UpInLS_Human
Enox1	-0.321274	0.249	0.964	0	0	DnInLS_Mouse			Uqcrh-ps1	1.64511	0.335	0.355	0	0	UpInLS_Human
Cntn3	-0.324577	0.218	0.89	0	0	DnInLS_Mouse			Uqcrq	1.01012	0.141	0.154	0	0	UpInLS_Human
Antxr1	-0.324874	0.043	0.632	0	0	DnInLS_Mouse			Usp11	1.01673	0.314	0.495	0	0	UpInLS_Human
Amph	-0.326459	0.182	0.977	0	0	DnInLS_Mouse			Usp15	1.01673	0.314	0.495	0	0	UpInLS_Human
Ptpn3	-0.326646	0.063	0.795	0	0	DnInLS_Mouse			Usp4	1.01673	0.314	0.495	0	0	UpInLS_Human
Jazf1	-0.32723	0.147	0.963	0	0	DnInLS_Mouse			Usp22	1.1274	0.379	0.564	0	0	UpInLS_Human
Cdh6	-0.327339	0.054	0.582	0	0	DnInLS_Mouse			Usp27x	1.1274	0.379	0.564	0	0	UpInLS_Human
Igsf21	-0.32789	0.061	0.699	0	0	DnInLS_Mouse			Usp51	1.1274	0.379	0.564	0	0	UpInLS_Human
Cpeb3	-0.329096	0.218	0.983	0	0	DnInLS_Mouse			Vamp1	1.04811	0.148	0.148	0	0	UpInLS_Human
Adcy8	-0.329258	0.063	0.629	0	0	DnInLS_Mouse			Vamp2	1.04811	0.148	0.148	0	0	UpInLS_Human
Lncppara	-0.329371	0.043	0.774	0	0	DnInLS_Mouse			Vamp3	1.04811	0.148	0.148	0	0	UpInLS_Human
Mcph1	-0.329682	0.046	0.779	0	0	DnInLS_Mouse			Vdac1	1.35344	0.253	0.296	0	0	UpInLS_Human
Pde10a	-0.332425	0.425	0.993	0	0	DnInLS_Mouse			Vgf	1.0966	0.162	0.183	0	0	UpInLS_Human
Kirrel3	-0.332457	0.262	0.68	0	0	DnInLS_Mouse			Vps13b	-1.12029	0.053	0.624	0	0	DnInLS_Human
Sv2b	-0.333647	0.292	0.991	0	0	DnInLS_Mouse			Vps35	1.12696	0.256	0.365	0	0	UpInLS_Human
Smyd3	-0.333926	0.272	0.981	0	0	DnInLS_Mouse			Vstm2l	1.04805	0.211	0.278	0	0	UpInLS_Human
Rai1	-0.334589	0.084	0.904	0	0	DnInLS_Mouse			Vti1a	-1.30025	0.038	0.617	0	0	DnInLS_Human
Cdyl2	-0.334764	0.063	0.795	0	0	DnInLS_Mouse			Vwa8	-1.04085	0.038	0.547	0	0	DnInLS_Human
Pdss2	-0.334887	0.087	0.909	0	0	DnInLS_Mouse			Wbp2	1.33603	0.313	0.376	0	0	UpInLS_Human
Rgs7bp	-0.335438	0.279	0.988	0	0	DnInLS_Mouse			Wdpcp	-1.24015	0.059	0.634	0	0	DnInLS_Human
Pacsin1	-0.335809	0.183	0.985	0	0	DnInLS_Mouse			Wdr70	-1.14446	0.033	0.57	0	0	DnInLS_Human
Gm15810	-0.336158	0.017	0.58	0	0	DnInLS_Mouse			Wsb2	1.35305	0.246	0.27	0	0	UpInLS_Human
Gm32509	-0.336381	0.016	0.551	0	0	DnInLS_Mouse			Wwox	-1.29439	0.063	0.624	0	0	DnInLS_Human
Zfyve28	-0.337576	0.092	0.915	0	0	DnInLS_Mouse			Xist	-1.64381	0.009	0.173	0	0	DnInLS_Human
Galnt17	-0.337786	0.131	0.879	0	0	DnInLS_Mouse			Xkr4	-1.02328	0.076	0.613	0	0	DnInLS_Human
Sphkap	-0.338743	0.131	0.872	0	0	DnInLS_Mouse			Xkr6	-1.73355	0.049	0.734	0	0	DnInLS_Human
Sh3gl2	-0.339763	0.267	0.989	0	0	DnInLS_Mouse			Ypel3	1.19649	0.362	0.496	0	0	UpInLS_Human
Nol4	-0.340407	0.266	0.982	0	0	DnInLS_Mouse			Ywhab	1.7248	0.527	0.569	0	0	UpInLS_Human
Bmerb1	-0.341385	0.102	0.917	0	0	DnInLS_Mouse			Ywhae	1.2905	0.367	0.504	0	0	UpInLS_Human
Arntl	-0.341518	0.063	0.803	0	0	DnInLS_Mouse			Ywhag	2.05667	0.669	0.659	0	0	UpInLS_Human
Lrrfip1	-0.341762	0.13	0.953	0	0	DnInLS_Mouse			Ywhah	2.05667	0.669	0.659	0	0	UpInLS_Human
Macrod1	-0.343558	0.029	0.684	0	0	DnInLS_Mouse			Ywhaq	1.03857	0.231	0.357	0	0	UpInLS_Human
Fndc9	-0.344055	0.016	0.562	0	0	DnInLS_Mouse			Ywhaq-ps3	1.03857	0.231	0.357	0	0	UpInLS_Human
Nfasc	-0.344479	0.162	0.977	0	0	DnInLS_Mouse			Ywhaz	1.37179	0.477	0.629	0	0	UpInLS_Human
Ildr2	-0.34616	0.101	0.898	0	0	DnInLS_Mouse			Zbtb18	1.27134	0.337	0.459	0	0	UpInLS_Human
Atp8a2	-0.347086	0.148	0.971	0	0	DnInLS_Mouse			Zcchc7	-1.33241	0.039	0.631	0	0	DnInLS_Human
Gm28376	-0.347268	0.022	0.617	0	0	DnInLS_Mouse			Zfand3	-1.26074	0.071	0.695	0	0	DnInLS_Human
Pdzd2	-0.347857	0.116	0.832	0	0	DnInLS_Mouse			Zfand5	1.21962	0.305	0.417	0	0	UpInLS_Human
Ralgps1	-0.348232	0.126	0.966	0	0	DnInLS_Mouse			Zfpm2	-1.6302	0.077	0.714	0	0	DnInLS_Human
Dagla	-0.348956	0.047	0.806	0	0	DnInLS_Mouse			Zmat3	1.23899	0.281	0.373	0	0	UpInLS_Human
Cacng3	-0.350237	0.12	0.871	0	0	DnInLS_Mouse			Zmat4	-1.21779	0.052	0.592	0	0	DnInLS_Human
2210408F21Rik	-0.350787	0.124	0.948	0	0	DnInLS_Mouse			Zfp385b	-1.7878	0.089	0.775	0	0	DnInLS_Human
Slc8a1	-0.350932	0.452	0.996	0	0	DnInLS_Mouse			Zfp804a	-1.06236	0.043	0.42	0	0	DnInLS_Human
Arhgap26	-0.351269	0.254	0.99	0	0	DnInLS_Mouse			Zfp804b	-1.63229	0.035	0.49	0	0	DnInLS_Human
Gas7	-0.352782	0.175	0.965	0	0	DnInLS_Mouse
Fat3	-0.35337	0.286	0.942	0	0	DnInLS_Mouse
Gm30382	-0.354128	0.061	0.704	0	0	DnInLS_Mouse
D630045J12Rik	-0.354806	0.09	0.884	0	0	DnInLS_Mouse
Zmiz1os1	-0.354873	0.044	0.706	0	0	DnInLS_Mouse
Dscaml1	-0.356013	0.14	0.776	0	0	DnInLS_Mouse
Gm15738	-0.356079	0.035	0.726	0	0	DnInLS_Mouse
Fto	-0.356202	0.134	0.972	0	0	DnInLS_Mouse
Ppm1l	-0.356431	0.166	0.953	0	0	DnInLS_Mouse
Sgsm1	-0.357641	0.074	0.854	0	0	DnInLS_Mouse
Tnik	-0.358419	0.329	0.996	0	0	DnInLS_Mouse
Ephb2	-0.358584	0.031	0.651	0	0	DnInLS_Mouse
Unc13b	-0.359274	0.084	0.865	0	0	DnInLS_Mouse
Cacna2d1	-0.360189	0.436	0.997	0	0	DnInLS_Mouse
Gm1043	-0.360852	0.054	0.807	0	0	DnInLS_Mouse
Rnf150	-0.362349	0.175	0.964	0	0	DnInLS_Mouse
Mcu	-0.362376	0.1	0.909	0	0	DnInLS_Mouse
Asap1	-0.364208	0.293	0.986	0	0	DnInLS_Mouse
Cntnap5a	-0.367505	0.238	0.707	0	0	DnInLS_Mouse
Sergef	-0.368091	0.072	0.842	0	0	DnInLS_Mouse
Ppp2r2b	-0.368102	0.392	0.994	0	0	DnInLS_Mouse
Ablim2	-0.368336	0.126	0.945	0	0	DnInLS_Mouse
Ctnnd2	-0.36838	0.62	0.999	0	0	DnInLS_Mouse
Khdrbs3	-0.36856	0.319	0.988	0	0	DnInLS_Mouse
Akap6	-0.368968	0.366	0.997	0	0	DnInLS_Mouse
Thsd7b	-0.369206	0.115	0.505	0	0	DnInLS_Mouse
Myrip	-0.369399	0.104	0.927	0	0	DnInLS_Mouse
Ptprt	-0.369431	0.295	0.9	0	0	DnInLS_Mouse
Gm33228	-0.370476	0.073	0.741	0	0	DnInLS_Mouse
Tsix	-0.370825	0.018	0.617	0	0	DnInLS_Mouse
Egfem1	-0.371739	0.307	0.735	0	0	DnInLS_Mouse
Ctnna2	-0.3718	0.638	0.999	0	0	DnInLS_Mouse
Btbd9	-0.371835	0.176	0.977	0	0	DnInLS_Mouse
Syt16	-0.372412	0.175	0.976	0	0	DnInLS_Mouse
Asap2	-0.372676	0.078	0.864	0	0	DnInLS_Mouse
Shisa9	-0.372694	0.186	0.898	0	0	DnInLS_Mouse
4732471J01Rik	-0.372735	0.086	0.901	0	0	DnInLS_Mouse
Prkn	-0.372748	0.333	0.994	0	0	DnInLS_Mouse
Kcnb1	-0.372753	0.143	0.963	0	0	DnInLS_Mouse
Cpne4	-0.373919	0.12	0.621	0	0	DnInLS_Mouse
Wwc1	-0.375033	0.084	0.833	0	0	DnInLS_Mouse
Ank	-0.375302	0.163	0.973	0	0	DnInLS_Mouse
Ank3	-0.375719	0.549	0.999	0	0	DnInLS_Mouse
Nxpe4	-0.37672	0.062	0.795	0	0	DnInLS_Mouse
Pde4dip	-0.376819	0.204	0.987	0	0	DnInLS_Mouse
Zmynd8	-0.37695	0.155	0.971	0	0	DnInLS_Mouse
Csgalnact1	-0.377558	0.135	0.918	0	0	DnInLS_Mouse
Maml3	-0.377745	0.083	0.682	0	0	DnInLS_Mouse
Prkca	-0.377955	0.234	0.931	0	0	DnInLS_Mouse
2900026A02Rik	-0.379617	0.042	0.735	0	0	DnInLS_Mouse
Scube1	-0.379983	0.028	0.522	0	0	DnInLS_Mouse
Nrg3	-0.380073	0.966	1	0	0	DnInLS_Mouse
Tnrc6c	-0.380286	0.233	0.993	0	0	DnInLS_Mouse
Mgat5	-0.380425	0.108	0.861	0	0	DnInLS_Mouse
Osbpl6	-0.380533	0.158	0.97	0	0	DnInLS_Mouse
Trio	-0.381414	0.225	0.99	0	0	DnInLS_Mouse
Dmd	-0.381823	0.679	0.998	0	0	DnInLS_Mouse
Pakap	-0.382168	0.1	0.886	0	0	DnInLS_Mouse
Galnt18	-0.383063	0.133	0.932	0	0	DnInLS_Mouse
Sh3rf1	-0.383069	0.085	0.868	0	0	DnInLS_Mouse
Tspan5	-0.383237	0.292	0.991	0	0	DnInLS_Mouse
Fmn1	-0.383794	0.107	0.856	0	0	DnInLS_Mouse
Trerf1	-0.385523	0.155	0.971	0	0	DnInLS_Mouse
Mapt	-0.386407	0.224	0.993	0	0	DnInLS_Mouse
Sema5b	-0.386546	0.028	0.399	0	0	DnInLS_Mouse
AC149090.1	-0.387318	0.412	0.999	0	0	DnInLS_Mouse
Cdh12	-0.38892	0.301	0.902	0	0	DnInLS_Mouse
Atp2b2	-0.389031	0.319	0.995	0	0	DnInLS_Mouse
Rai14	-0.390387	0.029	0.483	0	0	DnInLS_Mouse
Apbb2	-0.390759	0.139	0.964	0	0	DnInLS_Mouse
Dis3l2	-0.391938	0.096	0.944	0	0	DnInLS_Mouse
BC005561	-0.392131	0.044	0.819	0	0	DnInLS_Mouse
Rora	-0.393149	0.411	0.987	0	0	DnInLS_Mouse
Pcdh15	-0.394614	0.36	0.764	0	0	DnInLS_Mouse
Fam219a	-0.394948	0.1	0.926	0	0	DnInLS_Mouse
Celf2	-0.395532	0.974	1	0	0	DnInLS_Mouse
Rap1gap2	-0.395695	0.121	0.947	0	0	DnInLS_Mouse
Chsy3	-0.395936	0.373	0.969	0	0	DnInLS_Mouse
Pcnx2	-0.396543	0.087	0.911	0	0	DnInLS_Mouse
Tox	-0.397043	0.249	0.858	0	0	DnInLS_Mouse
Nmnat2	-0.398312	0.142	0.965	0	0	DnInLS_Mouse
Tjp1	-0.398372	0.242	0.992	0	0	DnInLS_Mouse
Pak7	-0.398815	0.309	0.99	0	0	DnInLS_Mouse
Nedd4l	-0.398974	0.234	0.988	0	0	DnInLS_Mouse
Lrrn2	-0.402318	0.067	0.856	0	0	DnInLS_Mouse
Gria3	-0.402385	0.496	0.988	0	0	DnInLS_Mouse
Ntng2	-0.402695	0.024	0.443	0	0	DnInLS_Mouse
Ptprg	-0.403215	0.248	0.979	0	0	DnInLS_Mouse
Satb2	-0.403985	0.179	0.941	0	0	DnInLS_Mouse
Atrnl1	-0.404089	0.306	0.991	0	0	DnInLS_Mouse
Sidt1	-0.40412	0.115	0.906	0	0	DnInLS_Mouse
Osbp2	-0.404828	0.093	0.905	0	0	DnInLS_Mouse
Gabrg3	-0.404932	0.418	0.953	0	0	DnInLS_Mouse
Ank2	-0.405255	0.72	0.999	0	0	DnInLS_Mouse
Cacna1e	-0.406283	0.333	0.992	0	0	DnInLS_Mouse
Rims1	-0.406764	0.595	0.999	0	0	DnInLS_Mouse
Susd4	-0.407621	0.114	0.928	0	0	DnInLS_Mouse
Chrm2	-0.407647	0.054	0.432	0	0	DnInLS_Mouse
Mmp16	-0.411629	0.369	0.993	0	0	DnInLS_Mouse
Cmip	-0.412193	0.16	0.983	0	0	DnInLS_Mouse
Zc3h12b	-0.412661	0.063	0.853	0	0	DnInLS_Mouse
Tshz3	-0.413568	0.083	0.861	0	0	DnInLS_Mouse
Lhfp	-0.414183	0.073	0.676	0	0	DnInLS_Mouse
Cadps	-0.415293	0.494	0.998	0	0	DnInLS_Mouse
Igf1r	-0.415702	0.173	0.978	0	0	DnInLS_Mouse
Hdac8	-0.416315	0.1	0.917	0	0	DnInLS_Mouse
Npas2	-0.416336	0.123	0.889	0	0	DnInLS_Mouse
Nav3	-0.416535	0.789	1	0	0	DnInLS_Mouse
Nol4l	-0.416898	0.064	0.844	0	0	DnInLS_Mouse
Ntrk2	-0.418375	0.372	0.995	0	0	DnInLS_Mouse
Ptprr	-0.418752	0.079	0.856	0	0	DnInLS_Mouse
Pou2f2	-0.419566	0.031	0.705	0	0	DnInLS_Mouse
Nkain2	-0.420116	0.887	1	0	0	DnInLS_Mouse
Olfm3	-0.422616	0.133	0.652	0	0	DnInLS_Mouse
Ext1	-0.422773	0.398	0.992	0	0	DnInLS_Mouse
Erc2	-0.423524	0.602	0.998	0	0	DnInLS_Mouse
Tmem132b	-0.424801	0.2	0.987	0	0	DnInLS_Mouse
Msra	-0.426175	0.171	0.961	0	0	DnInLS_Mouse
Smurf1	-0.426999	0.079	0.88	0	0	DnInLS_Mouse
Rgs7	-0.42839	0.362	0.986	0	0	DnInLS_Mouse
Atxn1	-0.428895	0.362	0.996	0	0	DnInLS_Mouse
Brinp2	-0.430945	0.13	0.903	0	0	DnInLS_Mouse
Ano3	-0.432906	0.281	0.962	0	0	DnInLS_Mouse
Spred2	-0.43365	0.145	0.954	0	0	DnInLS_Mouse
Cdh11	-0.434886	0.253	0.977	0	0	DnInLS_Mouse
Bcl11a	-0.435165	0.186	0.949	0	0	DnInLS_Mouse
Grid1	-0.435621	0.247	0.983	0	0	DnInLS_Mouse
Tmem178	-0.435628	0.123	0.879	0	0	DnInLS_Mouse
Plekha6	-0.436151	0.094	0.912	0	0	DnInLS_Mouse
Dapk1	-0.440938	0.136	0.956	0	0	DnInLS_Mouse
Ica1	-0.441983	0.148	0.974	0	0	DnInLS_Mouse
Sema6d	-0.442026	0.202	0.86	0	0	DnInLS_Mouse
Slc35f3	-0.442855	0.119	0.882	0	0	DnInLS_Mouse
Anks1b	-0.443597	0.708	0.999	0	0	DnInLS_Mouse
Mapk4	-0.444231	0.092	0.702	0	0	DnInLS_Mouse
Tmem178b	-0.445029	0.33	0.967	0	0	DnInLS_Mouse
Gria4	-0.445187	0.457	0.996	0	0	DnInLS_Mouse
Nrp1	-0.447351	0.076	0.628	0	0	DnInLS_Mouse
Runx2	-0.447496	0.109	0.873	0	0	DnInLS_Mouse
Kctd1	-0.447874	0.115	0.877	0	0	DnInLS_Mouse
Sorcs3	-0.448295	0.211	0.806	0	0	DnInLS_Mouse
Khdrbs2	-0.451779	0.263	0.967	0	0	DnInLS_Mouse
Apba1	-0.451782	0.169	0.974	0	0	DnInLS_Mouse
Cadps2	-0.453359	0.166	0.806	0	0	DnInLS_Mouse
Me3	-0.453445	0.197	0.925	0	0	DnInLS_Mouse
Kctd16	-0.456994	0.564	0.972	0	0	DnInLS_Mouse
Plxna2	-0.457097	0.142	0.964	0	0	DnInLS_Mouse
Wdr17	-0.457883	0.184	0.943	0	0	DnInLS_Mouse
Osbpl10	-0.458116	0.079	0.913	0	0	DnInLS_Mouse
Zmat4	-0.45886	0.13	0.783	0	0	DnInLS_Mouse
Aff3	-0.459264	0.216	0.984	0	0	DnInLS_Mouse
Dclk1	-0.459295	0.479	0.998	0	0	DnInLS_Mouse
Pde1a	-0.46016	0.449	0.964	0	0	DnInLS_Mouse
Mgat4c	-0.460242	0.487	0.92	0	0	DnInLS_Mouse
Cep112	-0.460253	0.118	0.767	0	0	DnInLS_Mouse
Mir9-3hg	-0.460499	0.071	0.887	0	0	DnInLS_Mouse
Aopep	-0.460698	0.183	0.979	0	0	DnInLS_Mouse
Ttll11	-0.461328	0.088	0.932	0	0	DnInLS_Mouse
Plxna4	-0.461371	0.193	0.957	0	0	DnInLS_Mouse
Ahi1	-0.461735	0.332	0.998	0	0	DnInLS_Mouse
Cdk14	-0.463621	0.247	0.982	0	0	DnInLS_Mouse
Atxn7l1	-0.464275	0.081	0.911	0	0	DnInLS_Mouse
Gria1	-0.464492	0.422	0.993	0	0	DnInLS_Mouse
Cobl	-0.465951	0.183	0.966	0	0	DnInLS_Mouse
Gfod1	-0.466012	0.123	0.946	0	0	DnInLS_Mouse
Srrm3	-0.466567	0.126	0.97	0	0	DnInLS_Mouse
Kcnh7	-0.466596	0.696	0.998	0	0	DnInLS_Mouse
Hs3st5	-0.466792	0.079	0.648	0	0	DnInLS_Mouse
Ctdspl	-0.469799	0.088	0.908	0	0	DnInLS_Mouse
Sorbs2	-0.470923	0.453	0.994	0	0	DnInLS_Mouse
Grm3	-0.471978	0.289	0.967	0	0	DnInLS_Mouse
Sntg1	-0.472917	0.393	0.993	0	0	DnInLS_Mouse
March1	-0.473548	0.412	0.96	0	0	DnInLS_Mouse
Arpp21	-0.474987	0.577	0.999	0	0	DnInLS_Mouse
Sel1l3	-0.475585	0.08	0.86	0	0	DnInLS_Mouse
Mtus2	-0.477429	0.12	0.96	0	0	DnInLS_Mouse
Negr1	-0.477586	0.626	0.998	0	0	DnInLS_Mouse
Wwox	-0.479665	0.138	0.91	0	0	DnInLS_Mouse
Lrrc7	-0.480014	0.616	0.999	0	0	DnInLS_Mouse
Gabrb1	-0.480617	0.445	0.996	0	0	DnInLS_Mouse
Nrcam	-0.481662	0.389	0.998	0	0	DnInLS_Mouse
Hivep3	-0.481995	0.198	0.984	0	0	DnInLS_Mouse
Kcnq3	-0.484034	0.36	0.993	0	0	DnInLS_Mouse
Garnl3	-0.489325	0.195	0.914	0	0	DnInLS_Mouse
Cacnb4	-0.48991	0.411	0.997	0	0	DnInLS_Mouse
Cacna1c	-0.490427	0.252	0.992	0	0	DnInLS_Mouse
Ksr2	-0.491106	0.148	0.979	0	0	DnInLS_Mouse
Tenm2	-0.493488	0.778	0.994	0	0	DnInLS_Mouse
Slc35f1	-0.49428	0.304	0.952	0	0	DnInLS_Mouse
Ctif	-0.49551	0.064	0.894	0	0	DnInLS_Mouse
Xylt1	-0.49742	0.168	0.961	0	0	DnInLS_Mouse
Gm17167	-0.502503	0.046	0.748	0	0	DnInLS_Mouse
Grin2b	-0.502937	0.554	0.999	0	0	DnInLS_Mouse
4933406I18Rik	-0.506646	0.08	0.89	0	0	DnInLS_Mouse
Prr16	-0.506648	0.22	0.834	0	0	DnInLS_Mouse
Cdh18	-0.510391	0.5	0.959	0	0	DnInLS_Mouse
Sulf1	-0.510848	0.038	0.428	0	0	DnInLS_Mouse
Ptprd	-0.511188	0.985	1	0	0	DnInLS_Mouse
Trabd2b	-0.511564	0.025	0.433	0	0	DnInLS_Mouse
Ppm1h	-0.513834	0.138	0.934	0	0	DnInLS_Mouse
Pknox2	-0.514789	0.107	0.917	0	0	DnInLS_Mouse
Wnk2	-0.514954	0.108	0.958	0	0	DnInLS_Mouse
Fam189a1	-0.517123	0.186	0.972	0	0	DnInLS_Mouse
Upp2	-0.517313	0.139	0.962	0	0	DnInLS_Mouse
Dlc1	-0.51752	0.155	0.806	0	0	DnInLS_Mouse
Nhsl2	-0.517699	0.075	0.843	0	0	DnInLS_Mouse
Vti1a	-0.51817	0.144	0.975	0	0	DnInLS_Mouse
Sgcd	-0.519001	0.225	0.805	0	0	DnInLS_Mouse
Dab1	-0.519924	0.454	0.979	0	0	DnInLS_Mouse
Cacna1d	-0.520676	0.223	0.991	0	0	DnInLS_Mouse
Nos1ap	-0.521943	0.221	0.967	0	0	DnInLS_Mouse
Phactr1	-0.523228	0.815	0.999	0	0	DnInLS_Mouse
Mapk10	-0.526831	0.416	0.997	0	0	DnInLS_Mouse
Prkce	-0.527456	0.347	0.995	0	0	DnInLS_Mouse
Tmem108	-0.528885	0.097	0.769	0	0	DnInLS_Mouse
Cap2	-0.528952	0.166	0.97	0	0	DnInLS_Mouse
Prkag2	-0.529022	0.124	0.95	0	0	DnInLS_Mouse
Iqsec1	-0.530068	0.198	0.981	0	0	DnInLS_Mouse
Zfpm2	-0.530357	0.258	0.707	0	0	DnInLS_Mouse
Mical2	-0.530485	0.198	0.972	0	0	DnInLS_Mouse
Pex5l	-0.530505	0.339	0.978	0	0	DnInLS_Mouse
Gm28905	-0.532072	0.108	0.821	0	0	DnInLS_Mouse
Ralyl	-0.53304	0.625	0.987	0	0	DnInLS_Mouse
Fhod3	-0.534579	0.127	0.878	0	0	DnInLS_Mouse
Spock1	-0.536464	0.283	0.993	0	0	DnInLS_Mouse
Ptprj	-0.537846	0.166	0.972	0	0	DnInLS_Mouse
Tnr	-0.541256	0.258	0.985	0	0	DnInLS_Mouse
Dlgap1	-0.543091	0.656	0.999	0	0	DnInLS_Mouse
Pcsk2	-0.543323	0.423	0.996	0	0	DnInLS_Mouse
Myt1l	-0.544404	0.354	0.997	0	0	DnInLS_Mouse
Pbx1	-0.54484	0.384	0.996	0	0	DnInLS_Mouse
Pou6f2	-0.545606	0.047	0.498	0	0	DnInLS_Mouse
Gse1	-0.545758	0.072	0.893	0	0	DnInLS_Mouse
Dnmt3a	-0.548717	0.139	0.978	0	0	DnInLS_Mouse
Gm26871	-0.549135	0.393	0.985	0	0	DnInLS_Mouse
Xkr4	-0.549563	0.465	0.997	0	0	DnInLS_Mouse
Srrm4	-0.55045	0.113	0.946	0	0	DnInLS_Mouse
Opcml	-0.55169	0.858	1	0	0	DnInLS_Mouse
Meg3	-0.552659	0.925	1	0	0	DnInLS_Mouse
Dscam	-0.553785	0.296	0.985	0	0	DnInLS_Mouse
Shank2	-0.553981	0.119	0.966	0	0	DnInLS_Mouse
Nrg1	-0.554639	0.866	0.998	0	0	DnInLS_Mouse
Slc9a9	-0.563409	0.179	0.922	0	0	DnInLS_Mouse
D430041D05Rik	-0.565999	0.218	0.988	0	0	DnInLS_Mouse
Agbl4	-0.568115	0.459	0.997	0	0	DnInLS_Mouse
Svop	-0.568766	0.073	0.916	0	0	DnInLS_Mouse
Apba2	-0.569384	0.169	0.988	0	0	DnInLS_Mouse
Gucy1a2	-0.569466	0.146	0.975	0	0	DnInLS_Mouse
Mast4	-0.569543	0.367	0.99	0	0	DnInLS_Mouse
Syt1	-0.572087	0.868	1	0	0	DnInLS_Mouse
Frmpd4	-0.572445	0.625	0.994	0	0	DnInLS_Mouse
Frmd4a	-0.573279	0.402	0.997	0	0	DnInLS_Mouse
Mctp1	-0.575038	0.323	0.966	0	0	DnInLS_Mouse
Clstn2	-0.578767	0.24	0.962	0	0	DnInLS_Mouse
Kcnma1	-0.580026	0.61	1	0	0	DnInLS_Mouse
A330076H08Rik	-0.580739	0.15	0.97	0	0	DnInLS_Mouse
Nwd2	-0.581991	0.084	0.8	0	0	DnInLS_Mouse
Prkg1	-0.583841	0.367	0.938	0	0	DnInLS_Mouse
Kcnip3	-0.584222	0.112	0.885	0	0	DnInLS_Mouse
A830018L16Rik	-0.584659	0.236	0.96	0	0	DnInLS_Mouse
Sobp	-0.59564	0.196	0.987	0	0	DnInLS_Mouse
Zbtb16	-0.597127	0.09	0.898	0	0	DnInLS_Mouse
Mical3	-0.597778	0.142	0.974	0	0	DnInLS_Mouse
Large1	-0.597797	0.389	0.996	0	0	DnInLS_Mouse
Ablim1	-0.600943	0.176	0.982	0	0	DnInLS_Mouse
Rasgef1b	-0.602703	0.216	0.937	0	0	DnInLS_Mouse
Ryr2	-0.607514	0.405	0.998	0	0	DnInLS_Mouse
Galnt9	-0.61213	0.061	0.799	0	0	DnInLS_Mouse
Prickle1	-0.613427	0.316	0.995	0	0	DnInLS_Mouse
Syn3	-0.614001	0.083	0.842	0	0	DnInLS_Mouse
Ak5	-0.615624	0.151	0.936	0	0	DnInLS_Mouse
Samd12	-0.618145	0.369	0.995	0	0	DnInLS_Mouse
9530059O14Rik	-0.620429	0.18	0.957	0	0	DnInLS_Mouse
Chrm3	-0.622149	0.328	0.908	0	0	DnInLS_Mouse
Setbp1	-0.624056	0.222	0.988	0	0	DnInLS_Mouse
Kcnj6	-0.625897	0.148	0.959	0	0	DnInLS_Mouse
Sh3rf3	-0.630123	0.148	0.972	0	0	DnInLS_Mouse
Dlgap2	-0.630265	0.505	0.998	0	0	DnInLS_Mouse
Grm8	-0.631704	0.333	0.907	0	0	DnInLS_Mouse
Kcnh1	-0.633464	0.153	0.952	0	0	DnInLS_Mouse
Slit1	-0.635799	0.039	0.755	0	0	DnInLS_Mouse
Tenm4	-0.636409	0.295	0.989	0	0	DnInLS_Mouse
Grin2a	-0.638622	0.467	0.998	0	0	DnInLS_Mouse
Pdzrn4	-0.643532	0.211	0.843	0	0	DnInLS_Mouse
Kalrn	-0.648695	0.592	0.999	0	0	DnInLS_Mouse
Pde4d	-0.650084	0.616	0.993	0	0	DnInLS_Mouse
Ldlrad4	-0.655126	0.231	0.988	0	0	DnInLS_Mouse
Hecw1	-0.655838	0.23	0.99	0	0	DnInLS_Mouse
Csmd1	-0.658501	0.942	1	0	0	DnInLS_Mouse
Sdk2	-0.660704	0.093	0.759	0	0	DnInLS_Mouse
Celf4	-0.661449	0.317	0.992	0	0	DnInLS_Mouse
Ube2e2	-0.663377	0.344	0.996	0	0	DnInLS_Mouse
Grik4	-0.682212	0.088	0.832	0	0	DnInLS_Mouse
Otud7a	-0.683765	0.285	0.995	0	0	DnInLS_Mouse
Slit3	-0.68379	0.255	0.917	0	0	DnInLS_Mouse
Fam155a	-0.684271	0.698	0.999	0	0	DnInLS_Mouse
Ldb2	-0.690905	0.198	0.937	0	0	DnInLS_Mouse
Slc35f4	-0.691986	0.172	0.944	0	0	DnInLS_Mouse
Cdh13	-0.69463	0.164	0.616	0	0	DnInLS_Mouse
Gabbr2	-0.694893	0.214	0.965	0	0	DnInLS_Mouse
Tmem132d	-0.695456	0.213	0.955	0	0	DnInLS_Mouse
Htr1f	-0.696188	0.127	0.759	0	0	DnInLS_Mouse
Ankrd33b	-0.702514	0.089	0.876	0	0	DnInLS_Mouse
Fstl4	-0.706402	0.143	0.776	0	0	DnInLS_Mouse
Cacna1a	-0.706926	0.285	0.989	0	0	DnInLS_Mouse
Hs3st2	-0.707832	0.091	0.75	0	0	DnInLS_Mouse
Pdzrn3	-0.713197	0.127	0.579	0	0	DnInLS_Mouse
Kcnb2	-0.721878	0.31	0.949	0	0	DnInLS_Mouse
Kcnd3	-0.724025	0.103	0.901	0	0	DnInLS_Mouse
Rbfox3	-0.724421	0.207	0.992	0	0	DnInLS_Mouse
Lrfn2	-0.724918	0.088	0.926	0	0	DnInLS_Mouse
Ptprn2	-0.727543	0.276	0.995	0	0	DnInLS_Mouse
Dync1i1	-0.727897	0.19	0.986	0	0	DnInLS_Mouse
Sez6l	-0.730873	0.102	0.954	0	0	DnInLS_Mouse
Gm48530	-0.737478	0.076	0.808	0	0	DnInLS_Mouse
Klhl29	-0.737546	0.184	0.982	0	0	DnInLS_Mouse
Nav2	-0.742125	0.29	0.996	0	0	DnInLS_Mouse
Schip1	-0.747678	0.423	0.976	0	0	DnInLS_Mouse
Adcy2	-0.762156	0.234	0.973	0	0	DnInLS_Mouse
Nrg3os	-0.778354	0.077	0.939	0	0	DnInLS_Mouse
Kcnq1ot1	-0.786051	0.185	0.989	0	0	DnInLS_Mouse
Hs3st4	-0.793947	0.344	0.77	0	0	DnInLS_Mouse
Grik3	-0.846516	0.096	0.725	0	0	DnInLS_Mouse
Car10	-0.88113	0.396	0.945	0	0	DnInLS_Mouse
Etl4	-0.891351	0.56	0.984	0	0	DnInLS_Mouse
Csmd2	-0.920753	0.201	0.991	0	0	DnInLS_Mouse
Rgs6	-0.931735	0.27	0.952	0	0	DnInLS_Mouse
Asic2	-1.06576	0.542	0.998	0	0	DnInLS_Mouse
Xist	-1.15774	0.264	0.991	0	0	DnInLS_Mouse
Lrmda	0.43723	0.058	0.164	4.31467528513161e-320	1.39299291580474e-315	UpInLS_Mouse
Lama2	0.280268	0.038	0.161	6.87526930783303e-319	2.2196806960339e-314	UpInLS_Mouse
Nlgn1	-0.292345	0.878	1	6.55168629959172e-316	2.11521192182319e-311	DnInLS_Mouse
Cntnap5c	0.29345	0.074	0.292	3.00584936204821e-311	9.70438e-307	UpInLS_Mouse
Vcan	0.328132	0.031	0.102	4.41282e-299	1.42468e-294	UpInLS_Mouse
Plpp3	0.687247	0.067	0.115	1.30899e-292	4.22606e-288	UpInLS_Mouse
Slc1a3	0.850865	0.083	0.12	2.88429e-272	9.31193e-268	UpInLS_Mouse
Plekhg1	0.279919	0.03	0.102	1.58686e-268	5.12318e-264	UpInLS_Mouse
Nxph1	0.954972	0.23	0.271	3.5255e-260	1.13821e-255	UpInLS_Mouse
Unc13c	0.569845	0.071	0.171	5.02836e-251	1.62341e-246	UpInLS_Mouse
St18	0.92	0.153	0.192	2.1958e-246	7.08914e-242	UpInLS_Mouse
Pard3b	0.267197	0.027	0.103	5.12729e-243	1.65534e-238	UpInLS_Mouse
Cpa6	-0.410117	0.018	0.23	2.52482e-230	8.15137e-226	DnInLS_Mouse
Rbfox1	-0.460542	0.941	1	5.89724e-213	1.90392e-208	DnInLS_Mouse
Lingo2	-0.370365	0.692	0.918	3.34279e-196	1.07922e-191	DnInLS_Mouse
Il1rapl2	0.256096	0.204	0.366	7.59364e-162	2.45161e-157	UpInLS_Mouse
Nrxn3	-0.387563	0.971	0.999	2.82554e-143	9.12225e-139	DnInLS_Mouse
Vwc2l	-0.601721	0.025	0.178	2.74645e-129	8.86692e-125	DnInLS_Mouse
Grik1	0.40306	0.111	0.198	1.72159e-126	5.55815e-122	UpInLS_Mouse
Prr5l	0.357235	0.06	0.117	2.32206e-113	7.49677e-109	UpInLS_Mouse
Lsamp	-0.295706	0.939	0.998	7.679e-105	2.47917e-100	DnInLS_Mouse
Dpp10	-0.561936	0.99	0.999	8.0354e-87	2.59423e-82	DnInLS_Mouse
Gm10635	-0.454396	0.035	0.123	4.60473e-58	1.48664e-53	DnInLS_Mouse
Tshz2	-1.14539	0.044	0.145	5.73027e-57	1.85002e-52	DnInLS_Mouse
Kcnip4	-0.441998	0.991	1	1.00386e-24	3.24095e-20	DnInLS_Mouse
