# Supplementary material for: Neuronal cell cycle reentry events in the aging brain are more prevalent in neurodegeneration and lead to cellular senescence
Source: PLoS Biol. 2024 Apr 23;22(4):e3002559. doi: 10.1371/journal.pbio.3002559 (PMC11037540; doi:10.1371/journal.pbio.3002559)
Supplement: S1 Data files — (ZIP) [file pbio.3002559.s034.zip › Data_S23_Fig.xlsx]

## Sheet: Figure S23B
Figure S23B
Script: Mouse_GSE207848.code.R
MouseGene	avg.exp	pct.exp	Symbol	id	avg.exp.scaled			HumanGene	avg.exp	pct.exp	features.plot	id	avg.exp.scaled
Fth1	1.32449	85.6499	Fth1	L4/6	-0.362103			FTH1	3.61462	63.6952	FTH1	L2/3	-0.257221
Calm1	3.35948	98.4625	Calm1	L4/6	-0.397641			CALM1	9.41933	91.2757	CALM1	L2/3	-0.251316
Hsp90aa1	1.9399	92.7224	Hsp90aa1	L4/6	-0.0698437			HSP90AA1	3.42149	69.7999	HSP90AA1	L2/3	-0.403906
Tmsb4x	0.927765	76.4658	Tmsb4x	L4/6	-0.45151			TMSB4X	3.45243	68.0766	TMSB4X	L2/3	-0.229713
Nefl	0.293148	39.0324	Nefl	L4/6	-0.458859			NEFL	1.62273	49.8575	NEFL	L2/3	-0.285736
Map1a	0.451034	56.6626	Map1a	L4/6	-0.493063			MAP1A	1.86663	57.3824	MAP1A	L2/3	-0.275832
Actb	1.71939	91.5129	Actb	L4/6	-0.353267			ACTB	5.61947	82.7901	ACTB	L2/3	-0.187617
Atp1b1	3.3243	98.2985	Atp1b1	L4/6	0.185358			ATP1B1	5.11775	79.6826	ATP1B1	L2/3	-0.259027
Tuba1b	0.45962	55.5556	Tuba1b	L4/6	-0.175725			TUBA1B	4.02967	71.3512	TUBA1B	L2/3	-0.430807
Ckb	1.36875	87.8434	Ckb	L4/6	-0.338065			CKB	4.93613	80.281	CKB	L2/3	-0.182446
Camk2n1	0.481756	52.8495	Camk2n1	L4/6	-0.958918			CAMK2N1	4.77989	82.7799	CAMK2N1	L2/3	0.159119
Calm3	0.524789	61.4801	Calm3	L4/6	-0.441496			CALM3	3.67389	73.244	CALM3	L2/3	-0.279558
Gapdh	0.896834	77.1628	Gapdh	L4/6	-0.215848			GAPDH	3.62291	69.4429	GAPDH	L2/3	-0.430579
Clu	0.36818	48.073	Clu	L4/6	-0.44022			CLU	4.79668	77.1862	CLU	L2/3	-0.265329
Hsp90ab1	2.41851	95.7565	Hsp90ab1	L4/6	0.0532171			HSP90AB1	4.03847	77.3891	HSP90AB1	L2/3	-0.466745
Ywhah	0.926986	79.2743	Ywhah	L4/6	-0.130538			YWHAH	2.95753	63.6875	YWHAH	L2/3	-0.214794
Nefm	0.238744	27.5113	Nefm	L4/6	-0.250168			NEFM	0.949388	35.1029	NEFM	L2/3	-0.264078
Actg1	0.750349	71.8942	Actg1	L4/6	-0.337058			ACTG1	1.54493	50.0963	ACTG1	L2/3	-0.378097
Nrgn	1.82873	84.3173	Nrgn	L4/6	-0.74043			NRGN	8.2934	88.8101	NRGN	L2/3	-0.265091
Ppia	0.888772	76.7528	Ppia	L4/6	-0.281769			PPIA	2.25816	60.7366	PPIA	L2/3	-0.335642
Ndufa4	0.646949	65.4572	Ndufa4	L4/6	-0.190352			NDUFA4	1.16888	38.1462	NDUFA4	L2/3	-0.312493
Vamp2	0.644349	68.9217	Vamp2	L4/6	-0.231616			VAMP2	0.203904	5.33683	VAMP2	L2/3	-0.337952
Pcsk1n	0.961793	77.3678	Pcsk1n	L4/6	-0.346943			PCSK1N	2.53202	61.6303	PCSK1N	L2/3	-0.278825
Cox4i1	0.798058	73.8622	Cox4i1	L4/6	-0.35086			COX4I1	1.09438	40.7222	COX4I1	L2/3	-0.365119
Calm2	2.916	98.0115	Calm2	L4/6	-0.345985			CALM2	0.205111	7.54809	CALM2	L2/3	-0.304596
Hspa8	2.01305	93.2349	Hspa8	L4/6	-0.122488			HSPA8	0.437839	18.8638	HSPA8	L2/3	-0.373086
Tubb2a	0.73638	67.6917	Tubb2a	L4/6	0.459404			TUBB2A	0.970973	34.3658	TUBB2A	L2/3	-0.417184
Cfl1	0.50387	58.8151	Cfl1	L4/6	-0.241739			CFL1	1.7543	54.3082	CFL1	L2/3	-0.369673
Pebp1	0.552624	64.1451	Pebp1	L4/6	-0.360066			PEBP1	3.20402	69.0397	PEBP1	L2/3	-0.290492
Ubb	1.17839	83.1693	Ubb	L4/6	-0.203317			UBB	1.08857	37.8843	UBB	L2/3	-0.417921
Ywhag	1.43941	90.5904	Ywhag	L4/6	-0.0383496			YWHAG	3.34801	74.3201	YWHAG	L2/3	-0.314311
Sparcl1	1.47041	86.1829	Sparcl1	L4/6	0.063252			SPARCL1	4.98342	79.323	SPARCL1	L2/3	-0.418385
Stmn1	1.54857	89.9139	Stmn1	L4/6	0.210165			STMN1	2.29424	56.3962	STMN1	L2/3	-0.426546
Rpl13	0.630538	65.8467	Rpl13	L4/6	-0.354875			RPL13	1.1393	42.5302	RPL13	L2/3	-0.600627
Cck	0.273026	34.2763	Cck	L4/6	-1.47416			CCK	3.18216	63.3279	CCK	L2/3	-0.127176
Uqcrh	0.39302	51.3325	Uqcrh	L4/6	-0.295239			UQCRH	1.07504	39.9671	UQCRH	L2/3	-0.300068
Rplp1	0.703191	69.7007	Rplp1	L4/6	-0.327665			RPLP1	0.71459	30.4903	RPLP1	L2/3	-0.408274
Tmsb10	0.55701	58.1386	Tmsb10	L4/6	0.676923			TMSB10	2.11093	55.9083	TMSB10	L2/3	-0.485033
Uchl1	1.05362	81.9188	Uchl1	L4/6	-0.134284			UCHL1	4.02162	76.8729	UCHL1	L2/3	-0.343538
Serinc1	1.46986	88.7864	Serinc1	L4/6	-0.0151636			SERINC1	2.02205	60.246	SERINC1	L2/3	-0.310175
Tuba1a	0.883495	75.9738	Tuba1a	L4/6	-0.27309			TUBA1A	0.899657	33.0354	TUBA1A	L2/3	-0.509869
Ywhab	0.7425	73.5547	Ywhab	L4/6	-0.163862			YWHAB	2.26894	63.4538	YWHAB	L2/3	-0.354023
Eef1a1	0.879309	77.1423	Eef1a1	L4/6	-0.311703			EEF1A1	0.957046	37.4297	EEF1A1	L2/3	-0.41518
Psap	1.68721	92.4354	Psap	L4/6	0.117834			PSAP	3.23009	72.0292	PSAP	L2/3	-0.284174
Ids	0.353419	47.868	Ids	L4/6	-0.280309			IDS	5.36404	84.7908	IDS	L2/3	-0.389932
Eif4a2	0.664202	70.2952	Eif4a2	L4/6	-0.248055			EIF4A2	2.95107	68.1408	EIF4A2	L2/3	-0.324083
Pkm	0.84708	76.5478	Pkm	L4/6	-0.339681			PKM	3.27867	71.8802	PKM	L2/3	-0.266427
Ndrg4	1.54984	92.1894	Ndrg4	L4/6	-0.593814			NDRG4	2.73672	69.1758	NDRG4	L2/3	-0.425645
Rgs4	0.217327	30.2378	Rgs4	L4/6	-0.383136			RGS4	1.74082	52.9137	RGS4	L2/3	-0.222512
Rtn4	2.16174	95.5105	Rtn4	L4/6	-0.67005			RTN4	6.64834	88.6971	RTN4	L2/3	-0.0678033
Kcnip4	38.8647	99.918	Kcnip4	L4/6	-1.49208			KCNIP4	113.328	99.9846	KCNIP4	L2/3	0.478028
Csmd1	77.9981	99.9795	Csmd1	L4/6	1.2001			CSMD1	53.3211	99.9666	CSMD1	L2/3	0.52064
Schip1	2.62511	93.1119	Schip1	L4/6	-1.37703			IQCJ-SCHIP1	21.5348	98.8957	IQCJ-SCHIP1	L2/3	0.834727
Pde4d	33.8865	99.795	Pde4d	L4/6	1.91268			PDE4D	27.6963	99.5788	PDE4D	L2/3	0.593869
Ralyl	18.9953	96.2895	Ralyl	L4/6	0.573045			RALYL	24.3427	99.4324	RALYL	L2/3	0.172341
Nrg3	79.4517	100	Nrg3	L4/6	1.60011			NRG3	34.9931	99.8151	NRG3	L2/3	0.285158
Asic2	38.0461	99.8155	Asic2	L4/6	1.68029			ASIC2	9.62028	93.4047	ASIC2	L2/3	-0.217123
Khdrbs2	6.42514	94.6494	Khdrbs2	L4/6	1.05094			KHDRBS2	12.9848	96.3017	KHDRBS2	L2/3	0.0339874
Agbl4	16.1871	99.8565	Agbl4	L4/6	1.43213			AGBL4	11.8558	96.6561	AGBL4	L2/3	0.228166
Frmd4a	11.6108	99.6925	Frmd4a	L4/6	-0.129442			FRMD4A	16.2773	98.6388	FRMD4A	L2/3	0.0906847
Rgs6	8.53707	95.5105	Rgs6	L4/6	0.496411			RGS6	8.95254	94.1572	RGS6	L2/3	1.31688
Syn3	1.21296	72.4272	Syn3	L4/6	-0.944277			SYN3	9.48024	92.9964	SYN3	L2/3	1.1501
Sntg1	7.52386	98.7085	Sntg1	L4/6	-0.733904			SNTG1	12.6446	93.7309	SNTG1	L2/3	-0.284736
Ptprd	113.602	100	Ptprd	L4/6	1.08549			PTPRD	33.2448	99.1602	PTPRD	L2/3	-0.0808294
Nkain2	47.3917	100	Nkain2	L4/6	1.17798			NKAIN2	13.4358	95.7855	NKAIN2	L2/3	-0.400531
Dscam	9.54494	99.6925	Dscam	L4/6	1.67171			DSCAM	10.2113	95.372	DSCAM	L2/3	-0.248193
Dpp10	155.433	99.7745	Dpp10	L4/6	1.50751			DPP10	13.8149	96.2555	DPP10	L2/3	-0.810055
Xist	11.4013	98.893	Xist	L4/6	-0.0342604			XIST	2.61948	16.8631	XIST	L2/3	0.158545
Tenm2	20.9514	98.77	Tenm2	L4/6	-1.10615			TENM2	19.6494	98.6106	TENM2	L2/3	1.05629
Lingo2	6.54634	78.4133	Lingo2	L4/6	-1.28316			LINGO2	12.2615	94.7197	LINGO2	L2/3	0.733828
Nav3	29.5079	100	Nav3	L4/6	0.0681416			NAV3	14.2745	91.6403	NAV3	L2/3	-0.172008
Opcml	40.0076	99.959	Opcml	L4/6	-0.0940394			OPCML	25.4187	99.3117	OPCML	L2/3	0.120482
Cdh18	29.9988	99.7335	Cdh18	L4/6	1.92313			CDH18	14.1417	97.1544	CDH18	L2/3	1.09968
Cntnap5a	2.25539	50.7995	Cntnap5a	L4/6	-0.581649			CNTNAP5	8.64709	91.2346	CNTNAP5	L2/3	0.468543
Kcnh7	24.7459	99.8155	Kcnh7	L4/6	0.70397			KCNH7	5.90437	75.4552	KCNH7	L2/3	0.069968
Rbfox1	82.7651	99.9795	Rbfox1	L4/6	1.44303			RBFOX1	56.5088	99.9769	RBFOX1	L2/3	0.50519
Nrg1	46.4219	99.7335	Nrg1	L4/6	0.942232			NRG1	4.94169	53.7946	NRG1	L2/3	-0.63575
Ctnna2	18.6788	99.8975	Ctnna2	L4/6	-0.409443			CTNNA2	12.5347	96.8385	CTNNA2	L2/3	-0.177154
Cdh12	3.27922	83.5178	Cdh12	L4/6	-0.688276			CDH12	10.9036	94.7274	CDH12	L2/3	0.624466
Tmem132d	5.54649	89.6679	Tmem132d	L4/6	-0.354249			TMEM132D	7.13505	90.631	TMEM132D	L2/3	0.315862
Frmpd4	37.9113	99.754	Frmpd4	L4/6	1.99792			FRMPD4	9.85421	95.6828	FRMPD4	L2/3	0.0719393
Dmd	20.7664	99.7745	Dmd	L4/6	1.03518			DMD	11.3136	95.5852	DMD	L2/3	0.0604845
Kcnb2	3.88577	87.2899	Kcnb2	L4/6	-1.19581			KCNB2	3.3008	69.2889	KCNB2	L2/3	-0.0714541
Phactr1	40.1747	99.959	Phactr1	L4/6	0.0371696			PHACTR1	14.1309	98.0507	PHACTR1	L2/3	0.260429
Rgs7	5.57306	99.016	Rgs7	L4/6	-0.243108			RGS7	12.8278	97.442	RGS7	L2/3	0.465646
Rora	8.04787	97.991	Rora	L4/6	-0.647646			RORA	6.34179	87.2358	RORA	L2/3	-0.453395
Tshz2	7.37737	26.8553	Tshz2	L4/6	2.03605			TSHZ2	0.373344	14.241	TSHZ2	L2/3	-0.569836
Nlgn1	27.5629	99.959	Nlgn1	L4/6	-0.424228			NLGN1	12.1601	94.3242	NLGN1	L2/3	-0.152506
Hs3st4	28.9884	99.8975	Hs3st4	L4/6	1.99271			HS3ST4	1.14032	33.0251	HS3ST4	L2/3	-0.770507
Cacna1c	5.16257	99.262	Cacna1c	L4/6	-0.755449			CACNA1C	7.59255	92.3826	CACNA1C	L2/3	0.462146
Dlgap2	16.1118	99.836	Dlgap2	L4/6	0.14203			DLGAP2	8.31256	85.777	DLGAP2	L2/3	0.941027
Chsy3	14.6185	99.508	Chsy3	L4/6	1.88756			CHSY3	5.29949	85.5613	CHSY3	L2/3	-0.298175
Smyd3	7.46014	99.0775	Smyd3	L4/6	1.60863			SMYD3	8.6783	93.5973	SMYD3	L2/3	0.936912
Prkg1	9.59064	96.228	Prkg1	L4/6	0.493159			PRKG1	3.73129	69.5945	PRKG1	L2/3	0.16213
Pdzrn4	10.1949	93.6244	Pdzrn4	L4/6	1.96539			PDZRN4	1.34228	36.2355	PDZRN4	L2/3	-0.96579
Msra	2.31073	92.2099	Msra	L4/6	-1.02362			MSRA	6.88375	92.0795	MSRA	L2/3	0.552971
Dab1	11.9367	97.704	Dab1	L4/6	0.202969			DAB1	7.72765	92.0667	DAB1	L2/3	0.399628
Mtus2	2.59105	94.9774	Mtus2	L4/6	0.633101			MTUS2	7.04602	91.327	MTUS2	L2/3	0.865784
Anks1b	28.237	99.918	Anks1b	L4/6	1.18118			ANKS1B	25.1458	99.5608	ANKS1B	L2/3	0.426292
Lrfn5	7.41685	98.8725	Lrfn5	L4/6	-1.03912			LRFN5	10.1084	95.4927	LRFN5	L2/3	0.939075
Fth11	1.11575	84.6724	Fth1	L2/3	-0.449951			FTH11	3.3819	59.4533	FTH1	L4/5	-0.301344
Calm11	3.46733	98.7982	Calm1	L2/3	-0.364903			CALM11	9.96573	86.8399	CALM1	L4/5	-0.210441
Hsp90aa11	1.37628	90.27	Hsp90aa1	L2/3	-0.526918			HSP90AA11	4.37909	68.8238	HSP90AA1	L4/5	-0.271215
Tmsb4x1	0.927979	80.9187	Tmsb4x	L2/3	-0.451336			TMSB4X1	2.795	56.7431	TMSB4X	L4/5	-0.368688
Nefl1	0.329175	48.4524	Nefl	L2/3	-0.357695			NEFL1	1.6613	46.9171	NEFL	L4/5	-0.276041
Map1a1	0.504621	66.1179	Map1a	L2/3	-0.408661			MAP1A1	1.60342	48.1854	MAP1A	L4/5	-0.364007
Actb1	1.43702	91.2907	Actb	L2/3	-0.560289			ACTB1	5.0583	76.0484	ACTB	L4/5	-0.285836
Atp1b11	2.66356	97.942	Atp1b1	L2/3	-0.369381			ATP1B11	4.67417	72.4581	ATP1B1	L4/5	-0.316968
Tuba1b1	0.321833	51.35	Tuba1b	L2/3	-0.500094			TUBA1B1	6.38903	77.982	TUBA1B	L4/5	-0.125746
Ckb1	1.19606	88.4919	Ckb	L2/3	-0.483411			CKB1	3.98279	70.5762	CKB	L4/5	-0.38283
Camk2n11	1.66151	91.0603	Camk2n1	L2/3	-0.214675			CAMK2N11	2.93036	62.7847	CAMK2N1	L4/5	-0.374583
Calm31	0.582347	71.7649	Calm3	L2/3	-0.309494			CALM31	3.71567	68.376	CALM3	L4/5	-0.271923
Gapdh1	0.705285	74.5802	Gapdh	L2/3	-0.551141			GAPDH1	4.44105	68.8755	GAPDH	L4/5	-0.286386
Clu1	0.253555	44.5999	Clu	L2/3	-0.672695			CLU1	3.61736	67.0066	CLU	L4/5	-0.465255
Hsp90ab11	1.50535	91.5048	Hsp90ab1	L2/3	-0.590753			HSP90AB11	5.14703	77.8862	HSP90AB1	L4/5	-0.220032
Ywhah1	0.851713	81.5114	Ywhah	L2/3	-0.30467			YWHAH1	2.57107	55.8785	YWHAH	L4/5	-0.300941
Nefm1	0.243238	33.9974	Nefm	L2/3	-0.210865			NEFM1	0.669896	26.5169	NEFM	L4/5	-0.359813
Actg11	0.634247	71.0899	Actg1	L2/3	-0.51498			ACTG11	1.91364	50.7636	ACTG1	L4/5	-0.21363
Nrgn1	2.4681	94.6329	Nrgn	L2/3	-0.0779638			NRGN1	8.49766	85.7786	NRGN	L4/5	-0.242512
Ppia1	0.731369	76.2101	Ppia	L2/3	-0.506719			PPIA1	2.70852	59.241	PPIA	L4/5	-0.168244
Ndufa41	0.477812	62.5782	Ndufa4	L2/3	-0.48333			NDUFA41	1.3707	36.7001	NDUFA4	L4/5	-0.200174
Vamp21	0.530813	67.5831	Vamp2	L2/3	-0.487718			VAMP21	0.229785	4.77842	VAMP2	L4/5	-0.3155
Pcsk1n1	0.851065	77.0826	Pcsk1n	L2/3	-0.523228			PCSK1N1	2.50235	57.8277	PCSK1N	L4/5	-0.288734
Cox4i11	0.710712	75.4692	Cox4i1	L2/3	-0.443942			COX4I11	1.15852	37.7666	COX4I1	L4/5	-0.312561
Calm21	2.86618	98.5347	Calm2	L2/3	-0.381355			CALM21	0.18115	6.38331	CALM2	L4/5	-0.331309
Hspa81	1.49526	90.0889	Hspa8	L2/3	-0.534634			HSPA81	0.527394	19.7401	HSPA8	L4/5	-0.275139
Tubb2a1	0.475813	59.3349	Tubb2a	L2/3	-0.576621			TUBB2A1	1.41977	37.72	TUBB2A	L4/5	-0.243134
Cfl11	0.390348	57.4745	Cfl1	L2/3	-0.517412			CFL11	2.23302	55.0476	CFL1	L4/5	-0.182631
Pebp11	0.523986	68.2088	Pebp1	L2/3	-0.44602			PEBP11	3.70044	66.0075	PEBP1	L4/5	-0.174095
Ubb1	0.884494	80.112	Ubb	L2/3	-0.551884			UBB1	1.30738	37.5026	UBB	L4/5	-0.264081
Ywhag1	1.27097	91.1096	Ywhag	L2/3	-0.466214			YWHAG1	3.72828	71.0059	YWHAG	L4/5	-0.237927
Sparcl11	0.93143	76.9509	Sparcl1	L2/3	-0.591131			SPARCL11	5.88724	77.0165	SPARCL1	L4/5	-0.25219
Stmn11	1.01972	83.2565	Stmn1	L2/3	-0.663081			STMN11	3.99157	63.802	STMN1	L4/5	0.0479183
Rpl131	0.514465	65.3112	Rpl13	L2/3	-0.489602			RPL131	1.39412	43.2879	RPL13	L4/5	-0.362003
Cck1	1.37287	85.7919	Cck	L2/3	-0.12545			CCK1	2.75614	49.5936	CCK	L4/5	-0.24517
Uqcrh1	0.337751	52.9964	Uqcrh	L2/3	-0.426969			UQCRH1	1.30525	39.9876	UQCRH	L4/5	-0.157498
Rplp11	0.542954	66.8094	Rplp1	L2/3	-0.477585			RPLP11	0.809405	30.7465	RPLP1	L4/5	-0.265326
Tmsb101	0.169326	31.6431	Tmsb10	L2/3	-1.02106			TMSB101	3.91635	63.0099	TMSB10	L4/5	-0.0532592
Uchl11	0.776527	80.079	Uchl1	L2/3	-0.675853			UCHL11	4.39805	73.3563	UCHL1	L4/5	-0.251053
Serinc11	1.07256	86.4998	Serinc1	L2/3	-0.666535			SERINC11	2.37821	59.5284	SERINC1	L4/5	-0.164895
Tuba1a1	0.68124	71.732	Tuba1a	L2/3	-0.593185			TUBA1A1	1.21403	35.8123	TUBA1A	L4/5	-0.274173
Ywhab1	0.61	71.8966	Ywhab	L2/3	-0.490947			YWHAB1	2.8045	62.4845	YWHAB	L4/5	-0.166131
Eef1a11	0.683596	74.5308	Eef1a1	L2/3	-0.517867			EEF1A11	0.948464	33.128	EEF1A1	L4/5	-0.425031
Psap1	1.1429	87.4712	Psap	L2/3	-0.821001			PSAP1	2.86877	63.9548	PSAP	L4/5	-0.393929
Ids1	0.267207	44.9951	Ids	L2/3	-0.548135			IDS1	6.19279	82.7268	IDS	L4/5	-0.229889
Eif4a21	0.568837	71.0899	Eif4a2	L2/3	-0.509298			EIF4A21	3.58821	66.6002	EIF4A2	L4/5	-0.133843
Pkm1	0.77255	78.8772	Pkm	L2/3	-0.514325			PKM1	3.194	65.8263	PKM	L4/5	-0.291656
Ndrg41	1.77974	95.5384	Ndrg4	L2/3	-0.238492			NDRG41	3.71014	71.7048	NDRG4	L4/5	-0.122549
Rgs41	0.349957	45.917	Rgs4	L2/3	0.246726			RGS41	1.66776	48.1233	RGS4	L4/5	-0.2494
Rtn41	2.11888	96.3945	Rtn4	L2/3	-0.72064			RTN41	5.21502	77.5989	RTN4	L4/5	-0.348257
Kcnip41	138.911	99.9835	Kcnip4	L2/3	1.15621			KCNIP41	92.5801	99.8758	KCNIP4	L4/5	0.155291
Csmd11	74.8933	100	Csmd1	L2/3	0.950852			CSMD11	38.1307	99.1536	CSMD1	L4/5	-0.328371
Schip11	18.7396	99.8683	Schip1	L2/3	0.601146			IQCJ-SCHIP11	21.0325	96.9662	IQCJ-SCHIP1	L4/5	0.777957
Pde4d1	14.6401	98.8146	Pde4d	L2/3	-0.625381			PDE4D1	25.2263	97.8334	PDE4D	L4/5	0.313902
Ralyl1	24.1013	99.8848	Ralyl	L2/3	1.53522			RALYL1	29.2992	98.5194	RALYL	L4/5	0.632353
Nrg31	66.1683	100	Nrg3	L2/3	0.367228			NRG31	35.2312	99.2027	NRG3	L4/5	0.304559
Asic21	22.9491	99.7695	Asic2	L2/3	-0.171752			ASIC21	5.5152	76.4858	ASIC2	L4/5	-0.571491
Khdrbs21	6.65701	98.1396	Khdrbs2	L2/3	1.21267			KHDRBS21	16.3508	95.0352	KHDRBS2	L4/5	0.68532
Agbl41	12.3142	99.539	Agbl4	L2/3	0.194795			AGBL41	14.5609	95.6332	AGBL4	L4/5	0.855131
Frmd4a1	11.2897	99.8024	Frmd4a	L2/3	-0.251353			FRMD4A1	16.8293	96.8109	FRMD4A	L4/5	0.186717
Rgs61	9.42119	93.9085	Rgs6	L2/3	0.746805			RGS61	6.24155	71.6479	RGS6	L4/5	0.462177
Syn31	2.43003	88.8377	Syn3	L2/3	0.712121			SYN31	2.91031	59.5853	SYN3	L4/5	-0.476451
Sntg11	12.7521	99.6707	Sntg1	L2/3	1.79965			SNTG11	21.7895	97.3701	SNTG1	L4/5	0.808651
Ptprd1	104.201	100	Ptprd	L2/3	0.773724			PTPRD1	54.0357	99.6143	PTPRD	L4/5	1.12675
Nkain21	37.7901	99.9341	Nkain2	L2/3	0.128072			NKAIN21	25.7346	97.7221	NKAIN2	L4/5	0.922413
Dscam1	5.58996	97.4317	Dscam	L2/3	-0.376245			DSCAM1	12.3011	93.8497	DSCAM	L4/5	0.215921
Dpp101	81.6922	100	Dpp10	L2/3	-0.0580295			DPP101	31.446	96.8627	DPP10	L4/5	0.27276
Xist1	13.0015	99.2756	Xist	L2/3	0.438016			XIST1	2.7962	19.678	XIST	L4/5	0.323735
Tenm21	44.9886	99.9012	Tenm2	L2/3	1.65756			TENM21	16.9634	92.6796	TENM2	L4/5	0.685986
Lingo21	38.6901	98.9957	Lingo2	L2/3	1.75713			LINGO21	10.4795	84.21	LINGO2	L4/5	0.364103
Nav31	29.6052	99.9341	Nav3	L2/3	0.0803526			NAV31	14.8837	89.0816	NAV3	L4/5	-0.0823042
Opcml1	45.9384	99.9835	Opcml	L2/3	0.663438			OPCML1	31.5017	98.817	OPCML	L4/5	0.751741
Cdh181	4.86618	92.1139	Cdh18	L2/3	-0.648147			CDH181	6.189	83.0167	CDH18	L4/5	-0.481309
Cntnap5a1	7.82999	84.9193	Cntnap5a	L2/3	1.66551			CNTNAP51	7.24746	81.6344	CNTNAP5	L4/5	0.0914347
Kcnh71	26.7791	99.9341	Kcnh7	L2/3	1.13967			KCNH71	9.09499	76.5945	KCNH7	L4/5	1.2922
Rbfox11	45.0901	99.9177	Rbfox1	L2/3	-1.11395			RBFOX11	46.0656	99.3192	RBFOX1	L4/5	-0.155455
Nrg11	44.0476	99.753	Nrg1	L2/3	0.556975			NRG11	14.0137	87.7666	NRG1	L4/5	0.515621
Ctnna21	20.9812	99.9341	Ctnna2	L2/3	-0.198043			CTNNA21	23.772	96.6996	CTNNA2	L4/5	0.827329
Cdh121	8.89388	91.2743	Cdh12	L2/3	1.28353			CDH121	4.87184	61.8115	CDH12	L4/5	-0.543666
Tmem132d1	6.21616	98.1231	Tmem132d	L2/3	-0.234411			TMEM132D1	3.66109	68.1068	TMEM132D	L4/5	-0.408012
Frmpd41	9.49905	99.0616	Frmpd4	L2/3	-0.558226			FRMPD41	11.6018	92.9954	FRMPD4	L4/5	0.469881
Dmd1	19.5817	99.8354	Dmd	L2/3	0.675065			DMD1	11.4326	91.4553	DMD	L4/5	0.0849611
Kcnb21	13.516	98.6335	Kcnb2	L2/3	1.58269			KCNB21	5.32749	78.6084	KCNB2	L4/5	0.728557
Phactr11	33.6806	99.9506	Phactr1	L2/3	-0.616816			PHACTR11	15.6308	95.1983	PHACTR1	L4/5	0.602834
Rgs71	11.6674	99.786	Rgs7	L2/3	1.43089			RGS71	12.9015	94.5615	RGS7	L4/5	0.479354
Rora1	12.7813	99.4567	Rora	L2/3	0.531046			RORA1	16.6373	94.5201	RORA	L4/5	1.27893
Tshz21	0.149209	8.16595	Tshz2	L2/3	-0.514998			TSHZ21	8.01747	67.294	TSHZ2	L4/5	0.304997
Nlgn11	51.9769	99.9835	Nlgn1	L2/3	1.50016			NLGN11	15.7389	94.4269	NLGN1	L4/5	0.255119
Hs3st41	2.37549	65.2782	Hs3st4	L2/3	-0.715997			HS3ST41	4.20667	63.7296	HS3ST4	L4/5	-0.345318
Cacna1c1	8.18693	99.4238	Cacna1c	L2/3	0.339872			CACNA1C1	7.28909	87.9866	CACNA1C	L4/5	0.34181
Dlgap21	18.8434	99.8848	Dlgap2	L2/3	1.1667			DLGAP21	7.19611	78.3392	DLGAP2	L4/5	0.404637
Chsy31	5.65396	95.7689	Chsy3	L2/3	-0.372504			CHSY31	7.0944	85.1859	CHSY3	L4/5	0.334431
Smyd31	3.66493	96.7896	Smyd3	L2/3	-1.1854			SMYD31	6.21717	84.4326	SMYD3	L4/5	-0.0785033
Prkg11	11.5358	89.9078	Prkg1	L2/3	1.60847			PRKG11	5.45668	59.0883	PRKG1	L4/5	0.780607
Pdzrn41	4.66937	87.7017	Pdzrn4	L2/3	0.0327765			PDZRN41	4.66508	57.4938	PDZRN4	L4/5	-0.237803
Msra1	3.95939	98.2055	Msra	L2/3	1.12377			MSRA1	6.28756	85.3489	MSRA	L4/5	0.25869
Dab11	18.8867	98.6994	Dab1	L2/3	1.4241			DAB11	2.57756	56.2746	DAB1	L4/5	-0.518679
Mtus21	2.52544	96.5262	Mtus2	L2/3	0.474302			MTUS21	6.01841	82.9908	MTUS2	L4/5	0.335549
Anks1b1	25.3979	99.9671	Anks1b	L2/3	0.562911			ANKS1B1	23.9776	98.1829	ANKS1B	L4/5	0.26834
Lrfn51	18.0057	99.6872	Lrfn5	L2/3	1.83141			LRFN51	10.1852	91.8358	LRFN5	L4/5	0.961136
Fth12	7.02458	35.0102	Fth1	C2	2.03682			FTH12	2.68829	17.668	FTH1	ES	-0.432847
Calm12	11.3853	51.0429	Calm1	C2	2.0386			CALM12	7.29802	40.7872	CALM1	ES	-0.410008
Hsp90aa12	4.50316	31.2065	Hsp90aa1	C2	2.00886			HSP90AA12	2.62236	19.0568	HSP90AA1	ES	-0.514637
Tmsb4x2	3.96408	27.6074	Tmsb4x	C2	2.03568			TMSB4X2	2.17356	15.3361	TMSB4X	ES	-0.500054
Nefl2	1.18041	9.24335	Nefl	C2	2.03256			NEFL2	1.22965	9.49127	NEFL	ES	-0.384541
Map1a2	2.05238	14.3967	Map1a	C2	2.0291			MAP1A2	1.98446	15.2172	MAP1A	ES	-0.236359
Actb2	4.97667	34.1922	Actb	C2	2.0348			ACTB2	4.83524	31.6673	ACTB	ES	-0.324878
Atp1b12	5.41956	37.7096	Atp1b1	C2	1.94447			ATP1B12	3.53199	22.2057	ATP1B1	ES	-0.466162
Tuba1b2	1.39156	11.2883	Tuba1b	C2	2.01818			TUBA1B2	3.36148	22.3765	TUBA1B	ES	-0.517203
Ckb2	4.13426	29.0389	Ckb	C2	1.98962			CKB2	4.87541	30.2636	CKB	ES	-0.195208
Camk2n12	4.95919	29.1616	Camk2n1	C2	1.86564			CAMK2N12	5.07489	32.2169	CAMK2N1	ES	0.244244
Calm32	1.60247	13.4151	Calm3	C2	2.03004			CALM32	2.77687	20.0668	CALM3	ES	-0.443468
Gapdh2	2.17863	18.4458	Gapdh	C2	2.02786			GAPDH2	5.00982	28.3624	GAPDH	ES	-0.186142
Clu2	1.37876	10.7566	Clu	C2	1.60936			CLU2	5.35721	31.7118	CLU	ES	-0.170304
Hsp90ab12	5.15978	36.6462	Hsp90ab1	C2	1.98639			HSP90AB12	5.15892	32.5733	HSP90AB1	ES	-0.217386
Ywhah2	1.85156	16.1963	Ywhah	C2	2.0083			YWHAH2	1.98165	14.3854	YWHAH	ES	-0.432329
Nefm2	0.495062	4.62168	Nefm	C2	1.99158			NEFM2	0.656403	5.03528	NEFM	ES	-0.364435
Actg12	2.29943	19.182	Actg1	C2	2.03684			ACTG12	1.46272	11.5188	ACTG1	ES	-0.414769
Nrgn2	4.43744	30.3476	Nrgn	C2	1.9625			NRGN2	9.37348	46.0899	NRGN	ES	-0.145701
Ppia2	2.50971	19.6728	Ppia	C2	2.03478			PPIA2	1.87367	13.4348	PPIA	ES	-0.478555
Ndufa42	1.92708	15.0102	Ndufa4	C2	2.0271			NDUFA42	0.839003	6.32752	NDUFA4	ES	-0.496079
Vamp22	1.64586	14.0286	Vamp2	C2	2.02748			VAMP22	0.130199	0.824359	VAMP2	ES	-0.401889
Pcsk1n2	2.45951	19.0184	Pcsk1n	C2	2.0375			PCSK1N2	2.31722	17.5343	PCSK1N	ES	-0.350556
Cox4i12	3.03938	21.7996	Cox4i1	C2	2.03764			COX4I12	0.948173	7.59747	COX4I1	ES	-0.484917
Calm22	6.27363	41.3497	Calm2	C2	2.03777			CALM22	0.103681	0.831786	CALM2	ES	-0.417672
Hspa82	4.70039	33.4969	Hspa8	C2	2.01657			HSPA82	0.2909	2.65132	HSPA8	ES	-0.533797
Tubb2a2	1.08459	9.61145	Tubb2a	C2	1.84389			TUBB2A2	0.59587	4.06238	TUBB2A	ES	-0.562653
Cfl12	1.43975	12.4335	Cfl1	C2	2.03092			CFL12	1.61063	12.759	CFL1	ES	-0.425811
Pebp12	1.3521	12.0245	Pebp1	C2	2.03952			PEBP12	2.34649	17.1779	PEBP1	ES	-0.491562
Ubb2	3.05705	23.7219	Ubb	C2	2.02482			UBB2	1.11757	9.09023	UBB	ES	-0.397531
Ywhag2	2.21814	18.2822	Ywhag	C2	1.93975			YWHAG2	2.81265	20.6833	YWHAG	ES	-0.421847
Sparcl12	2.46663	18.6094	Sparcl1	C2	1.27278			SPARCL12	3.96283	26.3721	SPARCL1	ES	-0.606052
Stmn12	2.5549	20.1227	Stmn1	C2	1.87181			STMN12	1.55023	11.14	STMN1	ES	-0.634525
Rpl132	2.69252	19.5501	Rpl13	C2	2.0385			RPL132	1.29821	10.4419	RPL13	ES	-0.451812
Cck2	2.50726	19.3456	Cck	C2	1.26562			CCK2	2.08118	14.4226	CCK	ES	-0.432115
Uqcrh2	1.36996	11.0838	Uqcrh	C2	2.03322			UQCRH2	0.659722	5.32492	UQCRH	ES	-0.55728
Rplp12	3.23223	22.0859	Rplp1	C2	2.03853			RPLP12	0.676844	5.38433	RPLP1	ES	-0.465183
Tmsb102	0.775803	7.19836	Tmsb10	C2	1.6352			TMSB102	2.03633	14.9573	TMSB10	ES	-0.502873
Uchl12	2.10459	17.7914	Uchl1	C2	1.91978			UCHL12	3.09804	22.0795	UCHL1	ES	-0.570454
Serinc12	2.68682	20.7362	Serinc1	C2	1.98001			SERINC12	1.44738	11.5856	SERINC1	ES	-0.544589
Tuba1a2	2.32139	18.364	Tuba1a	C2	2.00256			TUBA1A2	0.801424	6.06758	TUBA1A	ES	-0.583517
Ywhab2	1.62729	13.7014	Ywhab	C2	2.02031			YWHAB2	1.96366	14.8905	YWHAB	ES	-0.461124
Eef1a12	3.10874	22.8221	Eef1a1	C2	2.03678			EEF1A12	0.680816	5.57	EEF1A1	ES	-0.732236
Psap2	2.74213	21.4315	Psap	C2	1.9374			PSAP2	3.13345	22.1612	PSAP	ES	-0.313531
Ids2	1.09432	8.71166	Ids	C2	2.02138			IDS2	5.04184	32.0015	IDS	ES	-0.452154
Eif4a22	1.49675	13.5378	Eif4a2	C2	2.03262			EIF4A22	1.96671	14.4152	EIF4A2	ES	-0.617999
Pkm2	1.86001	15.5419	Pkm	C2	2.03388			PKM2	3.29424	22.2577	PKM	ES	-0.26179
Ndrg42	3.2158	25.3579	Ndrg4	C2	1.98105			NDRG42	2.63273	18.8711	NDRG4	ES	-0.458025
Rgs42	0.673132	5.93047	Rgs4	C2	1.78148			RGS42	1.16209	9.29818	RGS4	ES	-0.435502
Rtn42	4.35422	32.3517	Rtn4	C2	1.91779			RTN42	4.27948	29.1719	RTN4	ES	-0.531312
Kcnip42	74.0426	99.1411	Kcnip4	C2	-0.560903			KCNIP42	103.336	95.7074	KCNIP4	ES	0.322598
Csmd12	45.7596	94.1922	Csmd1	C2	-1.38801			CSMD12	53.375	90.4939	CSMD1	ES	0.523654
Schip12	7.71353	42.3313	Schip1	C2	-0.752383			IQCJ-SCHIP12	21.9672	71.9718	IQCJ-SCHIP1	ES	0.883596
Pde4d2	13.8456	61.5542	Pde4d	C2	-0.73016			PDE4D2	23.6463	75.2692	PDE4D	ES	0.134818
Ralyl2	13.4957	62.4949	Ralyl	C2	-0.463312			RALYL2	21.8028	72.2243	RALYL	ES	-0.0633892
Nrg32	52.387	96.6053	Nrg3	C2	-0.911874			NRG32	34.2487	84.1367	NRG3	ES	0.224509
Asic22	12.8732	54.1513	Asic2	C2	-1.40783			ASIC22	10.7399	50.3973	ASIC2	ES	-0.120471
Khdrbs22	4.10089	26.2577	Khdrbs2	C2	-0.570237			KHDRBS22	12.738	57.0813	KHDRBS2	ES	-0.0137785
Agbl42	9.06103	45.8896	Agbl4	C2	-0.84453			AGBL42	13.9433	61.1437	AGBL4	ES	0.711994
Frmd4a2	7.58377	40.2045	Frmd4a	C2	-1.65831			FRMD4A2	18.028	69.2833	FRMD4A	ES	0.395258
Rgs62	4.30476	27.0348	Rgs6	C2	-0.702236			RGS62	7.71371	43.7282	RGS6	ES	0.926308
Syn32	1.06841	8.30266	Syn3	C2	-1.14101			SYN32	10.0917	49.8032	SYN3	ES	1.30148
Sntg12	7.04213	39.3456	Sntg1	C2	-0.967351			SNTG12	14.7291	57.668	SNTG1	ES	-0.0355101
Ptprd2	71.4894	98.4867	Ptprd	C2	-0.311114			PTPRD2	35.0824	81.7898	PTPRD	ES	0.0259018
Nkain22	31.0377	88.7117	Nkain2	C2	-0.610273			NKAIN22	12.9418	57.3115	NKAIN2	ES	-0.453677
Dscam2	4.60206	29.5706	Dscam	C2	-0.887792			DSCAM2	10.8827	53.8582	DSCAM	ES	-0.0990817
Dpp102	74.402	98.9775	Dpp10	C2	-0.212804			DPP102	15.7358	61.114	DPP10	ES	-0.69208
Xist2	5.01032	26.4213	Xist	C2	-1.92049			XIST2	1.57303	6.50576	XIST	ES	-0.819628
Tenm22	23.0923	77.8323	Tenm2	C2	-0.859988			TENM22	21.9276	70.9915	TENM2	ES	1.37038
Lingo22	17.2121	69.2025	Lingo2	C2	-0.274347			LINGO22	11.4219	52.5288	LINGO2	ES	0.559629
Nav32	21.8564	78.8548	Nav3	C2	-0.891889			NAV32	11.2057	48.8897	NAV3	ES	-0.623855
Opcml2	30.0931	85.8078	Opcml	C2	-1.3603			OPCML2	28.7484	79.9926	OPCML	ES	0.466015
Cdh182	9.6441	49.9796	Cdh18	C2	-0.159325			CDH182	10.6717	53.0115	CDH18	ES	0.409855
Cntnap5a2	3.56008	23.8446	Cntnap5a	C2	-0.0557166			CNTNAP52	9.80414	47.8426	CNTNAP5	ES	0.780287
Kcnh72	16.879	69.6115	Kcnh7	C2	-0.981889			KCNH72	5.63159	32.3654	KCNH7	ES	-0.0345252
Rbfox12	45.2495	94.0695	Rbfox1	C2	-1.10313			RBFOX12	56.7008	92.4174	RBFOX1	ES	0.517332
Nrg12	29.9117	86.5849	Nrg1	C2	-1.73673			NRG12	5.60028	25.2358	NRG1	ES	-0.552166
Ctnna22	15.5296	63.8446	Ctnna2	C2	-0.698594			CTNNA22	14.2541	59.0717	CTNNA2	ES	-0.0234564
Cdh122	4.87385	30.1022	Cdh12	C2	-0.128261			CDH122	9.58377	48.3401	CDH12	ES	0.36887
Tmem132d2	3.5045	21.2679	Tmem132d	C2	-0.719664			TMEM132D2	7.10082	41.2997	TMEM132D	ES	0.308729
Frmpd42	12.6152	62.454	Frmpd4	C2	-0.277879			FRMPD42	10.0313	51.6376	FRMPD4	ES	0.112273
Dmd2	14.9964	67.8528	Dmd	C2	-0.718832			DMD2	10.5077	52.2911	DMD	ES	-0.105318
Kcnb22	5.32394	31.0429	Kcnb2	C2	-0.780872			KCNB22	3.35309	23.186	KCNB2	ES	-0.0508115
Phactr12	26.0806	81.5133	Phactr1	C2	-1.38216			PHACTR12	14.6036	62.8815	PHACTR1	ES	0.368344
Rgs72	5.86798	36.1554	Rgs7	C2	-0.162097			RGS72	12.8524	59.4207	RGS7	ES	0.470216
Rora2	7.92699	41.1043	Rora	C2	-0.677747			RORA2	8.9937	44.9759	RORA	ES	-0.00718363
Tshz22	0.582908	4.37628	Tshz2	C2	-0.361932			TSHZ22	2.31464	9.15707	TSHZ2	ES	-0.347664
Nlgn12	31.3188	87.8119	Nlgn1	C2	-0.128177			NLGN12	11.4611	54.1478	NLGN1	ES	-0.232114
Hs3st42	5.96703	34.3967	Hs3st4	C2	-0.350445			HS3ST42	1.91636	12.4397	HS3ST4	ES	-0.662898
Cacna1c2	4.49885	25.2352	Cacna1c	C2	-0.995825			CACNA1C2	8.47442	46.8919	CACNA1C	ES	0.811853
Dlgap22	10.9129	50.5112	Dlgap2	C2	-1.80811			DLGAP22	6.88042	38.8043	DLGAP2	ES	0.252962
Chsy32	6.3536	37.3006	Chsy3	C2	-0.196117			CHSY32	5.37472	33.5091	CHSY3	ES	-0.271663
Smyd32	4.18086	27.1575	Smyd3	C2	-0.80557			SMYD32	8.13262	46.2384	SMYD3	ES	0.711775
Prkg12	6.27837	36.728	Prkg1	C2	-1.40606			PRKG12	3.7184	23.8322	PRKG1	ES	0.157509
Pdzrn42	3.33442	21.0634	Pdzrn4	C2	-0.434131			PDZRN42	2.09278	12.5436	PDZRN4	ES	-0.801363
Msra2	2.30141	17.137	Msra	C2	-1.03576			MSRA2	7.24153	42.8518	MSRA	ES	0.729571
Dab12	9.20339	45.4397	Dab1	C2	-0.277286			DAB12	7.01646	40.5124	DAB1	ES	0.272817
Mtus22	1.54364	11.9836	Mtus2	C2	-1.90195			MTUS22	7.10758	42.1612	MTUS2	ES	0.897548
Anks1b2	18.4964	70.7566	Anks1b	C2	-0.940024			ANKS1B2	24.3977	76.3089	ANKS1B	ES	0.325144
Lrfn52	10.126	53.456	Lrfn5	C2	-0.304707			LRFN52	10.1937	51.7564	LRFN5	ES	0.963591
Fth13	1.45735	88.7786	Fth1	L4/5	-0.306186			FTH13	3.87749	65.9641	FTH1	L4/6	-0.207385
Calm13	3.34367	98.8917	Calm1	L4/5	-0.40244			CALM13	7.6687	85.0346	CALM1	L4/6	-0.382278
Hsp90aa13	1.4931	90.9952	Hsp90aa1	L4/5	-0.432176			HSP90AA13	3.94787	71.7521	HSP90AA1	L4/6	-0.330967
Tmsb4x3	1.1178	86.2157	Tmsb4x	L4/5	-0.295845			TMSB4X3	2.84905	62.2837	TMSB4X	L4/6	-0.357262
Nefl3	0.286934	45.0473	Nefl	L4/5	-0.476307			NEFL3	1.51491	49.5046	NEFL	L4/6	-0.312837
Map1a3	0.500921	65.112	Map1a	L4/5	-0.41449			MAP1A3	1.58973	55.2611	MAP1A	L4/6	-0.368593
Actb3	1.67068	93.4888	Actb	L4/5	-0.38898			ACTB3	4.7379	77.7682	ACTB	L4/6	-0.341914
Atp1b13	2.46257	97.8989	Atp1b1	L4/5	-0.538122			ATP1B13	4.11141	73.9541	ATP1B1	L4/6	-0.390477
Tuba1b3	0.354975	52.5052	Tuba1b	L4/5	-0.422072			TUBA1B3	5.28338	76.5571	TUBA1B	L4/6	-0.268704
Ckb3	1.22343	88.2937	Ckb	L4/5	-0.46038			CKB3	4.45108	76.8953	CKB	L4/6	-0.284398
Camk2n13	1.35072	87.5548	Camk2n1	L4/5	-0.410736			CAMK2N13	2.98822	71.3668	CAMK2N1	L4/6	-0.357887
Calm33	0.507839	66.3126	Calm3	L4/5	-0.480371			CALM33	3.37707	69.558	CALM3	L4/6	-0.333794
Gapdh3	0.743253	75.6869	Gapdh	L4/5	-0.484681			GAPDH3	4.17212	71.5241	GAPDH	L4/6	-0.333784
Clu3	0.251905	42.8769	Clu	L4/5	-0.676041			CLU3	5.51312	79.2859	CLU	L4/6	-0.143873
Hsp90ab13	1.70384	93.8351	Hsp90ab1	L4/5	-0.450773			HSP90AB13	4.42552	78.8298	HSP90AB1	L4/6	-0.380606
Ywhah3	0.806684	79.4043	Ywhah	L4/5	-0.408837			YWHAH3	2.51163	59.5313	YWHAH	L4/6	-0.314191
Nefm3	0.200784	30.0162	Nefm	L4/5	-0.58216			NEFM3	0.834943	35.4042	NEFM	L4/6	-0.303279
Actg13	0.689676	73.7243	Actg1	L4/5	-0.430037			ACTG13	1.66334	52.5008	ACTG1	L4/6	-0.325278
Nrgn3	2.18671	95.0127	Nrgn	L4/5	-0.36952			NRGN3	7.62926	86.9928	NRGN	L4/6	-0.338502
Ppia3	0.819941	79.2888	Ppia	L4/5	-0.380137			PPIA3	2.28724	59.893	PPIA	L4/6	-0.324835
Ndufa43	0.51507	63.9113	Ndufa4	L4/5	-0.418792			NDUFA43	1.07178	37.4961	NDUFA4	L4/6	-0.366533
Vamp23	0.592267	71.4846	Vamp2	L4/5	-0.349096			VAMP23	0.24078	5.88235	VAMP2	L4/6	-0.305962
Pcsk1n3	0.943353	81.7825	Pcsk1n	L4/5	-0.376301			PCSK1N3	2.6011	62.3231	PCSK1N	L4/6	-0.255757
Cox4i13	0.758462	76.749	Cox4i1	L4/5	-0.393057			COX4I13	1.09384	42.9538	COX4I1	L4/6	-0.365564
Calm23	2.72332	98.2914	Calm2	L4/5	-0.482779			CALM23	0.191638	8.22586	CALM2	L4/6	-0.319617
Hspa83	1.58017	90.949	Hspa8	L4/5	-0.467051			HSPA83	0.525712	23.2542	HSPA8	L4/6	-0.276978
Tubb2a3	0.526496	61.8564	Tubb2a	L4/5	-0.3751			TUBB2A3	1.27875	39.9654	TUBB2A	L4/6	-0.297825
Cfl13	0.446436	60.5634	Cfl1	L4/5	-0.381211			CFL13	1.88606	57.1485	CFL1	L4/6	-0.318194
Pebp13	0.537849	67.9289	Pebp1	L4/5	-0.404412			PEBP13	2.90791	65.2249	PEBP1	L4/6	-0.359923
Ubb3	0.930153	80.5588	Ubb	L4/5	-0.497733			UBB3	1.24239	42.1909	UBB	L4/6	-0.309773
Ywhag3	1.36945	92.242	Ywhag	L4/5	-0.21608			YWHAG3	3.31432	72.7273	YWHAG	L4/6	-0.321078
Sparcl13	0.716726	69.1526	Sparcl1	L4/5	-0.851808			SPARCL13	5.62445	81.2992	SPARCL1	L4/6	-0.300511
Stmn13	1.21112	87.1623	Stmn1	L4/5	-0.347043			STMN13	2.4586	58.9887	STMN1	L4/6	-0.380601
Rpl133	0.583467	68.6216	Rpl13	L4/5	-0.409511			RPL133	1.31458	49.1743	RPL13	L4/6	-0.436484
Cck3	1.8082	88.2475	Cck	L4/5	0.40838			CCK3	4.10991	63.8094	CCK	L4/6	0.129782
Uqcrh3	0.350732	52.9901	Uqcrh	L4/5	-0.39603			UQCRH3	1.00811	40.1463	UQCRH	L4/6	-0.341519
Rplp13	0.604369	67.8827	Rplp1	L4/5	-0.420124			RPLP13	0.709818	34.1774	RPLP1	L4/6	-0.415468
Tmsb103	0.241396	38.1436	Tmsb10	L4/5	-0.705407			TMSB103	3.19055	63.8644	TMSB10	L4/6	-0.226837
Uchl13	0.8683	81.2053	Uchl1	L4/5	-0.496489			UCHL13	4.42204	77.5008	UCHL1	L4/6	-0.245157
Serinc13	1.20862	88.8017	Serinc1	L4/5	-0.443463			SERINC13	1.98692	60.8918	SERINC1	L4/6	-0.324505
Tuba1a3	0.799837	74.948	Tuba1a	L4/5	-0.40549			TUBA1A3	1.28112	43.6615	TUBA1A	L4/6	-0.223877
Ywhab3	0.665021	74.1861	Ywhab	L4/5	-0.355125			YWHAB3	2.36573	64.2026	YWHAB	L4/6	-0.320064
Eef1a13	0.786416	78.9194	Eef1a1	L4/5	-0.409557			EEF1A13	1.00698	40.5316	EEF1A1	L4/6	-0.35786
Psap3	1.33078	90.9259	Psap	L4/5	-0.496952			PSAP3	2.99184	69.8333	PSAP	L4/6	-0.356545
Ids3	0.298438	47.6564	Ids	L4/5	-0.451113			IDS3	5.57798	83.737	IDS	L4/6	-0.348618
Eif4a23	0.588883	72.085	Eif4a2	L4/5	-0.454383			EIF4A23	2.70446	65.0755	EIF4A2	L4/6	-0.397717
Pkm3	0.842028	81.2745	Pkm	L4/5	-0.35152			PKM3	2.86864	68.0717	PKM	L4/6	-0.388595
Ndrg43	1.54005	93.6042	Ndrg4	L4/5	-0.608948			NDRG43	2.75452	69.0469	NDRG4	L4/6	-0.420103
Rgs43	0.192178	29.6236	Rgs4	L4/5	-0.502568			RGS43	1.83807	56.1733	RGS4	L4/6	-0.186718
Rtn43	2.65752	97.4602	Rtn4	L4/5	-0.0848645			RTN43	5.6782	83.4618	RTN4	L4/6	-0.257628
Kcnip43	119.784	99.9769	Kcnip4	L4/5	0.649908			KCNIP43	95.3217	99.4338	KCNIP4	L4/6	0.197936
Csmd13	66.8739	99.9538	Csmd1	L4/5	0.307055			CSMD13	48.4139	99.2057	CSMD1	L4/6	0.246371
Schip13	18.7359	99.3766	Schip1	L4/5	0.600693			IQCJ-SCHIP13	13.2726	91.7663	IQCJ-SCHIP1	L4/6	-0.0990617
Pde4d3	21.1801	99.6075	Pde4d	L4/5	0.237063			PDE4D3	30.9735	98.2306	PDE4D	L4/6	0.965338
Ralyl3	16.6691	99.5382	Ralyl	L4/5	0.13469			RALYL3	30.2874	97.6093	RALYL	L4/6	0.724071
Nrg33	62.2285	99.9538	Nrg3	L4/5	0.00155254			NRG33	35.6883	98.9619	NRG3	L4/6	0.341807
Asic23	24.9207	99.746	Asic2	L4/5	0.0701114			ASIC23	4.52247	78.5939	ASIC2	L4/6	-0.657188
Khdrbs23	4.85261	97.16	Khdrbs2	L4/5	-0.0459107			KHDRBS23	14.1727	95.022	KHDRBS2	L4/6	0.26385
Agbl43	14.4499	99.6306	Agbl4	L4/5	0.877129			AGBL43	11.1316	94.1648	AGBL4	L4/6	0.060324
Frmd4a3	12.0406	99.4689	Frmd4a	L4/5	0.0337106			FRMD4A3	17.4403	97.0195	FRMD4A	L4/6	0.293027
Rgs63	9.94355	98.1067	Rgs6	L4/5	0.894744			RGS63	7.14923	87.0871	RGS6	L4/6	0.748344
Syn33	2.87753	89.5636	Syn3	L4/5	1.32115			SYN33	8.78926	87.6455	SYN3	L4/6	0.979033
Sntg13	9.76001	99.1457	Sntg1	L4/5	0.349722			SNTG13	14.6383	93.8424	SNTG1	L4/6	-0.0463584
Ptprd3	94.6817	100	Ptprd	L4/5	0.45803			PTPRD3	43.4017	99.2293	PTPRD	L4/6	0.509102
Nkain23	42.6889	99.9769	Nkain2	L4/5	0.66374			NKAIN23	20.1823	96.7128	NKAIN2	L4/6	0.325168
Dscam3	7.32656	99.2611	Dscam	L4/5	0.522998			DSCAM3	12.9011	94.3929	DSCAM	L4/6	0.349171
Dpp103	109.355	99.9769	Dpp10	L4/5	0.529264			DPP103	33.4168	97.9947	DPP10	L4/6	0.393796
Xist3	12.3742	99.0533	Xist	L4/5	0.252867			XIST3	3.04594	20.4939	XIST	L4/6	0.557187
Tenm23	29.8378	99.3766	Tenm2	L4/5	-0.0844236			TENM23	13.7805	94.3064	TENM2	L4/6	0.247182
Lingo23	18.7058	96.0748	Lingo2	L4/5	-0.133069			LINGO23	8.51416	87.4489	LINGO2	L4/6	-0.0436716
Nav33	30.0354	99.9538	Nav3	L4/5	0.134329			NAV33	19.4726	93.1425	NAV3	L4/6	0.593389
Opcml3	49.3447	99.9769	Opcml	L4/5	1.09848			OPCML3	31.5587	98.7732	OPCML	L4/6	0.757648
Cdh183	10.5085	97.3678	Cdh18	L4/5	-0.0708923			CDH183	6.98406	87.3781	CDH18	L4/6	-0.323251
Cntnap5a3	4.02126	73.7936	Cntnap5a	L4/5	0.130186			CNTNAP53	2.63834	57.463	CNTNAP5	L4/6	-1.15041
Kcnh73	19.2195	99.7691	Kcnh7	L4/5	-0.480334			KCNH73	7.33326	82.9899	KCNH7	L4/6	0.617331
Rbfox13	64.502	99.9538	Rbfox1	L4/5	0.203525			RBFOX13	55.4601	99.6147	RBFOX1	L4/6	0.438846
Nrg13	43.1184	99.746	Nrg1	L4/5	0.406209			NRG13	13.8166	88.1724	NRG1	L4/6	0.490595
Ctnna23	20.6491	99.8384	Ctnna2	L4/5	-0.22854			CTNNA23	37.6168	98.6159	CTNNA2	L4/6	2.06489
Cdh123	7.90061	96.7213	Cdh12	L4/5	0.934703			CDH123	12.6719	90.6417	CDH12	L4/6	0.966936
Tmem132d3	6.93583	98.6377	Tmem132d	L4/5	-0.105626			TMEM132D3	7.5298	87.441	TMEM132D	L4/6	0.398116
Frmpd43	13.2648	99.3997	Frmpd4	L4/5	-0.21944			FRMPD43	9.69104	92.537	FRMPD4	L4/6	0.0347838
Dmd3	19.998	99.6998	Dmd	L4/5	0.801594			DMD3	17.0759	95.8399	DMD	L4/6	1.24593
Kcnb23	10.2832	98.0143	Kcnb2	L4/5	0.64996			KCNB23	3.33627	71.7207	KCNB2	L4/6	-0.0574509
Phactr13	38.6037	99.9076	Phactr1	L4/5	-0.12104			PHACTR13	13.5533	95.3838	PHACTR1	L4/6	0.128582
Rgs73	6.80623	98.9148	Rgs7	L4/5	0.0956234			RGS73	10.2136	93.1425	RGS7	L4/6	-0.0202114
Rora3	10.0431	98.2221	Rora	L4/5	-0.150815			RORA3	6.11678	81.8654	RORA	L4/6	-0.491254
Tshz23	0.678332	9.18956	Tshz2	L4/5	-0.328254			TSHZ23	2.40289	39.47	TSHZ2	L4/6	-0.337564
Nlgn13	33.2034	99.9538	Nlgn1	L4/5	0.0203758			NLGN13	11.8444	92.71	NLGN1	L4/6	-0.188456
Hs3st43	3.7778	65.2274	Hs3st4	L4/5	-0.573268			HS3ST43	1.9885	47.397	HS3ST4	L4/6	-0.652896
Cacna1c3	6.0832	98.7994	Cacna1c	L4/5	-0.422028			CACNA1C3	6.95992	89.871	CACNA1C	L4/6	0.211277
Dlgap23	17.2987	99.6537	Dlgap2	L4/5	0.58725			DLGAP23	7.29156	83.8235	DLGAP2	L4/6	0.450493
Chsy33	6.77924	95.6592	Chsy3	L4/5	-0.088809			CHSY33	6.60076	87.9129	CHSY3	L4/6	0.16045
Smyd33	6.02313	98.7994	Smyd3	L4/5	0.550703			SMYD33	7.26261	89.5722	SMYD3	L4/6	0.352824
Prkg13	8.29587	96.1672	Prkg1	L4/5	-0.249243			PRKG13	2.1241	46.4218	PRKG1	L4/6	-0.413983
Pdzrn43	2.73742	68.8294	Pdzrn4	L4/5	-0.642939			PDZRN43	9.71036	84.3032	PDZRN4	L4/6	0.867557
Msra3	4.05689	97.4371	Msra	L4/5	1.25077			MSRA3	7.00754	89.5879	MSRA	L4/6	0.614072
Dab13	8.66453	97.4371	Dab1	L4/5	-0.371965			DAB13	3.59495	69.4086	DAB1	L4/6	-0.337268
Mtus23	2.55483	96.4904	Mtus2	L4/5	0.545435			MTUS23	5.30695	85.3413	MTUS2	L4/6	-0.0315597
Anks1b3	23.0591	99.9076	Anks1b	L4/5	0.0535969			ANKS1B3	25.6849	98.0418	ANKS1B	L4/6	0.499183
Lrfn53	12.157	99.2611	Lrfn5	L4/5	0.245902			LRFN53	9.17055	91.4753	LRFN5	L4/6	0.669571
Fth14	1.1717	89.7651	Fth1	L5/6	-0.426403			FTH14	17.9555	61.9389	FTH1	LS	2.4617
Calm14	3.00625	98.6577	Calm1	L5/6	-0.504865			CALM14	45.7384	89.2344	CALM1	LS	2.46566
Hsp90aa14	1.3149	93.2886	Hsp90aa1	L5/6	-0.576695			HSP90AA14	24.1438	71.5197	HSP90AA1	LS	2.46748
Tmsb4x4	0.878959	87.7517	Tmsb4x	L5/6	-0.49149			TMSB4X4	16.1986	58.9998	TMSB4X	LS	2.46469
Nefl4	0.281417	51.8456	Nefl	L5/6	-0.4918			NEFL4	12.5843	53.6341	NEFL	LS	2.46965
Map1a4	0.440723	69.7987	Map1a	L5/6	-0.509304			MAP1A4	10.0473	47.038	MAP1A	LS	2.46469
Actb4	1.73893	96.8121	Actb	L5/6	-0.33894			ACTB4	20.7686	71.0868	ACTB	LS	2.46388
Atp1b14	2.46646	98.3221	Atp1b1	L5/6	-0.534857			ATP1B14	25.8757	72.545	ATP1B1	LS	2.45239
Tuba1b4	0.275535	51.6779	Tuba1b	L5/6	-0.609084			TUBA1B4	26.3687	75.3816	TUBA1B	LS	2.45758
Ckb4	1.75377	97.8188	Ckb	L5/6	-0.0139986			CKB4	17.4883	63.2149	CKB	LS	2.45592
Camk2n14	1.12	88.7584	Camk2n1	L5/6	-0.556283			CAMK2N14	12.2112	53.5202	CAMK2N1	LS	2.3035
Calm34	0.482655	72.1477	Calm3	L5/6	-0.538126			CALM34	18.7185	68.8198	CALM3	LS	2.46952
Gapdh4	0.783926	85.0671	Gapdh	L5/6	-0.413485			GAPDH4	20.0445	66.6211	GAPDH	LS	2.46366
Clu4	1.02558	74.1611	Clu	L5/6	0.893075			CLU4	20.6856	66.8375	CLU	LS	2.42827
Hsp90ab14	1.66919	96.6443	Hsp90ab1	L5/6	-0.475212			HSP90AB14	17.1783	68.0565	HSP90AB1	LS	2.45756
Ywhah4	0.698295	81.8792	Ywhah	L5/6	-0.659575			YWHAH4	14.9676	59.0339	YWHAH	LS	2.4624
Nefm4	0.183102	37.2483	Nefm	L5/6	-0.736808			NEFM4	8.93419	40.8521	NEFM	LS	2.47098
Actg14	0.700144	81.5436	Actg1	L5/6	-0.413995			ACTG14	7.9037	44.9533	ACTG1	LS	2.45833
Nrgn4	1.89851	95.6376	Nrgn	L5/6	-0.668132			NRGN4	32.8538	79.0271	NRGN	LS	2.44976
Ppia4	0.752037	85.906	Ppia	L5/6	-0.477182			PPIA4	9.78656	50.4215	PPIA	LS	2.46263
Ndufa44	0.525551	73.3221	Ndufa4	L5/6	-0.400638			NDUFA44	6.16071	33.8232	NDUFA4	LS	2.46559
Vamp24	0.494736	75.5034	Vamp2	L5/6	-0.569096			VAMP24	3.4381	12.3491	VAMP2	LS	2.46763
Pcsk1n4	0.932742	88.5906	Pcsk1n	L5/6	-0.393194			PCSK1N4	10.7283	51.4924	PCSK1N	LS	2.4583
Cox4i14	0.802138	84.0604	Cox4i1	L5/6	-0.346512			COX4I14	4.55105	30.5195	COX4I1	LS	2.46719
Calm24	2.73843	98.9933	Calm2	L5/6	-0.47205			CALM24	2.69133	13.1009	CALM2	LS	2.46706
Hspa84	1.49301	93.7919	Hspa8	L5/6	-0.536427			HSPA84	3.02889	20.5742	HSPA8	LS	2.46079
Tubb2a4	0.442084	64.2617	Tubb2a	L5/6	-0.710729			TUBB2A4	8.39684	40.9319	TUBB2A	LS	2.46265
Cfl14	0.395124	65.9396	Cfl1	L5/6	-0.505813			CFL14	9.0153	48.5532	CFL1	LS	2.46735
Pebp14	0.518551	75.6711	Pebp1	L5/6	-0.462333			PEBP14	14.9536	62.2465	PEBP1	LS	2.4645
Ubb4	0.969219	88.255	Ubb	L5/6	-0.451399			UBB4	5.19126	31.6131	UBB	LS	2.46667
Ywhag4	1.08141	91.443	Ywhag	L5/6	-0.94775			YWHAG4	17.2094	66.9173	YWHAG	LS	2.46999
Sparcl14	2.34469	89.9329	Sparcl1	L5/6	1.12474			SPARCL14	20.5116	67.0198	SPARCL1	LS	2.43695
Stmn14	0.855394	81.7114	Stmn1	L5/6	-0.934418			STMN14	12.5035	53.5543	STMN1	LS	2.42731
Rpl134	0.562678	75.6711	Rpl13	L5/6	-0.433641			RPL134	4.38677	29.5284	RPL13	LS	2.44044
Cck4	0.856862	70.8054	Cck	L5/6	-0.758221			CCK4	11.9008	46.7532	CCK	LS	2.28762
Uqcrh4	0.368049	62.2483	Uqcrh	L5/6	-0.354757			UQCRH4	5.52938	33.527	UQCRH	LS	2.45857
Rplp14	0.586614	76.6779	Rplp1	L5/6	-0.436737			RPLP14	2.58966	20.4033	RPLP1	LS	2.41869
Tmsb104	0.27178	47.9866	Tmsb10	L5/6	-0.572331			TMSB104	14.3056	54.7277	TMSB10	LS	2.43137
Uchl14	0.735181	85.0671	Uchl1	L5/6	-0.756662			UCHL14	15.4376	63.0668	UCHL1	LS	2.46128
Serinc14	1.10186	93.6242	Serinc1	L5/6	-0.618493			SERINC14	8.81206	48.6557	SERINC1	LS	2.45955
Tuba1a4	0.66294	81.3758	Tuba1a	L5/6	-0.622147			TUBA1A4	4.83096	30.2575	TUBA1A	LS	2.43754
Ywhab4	0.570402	77.1812	Ywhab	L5/6	-0.588698			YWHAB4	10.3004	52.7113	YWHAB	LS	2.46365
Eef1a14	0.808675	87.4161	Eef1a1	L5/6	-0.38611			EEF1A14	3.36378	24.3108	EEF1A1	LS	2.34726
Psap4	1.48695	94.4631	Psap	L5/6	-0.227575			PSAP4	12.2798	56.6074	PSAP	LS	2.4648
Ids4	0.270219	52.8523	Ids	L5/6	-0.538777			IDS4	20.1292	69.5944	IDS	LS	2.46145
Eif4a24	0.621544	82.2148	Eif4a2	L5/6	-0.364913			EIF4A24	12.2446	56.6644	EIF4A2	LS	2.45082
Pkm4	0.854338	89.094	Pkm	L5/6	-0.322674			PKM4	12.4413	56.0834	PKM	LS	2.46356
Ndrg44	1.93628	97.1477	Ndrg4	L5/6	0.00345724			NDRG44	11.9627	55.9695	NDRG4	LS	2.44705
Rgs44	0.303479	50	Rgs4	L5/6	0.0260019			RGS44	8.94613	46.6393	RGS4	LS	2.42927
Rtn44	2.24327	98.3221	Rtn4	L5/6	-0.573823			RTN44	19.4894	68.6831	RTN4	LS	2.44478
Kcnip44	78.0395	100	Kcnip4	L5/6	-0.455102			KCNIP44	9.72868	40.7952	KCNIP4	LS	-1.13348
Csmd14	58.5838	100	Csmd1	L5/6	-0.358472			CSMD14	5.09098	28.0474	CSMD1	LS	-2.17501
Schip14	10.8409	98.3221	Schip1	L5/6	-0.368475			IQCJ-SCHIP14	1.77331	11.4833	IQCJ-SCHIP1	LS	-1.39872
Pde4d4	15.2228	99.3289	Pde4d	L5/6	-0.548534			PDE4D4	3.61185	23.3538	PDE4D	LS	-2.13603
Ralyl4	13.8813	99.1611	Ralyl	L5/6	-0.390654			RALYL4	3.34034	21.5767	RALYL	LS	-1.7769
Nrg34	49.2315	100	Nrg3	L5/6	-1.20476			NRG34	4.14702	24.6981	NRG3	LS	-2.22809
Asic24	21.4534	99.6644	Asic2	L5/6	-0.355241			ASIC24	1.50743	11.4377	ASIC2	LS	-0.91746
Khdrbs24	4.60989	95.8054	Khdrbs2	L5/6	-0.215209			KHDRBS24	1.55703	10.4807	KHDRBS2	LS	-2.17732
Agbl44	9.60923	99.6644	Agbl4	L5/6	-0.669389			AGBL44	1.53695	11.9731	AGBL4	LS	-2.16342
Frmd4a4	15.3335	100	Frmd4a	L5/6	1.28387			FRMD4A4	2.29622	16.2679	FRMD4A	LS	-2.34162
Rgs64	7.66518	98.9933	Rgs6	L5/6	0.24948			RGS64	0.996109	8.03144	RGS6	LS	-1.19157
Syn34	2.3121	93.6242	Syn3	L5/6	0.55162			SYN34	0.533881	4.10116	SYN3	LS	-1.0648
Sntg14	8.9456	100	Sntg1	L5/6	-0.0449383			SNTG14	2.20524	15.5047	SNTG1	LS	-1.53288
Ptprd4	70.8995	100	Ptprd	L5/6	-0.330676			PTPRD4	7.1867	39.1433	PTPRD	LS	-1.59434
Nkain24	39.2188	100	Nkain2	L5/6	0.2843			NKAIN24	2.79026	18.5919	NKAIN2	LS	-1.54564
Dscam4	4.3878	92.7852	Dscam	L5/6	-0.99874			DSCAM4	1.63812	11.2668	DSCAM	LS	-2.15215
Dpp104	73.3498	99.8322	Dpp10	L5/6	-0.235141			DPP104	4.40223	27.0791	DPP10	LS	-1.38813
Xist4	14.871	99.8322	Xist	L5/6	0.989762			XIST4	0.165866	0.945546	XIST	LS	-2.13499
Tenm24	29.4965	99.8322	Tenm2	L5/6	-0.123667			TENM24	2.65762	18.3185	TENM2	LS	-1.28626
Lingo24	16.671	94.2953	Lingo2	L5/6	-0.325528			LINGO24	1.19578	7.71246	LINGO2	LS	-1.5621
Nav34	20.1348	99.8322	Nav3	L5/6	-1.1079			NAV34	2.11076	15.2882	NAV3	LS	-1.96303
Opcml4	32.8807	99.8322	Opcml	L5/6	-1.00427			OPCML4	5.64604	35.3383	OPCML	LS	-1.93141
Cdh184	9.9142	96.8121	Cdh18	L5/6	-0.131691			CDH184	1.40123	10.5833	CDH18	LS	-1.43311
Cntnap5a4	4.18058	83.7248	Cntnap5a	L5/6	0.194409			CNTNAP54	0.819884	6.02643	CNTNAP5	LS	-1.64037
Kcnh74	15.9775	98.9933	Kcnh7	L5/6	-1.17509			KCNH74	0.823009	6.28845	KCNH7	LS	-1.87654
Rbfox14	60.4377	100	Rbfox1	L5/6	-0.0723147			RBFOX14	11.0091	52.6658	RBFOX1	LS	-2.37315
Nrg14	43.4891	100	Nrg1	L5/6	0.46635			NRG14	1.63029	11.4605	NRG1	LS	-1.05601
Ctnna24	17.9897	100	Ctnna2	L5/6	-0.472719			CTNNA24	3.26276	22.1349	CTNNA2	LS	-1.00595
Cdh124	5.26325	93.7919	Cdh12	L5/6	0.00849344			CDH124	1.1197	8.62383	CDH12	LS	-1.27032
Tmem132d4	4.30861	92.4497	Tmem132d	L5/6	-0.575768			TMEM132D4	0.880371	8.05423	TMEM132D	LS	-0.987434
Frmpd44	13.2709	99.4966	Frmpd4	L5/6	-0.218889			FRMPD44	2.01252	15.4933	FRMPD4	LS	-1.71367
Dmd4	16.3664	100	Dmd	L5/6	-0.302374			DMD4	1.9738	14.092	DMD	LS	-1.86095
Kcnb24	7.61713	95.8054	Kcnb2	L5/6	-0.119242			KCNB24	0.454331	3.42903	KCNB2	LS	-1.19506
Phactr14	55.2299	100	Phactr1	L5/6	1.55329			PHACTR14	3.02986	22.4653	PHACTR1	LS	-2.27375
Rgs74	8.26065	99.4966	Rgs7	L5/6	0.495125			RGS74	2.26299	16.8262	RGS7	LS	-1.49786
Rora4	17.7592	100	Rora	L5/6	1.77062			RORA4	1.70279	13.2604	RORA	LS	-1.23395
Tshz24	0.578002	20.302	Tshz2	L5/6	-0.363664			TSHZ24	0.997244	6.37959	TSHZ2	LS	-0.498434
Nlgn14	39.7543	100	Nlgn1	L5/6	0.536737			NLGN14	2.317	16.1996	NLGN1	LS	-1.27361
Hs3st44	7.31427	86.0738	Hs3st4	L5/6	-0.21332			HS3ST44	0.539433	3.97585	HS3ST4	LS	-0.853828
Cacna1c4	7.4179	99.6644	Cacna1c	L5/6	0.0613551			CACNA1C4	1.22953	10.2871	CACNA1C	LS	-2.06112
Dlgap24	15.6645	100	Dlgap2	L5/6	-0.0257646			DLGAP24	1.48581	12.3604	DLGAP2	LS	-2.33885
Chsy34	6.66596	98.9933	Chsy3	L5/6	-0.117368			CHSY34	0.794801	6.48211	CHSY3	LS	-1.88583
Smyd34	5.35466	99.1611	Smyd3	L5/6	0.0585755			SMYD34	1.03155	8.12258	SMYD3	LS	-2.21799
Prkg14	8.12455	95.8054	Prkg1	L5/6	-0.347477			PRKG14	0.510355	3.8961	PRKG1	LS	-0.992441
Pdzrn44	3.92984	85.7383	Pdzrn4	L5/6	-0.22588			PDZRN44	0.605572	4.42014	PDZRN4	LS	-1.12719
Msra4	2.9488	97.8188	Msra	L5/6	-0.192539			MSRA4	1.00008	8.25928	MSRA	LS	-2.35122
Dab14	14.0187	100	Dab1	L5/6	0.568787			DAB14	0.751863	6.10617	DAB1	LS	-0.844216
Mtus24	2.18974	95.6376	Mtus2	L5/6	-0.338189			MTUS24	1.01172	8.5327	MTUS2	LS	-2.24786
Anks1b4	25.4742	100	Anks1b	L5/6	0.579536			ANKS1B4	5.89116	35.6915	ANKS1B	LS	-2.17712
Lrfn54	10.8865	99.3289	Lrfn5	L5/6	-0.0985363			LRFN54	1.57569	12.3718	LRFN5	LS	-1.51295
Fth15	1.01543	83.9024	Fth1	L6	-0.492173			FTH15	2.47602	50.9913	FTH1	L5/6	-0.473091
Calm15	3.45465	99.0244	Calm1	L6	-0.368753			CALM15	8.23526	82.9565	CALM1	L5/6	-0.339895
Hsp90aa15	1.52879	92.6829	Hsp90aa1	L6	-0.403232			HSP90AA15	3.96939	66.0696	HSP90AA1	L5/6	-0.327986
Tmsb4x5	1.05719	85.3659	Tmsb4x	L6	-0.345496			TMSB4X5	3.48883	61.113	TMSB4X	L5/6	-0.22202
Nefl5	0.368275	49.7561	Nefl	L6	-0.247902			NEFL5	1.44951	43.6696	NEFL	L5/6	-0.329278
Map1a5	0.634828	73.1707	Map1a	L6	-0.203582			MAP1A5	1.49358	45.5304	MAP1A	L5/6	-0.400805
Actb5	1.66476	94.1463	Actb	L6	-0.393321			ACTB5	3.93566	67.9304	ACTB	L5/6	-0.482328
Atp1b15	2.28469	96.0976	Atp1b1	L6	-0.687464			ATP1B15	4.31951	69.9826	ATP1B1	L5/6	-0.363295
Tuba1b5	0.40207	57.561	Tuba1b	L6	-0.311205			TUBA1B5	4.91442	70.9043	TUBA1B	L5/6	-0.31641
Ckb5	0.946144	81.9512	Ckb	L6	-0.693762			CKB5	3.29769	64.4348	CKB	L5/6	-0.526833
Camk2n15	2.43768	95.6098	Camk2n1	L6	0.274966			CAMK2N15	1.42039	44.4522	CAMK2N1	L5/6	-0.810299
Calm35	0.603686	72.6829	Calm3	L6	-0.260555			CALM35	3.0009	62.1217	CALM3	L5/6	-0.402531
Gapdh5	0.812936	84.878	Gapdh	L6	-0.362705			GAPDH5	3.17423	59.1478	GAPDH	L5/6	-0.509657
Clu5	0.233448	41.9512	Clu	L6	-0.713474			CLU5	5.34842	72.8696	CLU	L5/6	-0.171794
Hsp90ab15	1.60161	90.2439	Hsp90ab1	L6	-0.522872			HSP90AB15	4.90939	72.9739	HSP90AB1	L5/6	-0.272918
Ywhah5	0.765254	83.4146	Ywhah	L6	-0.504676			YWHAH5	1.99084	49.3043	YWHAH	L5/6	-0.430282
Nefm5	0.243156	40	Nefm	L6	-0.211578			NEFM5	0.758535	29.5478	NEFM	L5/6	-0.329451
Actg15	0.747923	78.5366	Actg1	L6	-0.340775			ACTG15	1.453	41.913	ACTG1	L5/6	-0.419107
Nrgn5	2.44061	95.6098	Nrgn	L6	-0.106455			NRGN5	6.84443	78.6261	NRGN	L5/6	-0.425256
Ppia5	0.813758	80.4878	Ppia	L6	-0.388974			PPIA5	2.01665	50.9391	PPIA	L5/6	-0.425412
Ndufa45	0.448569	60.9756	Ndufa4	L6	-0.533985			NDUFA45	0.979071	31.513	NDUFA4	L5/6	-0.418128
Vamp25	0.574153	76.0976	Vamp2	L6	-0.389957			VAMP25	0.291449	6.71304	VAMP2	L5/6	-0.262008
Pcsk1n5	0.92983	85.3659	Pcsk1n	L6	-0.39783			PCSK1N5	1.73725	46.1739	PCSK1N	L5/6	-0.544236
Cox4i15	0.655043	74.6341	Cox4i1	L6	-0.503267			COX4I15	1.02639	34.7304	COX4I1	L5/6	-0.420829
Calm25	2.90246	98.5366	Calm2	L6	-0.3556			CALM25	0.264725	8.57391	CALM2	L5/6	-0.238138
Hspa85	1.71972	93.6585	Hspa8	L6	-0.35597			HSPA85	0.39913	17.6522	HSPA8	L5/6	-0.415424
Tubb2a5	0.45966	59.0244	Tubb2a	L6	-0.640845			TUBB2A5	1.22848	33.8957	TUBB2A	L5/6	-0.317319
Cfl15	0.444979	63.4146	Cfl1	L6	-0.384747			CFL15	1.61261	47.1826	CFL1	L5/6	-0.425034
Pebp15	0.550416	67.3171	Pebp1	L6	-0.366692			PEBP15	2.73685	58.3652	PEBP1	L5/6	-0.400033
Ubb5	1.0796	85.3659	Ubb	L6	-0.320482			UBB5	1.07293	34.1043	UBB	L5/6	-0.428917
Ywhag5	1.34769	90.2439	Ywhag	L6	-0.271355			YWHAG5	3.10687	64.6261	YWHAG	L5/6	-0.362748
Sparcl15	0.579982	62.9268	Sparcl1	L6	-1.01783			SPARCL15	6.36226	77.7739	SPARCL1	L5/6	-0.164842
Stmn15	1.33806	93.1707	Stmn1	L6	-0.137438			STMN15	2.28455	50.2609	STMN1	L5/6	-0.429256
Rpl135	0.633984	72.1951	Rpl13	L6	-0.350875			RPL135	1.40069	42.8	RPL13	L5/6	-0.355844
Cck5	2.03282	94.6341	Cck	L6	0.683831			CCK5	0.668731	22.6261	CCK	L5/6	-0.823321
Uqcrh5	0.281842	47.8049	Uqcrh	L6	-0.560226			UQCRH5	1.03096	35.3043	UQCRH	L5/6	-0.327364
Rplp15	0.651081	77.561	Rplp1	L6	-0.37642			RPLP15	0.647691	26.1565	RPLP1	L5/6	-0.509134
Tmsb105	0.399412	57.0732	Tmsb10	L6	-0.013325			TMSB105	2.44739	53.3043	TMSB10	L5/6	-0.404567
Uchl15	1.19576	87.3171	Uchl1	L6	0.143508			UCHL15	3.78055	68.9043	UCHL1	L5/6	-0.402766
Serinc15	1.33494	90.2439	Serinc1	L6	-0.236356			SERINC15	2.03853	54.8522	SERINC1	L5/6	-0.303453
Tuba1a5	0.987398	78.0488	Tuba1a	L6	-0.10865			TUBA1A5	1.19243	35.2	TUBA1A	L5/6	-0.290366
Ywhab5	0.638063	79.5122	Ywhab	L6	-0.421672			YWHAB5	2.23513	56.8696	YWHAB	L5/6	-0.365882
Eef1a15	0.784531	81.9512	Eef1a1	L6	-0.411542			EEF1A15	0.941455	32.9565	EEF1A1	L5/6	-0.433075
Psap5	1.32338	93.6585	Psap	L6	-0.509706			PSAP5	3.5043	66.9391	PSAP	L5/6	-0.200881
Ids5	0.37829	56.5854	Ids	L6	-0.203044			IDS5	5.33128	77.8957	IDS	L5/6	-0.396259
Eif4a25	0.588303	75.6098	Eif4a2	L6	-0.455972			EIF4A25	3.18725	63.0435	EIF4A2	L5/6	-0.253561
Pkm5	0.776237	80.4878	Pkm	L6	-0.505684			PKM5	2.68527	59.5826	PKM	L5/6	-0.443231
Ndrg45	1.58256	95.6098	Ndrg4	L6	-0.543252			NDRG45	2.55794	61.0783	NDRG4	L5/6	-0.481311
Rgs45	0.0519509	13.1707	Rgs4	L6	-1.16851			RGS45	1.35176	42.3652	RGS4	L5/6	-0.365696
Rtn45	2.84091	98.0488	Rtn4	L6	0.131587			RTN45	4.93156	76.5217	RTN4	L5/6	-0.403721
Kcnip45	121.751	100	Kcnip4	L6	0.701967			KCNIP45	39.8795	96.6261	KCNIP4	L5/6	-0.664476
Csmd15	54.186	100	Csmd1	L6	-0.711532			CSMD15	56.8505	99.0435	CSMD1	L5/6	0.717904
Schip15	24.4003	100	Schip1	L6	1.29605			IQCJ-SCHIP15	5.38242	69.9478	IQCJ-SCHIP1	L5/6	-0.990814
Pde4d5	17.5196	99.0244	Pde4d	L6	-0.245663			PDE4D5	30.1435	96.7478	PDE4D	L5/6	0.871259
Ralyl5	8.58347	100	Ralyl	L6	-1.38899			RALYL5	36.8328	97.4087	RALYL	L5/6	1.33155
Nrg35	63.8035	100	Nrg3	L6	0.147734			NRG35	38.4221	98.5043	NRG3	L5/6	0.564544
Asic25	25.8525	100	Asic2	L6	0.184424			ASIC25	24.4745	94.887	ASIC2	L5/6	1.06516
Khdrbs25	2.86503	94.1463	Khdrbs2	L6	-1.43226			KHDRBS25	10.4515	89.0261	KHDRBS2	L5/6	-0.45621
Agbl45	8.60527	99.5122	Agbl4	L6	-0.99014			AGBL45	12.5531	92.4696	AGBL4	L5/6	0.389785
Frmd4a5	13.8523	99.5122	Frmd4a	L6	0.721524			FRMD4A5	15.0093	94.5043	FRMD4A	L5/6	-0.129897
Rgs65	0.833982	53.1707	Rgs6	L6	-1.6852			RGS65	3.50531	51.7739	RGS6	L5/6	-0.400487
Syn35	1.5397	85.8537	Syn3	L6	-0.499601			SYN35	1.59103	38.2261	SYN3	L5/6	-0.803072
Sntg15	8.20634	100	Sntg1	L6	-0.403179			SNTG15	10.9886	86.0522	SNTG1	L5/6	-0.482722
Ptprd5	30.3498	100	Ptprd	L6	-1.67545			PTPRD5	57.0772	98.9913	PTPRD	L5/6	1.30341
Nkain25	21.5857	100	Nkain2	L6	-1.64382			NKAIN25	23.0518	96.2261	NKAIN2	L5/6	0.633827
Dscam5	6.448	98.5366	Dscam	L6	0.0680662			DSCAM5	14.5096	92.9913	DSCAM	L5/6	0.706379
Dpp105	12.3211	99.0244	Dpp10	L6	-1.5308			DPP105	49.4144	98.6261	DPP10	L5/6	1.37629
Xist5	12.4462	100	Xist	L6	0.274101			XIST5	2.84744	18.8522	XIST	L5/6	0.371634
Tenm25	35.0658	100	Tenm2	L6	0.516669			TENM25	3.29014	56.7826	TENM2	L5/6	-1.19905
Lingo25	22.8506	100	Lingo2	L6	0.258969			LINGO25	9.773	78.5565	LINGO2	L5/6	0.217514
Nav35	42.649	100	Nav3	L6	1.71696			NAV35	16.4706	88.8174	NAV3	L5/6	0.151358
Opcml5	46.1987	100	Opcml	L6	0.696685			OPCML5	27.5117	97.2696	OPCML	L5/6	0.337678
Cdh185	2.27665	86.3415	Cdh18	L6	-0.913078			CDH185	12.3021	89.6696	CDH18	L5/6	0.733962
Cntnap5a5	0.34251	21.9512	Cntnap5a	L6	-1.35274			CNTNAP55	11.762	90.1739	CNTNAP5	L5/6	1.30781
Kcnh75	25.1645	100	Kcnh7	L6	0.793676			KCNH75	6.73436	64.5739	KCNH7	L5/6	0.387911
Rbfox15	70.9748	100	Rbfox1	L6	0.642832			RBFOX15	47.7416	99.1652	RBFOX1	L5/6	-0.0494268
Nrg15	36.7013	100	Nrg1	L6	-0.63504			NRG15	12.3733	77.3565	NRG1	L5/6	0.307421
Ctnna25	45.0004	100	Ctnna2	L6	2.00734			CTNNA25	7.95709	81.5826	CTNNA2	L5/6	-0.586335
Cdh125	1.2236	65.8537	Cdh12	L6	-1.41019			CDH125	6.09325	64.9565	CDH12	L5/6	-0.307122
Tmem132d5	18.6449	100	Tmem132d	L6	1.98972			TMEM132D5	2.17196	53.2522	TMEM132D	L5/6	-0.718303
Frmpd45	7.66217	99.0244	Frmpd4	L6	-0.723483			FRMPD45	17.1659	94.487	FRMPD4	L5/6	1.73687
Dmd5	12.4575	99.5122	Dmd	L6	-1.49063			DMD5	17.1806	93.8609	DMD	L5/6	1.26746
Kcnb25	7.55654	98.5366	Kcnb2	L6	-0.136724			KCNB25	3.56198	59.7391	KCNB2	L5/6	0.0316456
Phactr15	45.0641	100	Phactr1	L6	0.529555			PHACTR15	17.584	95.113	PHACTR1	L5/6	1.04873
Rgs75	0.57336	44.878	Rgs7	L6	-1.61644			RGS75	15.0692	93.8087	RGS7	L5/6	0.882226
Rora5	7.33382	100	Rora	L6	-0.825455			RORA5	8.24362	84	RORA	L5/6	-0.133392
Tshz25	0.284637	5.36585	Tshz2	L6	-0.467202			TSHZ25	0.766137	21.113	TSHZ2	L5/6	-0.524883
Nlgn15	13.8532	100	Nlgn1	L6	-1.50487			NLGN15	16.9197	94.1565	NLGN1	L5/6	0.389602
Hs3st45	8.03782	99.0244	Hs3st4	L6	-0.139676			HS3ST45	19.7245	95.113	HS3ST4	L5/6	1.80643
Cacna1c5	12.1415	100	Cacna1c	L6	1.77207			CACNA1C5	6.53829	83.5826	CACNA1C	L5/6	0.0440796
Dlgap25	15.5676	100	Dlgap2	L6	-0.0621016			DLGAP25	7.2724	75.7913	DLGAP2	L5/6	0.441288
Chsy35	2.71773	91.2195	Chsy3	L6	-1.11276			CHSY35	4.85424	76.3478	CHSY3	L5/6	-0.455101
Smyd35	4.96684	98.0488	Smyd3	L6	-0.226937			SMYD35	7.88896	86.6261	SMYD3	L5/6	0.611245
Prkg15	8.55816	99.0244	Prkg1	L6	-0.0988522			PRKG15	8.72292	82.2435	PRKG1	L5/6	1.95142
Pdzrn45	2.58796	84.3902	Pdzrn4	L6	-0.695213			PDZRN45	11.7499	86.9913	PDZRN4	L5/6	1.3144
Msra5	3.00248	96.5854	Msra	L6	-0.122615			MSRA5	5.24873	79.5478	MSRA	L5/6	-0.254077
Dab15	1.97919	80.9756	Dab1	L6	-1.5466			DAB15	3.57565	61.7913	DAB1	L5/6	-0.340709
Mtus25	2.57212	97.561	Mtus2	L6	0.587303			MTUS25	4.94846	77.3739	MTUS2	L5/6	-0.216536
Anks1b5	16.2134	100	Anks1b	L6	-1.4372			ANKS1B5	30.3468	98.0174	ANKS1B	L5/6	1.12952
Lrfn55	8.90779	99.5122	Lrfn5	L6	-0.634942			LRFN55	4.3981	71.6	LRFN5	L5/6	-0.701875
								FTH16	3.37481	62.6808	FTH1	L6	-0.302687
								CALM16	7.49792	86.5961	CALM1	L6	-0.395054
								HSP90AA16	4.29841	74.6032	HSP90AA1	L6	-0.282395
								TMSB4X6	2.67449	62.8571	TMSB4X	L6	-0.394162
								NEFL6	1.07237	43.4568	NEFL	L6	-0.424077
								MAP1A6	1.10879	47.7601	MAP1A	L6	-0.529709
								ACTB6	4.52438	79.9295	ACTB	L6	-0.379287
								ATP1B16	2.86777	69.1711	ATP1B1	L6	-0.552923
								TUBA1B6	4.21686	75.1323	TUBA1B	L6	-0.406604
								CKB6	3.58644	74.7795	CKB	L6	-0.466139
								CAMK2N16	2.40747	67.5485	CAMK2N1	L6	-0.525469
								CALM36	2.86579	69.418	CALM3	L6	-0.427221
								GAPDH6	4.01638	71.8519	GAPDH	L6	-0.361231
								CLU6	3.02848	66.455	CLU	L6	-0.565084
								HSP90AB16	3.63577	75.6261	HSP90AB1	L6	-0.556365
								YWHAH6	2.76863	64.9383	YWHAH	L6	-0.256901
								NEFM6	0.430773	24.2681	NEFM	L6	-0.441721
								ACTG16	2.00158	60.776	ACTG1	L6	-0.174404
								NRGN6	5.12256	83.7743	NRGN	L6	-0.615587
								PPIA6	1.9657	59.3651	PPIA	L6	-0.444349
								NDUFA46	1.18254	42.0459	NDUFA4	L6	-0.304891
								VAMP26	0.21257	5.36155	VAMP2	L6	-0.330434
								PCSK1N6	2.66717	65.5732	PCSK1N	L6	-0.233694
								COX4I16	1.26058	46.7019	COX4I1	L6	-0.228939
								CALM26	0.162873	7.58377	CALM2	L6	-0.351684
								HSPA86	0.609924	27.6543	HSPA8	L6	-0.184874
								TUBB2A6	1.30471	43.2804	TUBB2A	L6	-0.287757
								CFL16	1.79413	57.7425	CFL1	L6	-0.354114
								PEBP16	2.90035	66.2787	PEBP1	L6	-0.361694
								UBB6	1.37409	46.1728	UBB	L6	-0.217172
								YWHAG6	2.75993	71.2875	YWHAG	L6	-0.432437
								SPARCL16	6.56272	84.4797	SPARCL1	L6	-0.127981
								STMN16	2.98684	64.0212	STMN1	L6	-0.23294
								RPL136	1.70289	54.4974	RPL13	L6	-0.072851
								CCK6	4.01625	66.455	CCK	L6	0.103843
								UQCRH6	0.845163	38.3422	UQCRH	L6	-0.442434
								RPLP16	1.07809	41.0229	RPLP1	L6	0.139763
								TMSB106	3.46119	70.4056	TMSB10	L6	-0.162112
								UCHL16	4.26162	79.2945	UCHL1	L6	-0.284572
								SERINC16	1.68277	59.0123	SERINC1	L6	-0.448572
								TUBA1A6	1.49811	48.1481	TUBA1A	L6	-0.0611889
								YWHAB6	2.3584	65.4674	YWHAB	L6	-0.322637
								EEF1A16	1.65493	51.9929	EEF1A1	L6	0.385848
								PSAP6	2.51588	67.619	PSAP	L6	-0.501127
								IDS6	4.93229	83.1393	IDS	L6	-0.473311
								EIF4A26	2.6688	67.3369	EIF4A2	L6	-0.408362
								PKM6	2.40428	66.067	PKM	L6	-0.526949
								NDRG46	2.7179	70.9347	NDRG4	L6	-0.431505
								RGS46	0.262752	15.4497	RGS4	L6	-0.766487
								RTN46	4.17277	80.5996	RTN4	L6	-0.552191
								KCNIP46	201.54	100	KCNIP4	L6	1.85019
								CSMD16	60.5522	99.5767	CSMD1	L6	0.924798
								IQCJ-SCHIP16	22.8949	97.4956	IQCJ-SCHIP1	L6	0.988453
								PDE4D6	18.9945	96.1199	PDE4D	L6	-0.392448
								RALYL6	22.8502	97.1781	RALYL	L6	0.0338146
								NRG36	24.9171	98.06	NRG3	L6	-0.535806
								ASIC26	5.70502	84.127	ASIC2	L6	-0.555105
								KHDRBS26	15.8129	95.873	KHDRBS2	L6	0.581237
								AGBL46	7.84808	91.4991	AGBL4	L6	-0.700699
								FRMD4A6	18.927	97.7778	FRMD4A	L6	0.551661
								RGS66	0.552322	22.8219	RGS6	L6	-1.33149
								SYN36	4.51199	81.3404	SYN3	L6	-0.0799131
								SNTG16	12.3668	94.1093	SNTG1	L6	-0.317944
								PTPRD6	15.9169	95.873	PTPRD	L6	-1.08727
								NKAIN26	8.66404	83.4215	NKAIN2	L6	-0.913817
								DSCAM6	11.1145	94.2504	DSCAM	L6	-0.0476079
								DPP106	20.0148	97.3898	DPP10	L6	-0.429286
								XIST6	3.2888	22.5044	XIST	L6	0.784203
								TENM26	8.77949	88.8536	TENM2	L6	-0.442271
								LINGO26	1.70884	40.1764	LINGO2	L6	-1.45565
								NAV36	24.4116	95.1675	NAV3	L6	1.32062
								OPCML6	13.0626	94.1093	OPCML	L6	-1.16177
								CDH186	2.7573	64.1975	CDH18	L6	-1.16353
								CNTNAP56	8.89077	91.5697	CNTNAP5	L6	0.534197
								KCNH76	3.13198	56.8607	KCNH7	L6	-0.992048
								RBFOX16	56.7716	99.7178	RBFOX1	L6	0.521812
								NRG16	24.9552	96.3316	NRG1	L6	1.90424
								CTNNA26	10.3027	92.0988	CTNNA2	L6	-0.376664
								CDH126	14.947	95.7319	CDH12	L6	1.40753
								TMEM132D6	15.3504	96.5785	TMEM132D	L6	2.02771
								FRMPD46	5.6648	86.5961	FRMPD4	L6	-0.882019
								DMD6	10.5083	93.4392	DMD	L6	-0.105195
								KCNB26	0.31926	15.8377	KCNB2	L6	-1.24838
								PHACTR16	11.5449	92.3457	PHACTR1	L6	-0.32991
								RGS76	1.62895	50.97	RGS7	L6	-1.6157
								RORA6	5.05059	83.3862	RORA	L6	-0.670652
								TSHZ26	1.8093	42.1517	TSHZ2	L6	-0.405498
								NLGN16	5.86294	84.7619	NLGN1	L6	-0.869736
								HS3ST46	9.07681	91.2522	HS3ST4	L6	0.329992
								CACNA1C6	8.98996	93.7919	CACNA1C	L6	1.01629
								DLGAP26	6.32234	82.6455	DLGAP2	L6	-0.0151628
								CHSY36	9.30392	92.5573	CHSY3	L6	1.11316
								SMYD36	5.37871	86.1376	SMYD3	L6	-0.424434
								PRKG16	1.27528	36.1199	PRKG1	L6	-0.718246
								PDZRN46	11.4045	92.5573	PDZRN4	L6	1.23872
								MSRA6	6.44082	90.3351	MSRA	L6	0.334338
								DAB16	0.801708	34.3915	DAB1	L6	-0.835328
								MTUS26	6.28828	89.0653	MTUS2	L6	0.474799
								ANKS1B6	17.5597	96.4727	ANKS1B	L6	-0.599413
								LRFN56	3.54199	76.5432	LRFN5	L6	-0.947893
								FTH17	2.40203	45.4026	FTH1	L5	-0.487119
								CALM17	6.40688	72.8919	CALM1	L5	-0.476673
								HSP90AA17	3.90888	57.9323	HSP90AA1	L5	-0.33637
								TMSB4X7	2.68099	51.8818	TMSB4X	L5	-0.392787
								NEFL7	0.940833	30.7289	NEFL	L5	-0.457142
								MAP1A7	1.82617	43.6398	MAP1A	L5	-0.289387
								ACTB7	4.0517	63.3635	ACTB	L5	-0.462018
								ATP1B17	6.30812	69.6522	ATP1B1	L5	-0.10354
								TUBA1B7	4.32898	62.9824	TUBA1B	L5	-0.392106
								CKB7	3.81514	62.1248	CKB	L5	-0.418067
								CAMK2N17	2.01534	49.4998	CAMK2N1	L5	-0.63862
								CALM37	3.50167	61.4102	CALM3	L5	-0.311027
								GAPDH7	4.04672	60.6003	GAPDH	L5	-0.355884
								CLU7	2.54748	52.4059	CLU	L5	-0.646627
								HSP90AB17	4.59222	68.6994	HSP90AB1	L5	-0.343506
								YWHAH7	1.61994	39.2091	YWHAH	L5	-0.512959
								NEFM7	0.528636	20.0572	NEFM	L5	-0.408199
								ACTG17	1.19758	33.3969	ACTG1	L5	-0.533041
								NRGN7	6.91811	76.2744	NRGN	L5	-0.417111
								PPIA7	2.39282	50.9767	PPIA	L5	-0.285589
								NDUFA47	1.07041	28.3945	NDUFA4	L5	-0.367294
								VAMP27	0.00108979	0.0952835	VAMP2	L5	-0.513888
								PCSK1N7	1.85025	45.5455	PCSK1N	L5	-0.506499
								COX4I17	1.18696	32.3011	COX4I1	L5	-0.289262
								CALM27	0.0262024	1.76274	CALM2	L5	-0.504046
								HSPA87	0.411866	14.2925	HSPA8	L5	-0.401494
								TUBB2A7	1.1783	30.8718	TUBB2A	L5	-0.336779
								CFL17	1.69744	41.8771	CFL1	L5	-0.39189
								PEBP17	2.79372	51.7389	PEBP1	L5	-0.386698
								UBB7	1.06958	28.9662	UBB	L5	-0.431279
								YWHAG7	3.02278	58.7899	YWHAG	L5	-0.379639
								SPARCL17	4.17527	63.3159	SPARCL1	L5	-0.566988
								STMN17	2.49165	48.0705	STMN1	L5	-0.371363
								RPL137	1.60896	41.6389	RPL13	L5	-0.16082
								CCK7	0.415468	13.1491	CCK	L5	-0.893468
								UQCRH7	1.02283	30.5384	UQCRH	L5	-0.332404
								RPLP17	0.657022	24.869	RPLP1	L5	-0.495067
								TMSB107	1.64404	38.8757	TMSB10	L5	-0.596691
								UCHL17	3.93937	64.7928	UCHL1	L5	-0.363744
								SERINC17	1.89166	48.7851	SERINC1	L5	-0.363362
								TUBA1A7	0.920087	26.9652	TUBA1A	L5	-0.494552
								YWHAB7	1.92757	47.6417	YWHAB	L5	-0.473786
								EEF1A17	0.996651	30.7289	EEF1A1	L5	-0.369721
								PSAP7	2.80067	55.9314	PSAP	L5	-0.414617
								IDS7	6.49623	77.0367	IDS	L5	-0.171289
								EIF4A27	2.98063	54.8356	EIF4A2	L5	-0.315255
								PKM7	3.21664	59.314	PKM	L5	-0.284909
								NDRG47	3.75717	64.6022	NDRG4	L5	-0.107908
								RGS47	1.79397	43.9733	RGS4	L5	-0.202952
								RTN47	5.54407	72.2725	RTN4	L5	-0.283872
								KCNIP47	5.06085	45.8313	KCNIP4	L5	-1.20609
								CSMD17	36.3127	97.3797	CSMD1	L5	-0.429985
								IQCJ-SCHIP17	5.33527	59.7427	IQCJ-SCHIP1	L5	-0.996143
								PDE4D7	19.3628	93.4731	PDE4D	L5	-0.350706
								RALYL7	11.1311	84.3259	RALYL	L5	-1.05384
								NRG37	44.2982	98.2849	NRG3	L5	1.04332
								ASIC27	34.999	97.5703	ASIC2	L5	1.97368
								KHDRBS27	18.4055	93.1872	KHDRBS2	L5	1.08291
								AGBL47	13.5409	91.5198	AGBL4	L5	0.618721
								FRMD4A7	21.2406	95.5217	FRMD4A	L5	0.954169
								RGS67	3.094	48.1658	RGS6	L5	-0.530164
								SYN37	0.769822	21.5817	SYN3	L5	-1.00638
								SNTG17	30.8464	96.9986	SNTG1	L5	1.8915
								PTPRD7	31.1463	96.6174	PTPRD	L5	-0.202715
								NKAIN27	30.4744	96.9509	NKAIN2	L5	1.43226
								DSCAM7	17.0725	93.0919	DSCAM	L5	1.27556
								DPP107	47.7929	95.7122	DPP10	L5	1.27671
								XIST7	3.26218	20.2477	XIST	L5	0.759312
								TENM27	8.85211	78.323	TENM2	L5	-0.43226
								LINGO27	14.4425	90.5193	LINGO2	L5	1.18635
								NAV37	20.7117	88.8995	NAV3	L5	0.775827
								OPCML7	30.614	97.3797	OPCML	L5	0.659613
								CDH187	14.4336	91.1386	CDH18	L5	1.1577
								CNTNAP57	5.45506	65.8409	CNTNAP5	L5	-0.391497
								KCNH77	7.12019	76.4173	KCNH7	L5	0.53571
								RBFOX17	57.9261	99.5236	RBFOX1	L5	0.59485
								NRG17	2.27691	27.9181	NRG1	L5	-0.973949
								CTNNA27	6.43207	77.9419	CTNNA2	L5	-0.722654
								CDH127	1.24173	29.919	CDH12	L5	-1.24669
								TMEM132D7	1.124	28.585	TMEM132D	L5	-0.936669
								FRMPD47	10.2846	87.8514	FRMPD4	L5	0.169941
								DMD7	8.1645	83.6589	DMD	L5	-0.587373
								KCNB27	8.20129	81.2292	KCNB2	L5	1.86295
								PHACTR17	13.8431	91.9485	PHACTR1	L5	0.194742
								RGS77	14.8223	91.5198	RGS7	L5	0.836338
								RORA7	19.2046	93.2349	RORA	L5	1.7109
								TSHZ27	26.1387	96.2839	TSHZ2	L5	2.37888
								NLGN17	31.6882	96.7127	NLGN1	L5	2.0717
								HS3ST47	14.9834	91.3292	HS3ST4	L5	1.14902
								CACNA1C7	4.34332	70.748	CACNA1C	L5	-0.826339
								DLGAP27	6.07002	71.5102	DLGAP2	L5	-0.136391
								CHSY37	9.84177	85.5646	CHSY3	L5	1.30273
								SMYD37	6.66961	79.9905	SMYD3	L5	0.108167
								PRKG17	0.69293	16.5317	PRKG1	L5	-0.926996
								PDZRN47	4.43359	60.6479	PDZRN4	L5	-0.28852
								MSRA7	5.99778	78.7518	MSRA	L5	0.115654
								DAB17	17.8456	93.2349	DAB1	L5	2.20375
								MTUS27	5.21748	72.7013	MTUS2	L5	-0.0777243
								ANKS1B7	22.94	95.5693	ANKS1B	L5	0.128048
								LRFN57	5.55069	74.1782	LRFN5	L5	-0.37066
