# Supplementary material for: Neuronal cell cycle reentry events in the aging brain are more prevalent in neurodegeneration and lead to cellular senescence
Source: PLoS Biol. 2024 Apr 23;22(4):e3002559. doi: 10.1371/journal.pbio.3002559 (PMC11037540; doi:10.1371/journal.pbio.3002559)
Supplement: S1 Data files — (ZIP) [file pbio.3002559.s034.zip › Data_S24_Fig.xlsx]

## Sheet: Figure S24B
Figure S24B
SA-B-gal- NeuN	SA-B-gal+ NeuN				SA-B-gal+Cyclin B	SA-B-Gal-Cyclin B
0.821944	0.178056				0.93324	0.0667599
0.874637	0.125363				0.961733	0.0382671
0.702962	0.297038				0.934015	0.0659849
0.980052	0.0199483				0.964459	0.0355405
0.936532	0.0634679				0.914776	0.0852245
0.897979	0.102021				0.974144	0.0258562
0.797295	0.202705				0.941009	0.0589912
0.826606	0.173394				0.96997	0.0300304
0.976951	0.0230492				0.976146	0.0238542
SA-B-gal-PKM1	SA-B-gal+PKM1				SA-B-gal+PCNA	SA-B-gal-PCNA
0.922852	0.0771482				0.892344	0.107656
0.792427	0.207573				0.856048	0.143952
0.821253	0.178747				0.959079	0.0409207
0.966951	0.0330493				0.87934	0.12066
0.839094	0.160906				0.863339	0.136661
0.996282	0.00371777				0.930572	0.0694282
0.745874	0.254126				0.915069	0.0849312
0.789996	0.210004				0.931026	0.0689737
0.707304	0.292696				0.932532	0.0674676
0.722801	0.277199				0.862555	0.137445
SA-B-Gal+PKM2-PKM1	SA-B-Gal+PKM1+PKM2
0.945541	0.0544587
0.975667	0.0243331
0.818245	0.181755
0.828239	0.171761
0.837301	0.162699
0.923108	0.0768924
0.830837	0.169163
0.820788	0.179212
0.810233	0.189767
0.803061	0.196939
