# Supplementary material for: Neuronal cell cycle reentry events in the aging brain are more prevalent in neurodegeneration and lead to cellular senescence
Source: PLoS Biol. 2024 Apr 23;22(4):e3002559. doi: 10.1371/journal.pbio.3002559 (PMC11037540; doi:10.1371/journal.pbio.3002559)
Supplement: S1 Data files — (ZIP) [file pbio.3002559.s034.zip › Data_S2_Fig.xlsx]

## Sheet: FigureS2C
Figure S2C
Scripts generate this data: InitialAnalysisUsingMathysnRNA.code.R
CellCyclePhase	CurrentCluster	OtherClusters	adj(-log10(pval))
G1/S	0	0	0
G1/S	2	0	0
G1/S	4	0	1.21029
G1/S	1	0	19.3964
G1/S	3	0	19.2583
G1/S	6	0	6.9841
G1/S	5	0	4.28092
G1/S	0	2	0.239039
G1/S	2	2	0
G1/S	4	2	1.72823
G1/S	1	2	20.3412
G1/S	3	2	20.5622
G1/S	6	2	7.89922
G1/S	5	2	5.04363
G1/S	0	4	0
G1/S	2	4	0
G1/S	4	4	0
G1/S	1	4	9.90063
G1/S	3	4	10.9823
G1/S	6	4	4.13159
G1/S	5	4	1.92216
G1/S	0	1	0
G1/S	2	1	0
G1/S	4	1	0
G1/S	1	1	0
G1/S	3	1	0.526543
G1/S	6	1	0
G1/S	5	1	0
G1/S	0	3	0
G1/S	2	3	0
G1/S	4	3	0
G1/S	1	3	0
G1/S	3	3	0
G1/S	6	3	0
G1/S	5	3	0
G1/S	0	6	0
G1/S	2	6	0
G1/S	4	6	0
G1/S	1	6	0.26386
G1/S	3	6	0.809927
G1/S	6	6	0
G1/S	5	6	0
G1/S	0	5	0
G1/S	2	5	0
G1/S	4	5	0
G1/S	1	5	1.81763
G1/S	3	5	2.67672
G1/S	6	5	0.806628
G1/S	5	5	0
S	0	0	0
S	2	0	1.13589
S	4	0	0
S	1	0	0
S	3	0	0
S	6	0	0
S	5	0	0
S	0	2	0
S	2	2	0
S	4	2	0
S	1	2	0
S	3	2	0
S	6	2	0
S	5	2	0
S	0	4	0.994598
S	2	4	2.83009
S	4	4	0
S	1	4	0.113931
S	3	4	0
S	6	4	0.00100502
S	5	4	0
S	0	1	1.28544
S	2	1	3.50283
S	4	1	0
S	1	1	0
S	3	1	0
S	6	1	0.100401
S	5	1	0
S	0	3	2.08686
S	2	3	4.344
S	4	3	0.453635
S	1	3	0.506324
S	3	3	0
S	6	3	0.407395
S	5	3	0
S	0	6	0.502689
S	2	6	1.41354
S	4	6	0
S	1	6	0
S	3	6	0
S	6	6	0
S	5	6	0
S	0	5	6.45357
S	2	5	8.80652
S	4	5	3.83814
S	1	5	3.72089
S	3	5	2.49329
S	6	5	2.44668
S	5	5	0
G2	0	0	0
G2	2	0	0
G2	4	0	0.237423
G2	1	0	11.3942
G2	3	0	14.4796
G2	6	0	14.7145
G2	5	0	16.9938
G2	0	2	0.267356
G2	2	2	0
G2	4	2	0.484409
G2	1	2	12.491
G2	3	2	15.6274
G2	6	2	15.7856
G2	5	2	18.4707
G2	0	4	0
G2	2	4	0
G2	4	4	0
G2	1	4	7.50934
G2	3	4	10.208
G2	6	4	12.2014
G2	5	4	13.9301
G2	0	1	0
G2	2	1	0
G2	4	1	0
G2	1	1	0
G2	3	1	1.14287
G2	6	1	4.23408
G2	5	1	4.68645
G2	0	3	0
G2	2	3	0
G2	4	3	0
G2	1	3	0
G2	3	3	0
G2	6	3	2.12068
G2	5	3	2.23375
G2	0	6	0
G2	2	6	0
G2	4	6	0
G2	1	6	0
G2	3	6	0
G2	6	6	0
G2	5	6	0
G2	0	5	0
G2	2	5	0
G2	4	5	0
G2	1	5	0
G2	3	5	0
G2	6	5	0.0252067
G2	5	5	0
G2/M	0	0	0
G2/M	2	0	0
G2/M	4	0	0.853055
G2/M	1	0	5.34015
G2/M	3	0	11.0552
G2/M	6	0	12.5414
G2/M	5	0	12.5726
G2/M	0	2	0.659441
G2/M	2	2	0
G2/M	4	2	1.83702
G2/M	1	2	7.40362
G2/M	3	2	12.9942
G2/M	6	2	14.0977
G2/M	5	2	14.685
G2/M	0	4	0
G2/M	2	4	0
G2/M	4	4	0
G2/M	1	4	1.73883
G2/M	3	4	5.30373
G2/M	6	4	8.50589
G2/M	5	4	8.20492
G2/M	0	1	0
G2/M	2	1	0
G2/M	4	1	0
G2/M	1	1	0
G2/M	3	1	2.29576
G2/M	6	1	5.74322
G2/M	5	1	5.33158
G2/M	0	3	0
G2/M	2	3	0
G2/M	4	3	0
G2/M	1	3	0
G2/M	3	3	0
G2/M	6	3	2.0902
G2/M	5	3	1.94423
G2/M	0	6	0
G2/M	2	6	0
G2/M	4	6	0
G2/M	1	6	0
G2/M	3	6	0
G2/M	6	6	0
G2/M	5	6	0
G2/M	0	5	0
G2/M	2	5	0
G2/M	4	5	0
G2/M	1	5	0
G2/M	3	5	0
G2/M	6	5	0.0921593
G2/M	5	5	0
M/G1	0	0	0
M/G1	2	0	0
M/G1	4	0	0.139997
M/G1	1	0	11.8722
M/G1	3	0	20.1639
M/G1	6	0	12.7522
M/G1	5	0	9.48812
M/G1	0	2	0.145504
M/G1	2	2	0
M/G1	4	2	0.266373
M/G1	1	2	12.8596
M/G1	3	2	21.286
M/G1	6	2	14.2569
M/G1	5	2	10.4854
M/G1	0	4	0
M/G1	2	4	0
M/G1	4	4	0
M/G1	1	4	8.19869
M/G1	3	4	14.8837
M/G1	6	4	11.0006
M/G1	5	4	7.94118
M/G1	0	1	0
M/G1	2	1	0
M/G1	4	1	0
M/G1	1	1	0
M/G1	3	1	3.03678
M/G1	6	1	2.48308
M/G1	5	1	0.835808
M/G1	0	3	0
M/G1	2	3	0
M/G1	4	3	0
M/G1	1	3	0
M/G1	3	3	0
M/G1	6	3	0.17281
M/G1	5	3	0
M/G1	0	6	0
M/G1	2	6	0
M/G1	4	6	0
M/G1	1	6	0
M/G1	3	6	0
M/G1	6	6	0
M/G1	5	6	0
M/G1	0	5	0
M/G1	2	5	0
M/G1	4	5	0
M/G1	1	5	0
M/G1	3	5	0.514259
M/G1	6	5	0.783803
M/G1	5	5	0
