# Supplementary material for: Neuronal cell cycle reentry events in the aging brain are more prevalent in neurodegeneration and lead to cellular senescence
Source: PLoS Biol. 2024 Apr 23;22(4):e3002559. doi: 10.1371/journal.pbio.3002559 (PMC11037540; doi:10.1371/journal.pbio.3002559)
Supplement: S1 Data files — (ZIP) [file pbio.3002559.s034.zip › Data_S3_Fig.xlsx]

## Sheet: Figure S3H
Figure S3H
Script: RobustParameter.code.R
HormonyCluster	rPCACluster	SharedCells
0	0	14718
1	1	13246
2	2	10274
3	3	9683
4	4	8422
5	5	7271
6	6	6622
8	7	4083
9	9	3452
12	11	2798
13	12	2698
11	10	2568
7	1	2554
14	14	2432
15	13	2230
16	15	2080
10	8	1993
7	3	1249
0	8	1106
2	8	1077
10	5	1045
17	2	1010
3	0	942
17	0	822
0	3	778
3	2	703
0	2	696
22	1	637
18	2	619
18	8	602
7	6	596
2	0	593
9	7	560
18	0	518
21	0	501
20	0	497
19	4	455
21	2	430
9	6	395
2	3	390
2	7	352
8	2	350
10	7	332
5	3	328
7	9	292
23	1	291
20	2	268
19	1	261
11	3	261
11	4	238
18	7	228
20	1	226
10	2	212
11	5	191
10	0	185
19	6	184
21	6	184
24	14	179
3	7	170
8	3	166
19	8	164
6	13	159
19	3	158
25	3	157
24	11	157
20	6	133
7	13	131
23	4	129
10	9	114
3	5	113
16	10	109
11	2	108
3	12	107
17	8	104
19	13	103
11	0	102
20	7	101
21	7	101
2	10	90
9	10	90
21	9	85
20	8	82
4	3	80
3	4	62
10	3	60
1	10	59
24	3	57
17	7	57
25	5	54
19	0	52
11	1	51
8	9	47
3	9	44
4	1	41
15	4	41
15	1	39
17	3	39
7	4	39
8	6	39
20	13	39
1	4	38
14	11	38
6	1	37
4	13	36
3	1	35
0	10	35
12	14	35
19	5	34
8	10	33
20	9	31
20	10	31
1	13	31
15	6	30
15	10	30
1	2	27
6	10	27
7	5	25
6	7	25
21	10	25
16	3	24
8	0	23
11	7	23
8	8	21
4	10	21
16	11	21
16	14	21
11	8	20
14	10	20
19	2	17
20	4	17
19	7	17
1	0	16
0	4	15
11	9	14
4	5	13
24	5	13
6	2	12
6	3	12
6	9	12
5	14	12
17	4	11
11	6	11
9	4	10
5	11	10
4	12	10
2	4	9
6	4	9
13	4	9
1	7	9
19	9	9
4	2	8
10	4	8
12	10	8
9	1	7
16	1	7
20	3	7
5	4	7
24	4	7
3	11	7
5	12	7
11	13	7
7	14	7
4	0	6
5	1	6
8	1	6
10	1	6
9	3	6
16	5	6
7	7	6
19	12	6
9	13	6
14	2	5
18	5	5
3	6	5
10	6	5
4	8	5
3	10	5
5	10	5
19	10	5
21	13	5
11	14	5
5	15	5
9	0	4
14	1	4
12	2	4
15	2	4
16	4	4
25	4	4
1	6	4
1	8	4
6	8	4
5	9	4
15	9	4
13	10	4
7	11	4
8	13	4
3	14	4
13	0	3
12	1	3
17	1	3
9	2	3
1	3	3
12	3	3
14	3	3
8	4	3
2	5	3
5	6	3
5	8	3
1	9	3
16	9	3
7	10	3
19	11	3
11	12	3
3	13	3
17	15	3
5	0	2
12	0	2
2	1	2
13	1	2
24	1	2
25	1	2
16	2	2
22	2	2
22	4	2
1	5	2
12	5	2
0	7	2
4	7	2
15	7	2
9	8	2
12	8	2
22	8	2
12	9	2
10	10	2
23	10	2
11	11	2
23	12	2
25	14	2
0	15	2
6	15	2
15	0	1
23	0	1
18	1	1
5	2	1
7	2	1
13	2	1
13	3	1
12	4	1
14	4	1
18	4	1
21	4	1
17	5	1
16	6	1
17	6	1
18	6	1
25	6	1
5	7	1
13	7	1
16	7	1
21	8	1
4	9	1
13	9	1
25	9	1
17	10	1
1	11	1
9	11	1
13	11	1
20	11	1
21	11	1
16	12	1
17	12	1
2	13	1
13	13	1
1	14	1
4	14	1
6	14	1
8	14	1
15	14	1
18	14	1
19	14	1
20	14	1
1	15	1
3	15	1
7	15	1
9	15	1
11	15	1
21	15	1
24	15	1
6	0	0
7	0	0
14	0	0
16	0	0
22	0	0
24	0	0
25	0	0
0	1	0
21	1	0
23	2	0
24	2	0
25	2	0
15	3	0
18	3	0
21	3	0
22	3	0
23	3	0
0	5	0
6	5	0
8	5	0
9	5	0
13	5	0
14	5	0
15	5	0
20	5	0
21	5	0
22	5	0
23	5	0
0	6	0
2	6	0
4	6	0
12	6	0
13	6	0
14	6	0
22	6	0
23	6	0
24	6	0
12	7	0
14	7	0
22	7	0
23	7	0
24	7	0
25	7	0
3	8	0
7	8	0
13	8	0
14	8	0
15	8	0
16	8	0
23	8	0
24	8	0
25	8	0
0	9	0
2	9	0
14	9	0
17	9	0
18	9	0
22	9	0
23	9	0
24	9	0
18	10	0
22	10	0
24	10	0
25	10	0
0	11	0
2	11	0
4	11	0
6	11	0
8	11	0
10	11	0
15	11	0
17	11	0
18	11	0
22	11	0
23	11	0
25	11	0
0	12	0
1	12	0
2	12	0
6	12	0
7	12	0
8	12	0
9	12	0
10	12	0
12	12	0
14	12	0
15	12	0
18	12	0
20	12	0
21	12	0
22	12	0
24	12	0
25	12	0
0	13	0
5	13	0
10	13	0
12	13	0
14	13	0
16	13	0
17	13	0
18	13	0
22	13	0
23	13	0
24	13	0
25	13	0
0	14	0
2	14	0
9	14	0
10	14	0
13	14	0
17	14	0
21	14	0
22	14	0
23	14	0
2	15	0
4	15	0
8	15	0
10	15	0
12	15	0
13	15	0
14	15	0
15	15	0
18	15	0
19	15	0
20	15	0
22	15	0
23	15	0
25	15	0
