# Supplementary material for: Neuronal cell cycle reentry events in the aging brain are more prevalent in neurodegeneration and lead to cellular senescence
Source: PLoS Biol. 2024 Apr 23;22(4):e3002559. doi: 10.1371/journal.pbio.3002559 (PMC11037540; doi:10.1371/journal.pbio.3002559)
Supplement: S1 Data files — (ZIP) [file pbio.3002559.s034.zip › Data_S4_Fig.xlsx]

## Sheet: Figure S4D
Figure S4D
Script: AllExIntegrated.code.R
Cluster	nFeature_count (x1000)
0	5.86316
1	6.5227
2	8.22416
3	0.933005
4	8.45961
5	1.10718
6	5.17374
7	6.73282
8	9.87254
9	6.19268
10	10.4948
11	7.07643
12	9.12461
13	6.94115
14	5.7797
15	5.14887

## Sheet: Figure S4F
Figure S4F
Script: AllExIntegrated.code.R
CellCyclePhase	CurrentCluster	OtherClusters	-log10(pval)		CellCyclePhase	CurrentCluster	OtherClusters	-log10(pval)		CellCyclePhase	CurrentCluster	OtherClusters	-log10(pval)		CellCyclePhase	CurrentCluster	OtherClusters	-log10(pval)		CellCyclePhase	CurrentCluster	OtherClusters	-log10(pval)
G1/S	0	0	0		S	0	0	0		G2	0	0	0		G2/M	0	0	0		M/G1	0	0	0
G1/S	1	0	0		S	1	0	65.1221		G2	1	0	22.3475		G2/M	1	0	22.5651		M/G1	1	0	104.496
G1/S	2	0	0		S	2	0	0		G2	2	0	3.16295		G2/M	2	0	2.22815		M/G1	2	0	0
G1/S	3	0	42.2847		S	3	0	17.5046		G2	3	0	22.8022		G2/M	3	0	19.9095		M/G1	3	0	1.38088
G1/S	4	0	0		S	4	0	38.3747		G2	4	0	44.3623		G2/M	4	0	20.3392		M/G1	4	0	134.536
G1/S	5	0	0		S	5	0	500		G2	5	0	193.439		G2/M	5	0	500		M/G1	5	0	500
G1/S	6	0	0		S	6	0	191.003		G2	6	0	4.05397		G2/M	6	0	40.6744		M/G1	6	0	49.1869
G1/S	7	0	0		S	7	0	1.56369		G2	7	0	0		G2/M	7	0	20.1288		M/G1	7	0	0
G1/S	8	0	0		S	8	0	102.852		G2	8	0	52.144		G2/M	8	0	500		M/G1	8	0	500
G1/S	9	0	0		S	9	0	5.33251		G2	9	0	0		G2/M	9	0	7.77248		M/G1	9	0	34.1389
G1/S	10	0	0		S	10	0	2.30329		G2	10	0	0		G2/M	10	0	0		M/G1	10	0	1.68501
G1/S	11	0	23.5392		S	11	0	15.1195		G2	11	0	22.9469		G2/M	11	0	0		M/G1	11	0	59.6285
G1/S	12	0	0		S	12	0	173.265		G2	12	0	0		G2/M	12	0	3.983		M/G1	12	0	2.62235
G1/S	13	0	0		S	13	0	55.7769		G2	13	0	5.78483		G2/M	13	0	7.05971		M/G1	13	0	24.2562
G1/S	14	0	6.85363		S	14	0	2.34367		G2	14	0	33.9906		G2/M	14	0	0		M/G1	14	0	2.4302
G1/S	15	0	22.0447		S	15	0	1.06497		G2	15	0	7.88998		G2/M	15	0	0		M/G1	15	0	0
G1/S	0	1	4.1583		S	0	1	0		G2	0	1	0		G2/M	0	1	0		M/G1	0	1	0
G1/S	1	1	0		S	1	1	0		G2	1	1	0		G2/M	1	1	0		M/G1	1	1	0
G1/S	2	1	0		S	2	1	0		G2	2	1	0		G2/M	2	1	0		M/G1	2	1	0
G1/S	3	1	64.07		S	3	1	0		G2	3	1	0.748415		G2/M	3	1	0.0227715		M/G1	3	1	0
G1/S	4	1	0		S	4	1	0		G2	4	1	7.14141		G2/M	4	1	0.500252		M/G1	4	1	7.89521
G1/S	5	1	0.381814		S	5	1	500		G2	5	1	114.282		G2/M	5	1	500		M/G1	5	1	500
G1/S	6	1	0		S	6	1	60.539		G2	6	1	0		G2/M	6	1	7.62099		M/G1	6	1	0
G1/S	7	1	0		S	7	1	0		G2	7	1	0		G2/M	7	1	1.59295		M/G1	7	1	0
G1/S	8	1	0		S	8	1	16.1689		G2	8	1	15.8321		G2/M	8	1	500		M/G1	8	1	243.581
G1/S	9	1	0		S	9	1	0		G2	9	1	0		G2/M	9	1	0		M/G1	9	1	0
G1/S	10	1	0		S	10	1	0		G2	10	1	0		G2/M	10	1	0		M/G1	10	1	0
G1/S	11	1	33.6411		S	11	1	0		G2	11	1	5.40539		G2/M	11	1	0		M/G1	11	1	5.33929
G1/S	12	1	0		S	12	1	83.9073		G2	12	1	0		G2/M	12	1	0		M/G1	12	1	0
G1/S	13	1	0		S	13	1	11.7371		G2	13	1	0		G2/M	13	1	0.0851692		M/G1	13	1	0
G1/S	14	1	12.4016		S	14	1	0		G2	14	1	12.4295		G2/M	14	1	0		M/G1	14	1	0
G1/S	15	1	29.7973		S	15	1	0		G2	15	1	0.820226		G2/M	15	1	0		M/G1	15	1	0
G1/S	0	2	32.5114		S	0	2	7.17299		G2	0	2	0		G2/M	0	2	0		M/G1	0	2	169.09
G1/S	1	2	14.9216		S	1	2	105		G2	1	2	9.28077		G2/M	1	2	11.2022		M/G1	1	2	500
G1/S	2	2	0		S	2	2	0		G2	2	2	0		G2/M	2	2	0		M/G1	2	2	0
G1/S	3	2	123.2		S	3	2	37.8526		G2	3	2	10.9766		G2/M	3	2	10.0847		M/G1	3	2	153.87
G1/S	4	2	10.1259		S	4	2	66.8089		G2	4	2	26.4041		G2/M	4	2	11.2108		M/G1	4	2	500
G1/S	5	2	11.5321		S	5	2	500		G2	5	2	159.139		G2/M	5	2	500		M/G1	5	2	500
G1/S	6	2	2.8218		S	6	2	236.822		G2	6	2	0.689935		G2/M	6	2	27.578		M/G1	6	2	262.606
G1/S	7	2	0		S	7	2	8.70717		G2	7	2	0		G2/M	7	2	12.3618		M/G1	7	2	63.7765
G1/S	8	2	0		S	8	2	139.405		G2	8	2	36.0044		G2/M	8	2	500		M/G1	8	2	500
G1/S	9	2	0		S	9	2	14.3828		G2	9	2	0		G2/M	9	2	4.10192		M/G1	9	2	160.839
G1/S	10	2	3.12062		S	10	2	8.65232		G2	10	2	0		G2/M	10	2	0		M/G1	10	2	75.9578
G1/S	11	2	59.9203		S	11	2	26.8474		G2	11	2	15.1769		G2/M	11	2	0		M/G1	11	2	188.79
G1/S	12	2	0		S	12	2	202.778		G2	12	2	0		G2/M	12	2	1.75632		M/G1	12	2	64.5303
G1/S	13	2	0.409028		S	13	2	74.5127		G2	13	2	2.5787		G2/M	13	2	4.00417		M/G1	13	2	115.704
G1/S	14	2	28.9879		S	14	2	7.47765		G2	14	2	24.926		G2/M	14	2	0		M/G1	14	2	60.3495
G1/S	15	2	49.2315		S	15	2	4.35171		G2	15	2	4.55034		G2/M	15	2	0		M/G1	15	2	0.203659
G1/S	0	3	0		S	0	3	0		G2	0	3	0		G2/M	0	3	0		M/G1	0	3	0
G1/S	1	3	0		S	1	3	8.05644		G2	1	3	0		G2/M	1	3	0		M/G1	1	3	68.1947
G1/S	2	3	0		S	2	3	0		G2	2	3	0		G2/M	2	3	0		M/G1	2	3	0
G1/S	3	3	0		S	3	3	0		G2	3	3	0		G2/M	3	3	0		M/G1	3	3	0
G1/S	4	3	0		S	4	3	3.44383		G2	4	3	3.57618		G2/M	4	3	0.433353		M/G1	4	3	97.614
G1/S	5	3	0		S	5	3	500		G2	5	3	91.1831		G2/M	5	3	500		M/G1	5	3	500
G1/S	6	3	0		S	6	3	85.3136		G2	6	3	0		G2/M	6	3	6.92781		M/G1	6	3	33.6277
G1/S	7	3	0		S	7	3	0		G2	7	3	0		G2/M	7	3	1.45304		M/G1	7	3	0
G1/S	8	3	0		S	8	3	34.0883		G2	8	3	10.5957		G2/M	8	3	500		M/G1	8	3	500
G1/S	9	3	0		S	9	3	0		G2	9	3	0		G2/M	9	3	0		M/G1	9	3	25.5725
G1/S	10	3	0		S	10	3	0		G2	10	3	0		G2/M	10	3	0		M/G1	10	3	0.450088
G1/S	11	3	0.865065		S	11	3	1.65788		G2	11	3	3.49178		G2/M	11	3	0		M/G1	11	3	48.557
G1/S	12	3	0		S	12	3	106.062		G2	12	3	0		G2/M	12	3	0		M/G1	12	3	1.15414
G1/S	13	3	0		S	13	3	23.2431		G2	13	3	0		G2/M	13	3	0.068833		M/G1	13	3	18.5369
G1/S	14	3	0		S	14	3	0		G2	14	3	9.31802		G2/M	14	3	0		M/G1	14	3	1.06804
G1/S	15	3	2.28963		S	15	3	0		G2	15	3	0.337142		G2/M	15	3	0		M/G1	15	3	0
G1/S	0	4	4.2108		S	0	4	0		G2	0	4	0		G2/M	0	4	0		M/G1	0	4	0
G1/S	1	4	0.223624		S	1	4	1.22232		G2	1	4	0		G2/M	1	4	0		M/G1	1	4	0
G1/S	2	4	0		S	2	4	0		G2	2	4	0		G2/M	2	4	0		M/G1	2	4	0
G1/S	3	4	55.6346		S	3	4	0		G2	3	4	0		G2/M	3	4	0		M/G1	3	4	0
G1/S	4	4	0		S	4	4	0		G2	4	4	0		G2/M	4	4	0		M/G1	4	4	0
G1/S	5	4	0.62086		S	5	4	500		G2	5	4	66.5437		G2/M	5	4	500		M/G1	5	4	500
G1/S	6	4	0		S	6	4	62.5449		G2	6	4	0		G2/M	6	4	4.55458		M/G1	6	4	0
G1/S	7	4	0		S	7	4	0		G2	7	4	0		G2/M	7	4	0.681951		M/G1	7	4	0
G1/S	8	4	0		S	8	4	19.6258		G2	8	4	3.47907		G2/M	8	4	302.783		M/G1	8	4	156.814
G1/S	9	4	0		S	9	4	0		G2	9	4	0		G2/M	9	4	0		M/G1	9	4	0
G1/S	10	4	0		S	10	4	0		G2	10	4	0		G2/M	10	4	0		M/G1	10	4	0
G1/S	11	4	32.6503		S	11	4	0		G2	11	4	0.587795		G2/M	11	4	0		M/G1	11	4	0.390468
G1/S	12	4	0		S	12	4	86.9236		G2	12	4	0		G2/M	12	4	0		M/G1	12	4	0
G1/S	13	4	0		S	13	4	14.4447		G2	13	4	0		G2/M	13	4	0		M/G1	13	4	0
G1/S	14	4	12.483		S	14	4	0		G2	14	4	4.03928		G2/M	14	4	0		M/G1	14	4	0
G1/S	15	4	29.5255		S	15	4	0		G2	15	4	0		G2/M	15	4	0		M/G1	15	4	0
G1/S	0	5	1.5737		S	0	5	0		G2	0	5	0		G2/M	0	5	0		M/G1	0	5	0
G1/S	1	5	0		S	1	5	0		G2	1	5	0		G2/M	1	5	0		M/G1	1	5	0
G1/S	2	5	0		S	2	5	0		G2	2	5	0		G2/M	2	5	0		M/G1	2	5	0
G1/S	3	5	38.1925		S	3	5	0		G2	3	5	0		G2/M	3	5	0		M/G1	3	5	0
G1/S	4	5	0		S	4	5	0		G2	4	5	0		G2/M	4	5	0		M/G1	4	5	0
G1/S	5	5	0		S	5	5	0		G2	5	5	0		G2/M	5	5	0		M/G1	5	5	0
G1/S	6	5	0		S	6	5	0		G2	6	5	0		G2/M	6	5	0		M/G1	6	5	0
G1/S	7	5	0		S	7	5	0		G2	7	5	0		G2/M	7	5	0		M/G1	7	5	0
G1/S	8	5	0		S	8	5	0		G2	8	5	0		G2/M	8	5	0		M/G1	8	5	0
G1/S	9	5	0		S	9	5	0		G2	9	5	0		G2/M	9	5	0		M/G1	9	5	0
G1/S	10	5	0		S	10	5	0		G2	10	5	0		G2/M	10	5	0		M/G1	10	5	0
G1/S	11	5	25.7304		S	11	5	0		G2	11	5	0		G2/M	11	5	0		M/G1	11	5	0
G1/S	12	5	0		S	12	5	0		G2	12	5	0		G2/M	12	5	0		M/G1	12	5	0
G1/S	13	5	0		S	13	5	0		G2	13	5	0		G2/M	13	5	0		M/G1	13	5	0
G1/S	14	5	9.17924		S	14	5	0		G2	14	5	0		G2/M	14	5	0		M/G1	14	5	0
G1/S	15	5	24.5282		S	15	5	0		G2	15	5	0		G2/M	15	5	0		M/G1	15	5	0
G1/S	0	6	9.256		S	0	6	0		G2	0	6	0		G2/M	0	6	0		M/G1	0	6	0
G1/S	1	6	2.72413		S	1	6	0		G2	1	6	3.45278		G2/M	1	6	0		M/G1	1	6	1.76603
G1/S	2	6	0		S	2	6	0		G2	2	6	0		G2/M	2	6	0		M/G1	2	6	0
G1/S	3	6	62.1317		S	3	6	0		G2	3	6	4.93167		G2/M	3	6	0		M/G1	3	6	0
G1/S	4	6	1.81663		S	4	6	0		G2	4	6	13.7098		G2/M	4	6	0		M/G1	4	6	11.6376
G1/S	5	6	3.01088		S	5	6	109.331		G2	5	6	111.836		G2/M	5	6	280.867		M/G1	5	6	500
G1/S	6	6	0		S	6	6	0		G2	6	6	0		G2/M	6	6	0		M/G1	6	6	0
G1/S	7	6	0		S	7	6	0		G2	7	6	0		G2/M	7	6	0		M/G1	7	6	0
G1/S	8	6	0		S	8	6	0		G2	8	6	22.6651		G2/M	8	6	226.671		M/G1	8	6	217.22
G1/S	9	6	0		S	9	6	0		G2	9	6	0		G2/M	9	6	0		M/G1	9	6	0.579762
G1/S	10	6	0.400214		S	10	6	0		G2	10	6	0		G2/M	10	6	0		M/G1	10	6	0
G1/S	11	6	38.9214		S	11	6	0		G2	11	6	10.2044		G2/M	11	6	0		M/G1	11	6	8.17934
G1/S	12	6	0		S	12	6	11.8966		G2	12	6	0		G2/M	12	6	0		M/G1	12	6	0
G1/S	13	6	0		S	13	6	0		G2	13	6	1.31803		G2/M	13	6	0		M/G1	13	6	0.36568
G1/S	14	6	17.0585		S	14	6	0		G2	14	6	18.2009		G2/M	14	6	0		M/G1	14	6	0
G1/S	15	6	34.9338		S	15	6	0		G2	15	6	2.95932		G2/M	15	6	0		M/G1	15	6	0
G1/S	0	7	38.6876		S	0	7	0		G2	0	7	3.10835		G2/M	0	7	0		M/G1	0	7	1.02553
G1/S	1	7	23.7818		S	1	7	22.9539		G2	1	7	23.861		G2/M	1	7	0		M/G1	1	7	60.4351
G1/S	2	7	4.75503		S	2	7	0		G2	2	7	7.88538		G2/M	2	7	0		M/G1	2	7	0
G1/S	3	7	110.85		S	3	7	5.55446		G2	3	7	25.3069		G2/M	3	7	0		M/G1	3	7	2.57455
G1/S	4	7	18.9741		S	4	7	14.5168		G2	4	7	41.4782		G2/M	4	7	0		M/G1	4	7	85.8551
G1/S	5	7	20.2321		S	5	7	500		G2	5	7	160.038		G2/M	5	7	284.199		M/G1	5	7	500
G1/S	6	7	9.54243		S	6	7	105.861		G2	6	7	8.55597		G2/M	6	7	1.9448		M/G1	6	7	36.6533
G1/S	7	7	0		S	7	7	0		G2	7	7	0		G2/M	7	7	0		M/G1	7	7	0
G1/S	8	7	0		S	8	7	52.8049		G2	8	7	51.1033		G2/M	8	7	233.911		M/G1	8	7	500
G1/S	9	7	1.00356		S	9	7	1.63066		G2	9	7	0		G2/M	9	7	0		M/G1	9	7	30.4878
G1/S	10	7	8.78402		S	10	7	0.391795		G2	10	7	0		G2/M	10	7	0		M/G1	10	7	2.78998
G1/S	11	7	68.3767		S	11	7	7.73003		G2	11	7	27.5388		G2/M	11	7	0		M/G1	11	7	52.6328
G1/S	12	7	1.49821		S	12	7	126.082		G2	12	7	0		G2/M	12	7	0		M/G1	12	7	3.72686
G1/S	13	7	3.4225		S	13	7	36.829		G2	13	7	9.787		G2/M	13	7	0		M/G1	13	7	23.4921
G1/S	14	7	37.7035		S	14	7	0.601548		G2	14	7	38.255		G2/M	14	7	0		M/G1	14	7	3.51493
G1/S	15	7	58.0884		S	15	7	0.128384		G2	15	7	11.7945		G2/M	15	7	0		M/G1	15	7	0
G1/S	0	8	41.7129		S	0	8	0		G2	0	8	0		G2/M	0	8	0		M/G1	0	8	0
G1/S	1	8	26.347		S	1	8	0		G2	1	8	0		G2/M	1	8	0		M/G1	1	8	0
G1/S	2	8	6.07502		S	2	8	0		G2	2	8	0		G2/M	2	8	0		M/G1	2	8	0
G1/S	3	8	114.395		S	3	8	0		G2	3	8	0		G2/M	3	8	0		M/G1	3	8	0
G1/S	4	8	21.1976		S	4	8	0		G2	4	8	0		G2/M	4	8	0		M/G1	4	8	0
G1/S	5	8	22.3632		S	5	8	184.627		G2	5	8	33.8064		G2/M	5	8	2.36489		M/G1	5	8	303.415
G1/S	6	8	11.1094		S	6	8	12.1188		G2	6	8	0		G2/M	6	8	0		M/G1	6	8	0
G1/S	7	8	0.245088		S	7	8	0		G2	7	8	0		G2/M	7	8	0		M/G1	7	8	0
G1/S	8	8	0		S	8	8	0		G2	8	8	0		G2/M	8	8	0		M/G1	8	8	0
G1/S	9	8	1.50217		S	9	8	0		G2	9	8	0		G2/M	9	8	0		M/G1	9	8	0
G1/S	10	8	10.0488		S	10	8	0		G2	10	8	0		G2/M	10	8	0		M/G1	10	8	0
G1/S	11	8	71.0983		S	11	8	0		G2	11	8	0		G2/M	11	8	0		M/G1	11	8	0
G1/S	12	8	2.05043		S	12	8	36.1299		G2	12	8	0		G2/M	12	8	0		M/G1	12	8	0
G1/S	13	8	4.16564		S	13	8	0.687471		G2	13	8	0		G2/M	13	8	0		M/G1	13	8	0
G1/S	14	8	39.819		S	14	8	0		G2	14	8	0.584561		G2/M	14	8	0		M/G1	14	8	0
G1/S	15	8	60.3019		S	15	8	0		G2	15	8	0		G2/M	15	8	0		M/G1	15	8	0
G1/S	0	9	20.2044		S	0	9	0		G2	0	9	5.99077		G2/M	0	9	0		M/G1	0	9	0
G1/S	1	9	11.2688		S	1	9	9.03624		G2	1	9	26.1103		G2/M	1	9	0.101735		M/G1	1	9	0.2593
G1/S	2	9	1.14592		S	2	9	0		G2	2	9	11.1552		G2/M	2	9	0		M/G1	2	9	0
G1/S	3	9	71.1936		S	3	9	1.05893		G2	3	9	27.7189		G2/M	3	9	0.116376		M/G1	3	9	0
G1/S	4	9	9.14744		S	4	9	5.17713		G2	4	9	42.0458		G2/M	4	9	0.448665		M/G1	4	9	4.93496
G1/S	5	9	10.6768		S	5	9	275.596		G2	5	9	146.127		G2/M	5	9	242.068		M/G1	5	9	500
G1/S	6	9	4.04956		S	6	9	67.5738		G2	6	9	11.7575		G2/M	6	9	4.46923		M/G1	6	9	0
G1/S	7	9	0		S	7	9	0		G2	7	9	1.07944		G2/M	7	9	1.19985		M/G1	7	9	0
G1/S	8	9	0		S	8	9	29.9948		G2	8	9	51.7523		G2/M	8	9	204.174		M/G1	8	9	134.894
G1/S	9	9	0		S	9	9	0		G2	9	9	0		G2/M	9	9	0		M/G1	9	9	0
G1/S	10	9	4.39304		S	10	9	0		G2	10	9	0.65933		G2/M	10	9	0		M/G1	10	9	0
G1/S	11	9	50.5053		S	11	9	3.07428		G2	11	9	30.6673		G2/M	11	9	0		M/G1	11	9	4.50779
G1/S	12	9	0.239496		S	12	9	94.1509		G2	12	9	0.354325		G2/M	12	9	0		M/G1	12	9	0
G1/S	13	9	1.33105		S	13	9	23.7906		G2	13	9	12.7364		G2/M	13	9	0.150461		M/G1	13	9	0
G1/S	14	9	26.7393		S	14	9	0		G2	14	9	41.1656		G2/M	14	9	0		M/G1	14	9	0
G1/S	15	9	45.5434		S	15	9	0		G2	15	9	14.6599		G2/M	15	9	0		M/G1	15	9	0
G1/S	0	10	3.81966		S	0	10	0		G2	0	10	3.115		G2/M	0	10	25.5477		M/G1	0	10	0
G1/S	1	10	0.823445		S	1	10	13.0501		G2	1	10	19.841		G2/M	1	10	60.4284		M/G1	1	10	27.5857
G1/S	2	10	0		S	2	10	0		G2	2	10	7.13624		G2/M	2	10	32.9813		M/G1	2	10	0
G1/S	3	10	34.3891		S	3	10	2.7599		G2	3	10	21.5483		G2/M	3	10	57.4775		M/G1	3	10	0
G1/S	4	10	0.516621		S	4	10	8.29255		G2	4	10	34.4923		G2/M	4	10	57.4004		M/G1	4	10	46.0071
G1/S	5	10	1.19546		S	5	10	275.532		G2	5	10	133.772		G2/M	5	10	500		M/G1	5	10	500
G1/S	6	10	0		S	6	10	73.8419		G2	6	10	7.9958		G2/M	6	10	78.4483		M/G1	6	10	16.0246
G1/S	7	10	0		S	7	10	0		G2	7	10	0.161442		G2/M	7	10	55.5081		M/G1	7	10	0
G1/S	8	10	0		S	8	10	35.4509		G2	8	10	44.1003		G2/M	8	10	500		M/G1	8	10	253.132
G1/S	9	10	0		S	9	10	0.689195		G2	9	10	0		G2/M	9	10	34.7747		M/G1	9	10	15.1324
G1/S	10	10	0		S	10	10	0		G2	10	10	0		G2/M	10	10	0		M/G1	10	10	0
G1/S	11	10	27.1071		S	11	10	5.0421		G2	11	10	25.4884		G2/M	11	10	0.35807		M/G1	11	10	31.8119
G1/S	12	10	0		S	12	10	100.333		G2	12	10	0		G2/M	12	10	25.563		M/G1	12	10	0.40296
G1/S	13	10	0		S	13	10	28.083		G2	13	10	9.55392		G2/M	13	10	30.6912		M/G1	13	10	11.8949
G1/S	14	10	11.5416		S	14	10	0.1562		G2	14	10	35.45		G2/M	14	10	3.36162		M/G1	14	10	0.372587
G1/S	15	10	26.5675		S	15	10	0		G2	15	10	11.6108		G2/M	15	10	0		M/G1	15	10	0
G1/S	0	11	0		S	0	11	0		G2	0	11	0		G2/M	0	11	15.2333		M/G1	0	11	0
G1/S	1	11	0		S	1	11	0.764516		G2	1	11	0		G2/M	1	11	39.2238		M/G1	1	11	0
G1/S	2	11	0		S	2	11	0		G2	2	11	0		G2/M	2	11	20.4218		M/G1	2	11	0
G1/S	3	11	0		S	3	11	0		G2	3	11	0		G2/M	3	11	37.8623		M/G1	3	11	0
G1/S	4	11	0		S	4	11	0.0573225		G2	4	11	0		G2/M	4	11	38.8145		M/G1	4	11	0
G1/S	5	11	0		S	5	11	183.052		G2	5	11	31.5047		G2/M	5	11	500		M/G1	5	11	500
G1/S	6	11	0		S	6	11	33.3299		G2	6	11	0		G2/M	6	11	55.1639		M/G1	6	11	0
G1/S	7	11	0		S	7	11	0		G2	7	11	0		G2/M	7	11	39.3234		M/G1	7	11	0
G1/S	8	11	0		S	8	11	10.7502		G2	8	11	0.962537		G2/M	8	11	500		M/G1	8	11	77.9763
G1/S	9	11	0		S	9	11	0		G2	9	11	0		G2/M	9	11	25.3355		M/G1	9	11	0
G1/S	10	11	0		S	10	11	0		G2	10	11	0		G2/M	10	11	0		M/G1	10	11	0
G1/S	11	11	0		S	11	11	0		G2	11	11	0		G2/M	11	11	0		M/G1	11	11	0
G1/S	12	11	0		S	12	11	58.834		G2	12	11	0		G2/M	12	11	18.8518		M/G1	12	11	0
G1/S	13	11	0		S	13	11	10.3099		G2	13	11	0		G2/M	13	11	23.2112		M/G1	13	11	0
G1/S	14	11	0		S	14	11	0		G2	14	11	1.7203		G2/M	14	11	1.97513		M/G1	14	11	0
G1/S	15	11	0.746619		S	15	11	0		G2	15	11	0		G2/M	15	11	0		M/G1	15	11	0
G1/S	0	12	14.5807		S	0	12	0		G2	0	12	3.50456		G2/M	0	12	0		M/G1	0	12	0
G1/S	1	12	7.75607		S	1	12	0		G2	1	12	18.9609		G2/M	1	12	0.82884		M/G1	1	12	17.119
G1/S	2	12	0.478955		S	2	12	0		G2	2	12	7.34657		G2/M	2	12	0		M/G1	2	12	0
G1/S	3	12	56.2926		S	3	12	0		G2	3	12	20.6905		G2/M	3	12	0.834381		M/G1	3	12	0
G1/S	4	12	6.34236		S	4	12	0		G2	4	12	32.397		G2/M	4	12	1.33022		M/G1	4	12	30.9667
G1/S	5	12	7.74541		S	5	12	28.0004		G2	5	12	122.995		G2/M	5	12	216.403		M/G1	5	12	500
G1/S	6	12	2.61171		S	6	12	0		G2	6	12	8.23816		G2/M	6	12	6.08136		M/G1	6	12	9.97142
G1/S	7	12	0		S	7	12	0		G2	7	12	0.380049		G2/M	7	12	2.2819		M/G1	7	12	0
G1/S	8	12	0		S	8	12	0		G2	8	12	41.7585		G2/M	8	12	185.229		M/G1	8	12	192.507
G1/S	9	12	0		S	9	12	0		G2	9	12	0		G2/M	9	12	0.485421		M/G1	9	12	10.2973
G1/S	10	12	3.09922		S	10	12	0		G2	10	12	0.163339		G2/M	10	12	0		M/G1	10	12	0
G1/S	11	12	42.9817		S	11	12	0		G2	11	12	25.1079		G2/M	11	12	0		M/G1	11	12	23.7279
G1/S	12	12	0		S	12	12	0		G2	12	12	0		G2/M	12	12	0		M/G1	12	12	0
G1/S	13	12	0.794284		S	13	12	0		G2	13	12	9.86882		G2/M	13	12	0.68379		M/G1	13	12	8.31481
G1/S	14	12	22.4217		S	14	12	0		G2	14	12	34.706		G2/M	14	12	0		M/G1	14	12	0
G1/S	15	12	40.0733		S	15	12	0		G2	15	12	11.9333		G2/M	15	12	0		M/G1	15	12	0
G1/S	0	13	7.25329		S	0	13	0		G2	0	13	0		G2/M	0	13	0		M/G1	0	13	0
G1/S	1	13	3.1257		S	1	13	0		G2	1	13	0.10336		G2/M	1	13	0		M/G1	1	13	0.330358
G1/S	2	13	0		S	2	13	0		G2	2	13	0		G2/M	2	13	0		M/G1	2	13	0
G1/S	3	13	37.6788		S	3	13	0		G2	3	13	0.518107		G2/M	3	13	0		M/G1	3	13	0
G1/S	4	13	2.48181		S	4	13	0		G2	4	13	3.08653		G2/M	4	13	0.153814		M/G1	4	13	4.26051
G1/S	5	13	3.49366		S	5	13	95.9371		G2	5	13	51.3515		G2/M	5	13	185.83		M/G1	5	13	500
G1/S	6	13	0.626847		S	6	13	4.32402		G2	6	13	0		G2/M	6	13	2.97053		M/G1	6	13	0
G1/S	7	13	0		S	7	13	0		G2	7	13	0		G2/M	7	13	0.684417		M/G1	7	13	0
G1/S	8	13	0		S	8	13	0		G2	8	13	7.68472		G2/M	8	13	158.167		M/G1	8	13	107.048
G1/S	9	13	0		S	9	13	0		G2	9	13	0		G2/M	9	13	0		M/G1	9	13	0.0651982
G1/S	10	13	1.07169		S	10	13	0		G2	10	13	0		G2/M	10	13	0		M/G1	10	13	0
G1/S	11	13	31.2485		S	11	13	0		G2	11	13	3.5399		G2/M	11	13	0		M/G1	11	13	4.16499
G1/S	12	13	0		S	12	13	19.975		G2	12	13	0		G2/M	12	13	0		M/G1	12	13	0
G1/S	13	13	0		S	13	13	0		G2	13	13	0		G2/M	13	13	0		M/G1	13	13	0
G1/S	14	13	15.2419		S	14	13	0		G2	14	13	8.03439		G2/M	14	13	0		M/G1	14	13	0
G1/S	15	13	30.6562		S	15	13	0		G2	15	13	0.75175		G2/M	15	13	0		M/G1	15	13	0
G1/S	0	14	0		S	0	14	0		G2	0	14	0		G2/M	0	14	4.95392		M/G1	0	14	0
G1/S	1	14	0		S	1	14	8.30516		G2	1	14	0		G2/M	1	14	20.1383		M/G1	1	14	16.272
G1/S	2	14	0		S	2	14	0		G2	2	14	0		G2/M	2	14	8.00642		M/G1	2	14	0
G1/S	3	14	2.24449		S	3	14	1.61404		G2	3	14	0		G2/M	3	14	19.5509		M/G1	3	14	0
G1/S	4	14	0		S	4	14	5.30906		G2	4	14	0		G2/M	4	14	20.7306		M/G1	4	14	29.4717
G1/S	5	14	0		S	5	14	207.569		G2	5	14	17.2236		G2/M	5	14	294.163		M/G1	5	14	500
G1/S	6	14	0		S	6	14	53.5256		G2	6	14	0		G2/M	6	14	33.0975		M/G1	6	14	9.58375
G1/S	7	14	0		S	7	14	0		G2	7	14	0		G2/M	7	14	22.1462		M/G1	7	14	0
G1/S	8	14	0		S	8	14	25.0759		G2	8	14	0		G2/M	8	14	259.931		M/G1	8	14	183.058
G1/S	9	14	0		S	9	14	0.335883		G2	9	14	0		G2/M	9	14	13.3487		M/G1	9	14	9.9956
G1/S	10	14	0		S	10	14	0		G2	10	14	0		G2/M	10	14	0		M/G1	10	14	0
G1/S	11	14	3.20556		S	11	14	3.58403		G2	11	14	0		G2/M	11	14	0		M/G1	11	14	23.0076
G1/S	12	14	0		S	12	14	80.0386		G2	12	14	0		G2/M	12	14	9.40448		M/G1	12	14	0.0103989
G1/S	13	14	0		S	13	14	21.9723		G2	13	14	0		G2/M	13	14	12.6726		M/G1	13	14	8.12566
G1/S	14	14	0		S	14	14	0		G2	14	14	0		G2/M	14	14	0		M/G1	14	14	0
G1/S	15	14	4.8142		S	15	14	0		G2	15	14	0		G2/M	15	14	0		M/G1	15	14	0
G1/S	0	15	0		S	0	15	0		G2	0	15	0		G2/M	0	15	30.4151		M/G1	0	15	30.7597
G1/S	1	15	0		S	1	15	8.41351		G2	1	15	0		G2/M	1	15	54.9343		M/G1	1	15	94.3822
G1/S	2	15	0		S	2	15	0		G2	2	15	0		G2/M	2	15	36.1025		M/G1	2	15	0
G1/S	3	15	0		S	3	15	2.20296		G2	3	15	0		G2/M	3	15	53.7084		M/G1	3	15	34.1025
G1/S	4	15	0		S	4	15	5.75984		G2	4	15	0.665497		G2/M	4	15	54.712		M/G1	4	15	115.079
G1/S	5	15	0		S	5	15	172.859		G2	5	15	30.9968		G2/M	5	15	316.535		M/G1	5	15	500
G1/S	6	15	0		S	6	15	47.0414		G2	6	15	0		G2/M	6	15	70.3158		M/G1	6	15	75.9588
G1/S	7	15	0		S	7	15	0		G2	7	15	0		G2/M	7	15	55.3068		M/G1	7	15	21.0987
G1/S	8	15	0		S	8	15	23.1232		G2	8	15	3.0856		G2/M	8	15	288.655		M/G1	8	15	289.973
G1/S	9	15	0		S	9	15	0.743304		G2	9	15	0		G2/M	9	15	40.5148		M/G1	9	15	69.0808
G1/S	10	15	0		S	10	15	0.119969		G2	10	15	0		G2/M	10	15	3.72771		M/G1	10	15	29.9567
G1/S	11	15	0		S	11	15	4.16777		G2	11	15	1.18737		G2/M	11	15	4.4214		M/G1	11	15	91.9808
G1/S	12	15	0		S	12	15	72.0298		G2	12	15	0		G2/M	12	15	32.8235		M/G1	12	15	30.0044
G1/S	13	15	0		S	13	15	21.2823		G2	13	15	0		G2/M	13	15	37.6329		M/G1	13	15	59.3392
G1/S	14	15	0		S	14	15	0.267485		G2	14	15	3.87202		G2/M	14	15	9.49797		M/G1	14	15	29.0058
G1/S	15	15	0		S	15	15	0		G2	15	15	0		G2/M	15	15	0		M/G1	15	15	0
