# Supplementary material for: Neuronal cell cycle reentry events in the aging brain are more prevalent in neurodegeneration and lead to cellular senescence
Source: PLoS Biol. 2024 Apr 23;22(4):e3002559. doi: 10.1371/journal.pbio.3002559 (PMC11037540; doi:10.1371/journal.pbio.3002559)
Supplement: S1 Data files — (ZIP) [file pbio.3002559.s034.zip › Data_S5_Fig.xlsx]

## Sheet: Figure S5
Figure S5
Script: inverCNV.code.R
index	Dataset	Status	Symbol	Chr	Start	End	AllCellMean	C0_CNV score	C0_CNV scaled score	C3_CNV score	C3_CNV scaled score	C5_CNV score	C5_CNV scaled score
1	Lau	Alzheimer	NOC2L	chr1	944203	959309	1.00787	1.00465	0.00465096	1.04469	0.0446926	1.04567	0.0456694
2	Lau	Alzheimer	KLHL17	chr1	960584	965719	1.00789	1.00454	0.00453848	1.04446	0.044461	1.04585	0.0458477
3	Lau	Alzheimer	AGRN	chr1	1020120	1056118	1.0079	1.00455	0.00455028	1.04444	0.0444382	1.04575	0.0457541
4	Lau	Alzheimer	C1orf159	chr1	1081818	1116361	1.00798	1.00452	0.00451727	1.0437	0.0437009	1.04637	0.0463703
5	Lau	Alzheimer	SDF4	chr1	1216909	1232067	1.0081	1.00452	0.00452411	1.04371	0.043711	1.04664	0.0466368
6	Lau	Alzheimer	UBE2J2	chr1	1253909	1273864	1.00819	1.00458	0.0045757	1.04341	0.0434053	1.04797	0.0479711
7	Lau	Alzheimer	SCNN1D	chr1	1280436	1292029	1.0082	1.00467	0.00466828	1.04334	0.0433369	1.04779	0.0477943
8	Lau	Alzheimer	ACAP3	chr1	1292390	1309609	1.00813	1.00477	0.00476613	1.04301	0.0430091	1.04799	0.0479867
9	Lau	Alzheimer	INTS11	chr1	1311585	1324687	1.00821	1.00462	0.00461832	1.04236	0.0423632	1.04882	0.0488171
10	Lau	Alzheimer	CPTP	chr1	1324756	1328896	1.00826	1.00441	0.00441168	1.04157	0.0415666	1.04934	0.0493437
11	Lau	Alzheimer	DVL1	chr1	1335276	1349418	1.00836	1.00462	0.00462015	1.04079	0.0407877	1.05042	0.050423
12	Lau	Alzheimer	AURKAIP1	chr1	1373730	1375495	1.00842	1.00454	0.00454484	1.04027	0.0402659	1.05149	0.0514869
13	Lau	Alzheimer	CCNL2	chr1	1385711	1399335	1.00839	1.00447	0.00447396	1.03946	0.039459	1.05213	0.0521292
14	Lau	Alzheimer	MRPL20	chr1	1401909	1407293	1.00845	1.00436	0.00436063	1.03875	0.0387475	1.05292	0.0529174
15	Lau	Alzheimer	ATAD3B	chr1	1471765	1497848	1.00845	1.00404	0.00403525	1.038	0.0380023	1.05345	0.053449
16	Lau	Alzheimer	ATAD3A	chr1	1512162	1534685	1.00842	1.0038	0.00379983	1.03756	0.037565	1.05368	0.0536812
17	Lau	Alzheimer	SSU72	chr1	1541673	1574863	1.00838	1.00366	0.00366198	1.03745	0.0374504	1.05433	0.0543305
18	Lau	Alzheimer	FNDC10	chr1	1598012	1600135	1.00841	1.00366	0.00366486	1.03691	0.0369141	1.05471	0.05471
19	Lau	Alzheimer	MIB2	chr1	1615454	1630605	1.00844	1.00385	0.00384808	1.03637	0.036375	1.05547	0.0554741
20	Lau	Alzheimer	CDK11B	chr1	1635225	1659012	1.00847	1.00389	0.00388977	1.03602	0.0360197	1.05611	0.056106
21	Lau	Alzheimer	SLC35E2B	chr1	1659529	1692795	1.00852	1.00384	0.00384408	1.03536	0.0353624	1.05727	0.0572719
22	Lau	Alzheimer	SLC35E2A	chr1	1724838	1745992	1.00853	1.00384	0.00384483	1.03493	0.0349336	1.05765	0.0576544
23	Lau	Alzheimer	NADK	chr1	1751232	1780457	1.0084	1.00363	0.00363499	1.03437	0.0343692	1.05726	0.0572575
24	Lau	Alzheimer	GNB1	chr1	1785285	1891117	1.00841	1.00351	0.00351102	1.03387	0.0338652	1.05764	0.0576378
25	Lau	Alzheimer	CFAP74	chr1	1921951	2003837	1.00845	1.00353	0.00353391	1.03329	0.0332938	1.0575	0.057496
26	Lau	Alzheimer	GABRD	chr1	2019329	2030758	1.00839	1.00338	0.0033839	1.03274	0.0327355	1.05736	0.0573586
27	Lau	Alzheimer	PRKCZ	chr1	2050411	2185395	1.00833	1.00342	0.00341766	1.03226	0.0322567	1.05648	0.0564775
28	Lau	Alzheimer	SKI	chr1	2228319	2310213	1.00837	1.00342	0.00341511	1.03169	0.0316917	1.05588	0.0558767
29	Lau	Alzheimer	MORN1	chr1	2321253	2391707	1.00848	1.0035	0.00349943	1.03101	0.0310065	1.05505	0.0550477
30	Lau	Alzheimer	RER1	chr1	2391775	2405442	1.00837	1.00326	0.00326216	1.02991	0.0299091	1.05462	0.054621
31	Lau	Alzheimer	PLCH2	chr1	2425980	2505532	1.00836	1.00304	0.00303762	1.02928	0.0292782	1.05423	0.0542329
32	Lau	Alzheimer	TNFRSF14	chr1	2555639	2565382	1.00833	1.00295	0.00295379	1.02887	0.0288703	1.05404	0.0540358
33	Lau	Alzheimer	TPRG1L	chr1	3625015	3630127	1.00831	1.00278	0.00277589	1.02802	0.0280185	1.05408	0.054077
34	Lau	Alzheimer	LRRC47	chr1	3778559	3796498	1.00821	1.00292	0.00291516	1.02702	0.0270201	1.05402	0.054018
35	Lau	Alzheimer	CEP104	chr1	3812086	3857396	1.00815	1.00283	0.00283004	1.0264	0.0264032	1.05396	0.0539616
36	Lau	Alzheimer	DFFB	chr1	3857267	3885429	1.00801	1.00257	0.00256883	1.02572	0.0257218	1.05297	0.0529741
37	Lau	Alzheimer	AJAP1	chr1	4654609	4792534	1.00791	1.00277	0.00276833	1.0249	0.0248994	1.05224	0.0522399
38	Lau	Alzheimer	NPHP4	chr1	5862811	5992473	1.00776	1.0026	0.00260253	1.02435	0.0243514	1.05176	0.0517646
39	Lau	Alzheimer	KCNAB2	chr1	5990927	6101193	1.00774	1.00262	0.00261653	1.02375	0.0237492	1.05187	0.0518749
40	Lau	Alzheimer	CHD5	chr1	6101787	6180321	1.00769	1.00254	0.00253859	1.02321	0.0232113	1.05107	0.0510702
41	Lau	Alzheimer	RPL22	chr1	6185020	6209389	1.00757	1.00255	0.00254831	1.02227	0.0222737	1.05019	0.0501937
42	Lau	Alzheimer	ICMT	chr1	6221193	6235972	1.00741	1.00225	0.00225064	1.02143	0.0214332	1.0501	0.0500979
43	Lau	Alzheimer	ACOT7	chr1	6264269	6393767	1.00732	1.00211	0.00210599	1.02135	0.0213485	1.04968	0.0496794
44	Lau	Alzheimer	TNFRSF25	chr1	6460786	6466175	1.00724	1.00214	0.00214127	1.02066	0.0206572	1.04947	0.0494663
45	Lau	Alzheimer	PLEKHG5	chr1	6467122	6520074	1.00716	1.00203	0.0020292	1.0198	0.0198047	1.04952	0.0495168
46	Lau	Alzheimer	NOL9	chr1	6521347	6554513	1.00714	1.00201	0.00200554	1.01932	0.0193193	1.04991	0.0499118
47	Lau	Alzheimer	KLHL21	chr1	6590724	6614607	1.00693	1.00198	0.00198249	1.01802	0.0180225	1.05024	0.0502407
48	Lau	Alzheimer	DNAJC11	chr1	6634168	6701924	1.00681	1.00205	0.00204544	1.01669	0.0166936	1.04998	0.0499766
49	Lau	Alzheimer	CAMTA1	chr1	6785454	7769706	1.00667	1.00197	0.00197457	1.01612	0.0161234	1.04936	0.0493578
50	Lau	Alzheimer	PER3	chr1	7784291	7845177	1.00658	1.00191	0.00190527	1.01564	0.015643	1.04868	0.0486812
51	Lau	Alzheimer	PARK7	chr1	7954291	7985505	1.00641	1.00161	0.00160556	1.01523	0.01523	1.04825	0.0482547
52	Lau	Alzheimer	ERRFI1	chr1	8004404	8026309	1.00624	1.0014	0.00139632	1.01438	0.0143755	1.04746	0.0474609
53	Lau	Alzheimer	RERE	chr1	8352397	8848921	1.00613	1.00119	0.00119063	1.0136	0.013597	1.04722	0.0472165
54	Lau	Alzheimer	ENO1	chr1	8861000	8879190	1.00604	1.00104	0.0010369	1.01298	0.0129755	1.04743	0.0474279
55	Lau	Alzheimer	TMEM201	chr1	9588911	9614877	1.00597	1.00093	0.000926464	1.01279	0.0127879	1.04736	0.0473585
56	Lau	Alzheimer	CLSTN1	chr1	9728926	9823984	1.00589	1.00077	0.000766845	1.01253	0.0125263	1.04691	0.0469072
57	Lau	Alzheimer	CTNNBIP1	chr1	9848276	9910336	1.00585	1.0007	0.000698048	1.01205	0.0120541	1.04668	0.0466766
58	Lau	Alzheimer	UBE4B	chr1	10032832	10181239	1.00579	1.00089	0.000892798	1.01151	0.0115085	1.04509	0.0450909
59	Lau	Alzheimer	KIF1B	chr1	10210570	10381603	1.00578	1.00082	0.000822653	1.01098	0.0109777	1.0445	0.0444995
60	Lau	Alzheimer	PGD	chr1	10398592	10420511	1.00575	1.00072	0.000723889	1.01078	0.0107779	1.04369	0.0436884
61	Lau	Alzheimer	PEX14	chr1	10472288	10630758	1.00571	1.00067	0.00066826	1.01059	0.0105931	1.04287	0.0428721
62	Lau	Alzheimer	SRM	chr1	11054584	11060020	1.00559	1.00056	0.000562205	1.01021	0.0102056	1.04246	0.0424608
63	Lau	Alzheimer	EXOSC10	chr1	11066618	11099869	1.00555	1.00046	0.000460281	1.01012	0.0101195	1.04204	0.0420353
64	Lau	Alzheimer	MTOR	chr1	11106535	11262551	1.00553	1.00027	0.000268316	1.00996	0.00996458	1.04162	0.0416244
65	Lau	Alzheimer	DISP3	chr1	11479155	11537551	1.00552	1.00016	0.000161172	1.00966	0.0096624	1.0412	0.0411995
66	Lau	Alzheimer	FBXO2	chr1	11637018	11655785	1.00551	1.0001	9.8938e-05	1.0092	0.00920437	1.04099	0.0409909
67	Lau	Alzheimer	FBXO44	chr1	11654375	11663327	1.0055	1.00022	0.000223786	1.00904	0.00903787	1.04014	0.0401418
68	Lau	Alzheimer	MTHFR	chr1	11785723	11806455	1.0055	1.00031	0.000305736	1.00879	0.00879354	1.03998	0.0399782
69	Lau	Alzheimer	KIAA2013	chr1	11919591	11926428	1.00539	1.00024	0.000239044	1.00819	0.00818808	1.03928	0.0392832
70	Lau	Alzheimer	MFN2	chr1	11980181	12015211	1.00535	1.00008	7.77838e-05	1.00794	0.00794267	1.03915	0.039152
71	Lau	Alzheimer	VPS13D	chr1	12230030	12512047	1.00523	0.999728	-0.000272229	1.00747	0.00747154	1.03847	0.0384745
72	Lau	Alzheimer	PRDM2	chr1	13700198	13825079	1.00516	0.99965	-0.000350323	1.00688	0.00688082	1.03764	0.0376365
73	Lau	Alzheimer	KAZN	chr1	13892792	15118043	1.0051	0.999614	-0.000386137	1.00637	0.00636605	1.03718	0.0371789
74	Lau	Alzheimer	EFHD2	chr1	15409888	15430339	1.00516	0.999842	-0.000157986	1.00635	0.00634981	1.03739	0.0373916
75	Lau	Alzheimer	DNAJC16	chr1	15526813	15592379	1.00516	0.999766	-0.000233685	1.00663	0.00663207	1.03697	0.0369693
76	Lau	Alzheimer	DDI2	chr1	15617458	15669044	1.00519	0.999822	-0.000177934	1.00676	0.00676331	1.03677	0.0367674
77	Lau	Alzheimer	PLEKHM2	chr1	15684320	15734769	1.00525	0.999966	-3.43503e-05	1.00668	0.00667588	1.03695	0.0369473
78	Lau	Alzheimer	SPEN	chr1	15836095	15940456	1.00524	0.999968	-3.18343e-05	1.00676	0.00676261	1.03676	0.0367592
79	Lau	Alzheimer	ZBTB17	chr1	15941869	15976132	1.00525	0.999925	-7.52941e-05	1.007	0.00699714	1.03643	0.0364297
80	Lau	Alzheimer	FBXO42	chr1	16246840	16352480	1.00523	0.999792	-0.000208451	1.00722	0.00721964	1.03666	0.0366649
81	Lau	Alzheimer	SZRD1	chr1	16352575	16398145	1.00529	0.999885	-0.00011475	1.00767	0.00766615	1.03675	0.0367505
82	Lau	Alzheimer	CROCC	chr1	16740273	16972964	1.00535	0.999899	-0.00010144	1.00745	0.00744605	1.03688	0.0368793
83	Lau	Alzheimer	ATP13A2	chr1	16985958	17011928	1.00534	1.00005	5.08602e-05	1.00745	0.00744998	1.03741	0.0374053
84	Lau	Alzheimer	SDHB	chr1	17018722	17054032	1.00541	1.0002	0.000199275	1.00781	0.00781364	1.03787	0.0378707
85	Lau	Alzheimer	RCC2	chr1	17406760	17439677	1.0054	1.00025	0.00025485	1.00776	0.00775545	1.03862	0.0386164
86	Lau	Alzheimer	ARHGEF10L	chr1	17539698	17697874	1.00542	1.00008	8.23416e-05	1.00786	0.00786035	1.03902	0.0390218
87	Lau	Alzheimer	IGSF21	chr1	18107798	18378483	1.0053	0.999952	-4.84e-05	1.0076	0.00759665	1.03921	0.0392145
88	Lau	Alzheimer	UBR4	chr1	19074510	19210266	1.00535	0.999949	-5.08961e-05	1.00792	0.00792226	1.03955	0.0395539
89	Lau	Alzheimer	EMC1	chr1	19215660	19251527	1.00537	0.99986	-0.000140458	1.0082	0.00819829	1.04007	0.0400679
90	Lau	Alzheimer	CAPZB	chr1	19338775	19485539	1.00537	0.999994	-5.65566e-06	1.00847	0.00847463	1.0404	0.0403972
91	Lau	Alzheimer	NBL1	chr1	19596979	19658456	1.00533	0.999947	-5.30982e-05	1.00852	0.00852064	1.04071	0.0407058
92	Lau	Alzheimer	OTUD3	chr1	19882395	19912945	1.0054	1.00004	4.30546e-05	1.00879	0.0087871	1.04152	0.0415242
93	Lau	Alzheimer	CAMK2N1	chr1	20482391	20486210	1.00545	1.00005	4.81735e-05	1.009	0.00900293	1.04181	0.0418137
94	Lau	Alzheimer	PINK1	chr1	20633458	20651511	1.00548	1.00018	0.000177842	1.00921	0.00920816	1.04214	0.0421429
95	Lau	Alzheimer	KIF17	chr1	20664014	20718017	1.00557	1.00022	0.000215974	1.00971	0.00971087	1.04322	0.0432214
96	Lau	Alzheimer	HP1BP3	chr1	20740266	20787323	1.00553	1.00007	7.20808e-05	1.0097	0.00969817	1.04295	0.0429484
97	Lau	Alzheimer	EIF4G3	chr1	20806292	21176888	1.0056	1.00029	0.000291712	1.01019	0.010187	1.04263	0.0426317
98	Lau	Alzheimer	ECE1	chr1	21217247	21345572	1.00566	1.00065	0.000650391	1.01063	0.0106327	1.04264	0.0426445
99	Lau	Alzheimer	RAP1GAP	chr1	21596215	21669363	1.00561	1.0006	0.000604135	1.01128	0.011283	1.0427	0.0427038
100	Lau	Alzheimer	USP48	chr1	21678298	21783606	1.00564	1.00056	0.000563467	1.01156	0.0115611	1.04272	0.0427242
101	Lau	Alzheimer	CDC42	chr1	22025511	22101360	1.00559	1.00034	0.000344913	1.01175	0.0117507	1.04255	0.0425466
102	Lau	Alzheimer	ZBTB40	chr1	22428838	22531157	1.00552	1.00017	0.000172256	1.01188	0.011877	1.0423	0.0423042
103	Lau	Alzheimer	EPHB2	chr1	22710839	22921500	1.00565	1.00014	0.000135398	1.01245	0.0124515	1.04249	0.0424893
104	Lau	Alzheimer	KDM1A	chr1	23019443	23083689	1.00569	1.00014	0.000144192	1.01258	0.0125753	1.0427	0.0426985
105	Lau	Alzheimer	LUZP1	chr1	23084023	23177808	1.00571	1.0002	0.000197702	1.01276	0.0127644	1.04289	0.0428886
106	Lau	Alzheimer	HNRNPR	chr1	23303771	23344336	1.00569	1.0003	0.000299347	1.01303	0.0130277	1.04337	0.0433654
107	Lau	Alzheimer	RPL11	chr1	23691742	23696835	1.00579	1.00045	0.000451121	1.0133	0.0132991	1.04307	0.043071
108	Lau	Alzheimer	ELOA-AS1	chr1	23706901	23778296	1.00585	1.00056	0.000558176	1.01335	0.01335	1.04375	0.0437484
109	Lau	Alzheimer	PITHD1	chr1	23778418	23788232	1.00591	1.00049	0.000486695	1.01355	0.0135502	1.04448	0.044482
110	Lau	Alzheimer	LYPLA2	chr1	23791145	23795539	1.00599	1.00046	0.000460564	1.01368	0.0136794	1.04554	0.045544
111	Lau	Alzheimer	SRSF10	chr1	23964347	23980927	1.00602	1.00057	0.00057094	1.01367	0.0136655	1.04625	0.0462544
112	Lau	Alzheimer	STPG1	chr1	24356999	24416934	1.0061	1.00059	0.000589698	1.01396	0.0139582	1.04663	0.0466285
113	Lau	Alzheimer	NIPAL3	chr1	24415802	24472976	1.00614	1.00083	0.000832118	1.01405	0.0140461	1.04697	0.0469654
114	Lau	Alzheimer	SRRM1	chr1	24631716	24673281	1.00617	1.00098	0.00097951	1.01413	0.0141329	1.04768	0.0476793
115	Lau	Alzheimer	RSRP1	chr1	25242249	25338213	1.00624	1.00131	0.00130552	1.01399	0.0139866	1.04805	0.048052
116	Lau	Alzheimer	TMEM50A	chr1	25338317	25362361	1.00631	1.00145	0.00144763	1.01412	0.0141184	1.04905	0.0490537
117	Lau	Alzheimer	MACO1	chr1	25430858	25500209	1.0064	1.00163	0.00163017	1.01447	0.0144672	1.04946	0.0494615
118	Lau	Alzheimer	MAN1C1	chr1	25616791	25786206	1.00645	1.00172	0.00171568	1.01437	0.0143725	1.05056	0.0505591
119	Lau	Alzheimer	MTFR1L	chr1	25818640	25832942	1.00651	1.00161	0.00161151	1.01427	0.0142711	1.05192	0.0519221
120	Lau	Alzheimer	PAQR7	chr1	25861484	25875708	1.00651	1.00151	0.00150962	1.01478	0.0147797	1.05178	0.0517754
121	Lau	Alzheimer	STMN1	chr1	25884181	25906991	1.00655	1.00132	0.00131703	1.015	0.0150023	1.05224	0.0522365
122	Lau	Alzheimer	EXTL1	chr1	26019884	26036464	1.00645	1.00113	0.00112862	1.01484	0.0148406	1.05246	0.0524602
123	Lau	Alzheimer	PDIK1L	chr1	26111165	26125555	1.00647	1.00126	0.00125942	1.01473	0.0147296	1.05257	0.0525716
124	Lau	Alzheimer	SH3BGRL3	chr1	26280086	26281522	1.00655	1.0013	0.00130032	1.01535	0.015354	1.05344	0.0534416
125	Lau	Alzheimer	DHDDS	chr1	26432282	26471306	1.00653	1.00129	0.00128867	1.01506	0.015064	1.05386	0.0538586
126	Lau	Alzheimer	HMGN2	chr1	26472440	26476642	1.00656	1.00123	0.00123045	1.01529	0.0152867	1.05371	0.0537075
127	Lau	Alzheimer	ARID1A	chr1	26693236	26782104	1.0065	1.00113	0.00112943	1.01529	0.0152858	1.05356	0.0535572
128	Lau	Alzheimer	ZDHHC18	chr1	26826688	26857604	1.00654	1.00117	0.0011674	1.01566	0.0156557	1.05305	0.0530454
129	Lau	Alzheimer	NUDC	chr1	26900238	26946871	1.00648	1.00107	0.00106723	1.01566	0.0156624	1.05268	0.0526769
130	Lau	Alzheimer	SLC9A1	chr1	27098809	27166981	1.00654	1.00115	0.00115005	1.01588	0.0158782	1.05284	0.0528448
131	Lau	Alzheimer	WDTC1	chr1	27234632	27308636	1.00652	1.00123	0.00122726	1.01565	0.0156518	1.05227	0.0522667
132	Lau	Alzheimer	TMEM222	chr1	27322145	27336400	1.0065	1.00109	0.00108512	1.01566	0.0156588	1.05203	0.052029
133	Lau	Alzheimer	WASF2	chr1	27404230	27490167	1.00651	1.00112	0.00112388	1.01603	0.0160258	1.05202	0.0520242
134	Lau	Alzheimer	AHDC1	chr1	27534035	27604431	1.00651	1.00121	0.00120929	1.01602	0.0160202	1.05124	0.0512438
135	Lau	Alzheimer	IFI6	chr1	27666064	27672212	1.00655	1.00125	0.00124822	1.0165	0.016504	1.05103	0.0510258
136	Lau	Alzheimer	FAM76A	chr1	27725961	27763116	1.00657	1.00129	0.00128644	1.01605	0.0160531	1.05126	0.0512633
137	Lau	Alzheimer	STX12	chr1	27773219	27824443	1.00659	1.00137	0.00137117	1.01627	0.0162697	1.05118	0.0511759
138	Lau	Alzheimer	EYA3	chr1	27970344	28088637	1.00664	1.0015	0.00150393	1.01636	0.0163645	1.05128	0.051277
139	Lau	Alzheimer	DNAJC8	chr1	28199456	28233029	1.00667	1.00159	0.0015924	1.01653	0.0165281	1.05144	0.0514441
140	Lau	Alzheimer	ATP5IF1	chr1	28236109	28246906	1.00665	1.00164	0.00163553	1.01624	0.0162388	1.05174	0.0517419
141	Lau	Alzheimer	PHACTR4	chr1	28369582	28500364	1.00668	1.00159	0.00158688	1.01639	0.0163945	1.05181	0.0518146
142	Lau	Alzheimer	RCC1	chr1	28505943	28539300	1.0067	1.00145	0.00145141	1.01648	0.0164817	1.05174	0.0517361
143	Lau	Alzheimer	TRNAU1AP	chr1	28553085	28578545	1.00676	1.00146	0.00145854	1.01694	0.0169446	1.05149	0.0514893
144	Lau	Alzheimer	YTHDF2	chr1	28736621	28769775	1.00677	1.00156	0.00156029	1.01704	0.0170414	1.05163	0.0516258
145	Lau	Alzheimer	OPRD1	chr1	28812142	28871267	1.00673	1.00162	0.00162307	1.01732	0.0173198	1.05126	0.0512568
146	Lau	Alzheimer	EPB41	chr1	28887091	29120046	1.00675	1.00178	0.00177797	1.01767	0.0176744	1.05114	0.0511382
147	Lau	Alzheimer	SRSF4	chr1	29147743	29181900	1.00684	1.00171	0.00171321	1.0179	0.017902	1.0523	0.0523
148	Lau	Alzheimer	PTPRU	chr1	29236516	29326813	1.00686	1.00183	0.00182548	1.01788	0.0178816	1.05264	0.0526418
149	Lau	Alzheimer	SDC3	chr1	30869466	30908758	1.00692	1.00194	0.00194047	1.01828	0.0182791	1.0523	0.0523034
150	Lau	Alzheimer	PUM1	chr1	30931506	31065991	1.00687	1.00201	0.00201005	1.01778	0.0177804	1.05216	0.0521579
151	Lau	Alzheimer	SNRNP40	chr1	31259568	31296788	1.00686	1.00203	0.00203096	1.01792	0.0179166	1.0518	0.0517982
152	Lau	Alzheimer	ZCCHC17	chr1	31296982	31364953	1.00679	1.00192	0.00191752	1.01799	0.0179853	1.05181	0.0518058
153	Lau	Alzheimer	FABP3	chr1	31365253	31376850	1.00679	1.00217	0.00216646	1.01775	0.0177549	1.05129	0.0512886
154	Lau	Alzheimer	PEF1	chr1	31629866	31644896	1.00674	1.00201	0.00201368	1.01812	0.0181211	1.05107	0.0510736
155	Lau	Alzheimer	COL16A1	chr1	31652263	31704319	1.00663	1.00195	0.00195053	1.01804	0.0180393	1.05076	0.0507555
156	Lau	Alzheimer	ADGRB2	chr1	31727117	31764893	1.00663	1.00198	0.00197764	1.0181	0.0181004	1.05026	0.0502574
157	Lau	Alzheimer	KHDRBS1	chr1	32013868	32060850	1.00666	1.00223	0.00222676	1.01791	0.0179115	1.04896	0.0489608
158	Lau	Alzheimer	TMEM39B	chr1	32072031	32102866	1.00665	1.00248	0.00247708	1.0178	0.0178046	1.04847	0.0484742
159	Lau	Alzheimer	KPNA6	chr1	32108056	32176563	1.00667	1.00265	0.00264627	1.01778	0.0177785	1.04801	0.0480062
160	Lau	Alzheimer	TXLNA	chr1	32179675	32198285	1.0066	1.00269	0.00268555	1.01754	0.0175357	1.04744	0.0474357
161	Lau	Alzheimer	MARCKSL1	chr1	32333839	32336233	1.00655	1.00268	0.00267616	1.01743	0.0174312	1.04703	0.0470261
162	Lau	Alzheimer	BSDC1	chr1	32364633	32394731	1.00659	1.00285	0.00284674	1.01755	0.0175506	1.04641	0.0464148
163	Lau	Alzheimer	ZBTB8OS	chr1	32600172	32650903	1.00655	1.00293	0.00292707	1.01737	0.0173748	1.04578	0.045781
164	Lau	Alzheimer	RBBP4	chr1	32651142	32686211	1.00656	1.00296	0.00296138	1.01735	0.0173479	1.04535	0.045347
165	Lau	Alzheimer	SYNC	chr1	32679906	32703596	1.00648	1.00299	0.00299491	1.01705	0.0170492	1.04455	0.044555
166	Lau	Alzheimer	KIAA1522	chr1	32741830	32774970	1.0064	1.00281	0.00280655	1.01676	0.016761	1.04355	0.0435515
167	Lau	Alzheimer	S100PBP	chr1	32816767	32858875	1.00638	1.00298	0.00297598	1.01685	0.0168501	1.04254	0.0425418
168	Lau	Alzheimer	HPCA	chr1	32885994	32898441	1.00638	1.0031	0.00310205	1.01695	0.0169474	1.04194	0.0419404
169	Lau	Alzheimer	AK2	chr1	33007940	33080996	1.00631	1.00322	0.00322265	1.01688	0.0168822	1.04129	0.0412855
170	Lau	Alzheimer	AZIN2	chr1	33081104	33123492	1.00634	1.00335	0.00334685	1.01676	0.0167556	1.041	0.040998
171	Lau	Alzheimer	ZNF362	chr1	33256492	33300719	1.00628	1.00356	0.00356044	1.01665	0.0166499	1.04001	0.0400084
172	Lau	Alzheimer	PHC2	chr1	33323623	33431095	1.00623	1.00359	0.00359402	1.01671	0.0167077	1.03904	0.0390438
173	Lau	Alzheimer	CSMD2	chr1	33513998	34165842	1.00621	1.00367	0.00366767	1.01669	0.0166903	1.03848	0.038485
174	Lau	Alzheimer	SMIM12	chr1	34712737	34859755	1.00617	1.00369	0.00368801	1.0166	0.016599	1.03836	0.0383597
175	Lau	Alzheimer	DLGAP3	chr1	34865436	34929650	1.00621	1.00385	0.00384631	1.01665	0.0166523	1.03825	0.0382513
176	Lau	Alzheimer	SFPQ	chr1	35176378	35193145	1.00623	1.00413	0.00413282	1.01647	0.0164672	1.03803	0.0380278
177	Lau	Alzheimer	ZMYM4	chr1	35268709	35422058	1.00624	1.00424	0.00423651	1.01633	0.0163326	1.03803	0.0380343
178	Lau	Alzheimer	KIAA0319L	chr1	35433492	35557950	1.0063	1.00433	0.00433393	1.01664	0.0166431	1.03866	0.0386573
179	Lau	Alzheimer	NCDN	chr1	35557473	35567274	1.00631	1.00447	0.0044713	1.01659	0.0165927	1.03852	0.0385237
180	Lau	Alzheimer	PSMB2	chr1	35599541	35641526	1.00635	1.00428	0.00427658	1.01673	0.0167273	1.03839	0.0383877
181	Lau	Alzheimer	C1orf216	chr1	35713877	35718894	1.00633	1.00421	0.00421418	1.01658	0.0165846	1.03788	0.0378787
182	Lau	Alzheimer	AGO4	chr1	35808016	35857890	1.0063	1.00415	0.00415089	1.01659	0.016586	1.03691	0.0369101
183	Lau	Alzheimer	AGO1	chr1	35869808	35930532	1.00632	1.00404	0.00404016	1.01682	0.0168162	1.0371	0.0370965
184	Lau	Alzheimer	AGO3	chr1	35930718	36072500	1.00628	1.00393	0.00392905	1.01682	0.0168184	1.03693	0.0369276
185	Lau	Alzheimer	TRAPPC3	chr1	36136570	36156053	1.00633	1.00404	0.00404035	1.01692	0.0169216	1.03658	0.0365799
186	Lau	Alzheimer	MAP7D1	chr1	36155579	36180849	1.00642	1.00406	0.0040574	1.01718	0.0171783	1.03679	0.0367874
187	Lau	Alzheimer	THRAP3	chr1	36224432	36305357	1.00635	1.00389	0.00388994	1.01736	0.0173647	1.03605	0.036051
188	Lau	Alzheimer	STK40	chr1	36339624	36385924	1.00629	1.00381	0.00381108	1.0171	0.0171022	1.03609	0.0360921
189	Lau	Alzheimer	GRIK3	chr1	36795527	37034515	1.00625	1.00364	0.00363757	1.01706	0.0170597	1.03558	0.0355828
190	Lau	Alzheimer	MEAF6	chr1	37489993	37514766	1.00623	1.00369	0.00369217	1.01732	0.0173199	1.0349	0.0348957
191	Lau	Alzheimer	EPHA10	chr1	37713880	37765133	1.00623	1.00357	0.00356844	1.01779	0.017795	1.03515	0.0351545
192	Lau	Alzheimer	C1orf122	chr1	37806979	37809454	1.00618	1.00345	0.00345209	1.01828	0.0182766	1.03489	0.0348858
193	Lau	Alzheimer	MTF1	chr1	37809574	37859592	1.00613	1.00325	0.00324743	1.01831	0.0183065	1.03477	0.0347727
194	Lau	Alzheimer	INPP5B	chr1	37860697	37947057	1.00614	1.00327	0.00327382	1.01841	0.0184147	1.03468	0.0346762
195	Lau	Alzheimer	SF3A3	chr1	37956975	37990075	1.00624	1.00343	0.00342929	1.01854	0.0185366	1.03499	0.034993
196	Lau	Alzheimer	AKIRIN1	chr1	38991276	39006059	1.0062	1.00318	0.00317721	1.01866	0.0186583	1.03492	0.0349197
197	Lau	Alzheimer	NDUFS5	chr1	39026318	39034636	1.00613	1.00279	0.00278952	1.0187	0.0187034	1.03446	0.0344573
198	Lau	Alzheimer	MACF1	chr1	39081316	39487177	1.0061	1.00267	0.00267065	1.01896	0.0189596	1.03335	0.033349
199	Lau	Alzheimer	PABPC4	chr1	39560709	39576790	1.00608	1.00256	0.00255908	1.01897	0.0189679	1.03272	0.0327175
200	Lau	Alzheimer	HPCAL4	chr1	39678648	39691485	1.00606	1.00239	0.00239391	1.01925	0.0192516	1.03211	0.0321095
201	Lau	Alzheimer	PPIE	chr1	39692182	39763914	1.00606	1.00245	0.00245283	1.01908	0.0190783	1.03178	0.0317839
202	Lau	Alzheimer	TRIT1	chr1	39838110	39883511	1.006	1.00242	0.00242496	1.01867	0.0186718	1.03092	0.0309198
203	Lau	Alzheimer	CAP1	chr1	40040233	40072649	1.00602	1.0024	0.00239502	1.01871	0.018715	1.03025	0.0302521
204	Lau	Alzheimer	PPT1	chr1	40072710	40097260	1.00599	1.00223	0.00223209	1.01868	0.0186815	1.02954	0.0295406
205	Lau	Alzheimer	RLF	chr1	40161387	40240921	1.00589	1.00203	0.00202608	1.01858	0.0185783	1.02902	0.0290166
206	Lau	Alzheimer	ZMPSTE24	chr1	40258041	40294180	1.00582	1.00182	0.00181879	1.01849	0.0184887	1.02797	0.0279678
207	Lau	Alzheimer	SMAP2	chr1	40344850	40423326	1.00578	1.00166	0.00165587	1.01849	0.0184851	1.02676	0.0267601
208	Lau	Alzheimer	RIMS3	chr1	40620680	40665682	1.00572	1.00145	0.00145092	1.0181	0.0180973	1.0263	0.0263024
209	Lau	Alzheimer	NFYC	chr1	40691648	40771603	1.00566	1.00147	0.0014716	1.01835	0.0183526	1.02542	0.0254191
210	Lau	Alzheimer	SCMH1	chr1	41027200	41242154	1.00561	1.00131	0.00131294	1.01816	0.0181616	1.02497	0.0249671
211	Lau	Alzheimer	HIVEP3	chr1	41506365	42035925	1.00548	1.00111	0.00110656	1.01775	0.0177548	1.02381	0.0238118
212	Lau	Alzheimer	FOXJ3	chr1	42176539	42335877	1.00548	1.001	0.000996317	1.01786	0.0178639	1.02387	0.0238679
213	Lau	Alzheimer	RIMKLA	chr1	42380792	42424232	1.00545	1.0008	0.000798088	1.01754	0.0175362	1.02393	0.0239349
214	Lau	Alzheimer	CCDC30	chr1	42463221	42657190	1.00544	1.00065	0.000648333	1.01787	0.0178693	1.02342	0.023419
215	Lau	Alzheimer	YBX1	chr1	42682418	42703805	1.0053	1.00045	0.000447842	1.01732	0.017318	1.02351	0.0235105
216	Lau	Alzheimer	P3H1	chr1	42746335	42767084	1.00526	1.00042	0.000423907	1.0175	0.0175004	1.02306	0.0230565
217	Lau	Alzheimer	SZT2	chr1	43389882	43454247	1.00521	1.00026	0.000262685	1.01709	0.0170901	1.02323	0.0232319
218	Lau	Alzheimer	PTPRF	chr1	43525187	43623666	1.00521	1.00006	5.78474e-05	1.01711	0.0171125	1.02324	0.0232415
219	Lau	Alzheimer	ST3GAL3	chr1	43705824	43931165	1.00525	1.00012	0.000119664	1.01704	0.0170441	1.02341	0.0234101
220	Lau	Alzheimer	IPO13	chr1	43946950	43968022	1.00534	1	1.52532e-06	1.0169	0.0169022	1.02457	0.0245652
221	Lau	Alzheimer	ATP6V0B	chr1	43974487	43978295	1.00529	0.999839	-0.00016118	1.01617	0.0161665	1.02384	0.0238422
222	Lau	Alzheimer	B4GALT2	chr1	43978943	43991170	1.00526	0.999816	-0.000184202	1.01539	0.0153937	1.02383	0.02383
223	Lau	Alzheimer	CCDC24	chr1	43991359	43996528	1.00522	0.999806	-0.000194347	1.01529	0.0152911	1.02337	0.0233657
224	Lau	Alzheimer	DMAP1	chr1	44213455	44220681	1.00516	0.999793	-0.000206592	1.0152	0.0151975	1.02289	0.0228854
225	Lau	Alzheimer	ERI3	chr1	44221070	44355260	1.00515	0.999781	-0.000219358	1.0148	0.0147983	1.02239	0.022388
226	Lau	Alzheimer	RNF220	chr1	44405194	44651724	1.00511	0.999997	-2.96978e-06	1.01456	0.0145623	1.02171	0.0217066
227	Lau	Alzheimer	ARMH1	chr1	44674692	44725591	1.00507	1.00003	2.92982e-05	1.0144	0.0144016	1.02153	0.0215342
228	Lau	Alzheimer	RPS8	chr1	44775251	44778779	1.00492	0.999883	-0.000116616	1.01373	0.0137348	1.02117	0.0211717
229	Lau	Alzheimer	PTCH2	chr1	44819844	44843253	1.00489	0.999962	-3.79197e-05	1.01329	0.0132898	1.02059	0.0205863
230	Lau	Alzheimer	EIF2B3	chr1	44850522	44986722	1.00483	0.999864	-0.000135656	1.01314	0.0131402	1.01962	0.0196207
231	Lau	Alzheimer	UROD	chr1	45010950	45015575	1.00479	0.999904	-9.57475e-05	1.01307	0.0130663	1.01986	0.0198571
232	Lau	Alzheimer	ZSWIM5	chr1	45016399	45306209	1.00474	0.999766	-0.000234494	1.01299	0.01299	1.01951	0.0195144
233	Lau	Alzheimer	TESK2	chr1	45343883	45491163	1.00472	0.999632	-0.000368158	1.01306	0.0130576	1.01994	0.0199381
234	Lau	Alzheimer	PRDX1	chr1	45510914	45542732	1.00472	0.999721	-0.000279148	1.0132	0.0132031	1.01921	0.0192127
235	Lau	Alzheimer	NASP	chr1	45583846	45618904	1.00473	0.999536	-0.000463858	1.01314	0.0131374	1.01865	0.0186547
236	Lau	Alzheimer	GPBP1L1	chr1	45627304	45688113	1.00469	0.999622	-0.000377743	1.01269	0.0126878	1.01807	0.0180697
237	Lau	Alzheimer	MAST2	chr1	45786987	46036122	1.00456	0.999572	-0.000428323	1.01246	0.0124563	1.01654	0.0165358
238	Lau	Alzheimer	POMGNT1	chr1	46188682	46220305	1.00452	0.999475	-0.000525275	1.01208	0.0120767	1.01599	0.0159874
239	Lau	Alzheimer	LRRC41	chr1	46261196	46303616	1.00446	0.999512	-0.000487648	1.01178	0.0117799	1.01563	0.0156279
240	Lau	Alzheimer	UQCRH	chr1	46303698	46316776	1.00438	0.999279	-0.000720965	1.01171	0.0117146	1.01507	0.0150691
241	Lau	Alzheimer	NSUN4	chr1	46340789	46365152	1.00431	0.999451	-0.000548801	1.01151	0.0115098	1.01314	0.0131401
242	Lau	Alzheimer	FAAH	chr1	46394317	46413848	1.0042	0.999486	-0.000513798	1.01116	0.0111565	1.01236	0.0123622
243	Lau	Alzheimer	MKNK1	chr1	46557407	46616843	1.00409	0.999337	-0.000662687	1.01054	0.0105412	1.01198	0.0119773
244	Lau	Alzheimer	ATPAF1	chr1	46632737	46673867	1.00409	0.999278	-0.000721791	1.00999	0.00999137	1.01137	0.011366
245	Lau	Alzheimer	EFCAB14	chr1	46674659	46719146	1.00404	0.999175	-0.000825003	1.00959	0.00958725	1.01074	0.0107363
246	Lau	Alzheimer	CYP4X1	chr1	47023669	47050751	1.00401	0.999161	-0.000838716	1.00932	0.00932227	1.0107	0.0107031
247	Lau	Alzheimer	CMPK1	chr1	47333790	47378839	1.00387	0.998963	-0.00103749	1.00862	0.00862378	1.0088	0.00879559
248	Lau	Alzheimer	SPATA6	chr1	48295373	48472208	1.00379	0.998987	-0.00101288	1.00785	0.00784976	1.00765	0.0076532
249	Lau	Alzheimer	AGBL4	chr1	48532854	50023954	1.00375	0.999106	-0.000893528	1.00761	0.00760563	1.00634	0.00633742
250	Lau	Alzheimer	ELAVL4	chr1	50024029	50203772	1.00372	0.999106	-0.0008944	1.00727	0.0072706	1.006	0.00600117
251	Lau	Alzheimer	FAF1	chr1	50437028	50960267	1.00372	0.999025	-0.000975288	1.00704	0.00704389	1.00563	0.00562526
252	Lau	Alzheimer	RNF11	chr1	51236273	51273447	1.00372	0.999181	-0.00081898	1.00652	0.00651927	1.00549	0.00549252
253	Lau	Alzheimer	EPS15	chr1	51354263	51519266	1.00369	0.999293	-0.000707098	1.0063	0.00630356	1.00529	0.00529238
254	Lau	Alzheimer	OSBPL9	chr1	51577179	51798427	1.00366	0.999268	-0.000731571	1.00609	0.00609481	1.00471	0.00470641
255	Lau	Alzheimer	NRDC	chr1	51789191	51878937	1.00359	0.999331	-0.000668807	1.00579	0.00578637	1.00371	0.00371115
256	Lau	Alzheimer	TXNDC12	chr1	52020131	52055191	1.00348	0.999439	-0.000561013	1.00534	0.00533928	1.00292	0.00292416
257	Lau	Alzheimer	BTF3L4	chr1	52056199	52090716	1.00348	0.999592	-0.000408047	1.00491	0.00490918	1.00175	0.00175056
258	Lau	Alzheimer	ZFYVE9	chr1	52142089	52348671	1.00338	0.99933	-0.000669828	1.00431	0.00430899	1.00055	0.000549245
259	Lau	Alzheimer	TUT4	chr1	52408282	52553487	1.00331	0.999252	-0.000748475	1.00392	0.00391618	0.999952	-4.8226e-05
260	Lau	Alzheimer	ZYG11B	chr1	52726453	52827336	1.00319	0.999262	-0.000738402	1.00344	0.00343743	0.998264	-0.00173621
261	Lau	Alzheimer	ECHDC2	chr1	52895910	52927212	1.00318	0.999492	-0.000508443	1.0031	0.00310145	0.9973	-0.00270036
262	Lau	Alzheimer	SCP2	chr1	52927276	53051698	1.00309	0.999633	-0.000366947	1.00252	0.00252361	0.99623	-0.00377011
263	Lau	Alzheimer	LRP8	chr1	53242364	53328469	1.00296	0.999865	-0.000134565	1.00193	0.00192671	0.994348	-0.00565213
264	Lau	Alzheimer	GLIS1	chr1	53506237	53738106	1.00291	0.999783	-0.000216666	1.00132	0.00132272	0.992966	-0.00703391
265	Lau	Alzheimer	HSPB11	chr1	53916574	53945699	1.00277	0.99997	-2.98801e-05	1.00071	0.000711341	0.99045	-0.00954977
266	Lau	Alzheimer	TMEM59	chr1	54026681	54053504	1.00274	1.00025	0.00025212	0.99995	-5.02794e-05	0.989036	-0.0109635
267	Lau	Alzheimer	MRPL37	chr1	54184041	54225464	1.00262	1.00017	0.000174301	0.999259	-0.000740755	0.986269	-0.0137312
268	Lau	Alzheimer	SSBP3	chr1	54225433	54413479	1.00247	1.00019	0.000187569	0.998706	-0.001294	0.984988	-0.0150117
269	Lau	Alzheimer	ACOT11	chr1	54542257	54639192	1.00232	1.00039	0.000393308	0.998159	-0.00184085	0.983453	-0.0165472
270	Lau	Alzheimer	DHCR24	chr1	54849627	54887195	1.00224	1.00068	0.000682129	0.997385	-0.00261472	0.982075	-0.0179255
271	Lau	Alzheimer	USP24	chr1	55066359	55215364	1.00206	1.0007	0.000696046	0.996824	-0.00317602	0.979634	-0.0203655
272	Lau	Alzheimer	PRKAA2	chr1	56645314	56715335	1.00192	1.00099	0.000989466	0.996144	-0.00385565	0.977584	-0.0224155
273	Lau	Alzheimer	DAB1	chr1	56994778	58546734	1.00169	1.00097	0.000972587	0.995611	-0.00438873	0.975135	-0.0248646
274	Lau	Alzheimer	MYSM1	chr1	58643440	58700077	1.0014	1.00098	0.000979539	0.994782	-0.00521837	0.971461	-0.0285392
275	Lau	Alzheimer	JUN	chr1	58776845	58784048	1.00122	1.00107	0.00106705	0.993742	-0.00625834	0.970463	-0.0295368
276	Lau	Alzheimer	LINC01135	chr1	58785128	58901109	1.00098	1.0012	0.00119708	0.992995	-0.00700529	0.96789	-0.0321095
277	Lau	Alzheimer	FGGY	chr1	59296638	59810647	1.00088	1.00115	0.0011486	0.992234	-0.00776614	0.965829	-0.034171
278	Lau	Alzheimer	HOOK1	chr1	59814786	59876322	1.00071	1.00087	0.000869195	0.99176	-0.00824026	0.963925	-0.0360752
279	Lau	Alzheimer	LINC01748	chr1	60515716	60640507	1.00044	1.00063	0.000630425	0.991004	-0.00899584	0.962174	-0.0378257
280	Lau	Alzheimer	NFIA	chr1	60865259	61462788	1.00045	1.00076	0.000755134	0.990241	-0.00975877	0.960011	-0.0399886
281	Lau	Alzheimer	TM2D1	chr1	61681046	61725423	1.00034	1.00069	0.000689566	0.989646	-0.0103544	0.956732	-0.0432676
282	Lau	Alzheimer	PATJ	chr1	61742477	62178675	1.00015	1.00081	0.000810959	0.988792	-0.0112076	0.953002	-0.0469977
283	Lau	Alzheimer	DOCK7	chr1	62454298	62688386	0.999996	1.0007	0.000701655	0.987932	-0.0120681	0.951955	-0.0480447
284	Lau	Alzheimer	ATG4C	chr1	62784132	62865516	0.999855	1.00064	0.000638811	0.987347	-0.0126531	0.94953	-0.0504704
285	Lau	Alzheimer	ITGB3BP	chr1	63440770	63593721	0.999713	1.00062	0.000620052	0.986467	-0.0135332	0.948047	-0.0519533
286	Lau	Alzheimer	EFCAB7	chr1	63523372	63572693	0.999625	1.00056	0.000557853	0.985884	-0.0141159	0.946563	-0.0534371
287	Lau	Alzheimer	CACHD1	chr1	64470129	64693058	0.999603	1.00055	0.000546118	0.984929	-0.015071	0.94485	-0.0551496
288	Lau	Alzheimer	RAVER2	chr1	64745095	64833232	0.999469	1.00041	0.000406097	0.984106	-0.0158936	0.942566	-0.057434
289	Lau	Alzheimer	JAK1	chr1	64833229	65067754	0.999373	1.00031	0.000310928	0.983117	-0.0168831	0.941407	-0.0585931
290	Lau	Alzheimer	AK4	chr1	65147549	65232145	0.999301	1.00017	0.000172899	0.982716	-0.0172845	0.939473	-0.0605268
291	Lau	Alzheimer	DNAJC6	chr1	65248219	65415871	0.999132	1.00012	0.000124834	0.981646	-0.0183536	0.936958	-0.0630417
292	Lau	Alzheimer	LEPR	chr1	65420652	65641559	0.998967	1.00018	0.00017956	0.980544	-0.0194555	0.935276	-0.0647242
293	Lau	Alzheimer	PDE4B	chr1	65792514	66374579	0.998839	1.00019	0.000189266	0.979573	-0.0204269	0.933757	-0.0662427
294	Lau	Alzheimer	SGIP1	chr1	66533267	66751139	0.998727	1.00068	0.000679227	0.97886	-0.0211402	0.932674	-0.0673263
295	Lau	Alzheimer	MIER1	chr1	66924895	66988619	0.998596	1.00091	0.000908821	0.97862	-0.0213802	0.931373	-0.0686271
296	Lau	Alzheimer	SLC35D1	chr1	66999350	67054148	0.998464	1.0011	0.00110193	0.977999	-0.0220015	0.93014	-0.0698605
297	Lau	Alzheimer	IL12RB2	chr1	67307364	67398724	0.998425	1.00135	0.00134967	0.977589	-0.0224114	0.929477	-0.0705233
298	Lau	Alzheimer	SERBP1	chr1	67407810	67430415	0.998317	1.00179	0.00178875	0.976353	-0.0236469	0.927656	-0.072344
299	Lau	Alzheimer	WLS	chr1	68098473	68233120	0.998255	1.00224	0.00223673	0.975325	-0.0246748	0.926426	-0.0735742
300	Lau	Alzheimer	LRRC7	chr1	69567922	70151945	0.998171	1.00251	0.00250843	0.974435	-0.0255651	0.924976	-0.0750245
301	Lau	Alzheimer	LRRC40	chr1	70144805	70205579	0.998151	1.00263	0.00262567	0.974029	-0.0259709	0.92374	-0.0762602
302	Lau	Alzheimer	SRSF11	chr1	70205682	70253052	0.99812	1.00301	0.00300684	0.973434	-0.0265665	0.92212	-0.0778796
303	Lau	Alzheimer	ANKRD13C	chr1	70258999	70354734	0.998081	1.00315	0.0031524	0.973148	-0.026852	0.920882	-0.0791178
304	Lau	Alzheimer	ZRANB2	chr1	71063291	71081289	0.998142	1.00357	0.00356716	0.972865	-0.0271351	0.920332	-0.0796682
305	Lau	Alzheimer	NEGR1	chr1	71395943	72282539	0.998118	1.00408	0.004082	0.972228	-0.0277717	0.919825	-0.0801747
306	Lau	Alzheimer	ERICH3	chr1	74568117	74673792	0.99808	1.00425	0.00425487	0.972324	-0.0276757	0.919928	-0.0800725
307	Lau	Alzheimer	TYW3	chr1	74733152	74766678	0.998031	1.0047	0.00469535	0.972269	-0.0277309	0.919195	-0.0808055
308	Lau	Alzheimer	SLC44A5	chr1	75202131	75611116	0.998022	1.00516	0.00515835	0.972109	-0.027891	0.919255	-0.0807453
309	Lau	Alzheimer	ACADM	chr1	75724431	75787575	0.998071	1.00567	0.00567037	0.972176	-0.0278245	0.919337	-0.0806625
310	Lau	Alzheimer	MSH4	chr1	75796882	75913242	0.998039	1.00638	0.00638102	0.972169	-0.0278309	0.919397	-0.0806032
311	Lau	Alzheimer	ST6GALNAC3	chr1	76074746	76634603	0.998005	1.00721	0.00720576	0.971787	-0.0282126	0.919417	-0.0805829
312	Lau	Alzheimer	ST6GALNAC5	chr1	76867480	77067546	0.9981	1.00788	0.00788107	0.972076	-0.0279235	0.919194	-0.0808059
313	Lau	Alzheimer	PIGK	chr1	77088989	77219430	0.998103	1.00856	0.00855862	0.971898	-0.028102	0.919671	-0.0803288
314	Lau	Alzheimer	AK5	chr1	77282019	77559966	0.998153	1.00928	0.00927847	0.971503	-0.0284971	0.920159	-0.0798408
315	Lau	Alzheimer	USP33	chr1	77695987	77759852	0.998211	1.00952	0.00951728	0.971912	-0.0280885	0.92109	-0.0789097
316	Lau	Alzheimer	MIGA1	chr1	77779624	77879539	0.998197	1.01007	0.0100672	0.971977	-0.0280229	0.921881	-0.078119
317	Lau	Alzheimer	FUBP1	chr1	77944055	77979110	0.998249	1.01049	0.010486	0.972112	-0.0278877	0.922526	-0.0774743
318	Lau	Alzheimer	GIPC2	chr1	77979542	78138444	0.998311	1.01082	0.010817	0.972088	-0.0279123	0.923008	-0.076992
319	Lau	Alzheimer	ADGRL2	chr1	81306147	81992436	0.998355	1.01114	0.0111388	0.972236	-0.0277641	0.923901	-0.076099
320	Lau	Alzheimer	LINC01725	chr1	83575776	83861023	0.998403	1.01099	0.0109929	0.972286	-0.0277139	0.92556	-0.0744396
321	Lau	Alzheimer	TTLL7	chr1	83865024	83999150	0.998437	1.01078	0.0107784	0.972732	-0.027268	0.927273	-0.0727268
322	Lau	Alzheimer	PRKACB	chr1	84078062	84238498	0.9985	1.01086	0.0108591	0.973006	-0.0269942	0.928964	-0.0710364
323	Lau	Alzheimer	SSX2IP	chr1	84643706	84690803	0.998428	1.01055	0.0105482	0.97351	-0.0264896	0.930365	-0.0696354
324	Lau	Alzheimer	C1orf52	chr1	85249953	85259672	0.998458	1.01044	0.0104396	0.973969	-0.0260306	0.932117	-0.0678835
325	Lau	Alzheimer	DDAH1	chr1	85318481	85578363	0.998408	1.01001	0.0100145	0.974271	-0.0257289	0.933325	-0.0666755
326	Lau	Alzheimer	ZNHIT6	chr1	85649417	85708433	0.998492	1.01014	0.010135	0.974567	-0.0254333	0.934183	-0.0658171
327	Lau	Alzheimer	COL24A1	chr1	85729233	86156943	0.998555	1.01008	0.010076	0.974868	-0.0251324	0.935472	-0.0645281
328	Lau	Alzheimer	ODF2L	chr1	86346824	86396342	0.9985	1.00981	0.00981269	0.975482	-0.0245179	0.936776	-0.0632243
329	Lau	Alzheimer	SH3GLB1	chr1	86704570	86748184	0.998462	1.00967	0.00967256	0.975844	-0.0241561	0.939308	-0.0606918
330	Lau	Alzheimer	SELENOF	chr1	86862445	86914424	0.998576	1.00963	0.00963029	0.976643	-0.0233572	0.941269	-0.0587314
331	Lau	Alzheimer	HS2ST1	chr1	86914635	87109982	0.99863	1.00954	0.00953679	0.977364	-0.0226357	0.943032	-0.0569682
332	Lau	Alzheimer	LMO4	chr1	87328880	87348923	0.998833	1.00945	0.00945168	0.977941	-0.0220595	0.945567	-0.0544325
333	Lau	Alzheimer	PKN2-AS1	chr1	87620803	88685204	0.998822	1.00923	0.00923373	0.978845	-0.0211549	0.946522	-0.0534783
334	Lau	Alzheimer	PKN2	chr1	88684222	88836255	0.998709	1.00901	0.00900927	0.979181	-0.0208188	0.947341	-0.0526587
335	Lau	Alzheimer	GTF2B	chr1	88852633	88891944	0.998875	1.00879	0.00879098	0.980211	-0.0197889	0.94954	-0.05046
336	Lau	Alzheimer	KYAT3	chr1	88935773	88992953	0.998971	1.0087	0.00870343	0.980937	-0.0190626	0.951315	-0.0486846
337	Lau	Alzheimer	LRRC8B	chr1	89524829	89597861	0.999043	1.00858	0.00857612	0.981522	-0.018478	0.952882	-0.0471176
338	Lau	Alzheimer	ZNF326	chr1	89995110	90035533	0.999094	1.00854	0.00854348	0.981925	-0.0180753	0.95454	-0.0454605
339	Lau	Alzheimer	ZNF644	chr1	90915298	91022272	0.999227	1.00833	0.00833023	0.982921	-0.0170788	0.956008	-0.0439925
340	Lau	Alzheimer	CDC7	chr1	91500851	91525764	0.999285	1.00789	0.00788574	0.983916	-0.0160839	0.958639	-0.0413608
341	Lau	Alzheimer	EPHX4	chr1	92029985	92063538	0.999459	1.00753	0.00753448	0.985016	-0.0149844	0.960883	-0.0391168
342	Lau	Alzheimer	BTBD8	chr1	92080305	92184725	0.999532	1.00708	0.00708361	0.985666	-0.0143343	0.963128	-0.036872
343	Lau	Alzheimer	GLMN	chr1	92246402	92298987	0.999691	1.0069	0.00690101	0.986602	-0.0133981	0.965556	-0.0344437
344	Lau	Alzheimer	RPAP2	chr1	92299059	92402056	0.999839	1.00667	0.00667387	0.987514	-0.012486	0.967239	-0.0327611
345	Lau	Alzheimer	EVI5	chr1	92508696	92792404	0.999855	1.00602	0.00602312	0.988108	-0.0118916	0.970421	-0.0295792
346	Lau	Alzheimer	RPL5	chr1	92832013	92841924	0.99998	1.00578	0.00577539	0.988988	-0.0110115	0.973165	-0.0268345
347	Lau	Alzheimer	MTF2	chr1	93079235	93139079	1.00017	1.00522	0.0052158	0.990212	-0.00978766	0.976033	-0.0239665
348	Lau	Alzheimer	TMED5	chr1	93149742	93180516	1.00013	1.00484	0.00483601	0.99062	-0.00937968	0.977549	-0.0224511
349	Lau	Alzheimer	DR1	chr1	93345907	93369493	1.00034	1.00446	0.00446469	0.991669	-0.00833079	0.980533	-0.0194667
350	Lau	Alzheimer	FNBP1L	chr1	93448118	93554661	1.00049	1.00414	0.00414199	0.992179	-0.00782106	0.983403	-0.0165966
351	Lau	Alzheimer	BCAR3	chr1	93561741	93847150	1.00067	1.00392	0.00391706	0.993279	-0.0067209	0.984513	-0.0154868
352	Lau	Alzheimer	GCLM	chr1	93885199	93909456	1.00086	1.00379	0.00379372	0.994169	-0.00583128	0.985479	-0.0145208
353	Lau	Alzheimer	ARHGAP29	chr1	94148988	94275068	1.00089	1.00341	0.00340732	0.994675	-0.00532508	0.986798	-0.0132016
354	Lau	Alzheimer	ABCD3	chr1	94418389	94518666	1.00094	1.00321	0.00321125	0.995391	-0.00460865	0.988637	-0.0113627
355	Lau	Alzheimer	CNN3	chr1	94896949	94927223	1.00098	1.00265	0.00265119	0.99595	-0.00404954	0.989888	-0.0101117
356	Lau	Alzheimer	ALG14	chr1	94974405	95072951	1.00105	1.00241	0.00240782	0.996207	-0.00379285	0.991481	-0.00851912
357	Lau	Alzheimer	PTBP2	chr1	96721665	96823738	1.00111	1.00239	0.00239099	0.996275	-0.0037253	0.991991	-0.00800935
358	Lau	Alzheimer	DPYD	chr1	97077743	97995000	1.00111	1.00219	0.0021938	0.996347	-0.00365279	0.992486	-0.00751449
359	Lau	Alzheimer	MIR137HG	chr1	97933474	98049863	1.0013	1.00194	0.00194107	0.99713	-0.00287037	0.993665	-0.00633539
360	Lau	Alzheimer	SNX7	chr1	98661701	98760500	1.00138	1.00136	0.00136089	0.997866	-0.00213443	0.995075	-0.00492487
361	Lau	Alzheimer	PLPPR5	chr1	98890245	99005032	1.0014	1.00088	0.000877707	0.998589	-0.00141142	0.995708	-0.0042921
362	Lau	Alzheimer	PLPPR4	chr1	99264292	99309590	1.00142	1.00041	0.000405124	0.999084	-0.000916466	0.997468	-0.00253221
363	Lau	Alzheimer	AGL	chr1	99850361	99924023	1.00156	1.00016	0.000157937	0.999493	-0.000506559	0.998061	-0.00193852
364	Lau	Alzheimer	TRMT13	chr1	100133150	100150498	1.00163	1.00002	2.41343e-05	1.00004	4.30354e-05	0.998825	-0.00117534
365	Lau	Alzheimer	DBT	chr1	100186919	100249834	1.00167	0.999761	-0.000238917	1.00043	0.00043421	1.00033	0.000325759
366	Lau	Alzheimer	RTCA	chr1	100266216	100292769	1.00171	0.999821	-0.000179288	1.00088	0.000882065	1.00106	0.00106284
367	Lau	Alzheimer	EXTL2	chr1	100872372	100895179	1.00178	0.999655	-0.00034452	1.00095	0.000952835	1.0018	0.00180449
368	Lau	Alzheimer	SLC30A7	chr1	100896076	100981757	1.00198	0.999725	-0.000275497	1.00139	0.00138581	1.00273	0.00272656
369	Lau	Alzheimer	OLFM3	chr1	101802560	101996926	1.002	0.999482	-0.000518124	1.0018	0.00180215	1.00308	0.00307528
370	Lau	Alzheimer	COL11A1	chr1	102876467	103108872	1.00215	0.999531	-0.000468667	1.0024	0.00240159	1.00405	0.00405404
371	Lau	Alzheimer	RNPC3	chr1	103525691	103555239	1.00229	0.999504	-0.000496294	1.00292	0.00291535	1.005	0.0049997
372	Lau	Alzheimer	AMY2B	chr1	103553815	103579534	1.0024	0.999389	-0.000610739	1.00328	0.00327761	1.00576	0.0057625
373	Lau	Alzheimer	NTNG1	chr1	107140007	107484923	1.00243	0.999454	-0.000545602	1.00357	0.00357075	1.00653	0.00653403
374	Lau	Alzheimer	VAV3	chr1	107571161	107965180	1.00248	0.999616	-0.000383507	1.00408	0.00407534	1.00696	0.00696101
375	Lau	Alzheimer	SLC25A24	chr1	108134043	108200849	1.00258	0.999821	-0.000179135	1.00427	0.00426512	1.00815	0.00814685
376	Lau	Alzheimer	FAM102B	chr1	108560089	108644900	1.00265	0.999932	-6.76618e-05	1.00423	0.00423266	1.0084	0.00840182
377	Lau	Alzheimer	PRPF38B	chr1	108692310	108702928	1.00272	0.999819	-0.000180737	1.00435	0.00435283	1.00961	0.00960992
378	Lau	Alzheimer	STXBP3	chr1	108746674	108809523	1.00273	0.999753	-0.000247195	1.00432	0.00431665	1.01024	0.0102366
379	Lau	Alzheimer	WDR47	chr1	108970214	109042113	1.0028	0.999866	-0.00013381	1.0045	0.00449978	1.01124	0.0112428
380	Lau	Alzheimer	TMEM167B	chr1	109090764	109096934	1.00283	1.00007	7.16259e-05	1.00476	0.00475678	1.01203	0.0120281
381	Lau	Alzheimer	CELSR2	chr1	109249539	109275751	1.00287	1.00014	0.000143863	1.00494	0.00493998	1.01358	0.0135774
382	Lau	Alzheimer	PSRC1	chr1	109279556	109283186	1.00297	1.00008	8.34413e-05	1.00521	0.00520886	1.01416	0.0141603
383	Lau	Alzheimer	SORT1	chr1	109309568	109397918	1.00304	1.00011	0.000111426	1.00563	0.00562629	1.01492	0.0149221
384	Lau	Alzheimer	PSMA5	chr1	109399042	109426448	1.00306	1.00018	0.000177456	1.00589	0.0058923	1.01584	0.0158375
385	Lau	Alzheimer	AMIGO1	chr1	109504178	109509738	1.00324	1.00033	0.000333792	1.0063	0.0062988	1.01656	0.0165648
386	Lau	Alzheimer	GNAI3	chr1	109548615	109600195	1.00328	1.00049	0.000489006	1.00633	0.00632552	1.01728	0.017281
387	Lau	Alzheimer	AMPD2	chr1	109616104	109632051	1.00337	1.00055	0.000552981	1.00644	0.00643842	1.01783	0.0178333
388	Lau	Alzheimer	GSTM3	chr1	109733932	109741038	1.00337	1.00052	0.000521094	1.00624	0.0062428	1.01795	0.0179506
389	Lau	Alzheimer	AHCYL1	chr1	109984765	110023742	1.00339	1.00044	0.000443135	1.00642	0.00642027	1.01785	0.0178497
390	Lau	Alzheimer	STRIP1	chr1	110031577	110074641	1.00348	1.00059	0.000587704	1.0066	0.00659549	1.01892	0.018919
391	Lau	Alzheimer	SLC6A17	chr1	110150494	110202202	1.00351	1.00037	0.000368812	1.00677	0.0067686	1.01963	0.0196254
392	Lau	Alzheimer	KCNC4	chr1	110210314	110283100	1.00361	1.00038	0.000379761	1.00723	0.00723295	1.02009	0.0200858
393	Lau	Alzheimer	RBM15	chr1	110338506	110346681	1.00362	1.00067	0.0006662	1.0074	0.00739644	1.01959	0.019594
394	Lau	Alzheimer	KCNA2	chr1	110519837	110631474	1.00364	1.00068	0.000684435	1.00726	0.00726151	1.01986	0.01986
395	Lau	Alzheimer	LRIF1	chr1	110947190	110963965	1.00365	1.00084	0.000840648	1.0075	0.0075025	1.01986	0.0198562
396	Lau	Alzheimer	DRAM2	chr1	111117163	111140203	1.00371	1.00091	0.000906904	1.00752	0.00751628	1.02005	0.0200481
397	Lau	Alzheimer	CEPT1	chr1	111139627	111185104	1.00373	1.00097	0.00097198	1.00745	0.00744609	1.01981	0.0198128
398	Lau	Alzheimer	OVGP1	chr1	111414319	111427735	1.00377	1.00108	0.00108401	1.00753	0.00753389	1.01998	0.0199779
399	Lau	Alzheimer	ATP5PB	chr1	111448864	111462773	1.00381	1.00124	0.00124164	1.00763	0.00762664	1.02073	0.0207332
400	Lau	Alzheimer	RAP1A	chr1	111542218	111716691	1.00386	1.00131	0.00130857	1.00765	0.00764521	1.02053	0.0205326
401	Lau	Alzheimer	INKA2	chr1	111680630	111755824	1.00391	1.00165	0.0016508	1.00744	0.0074395	1.02071	0.0207125
402	Lau	Alzheimer	KCND3	chr1	111770662	111989668	1.00393	1.00172	0.00172375	1.00761	0.0076075	1.02031	0.0203109
403	Lau	Alzheimer	CTTNBP2NL	chr1	112396214	112463456	1.0039	1.00161	0.00161381	1.00769	0.0076916	1.01971	0.0197066
404	Lau	Alzheimer	ST7L	chr1	112523514	112620825	1.00395	1.00177	0.00177095	1.00777	0.00777278	1.01949	0.0194929
405	Lau	Alzheimer	CAPZA1	chr1	112619805	112671616	1.00401	1.00174	0.00174239	1.00808	0.00807587	1.02067	0.0206677
406	Lau	Alzheimer	SLC16A1-AS1	chr1	112956415	113047055	1.00407	1.00181	0.00180901	1.00838	0.00837527	1.02053	0.0205262
407	Lau	Alzheimer	LRIG2	chr1	113073198	113132260	1.0041	1.00192	0.00192116	1.00841	0.00840584	1.021	0.0210015
408	Lau	Alzheimer	MAGI3	chr1	113390515	113685923	1.00417	1.0019	0.00189735	1.00868	0.00867511	1.02151	0.0215058
409	Lau	Alzheimer	PHTF1	chr1	113696831	113759489	1.00421	1.00183	0.00182523	1.00908	0.00907518	1.02207	0.0220706
410	Lau	Alzheimer	RSBN1	chr1	113761832	113812476	1.00421	1.00189	0.00188845	1.00924	0.00923933	1.02203	0.0220257
411	Lau	Alzheimer	HIPK1	chr1	113929324	113977869	1.0042	1.00177	0.00176841	1.00939	0.00938983	1.02232	0.022319
412	Lau	Alzheimer	TRIM33	chr1	114392790	114511203	1.00411	1.00191	0.00191192	1.00895	0.00895397	1.02262	0.0226187
413	Lau	Alzheimer	NRAS	chr1	114704469	114716771	1.00418	1.00197	0.00197004	1.00932	0.00932155	1.02312	0.0231191
414	Lau	Alzheimer	CSDE1	chr1	114716913	114758676	1.00416	1.00217	0.00216554	1.00925	0.00924832	1.0236	0.023603
415	Lau	Alzheimer	SIKE1	chr1	114769479	114780685	1.00428	1.00236	0.00236325	1.00934	0.00933778	1.02381	0.0238143
416	Lau	Alzheimer	SLC22A15	chr1	115976513	116070054	1.00429	1.00243	0.00242677	1.0095	0.00950231	1.02401	0.0240054
417	Lau	Alzheimer	ATP1A1	chr1	116372668	116410261	1.00434	1.00248	0.00248467	1.0095	0.00950125	1.02422	0.0242205
418	Lau	Alzheimer	IGSF3	chr1	116574399	116667755	1.00431	1.0025	0.00249513	1.00978	0.00978467	1.02378	0.0237794
419	Lau	Alzheimer	PTGFRN	chr1	116909916	116990353	1.00436	1.0026	0.00259532	1.00986	0.00986222	1.02375	0.0237509
420	Lau	Alzheimer	MAN1A2	chr1	117367449	117528872	1.00436	1.00251	0.00251276	1.01002	0.010022	1.0237	0.0236957
421	Lau	Alzheimer	GDAP2	chr1	117863485	117929621	1.00439	1.00251	0.00251479	1.01025	0.0102493	1.02336	0.023361
422	Lau	Alzheimer	ZNF697	chr1	119619377	119648266	1.00441	1.00251	0.00251193	1.01047	0.0104745	1.02305	0.0230536
423	Lau	Alzheimer	SEC22B	chr1	120150898	120176520	1.00438	1.00255	0.00255213	1.01041	0.0104052	1.02257	0.0225655
424	Lau	Alzheimer	LINC00623	chr1	120913184	121009291	1.00444	1.00264	0.00263748	1.01042	0.010418	1.02247	0.0224701
425	Lau	Alzheimer	SRGAP2C	chr1	121184811	121392874	1.00438	1.00268	0.00267723	1.01059	0.0105857	1.0222	0.0222024
426	Lau	Alzheimer	NBPF15	chr1	144421386	144461674	1.00431	1.00263	0.00262547	1.01075	0.0107543	1.02121	0.0212116
427	Lau	Alzheimer	LINC01632	chr1	144627192	144642372	1.00426	1.00262	0.00261817	1.01055	0.0105546	1.02138	0.0213808
428	Lau	Alzheimer	SRGAP2B	chr1	144887265	145095528	1.00433	1.00279	0.00279277	1.0105	0.0104971	1.02176	0.0217564
429	Lau	Alzheimer	GPR89A	chr1	145607988	145670650	1.00435	1.00275	0.00274572	1.01073	0.0107341	1.02156	0.0215613
430	Lau	Alzheimer	RNF115	chr1	145738868	145824095	1.00437	1.00287	0.00287497	1.0109	0.0108962	1.02138	0.0213844
431	Lau	Alzheimer	RBM8A	chr1	145917714	145927678	1.00436	1.00277	0.0027735	1.01089	0.0108902	1.02122	0.02122
432	Lau	Alzheimer	NBPF12	chr1	146938744	146996202	1.00444	1.00272	0.00271698	1.01067	0.010665	1.02144	0.0214416
433	Lau	Alzheimer	PRKAB2	chr1	147155106	147172550	1.00448	1.00275	0.00275118	1.01045	0.0104506	1.02168	0.0216811
434	Lau	Alzheimer	CHD1L	chr1	147242654	147295765	1.00452	1.00275	0.00274942	1.01053	0.0105313	1.02173	0.0217264
435	Lau	Alzheimer	BCL9	chr1	147541501	147626216	1.00454	1.00275	0.00275145	1.01046	0.0104566	1.02141	0.0214055
436	Lau	Alzheimer	GPR89B	chr1	147928393	147993592	1.0045	1.00275	0.00275426	1.01039	0.0103861	1.02167	0.0216674
437	Lau	Alzheimer	NBPF11	chr1	148102046	148152322	1.00448	1.00271	0.00271292	1.01062	0.0106223	1.02196	0.0219644
438	Lau	Alzheimer	PDE4DIP	chr1	148808181	149048286	1.00455	1.00285	0.00285308	1.01087	0.0108682	1.02207	0.0220742
439	Lau	Alzheimer	NBPF19	chr1	149475045	149556361	1.00461	1.00291	0.00290785	1.01119	0.0111947	1.02284	0.0228439
440	Lau	Alzheimer	SV2A	chr1	149903318	149917844	1.00463	1.00288	0.00287522	1.01125	0.0112469	1.02309	0.0230937
441	Lau	Alzheimer	OTUD7B	chr1	149937812	150010726	1.00478	1.00293	0.00292618	1.01175	0.0117489	1.02458	0.0245827
442	Lau	Alzheimer	VPS45	chr1	150067279	150145329	1.00485	1.00302	0.00302364	1.01158	0.0115792	1.02537	0.0253719
443	Lau	Alzheimer	PLEKHO1	chr1	150149183	150164720	1.00489	1.00307	0.00307461	1.01169	0.0116948	1.02643	0.0264304
444	Lau	Alzheimer	APH1A	chr1	150265399	150269580	1.00496	1.00286	0.00285922	1.01226	0.0122559	1.0269	0.0269034
445	Lau	Alzheimer	MRPS21	chr1	150293861	150308979	1.00503	1.00292	0.00291823	1.01231	0.0123134	1.0274	0.0273961
446	Lau	Alzheimer	PRPF3	chr1	150321479	150353233	1.00503	1.00289	0.00288904	1.01223	0.0122308	1.02744	0.0274368
447	Lau	Alzheimer	RPRD2	chr1	150363091	150476566	1.00507	1.00286	0.00285812	1.01223	0.0122262	1.02768	0.0276759
448	Lau	Alzheimer	ECM1	chr1	150508062	150513789	1.00518	1.00304	0.0030412	1.01243	0.0124295	1.02896	0.0289579
449	Lau	Alzheimer	MCL1	chr1	150560895	150579738	1.00525	1.00304	0.0030432	1.01279	0.0127856	1.03006	0.0300581
450	Lau	Alzheimer	ENSA	chr1	150600851	150629612	1.00528	1.003	0.00299839	1.01299	0.0129946	1.03115	0.0311523
451	Lau	Alzheimer	GOLPH3L	chr1	150646230	150697154	1.00538	1.00295	0.00295278	1.01305	0.0130465	1.03222	0.0322224
452	Lau	Alzheimer	ARNT	chr1	150809713	150876708	1.00535	1.00295	0.00295219	1.01303	0.0130273	1.03327	0.0332748
453	Lau	Alzheimer	SETDB1	chr1	150926263	150964744	1.00532	1.00285	0.00285462	1.01293	0.0129327	1.03399	0.0339946
454	Lau	Alzheimer	CDC42SE1	chr1	151050971	151070325	1.00539	1.0028	0.00280216	1.01305	0.0130541	1.03568	0.0356765
455	Lau	Alzheimer	MLLT11	chr1	151060397	151069544	1.00542	1.00266	0.00265939	1.01325	0.0132482	1.03663	0.0366312
456	Lau	Alzheimer	GABPB2	chr1	151070578	151125542	1.00552	1.00261	0.00260874	1.01359	0.013595	1.03732	0.0373195
457	Lau	Alzheimer	SEMA6C	chr1	151131685	151146664	1.00549	1.00256	0.00256006	1.01365	0.0136457	1.03726	0.0372616
458	Lau	Alzheimer	VPS72	chr1	151176304	151195321	1.00561	1.00251	0.00251062	1.01384	0.0138369	1.03914	0.0391414
459	Lau	Alzheimer	PIP5K1A	chr1	151197949	151249536	1.00573	1.00264	0.00263894	1.01396	0.0139567	1.03988	0.0398755
460	Lau	Alzheimer	PSMD4	chr1	151254709	151267479	1.00575	1.00263	0.00262514	1.01407	0.0140657	1.04043	0.0404253
461	Lau	Alzheimer	PI4KB	chr1	151291797	151327715	1.00581	1.00279	0.00279269	1.01396	0.0139571	1.04093	0.0409318
462	Lau	Alzheimer	PSMB4	chr1	151399560	151401937	1.0059	1.00269	0.00269308	1.01436	0.0143585	1.04167	0.0416653
463	Lau	Alzheimer	POGZ	chr1	151402724	151459494	1.006	1.00264	0.00264118	1.01432	0.0143233	1.04221	0.0422096
464	Lau	Alzheimer	SNX27	chr1	151612006	151699091	1.006	1.00268	0.00267652	1.01465	0.014652	1.04321	0.0432128
465	Lau	Alzheimer	CELF3	chr1	151700058	151716803	1.00605	1.00262	0.00262336	1.01454	0.0145376	1.04382	0.0438238
466	Lau	Alzheimer	THEM4	chr1	151870866	151909637	1.00612	1.00262	0.00262028	1.01456	0.014559	1.0448	0.0447979
467	Lau	Alzheimer	FLG-AS1	chr1	152168125	152445456	1.00617	1.00257	0.00257455	1.01488	0.0148813	1.04503	0.0450271
468	Lau	Alzheimer	S100A6	chr1	153534599	153536244	1.0063	1.00275	0.00275048	1.01498	0.0149849	1.04699	0.0469943
469	Lau	Alzheimer	CHTOP	chr1	153633982	153646306	1.00635	1.00266	0.00265773	1.01494	0.0149374	1.04863	0.0486293
470	Lau	Alzheimer	INTS3	chr1	153728050	153774808	1.00645	1.00257	0.00256507	1.01511	0.0151111	1.04989	0.049889
471	Lau	Alzheimer	GATAD2B	chr1	153789030	153923360	1.00655	1.00252	0.0025157	1.01536	0.0153598	1.05118	0.0511779
472	Lau	Alzheimer	DENND4B	chr1	153929501	153946718	1.0066	1.0026	0.00259583	1.01536	0.0153626	1.0519	0.0519027
473	Lau	Alzheimer	CRTC2	chr1	153947669	153958615	1.00675	1.00263	0.00262703	1.01572	0.015718	1.05351	0.0535073
474	Lau	Alzheimer	JTB	chr1	153974269	153977674	1.00682	1.00275	0.00274939	1.01593	0.0159276	1.05459	0.0545907
475	Lau	Alzheimer	RPS27	chr1	153990762	153992155	1.00679	1.0026	0.00260341	1.01548	0.0154797	1.05563	0.0556313
476	Lau	Alzheimer	TPM3	chr1	154155304	154194648	1.00683	1.00241	0.00241322	1.0154	0.0154014	1.05646	0.0564603
477	Lau	Alzheimer	C1orf43	chr1	154206696	154220637	1.00688	1.0025	0.00249708	1.0154	0.0153956	1.05733	0.0573348
478	Lau	Alzheimer	UBAP2L	chr1	154220179	154271510	1.00696	1.0025	0.00249725	1.01569	0.0156896	1.05843	0.0584252
479	Lau	Alzheimer	ATP8B2	chr1	154325525	154351304	1.00705	1.00245	0.00245315	1.01599	0.01599	1.06011	0.0601056
480	Lau	Alzheimer	UBE2Q1	chr1	154548577	154559028	1.0072	1.00246	0.00245769	1.01615	0.0161466	1.06127	0.06127
481	Lau	Alzheimer	CHRNB2	chr1	154567778	154580013	1.00729	1.00237	0.00237096	1.01631	0.0163104	1.06237	0.0623717
482	Lau	Alzheimer	ADAR	chr1	154581695	154628013	1.0073	1.00237	0.00237493	1.01642	0.0164217	1.06287	0.0628702
483	Lau	Alzheimer	KCNN3	chr1	154697455	154870281	1.00736	1.00242	0.00241938	1.01651	0.0165109	1.06349	0.0634928
484	Lau	Alzheimer	PYGO2	chr1	154957026	154963853	1.00732	1.00223	0.00223454	1.01623	0.0162304	1.06462	0.064624
485	Lau	Alzheimer	ADAM15	chr1	155050566	155062775	1.00731	1.00214	0.00213939	1.01588	0.0158809	1.0654	0.065404
486	Lau	Alzheimer	DPM3	chr1	155139891	155140595	1.00732	1.002	0.00199583	1.0159	0.0158998	1.06564	0.065635
487	Lau	Alzheimer	TRIM46	chr1	155173787	155184971	1.00735	1.00199	0.00198645	1.016	0.0159962	1.0666	0.066597
488	Lau	Alzheimer	GBA	chr1	155234452	155244699	1.0074	1.00202	0.00202395	1.01608	0.0160835	1.06666	0.0666573
489	Lau	Alzheimer	FAM189B	chr1	155247205	155255483	1.00735	1.00206	0.00206246	1.01556	0.0155607	1.06652	0.0665209
490	Lau	Alzheimer	SCAMP3	chr1	155255979	155262430	1.00734	1.00192	0.00191765	1.01534	0.0153389	1.06665	0.0666479
491	Lau	Alzheimer	CLK2	chr1	155262868	155278491	1.00729	1.00182	0.00181699	1.01519	0.0151872	1.06674	0.0667415
492	Lau	Alzheimer	FDPS	chr1	155308748	155320666	1.00725	1.00162	0.00162437	1.01531	0.0153087	1.06705	0.0670458
493	Lau	Alzheimer	RUSC1	chr1	155320894	155331114	1.00729	1.00175	0.00174574	1.01529	0.0152886	1.06749	0.0674868
494	Lau	Alzheimer	ASH1L	chr1	155335268	155563162	1.0072	1.00168	0.00168358	1.01503	0.0150307	1.06769	0.0676924
495	Lau	Alzheimer	YY1AP1	chr1	155659443	155689000	1.00721	1.00154	0.00153605	1.01469	0.0146944	1.06836	0.0683603
496	Lau	Alzheimer	DAP3	chr1	155687960	155739010	1.00724	1.00157	0.00157251	1.01465	0.014652	1.06866	0.0686592
497	Lau	Alzheimer	GON4L	chr1	155749659	155859400	1.00732	1.00175	0.00174534	1.01484	0.0148379	1.06901	0.0690068
498	Lau	Alzheimer	SYT11	chr1	155859567	155885199	1.00736	1.0016	0.00160041	1.01487	0.0148694	1.07035	0.07035
499	Lau	Alzheimer	KHDC4	chr1	155913045	155934413	1.00733	1.00168	0.00168178	1.01431	0.0143106	1.07097	0.0709688
500	Lau	Alzheimer	ARHGEF2	chr1	155946851	156007070	1.00733	1.00154	0.00153917	1.01406	0.0140619	1.0716	0.0716046
501	Lau	Alzheimer	UBQLN4	chr1	156035299	156053798	1.00729	1.00149	0.00148767	1.01373	0.0137345	1.07206	0.0720608
502	Lau	Alzheimer	LMNA	chr1	156082573	156140081	1.00729	1.00143	0.00142855	1.01369	0.0136932	1.07264	0.0726426
503	Lau	Alzheimer	SEMA4A	chr1	156147366	156177752	1.00717	1.0011	0.00110022	1.01351	0.0135097	1.07282	0.0728153
504	Lau	Alzheimer	SMG5	chr1	156249224	156282825	1.00717	1.00118	0.00117576	1.01347	0.0134742	1.07314	0.0731367
505	Lau	Alzheimer	CCT3	chr1	156308968	156367873	1.0071	1.00103	0.00102743	1.0135	0.0135035	1.07302	0.0730246
506	Lau	Alzheimer	MEF2D	chr1	156463727	156500779	1.00702	1.00088	0.000875729	1.01315	0.0131474	1.07342	0.0734208
507	Lau	Alzheimer	HAPLN2	chr1	156619331	156625725	1.00698	1.00095	0.000946873	1.01285	0.0128502	1.07273	0.0727342
508	Lau	Alzheimer	BCAN	chr1	156641390	156659532	1.00689	1.00097	0.000969143	1.01255	0.0125514	1.07244	0.0724439
509	Lau	Alzheimer	HDGF	chr1	156742109	156766925	1.00679	1.00081	0.000808231	1.01217	0.01217	1.07169	0.0716908
510	Lau	Alzheimer	PRCC	chr1	156750610	156800815	1.00662	1.0007	0.000695157	1.0117	0.0117029	1.07125	0.0712472
511	Lau	Alzheimer	ARHGEF11	chr1	156934840	157045742	1.00654	1.00077	0.000765527	1.01106	0.0110639	1.07067	0.0706659
512	Lau	Alzheimer	CADM3	chr1	159171609	159203313	1.00645	1.00062	0.000618155	1.01093	0.0109323	1.0695	0.0694984
513	Lau	Alzheimer	ACKR1	chr1	159203307	159206500	1.00627	1.00074	0.000738942	1.01066	0.0106626	1.06841	0.0684081
514	Lau	Alzheimer	KCNJ9	chr1	160081538	160090563	1.00605	1.00068	0.000675789	1.01008	0.0100804	1.06683	0.0668297
515	Lau	Alzheimer	IGSF8	chr1	160091340	160098943	1.0058	1.00057	0.000568419	1.00921	0.00920881	1.0644	0.0644002
516	Lau	Alzheimer	PEA15	chr1	160205380	160215376	1.00557	1.00064	0.000637293	1.00856	0.00855897	1.06279	0.0627859
517	Lau	Alzheimer	DCAF8	chr1	160215715	160262549	1.00527	1.00057	0.000566466	1.00799	0.00798767	1.06061	0.0606108
518	Lau	Alzheimer	COPA	chr1	160288594	160343273	1.00499	1.00036	0.000356897	1.00712	0.00711661	1.05849	0.0584931
519	Lau	Alzheimer	PFDN2	chr1	161100556	161118055	1.00482	1.00042	0.000418249	1.0067	0.00669734	1.05676	0.0567647
520	Lau	Alzheimer	NDUFS2	chr1	161197104	161214723	1.00456	1.00044	0.000435104	1.00636	0.00636433	1.05428	0.0542787
521	Lau	Alzheimer	SDHC	chr1	161314381	161363206	1.0043	1.00014	0.00014292	1.00596	0.00596007	1.05177	0.0517715
522	Lau	Alzheimer	ATF6	chr1	161766298	161977574	1.00412	0.999987	-1.30476e-05	1.00533	0.0053333	1.04928	0.0492827
523	Lau	Alzheimer	NOS1AP	chr1	162069691	162370475	1.0039	1.00024	0.000244114	1.00448	0.00447936	1.04738	0.0473754
524	Lau	Alzheimer	UHMK1	chr1	162497251	162529631	1.00369	1.00028	0.000280421	1.0034	0.00339615	1.04642	0.0464189
525	Lau	Alzheimer	UAP1	chr1	162561506	162599842	1.00342	1.00023	0.000232317	1.00305	0.00304721	1.04401	0.0440128
526	Lau	Alzheimer	RGS4	chr1	163068775	163076802	1.00325	1.00023	0.000230566	1.00269	0.00268875	1.04166	0.0416596
527	Lau	Alzheimer	PBX1	chr1	164555584	164899296	1.00304	1.00037	0.000365451	1.00212	0.0021191	1.03973	0.0397346
528	Lau	Alzheimer	MGST3	chr1	165631213	165661796	1.00289	1.0006	0.000599712	1.00188	0.00188387	1.03735	0.0373503
529	Lau	Alzheimer	TMCO1	chr1	165724293	165827755	1.00267	1.0007	0.000704353	1.00143	0.00142734	1.03457	0.0345741
530	Lau	Alzheimer	UCK2	chr1	165827614	165911618	1.00263	1.00095	0.000949142	1.00126	0.00126414	1.03252	0.0325196
531	Lau	Alzheimer	FAM78B	chr1	166057426	166167001	1.0024	1.00106	0.00105821	1.00066	0.000659079	1.03046	0.030456
532	Lau	Alzheimer	POGK	chr1	166839447	166856359	1.00215	1.00103	0.00102684	1.00019	0.000189049	1.0273	0.0272969
533	Lau	Alzheimer	ILDR2	chr1	166895711	166975540	1.0019	1.00086	0.000858848	0.999707	-0.000293393	1.02626	0.0262596
534	Lau	Alzheimer	POU2F1	chr1	167220876	167427345	1.00171	1.00087	0.000874229	0.999065	-0.000935033	1.02376	0.0237554
535	Lau	Alzheimer	CD247	chr1	167430640	167518610	1.00157	1.00081	0.000806553	0.998649	-0.00135087	1.02283	0.0228328
536	Lau	Alzheimer	CREG1	chr1	167529117	167553805	1.00163	1.00114	0.00113854	0.998521	-0.00147931	1.02116	0.0211603
537	Lau	Alzheimer	MPZL1	chr1	167721192	167791919	1.00146	1.00125	0.00125128	0.997871	-0.00212944	1.01856	0.0185568
538	Lau	Alzheimer	MPC2	chr1	167916675	167937072	1.0013	1.00141	0.00140711	0.997591	-0.00240913	1.01689	0.0168927
539	Lau	Alzheimer	DCAF6	chr1	167935783	168075843	1.0011	1.00143	0.00142945	0.997379	-0.00262122	1.01391	0.0139093
540	Lau	Alzheimer	TIPRL	chr1	168178962	168202109	1.00099	1.00154	0.00154083	0.997048	-0.00295204	1.01123	0.0112349
541	Lau	Alzheimer	LINC00970	chr1	168903905	169087005	1.00091	1.00166	0.00165601	0.99701	-0.00298961	1.01012	0.0101224
542	Lau	Alzheimer	ATP1B1	chr1	169105697	169132722	1.0009	1.00195	0.0019508	0.996906	-0.00309379	1.00793	0.00792903
543	Lau	Alzheimer	NME7	chr1	169132531	169367948	1.0008	1.00193	0.00193023	0.99632	-0.00368009	1.00567	0.00566869
544	Lau	Alzheimer	BLZF1	chr1	169367970	169396540	1.00071	1.002	0.0020036	0.995571	-0.00442922	1.00386	0.00385899
545	Lau	Alzheimer	CCDC181	chr1	169394870	169460669	1.00064	1.00207	0.00207433	0.995032	-0.00496789	1.00202	0.00202252
546	Lau	Alzheimer	C1orf112	chr1	169662007	169854080	1.00062	1.00213	0.00213392	0.99473	-0.00527029	1.00053	0.000528097
547	Lau	Alzheimer	SCYL3	chr1	169849631	169894267	1.00059	1.00219	0.00219336	0.994043	-0.00595659	0.999245	-0.000754795
548	Lau	Alzheimer	KIFAP3	chr1	169921326	170085208	1.00048	1.00207	0.00207119	0.993481	-0.00651901	0.997609	-0.00239075
549	Lau	Alzheimer	PRRX1	chr1	170662728	170739421	1.00041	1.00204	0.00204492	0.993341	-0.00665867	0.995982	-0.00401795
550	Lau	Alzheimer	PRRC2C	chr1	171485530	171593511	1.00035	1.00235	0.00234577	0.992597	-0.00740333	0.994188	-0.00581192
551	Lau	Alzheimer	VAMP4	chr1	171700160	171742074	1.00024	1.00223	0.0022335	0.992333	-0.00766709	0.992565	-0.00743529
552	Lau	Alzheimer	DNM3	chr1	171841498	172418466	1.00014	1.00203	0.00202526	0.991694	-0.00830595	0.9913	-0.00869976
553	Lau	Alzheimer	SUCO	chr1	172532349	172611833	1.00011	1.00205	0.00205113	0.991185	-0.00881467	0.989754	-0.0102463
554	Lau	Alzheimer	PRDX6	chr1	173477330	173488815	1.00012	1.00221	0.0022135	0.990386	-0.0096143	0.989144	-0.0108561
555	Lau	Alzheimer	KLHL20	chr1	173714941	173786692	1.00003	1.00238	0.00237711	0.989812	-0.0101884	0.987396	-0.0126041
556	Lau	Alzheimer	RC3H1	chr1	173931084	174022357	0.999977	1.00245	0.00245209	0.989449	-0.0105509	0.986028	-0.0139722
557	Lau	Alzheimer	RABGAP1L	chr1	174159410	174995308	0.999761	1.00257	0.00256852	0.988813	-0.0111872	0.983171	-0.0168287
558	Lau	Alzheimer	CACYBP	chr1	174999163	175012027	0.999743	1.00268	0.00268239	0.988769	-0.0112306	0.982103	-0.0178967
559	Lau	Alzheimer	TNR	chr1	175315194	175743616	0.999722	1.00285	0.00284739	0.988635	-0.0113655	0.981363	-0.0186367
560	Lau	Alzheimer	COP1	chr1	175944831	176207286	0.999764	1.00282	0.00282489	0.988732	-0.0112683	0.979882	-0.0201175
561	Lau	Alzheimer	ASTN1	chr1	176857302	177164973	0.999822	1.00289	0.00288798	0.988809	-0.0111906	0.979256	-0.0207445
562	Lau	Alzheimer	BRINP2	chr1	177170958	177282422	0.999927	1.00326	0.00325568	0.988854	-0.0111463	0.978724	-0.0212758
563	Lau	Alzheimer	SEC16B	chr1	177923956	177984303	0.999988	1.00319	0.0031935	0.988906	-0.0110943	0.978428	-0.0215719
564	Lau	Alzheimer	RASAL2	chr1	178094104	178484147	1.00009	1.00309	0.00308889	0.989175	-0.0108252	0.977932	-0.0220684
565	Lau	Alzheimer	RALGPS2	chr1	178725147	178921841	1.00012	1.00285	0.00284901	0.988874	-0.0111262	0.978352	-0.0216485
566	Lau	Alzheimer	FAM20B	chr1	179025804	179076567	1.0002	1.00288	0.00288308	0.98917	-0.0108295	0.979383	-0.020617
567	Lau	Alzheimer	ABL2	chr1	179099330	179229684	1.00024	1.00278	0.00278251	0.989836	-0.0101642	0.979838	-0.0201616
568	Lau	Alzheimer	SOAT1	chr1	179293714	179358680	1.00026	1.00281	0.00280703	0.990132	-0.00986818	0.979983	-0.0200174
569	Lau	Alzheimer	TOR1AIP2	chr1	179839967	179877803	1.00032	1.00278	0.00278468	0.99087	-0.00912959	0.979915	-0.0200846
570	Lau	Alzheimer	TOR1AIP1	chr1	179882042	179920077	1.0003	1.0028	0.00279936	0.990645	-0.00935508	0.980065	-0.0199345
571	Lau	Alzheimer	CEP350	chr1	179954773	180114875	1.00047	1.00282	0.00281933	0.991209	-0.00879087	0.97999	-0.0200104
572	Lau	Alzheimer	QSOX1	chr1	180154869	180204030	1.00059	1.00279	0.00279117	0.991716	-0.00828354	0.980384	-0.0196158
573	Lau	Alzheimer	ACBD6	chr1	180269653	180502954	1.00071	1.00259	0.00258688	0.992079	-0.00792062	0.980765	-0.0192355
574	Lau	Alzheimer	XPR1	chr1	180632022	180890279	1.00079	1.00234	0.00234364	0.993185	-0.0068152	0.980817	-0.0191834
575	Lau	Alzheimer	KIAA1614	chr1	180912897	180951614	1.00092	1.00237	0.00236722	0.993634	-0.00636578	0.982733	-0.0172674
576	Lau	Alzheimer	STX6	chr1	180972712	181023121	1.00106	1.0023	0.00229999	0.99436	-0.00564029	0.983898	-0.0161023
577	Lau	Alzheimer	IER5	chr1	181088700	181092900	1.00116	1.00236	0.0023635	0.994789	-0.00521127	0.98409	-0.0159096
578	Lau	Alzheimer	CACNA1E	chr1	181317690	181808084	1.0013	1.0022	0.00220313	0.994997	-0.0050033	0.984525	-0.0154752
579	Lau	Alzheimer	GLUL	chr1	182378098	182392206	1.00145	1.0019	0.00190053	0.995714	-0.00428551	0.985381	-0.0146195
580	Lau	Alzheimer	DHX9	chr1	182839347	182887982	1.00151	1.00182	0.00182418	0.996057	-0.00394316	0.985647	-0.0143528
581	Lau	Alzheimer	LAMC1	chr1	183023420	183145592	1.00152	1.00166	0.0016575	0.996264	-0.00373631	0.986279	-0.0137214
582	Lau	Alzheimer	NMNAT2	chr1	183248237	183418380	1.00148	1.00145	0.00144793	0.996626	-0.00337375	0.986886	-0.0131143
583	Lau	Alzheimer	SMG7	chr1	183472216	183598246	1.00168	1.00138	0.00138209	0.996717	-0.00328309	0.988263	-0.0117367
584	Lau	Alzheimer	ARPC5	chr1	183620846	183635783	1.00175	1.00114	0.00113744	0.997329	-0.00267061	0.989247	-0.010753
585	Lau	Alzheimer	RGL1	chr1	183636085	183928532	1.00185	1.00085	0.000848218	0.998086	-0.00191419	0.990203	-0.00979665
586	Lau	Alzheimer	COLGALT2	chr1	183929854	184037729	1.00195	1.00078	0.000781159	0.998617	-0.00138269	0.990597	-0.00940256
587	Lau	Alzheimer	TSEN15	chr1	184051651	184123978	1.00208	1.00066	0.000664999	0.999363	-0.000636812	0.991581	-0.00841948
588	Lau	Alzheimer	C1orf21	chr1	184387029	184629019	1.00217	1.00068	0.000681029	0.999516	-0.000483902	0.991803	-0.0081968
589	Lau	Alzheimer	EDEM3	chr1	184690237	184754907	1.00233	1.0006	0.000604329	1.0004	0.000402107	0.992653	-0.00734659
590	Lau	Alzheimer	RNF2	chr1	185045526	185102603	1.00248	1.00034	0.000343586	1.00077	0.000767347	0.994439	-0.00556092
591	Lau	Alzheimer	TRMT1L	chr1	185118101	185157072	1.00261	1.00013	0.000133033	1.00126	0.00125645	0.995256	-0.00474421
592	Lau	Alzheimer	SWT1	chr1	185157080	185291781	1.00276	1.00005	5.39042e-05	1.00195	0.00194636	0.996818	-0.00318199
593	Lau	Alzheimer	IVNS1ABP	chr1	185296388	185317273	1.00284	0.999841	-0.000158855	1.00234	0.00234005	0.997768	-0.00223214
594	Lau	Alzheimer	TPR	chr1	186311652	186375693	1.00303	0.999815	-0.000184581	1.00265	0.00264562	0.999093	-0.000906784
595	Lau	Alzheimer	ODR4	chr1	186375838	186421378	1.00309	0.999476	-0.000523933	1.00316	0.0031644	1.00079	0.000788959
596	Lau	Alzheimer	BRINP3	chr1	190097658	190478404	1.00313	0.999317	-0.00068288	1.00344	0.00344408	1.0019	0.00189522
597	Lau	Alzheimer	UCHL5	chr1	193012250	193060080	1.00321	0.999169	-0.000830962	1.00374	0.00373697	1.00206	0.00205974
598	Lau	Alzheimer	GLRX2	chr1	193090866	193106114	1.00314	0.99898	-0.00101975	1.00359	0.00359122	1.00278	0.00278073
599	Lau	Alzheimer	CDC73	chr1	193121983	193254815	1.0032	0.998788	-0.00121152	1.00396	0.00395843	1.00353	0.00353288
600	Lau	Alzheimer	B3GALT2	chr1	193178730	193186613	1.00327	0.998642	-0.00135771	1.00431	0.00430929	1.0043	0.00430122
601	Lau	Alzheimer	KCNT2	chr1	196225779	196609225	1.0033	0.998634	-0.00136647	1.00466	0.00465605	1.00542	0.00542014
602	Lau	Alzheimer	ZBTB41	chr1	197153682	197201293	1.00347	0.998634	-0.00136551	1.00502	0.00502301	1.00658	0.00657853
603	Lau	Alzheimer	CRB1	chr1	197268204	197478455	1.00351	0.998551	-0.00144888	1.00501	0.00500955	1.00735	0.00734753
604	Lau	Alzheimer	DENND1B	chr1	197504748	197775696	1.00353	0.998556	-0.00144436	1.00529	0.00529099	1.0079	0.00790413
605	Lau	Alzheimer	NEK7	chr1	198156994	198322420	1.00358	0.998381	-0.00161944	1.00573	0.00572546	1.00847	0.00846523
606	Lau	Alzheimer	MIR181A1HG	chr1	198777861	198937471	1.00369	0.998344	-0.00165586	1.00571	0.00571268	1.00982	0.00982078
607	Lau	Alzheimer	LINC00862	chr1	200253419	200400705	1.00366	0.998271	-0.00172893	1.00609	0.00608708	1.01083	0.0108273
608	Lau	Alzheimer	ZNF281	chr1	200404940	200410056	1.00376	0.998288	-0.00171164	1.00661	0.00660928	1.01243	0.0124305
609	Lau	Alzheimer	CAMSAP2	chr1	200739558	200860704	1.00386	0.998434	-0.00156569	1.00704	0.00703794	1.01308	0.0130831
610	Lau	Alzheimer	KIF21B	chr1	200969390	201023714	1.00389	0.998398	-0.00160202	1.00717	0.00717041	1.01352	0.0135216
611	Lau	Alzheimer	TMEM9	chr1	201134772	201171574	1.00396	0.998451	-0.00154864	1.00767	0.00766709	1.01434	0.0143373
612	Lau	Alzheimer	TNNT2	chr1	201359008	201377764	1.00404	0.998591	-0.00140853	1.00794	0.00794022	1.01494	0.0149403
613	Lau	Alzheimer	PHLDA3	chr1	201464278	201469237	1.00418	0.998648	-0.00135171	1.00842	0.00842481	1.01628	0.0162807
614	Lau	Alzheimer	CSRP1	chr1	201483530	201509456	1.00425	0.998795	-0.00120458	1.00868	0.00868343	1.01648	0.0164782
615	Lau	Alzheimer	NAV1	chr1	201622885	201826969	1.00418	0.998488	-0.00151215	1.00887	0.0088671	1.01684	0.0168372
616	Lau	Alzheimer	IPO9	chr1	201829149	201884291	1.00419	0.998629	-0.00137129	1.00902	0.00902351	1.01698	0.0169794
617	Lau	Alzheimer	SHISA4	chr1	201888680	201892587	1.0042	0.998593	-0.00140749	1.00909	0.00909093	1.01691	0.016915
618	Lau	Alzheimer	TIMM17A	chr1	201955503	201970664	1.00422	0.998692	-0.00130835	1.00923	0.00923179	1.01719	0.0171935
619	Lau	Alzheimer	RNPEP	chr1	201982372	202006147	1.00423	0.998614	-0.00138597	1.00922	0.00922444	1.01763	0.0176299
620	Lau	Alzheimer	ARL8A	chr1	202133404	202144743	1.00429	0.998667	-0.00133304	1.00915	0.00914566	1.01847	0.0184657
621	Lau	Alzheimer	PPP1R12B	chr1	202348699	202592706	1.00433	0.998808	-0.00119151	1.00927	0.00926942	1.0185	0.0184989
622	Lau	Alzheimer	SYT2	chr1	202590596	202710454	1.00436	0.998963	-0.00103731	1.00918	0.00918201	1.0184	0.0184001
623	Lau	Alzheimer	KDM5B	chr1	202724495	202808487	1.00428	0.999031	-0.000968958	1.00909	0.00909386	1.01848	0.0184783
624	Lau	Alzheimer	KLHL12	chr1	202891116	202928636	1.00429	0.999233	-0.000767086	1.00901	0.0090071	1.01859	0.0185911
625	Lau	Alzheimer	ADIPOR1	chr1	202940826	202958572	1.00431	0.999392	-0.000607529	1.00869	0.00869143	1.01844	0.0184443
626	Lau	Alzheimer	TMEM183A	chr1	203007374	203024848	1.00431	0.999511	-0.000488672	1.00875	0.00874566	1.01809	0.0180905
627	Lau	Alzheimer	PPFIA4	chr1	203026498	203078740	1.00438	0.999718	-0.000281733	1.00879	0.00879301	1.01769	0.0176891
628	Lau	Alzheimer	ADORA1	chr1	203090654	203167405	1.00438	0.999792	-0.000208442	1.00884	0.00883588	1.01767	0.0176731
629	Lau	Alzheimer	ATP2B4	chr1	203626787	203744081	1.00428	0.999775	-0.000225228	1.00881	0.00880838	1.01745	0.0174518
630	Lau	Alzheimer	PLEKHA6	chr1	204218853	204377665	1.00427	1.00003	2.90466e-05	1.00856	0.00856129	1.01723	0.0172336
631	Lau	Alzheimer	MDM4	chr1	204516379	204558120	1.00419	1.00023	0.000234703	1.0084	0.00839772	1.01703	0.0170289
632	Lau	Alzheimer	LRRN2	chr1	204617170	204685738	1.00426	1.00057	0.000571414	1.00844	0.008445	1.01761	0.017614
633	Lau	Alzheimer	NFASC	chr1	204828651	205022822	1.00421	1.00073	0.00072524	1.00836	0.00835732	1.0178	0.017805
634	Lau	Alzheimer	CNTN2	chr1	205042937	205078289	1.00424	1.00088	0.000875055	1.00826	0.00825889	1.01815	0.0181531
635	Lau	Alzheimer	RBBP5	chr1	205086142	205122015	1.00415	1.00102	0.00102219	1.00831	0.00830533	1.01807	0.0180685
636	Lau	Alzheimer	DSTYK	chr1	205142505	205211702	1.00409	1.00104	0.00103581	1.00836	0.00835667	1.01776	0.017764
637	Lau	Alzheimer	TMCC2	chr1	205227946	205285632	1.00397	1.00087	0.000869396	1.00826	0.00825739	1.01705	0.0170523
638	Lau	Alzheimer	CDK18	chr1	205504596	205532793	1.00394	1.00079	0.000793665	1.00854	0.00853679	1.01672	0.0167173
639	Lau	Alzheimer	MFSD4A	chr1	205568885	205602918	1.00391	1.00095	0.000945851	1.00867	0.00867456	1.01546	0.0154621
640	Lau	Alzheimer	ELK4	chr1	205597556	205632011	1.00388	1.00118	0.00118335	1.00837	0.00836859	1.01534	0.0153447
641	Lau	Alzheimer	NUCKS1	chr1	205712822	205750182	1.00372	1.00124	0.00124371	1.00777	0.00776692	1.01521	0.0152105
642	Lau	Alzheimer	SRGAP2	chr1	206203346	206464436	1.00368	1.00139	0.00139077	1.00752	0.00751738	1.01455	0.0145506
643	Lau	Alzheimer	RASSF5	chr1	206507531	206589448	1.0036	1.00145	0.00144894	1.00764	0.00764295	1.0139	0.0138972
644	Lau	Alzheimer	PFKFB2	chr1	207034366	207081024	1.00349	1.00169	0.00169122	1.00733	0.00732838	1.01327	0.0132739
645	Lau	Alzheimer	YOD1	chr1	207043849	207052980	1.00348	1.00199	0.00198591	1.00761	0.0076106	1.01214	0.0121371
646	Lau	Alzheimer	CD46	chr1	207752054	207795513	1.0034	1.00215	0.00215113	1.00751	0.00751181	1.01123	0.0112273
647	Lau	Alzheimer	MIR29B2CHG	chr1	207801518	207879115	1.00339	1.00218	0.00218027	1.00764	0.00764343	1.01072	0.0107237
648	Lau	Alzheimer	PLXNA2	chr1	208022242	208244384	1.00345	1.00234	0.00234327	1.00747	0.00747027	1.01083	0.0108341
649	Lau	Alzheimer	CAMK1G	chr1	209583714	209613939	1.00348	1.00254	0.00254497	1.00753	0.00752585	1.01018	0.0101768
650	Lau	Alzheimer	UTP25	chr1	209827972	209857565	1.00355	1.0027	0.00270297	1.00736	0.00736118	1.01028	0.0102846
651	Lau	Alzheimer	SYT14	chr1	209900923	210171389	1.00353	1.00291	0.00290824	1.00706	0.00706093	1.00982	0.00982412
652	Lau	Alzheimer	HHAT	chr1	210328252	210676296	1.00346	1.00298	0.00297676	1.00684	0.00683517	1.00981	0.00981088
653	Lau	Alzheimer	KCNH1	chr1	210676823	211134165	1.00338	1.00312	0.00312097	1.00665	0.00665149	1.00961	0.00961418
654	Lau	Alzheimer	RCOR3	chr1	211258377	211316385	1.00339	1.00326	0.00326122	1.00668	0.00668459	1.00985	0.0098463
655	Lau	Alzheimer	LPGAT1	chr1	211743457	211830763	1.00334	1.00304	0.00304072	1.00664	0.00664425	1.00987	0.00986513
656	Lau	Alzheimer	INTS7	chr1	211940399	212035557	1.00333	1.00314	0.00313704	1.00667	0.00667365	1.00967	0.00967054
657	Lau	Alzheimer	PPP2R5A	chr1	212285410	212361853	1.00327	1.0031	0.00309738	1.00642	0.00642458	1.00909	0.00909317
658	Lau	Alzheimer	NENF	chr1	212432920	212446379	1.00322	1.00324	0.00323853	1.00662	0.00661713	1.00886	0.00886479
659	Lau	Alzheimer	NSL1	chr1	212726153	212791782	1.00326	1.00316	0.00316034	1.00682	0.00681601	1.00862	0.00861593
660	Lau	Alzheimer	TATDN3	chr1	212791828	212816830	1.00331	1.00322	0.00321926	1.00687	0.00687053	1.00838	0.00837759
661	Lau	Alzheimer	FLVCR1	chr1	212858275	212899363	1.00331	1.00319	0.0031915	1.00693	0.00692592	1.00852	0.00852297
662	Lau	Alzheimer	ANGEL2	chr1	212992182	213015867	1.00334	1.00334	0.00334304	1.00683	0.00683257	1.0083	0.00829874
663	Lau	Alzheimer	RPS6KC1	chr1	213051233	213274774	1.0033	1.00345	0.00344591	1.00674	0.00673868	1.00829	0.008287
664	Lau	Alzheimer	SMYD2	chr1	214281102	214337131	1.00323	1.00321	0.00321472	1.00665	0.00664605	1.00869	0.00869162
665	Lau	Alzheimer	PTPN14	chr1	214348700	214552449	1.00327	1.00313	0.0031262	1.00672	0.00671687	1.0093	0.00929948
666	Lau	Alzheimer	KCNK2	chr1	215005775	215237090	1.00332	1.00331	0.00330937	1.00665	0.0066472	1.00915	0.00915274
667	Lau	Alzheimer	KCTD3	chr1	215567304	215621807	1.00335	1.00345	0.00345172	1.00643	0.00643141	1.00897	0.00897481
668	Lau	Alzheimer	USH2A	chr1	215622891	216423448	1.00335	1.00341	0.00341415	1.00638	0.00637645	1.009	0.00900098
669	Lau	Alzheimer	ESRRG	chr1	216503246	217137755	1.00339	1.00351	0.00350967	1.0064	0.00640375	1.00901	0.00901043
670	Lau	Alzheimer	GPATCH2	chr1	217426992	217631090	1.00331	1.00354	0.00354383	1.00629	0.00629031	1.00886	0.00886081
671	Lau	Alzheimer	RRP15	chr1	218285293	218337983	1.00331	1.00348	0.00348046	1.00655	0.00655031	1.0093	0.00930037
672	Lau	Alzheimer	LYPLAL1	chr1	219173869	219212865	1.00326	1.00342	0.00341716	1.00629	0.00628728	1.00898	0.00898084
673	Lau	Alzheimer	IARS2	chr1	220094132	220148041	1.00328	1.00336	0.00335607	1.00639	0.00639484	1.00905	0.00905138
674	Lau	Alzheimer	RAB3GAP2	chr1	220148293	220272453	1.00323	1.00338	0.00338099	1.00636	0.00635537	1.00912	0.00911994
675	Lau	Alzheimer	MARK1	chr1	220528136	220664461	1.00319	1.00336	0.00336221	1.00618	0.00617633	1.00899	0.00898884
676	Lau	Alzheimer	C1orf115	chr1	220690363	220699153	1.0032	1.0033	0.00330067	1.00638	0.00637875	1.00923	0.00923305
677	Lau	Alzheimer	MIA3	chr1	222618097	222668007	1.0033	1.00346	0.00346114	1.00644	0.0064389	1.00983	0.00983012
678	Lau	Alzheimer	BROX	chr1	222712553	222735196	1.00327	1.0033	0.00329905	1.00635	0.00634652	1.01023	0.0102349
679	Lau	Alzheimer	SUSD4	chr1	223220819	223364233	1.00331	1.00314	0.00314216	1.00647	0.00647068	1.01064	0.0106371
680	Lau	Alzheimer	FBXO28	chr1	224114111	224162047	1.0033	1.00289	0.00289294	1.00665	0.00665492	1.01088	0.0108767
681	Lau	Alzheimer	NVL	chr1	224227334	224330189	1.00332	1.00306	0.00305758	1.00668	0.00668079	1.01131	0.0113104
682	Lau	Alzheimer	CNIH4	chr1	224356858	224379459	1.00324	1.00295	0.00294632	1.00668	0.00667952	1.01131	0.0113122
683	Lau	Alzheimer	WDR26	chr1	224385146	224437033	1.00318	1.00298	0.00298233	1.00667	0.00667119	1.01071	0.0107062
684	Lau	Alzheimer	CNIH3	chr1	224434660	224740554	1.00315	1.00297	0.00296934	1.00657	0.00656769	1.01083	0.0108312
685	Lau	Alzheimer	DNAH14	chr1	224896262	225399292	1.00316	1.00319	0.00319234	1.0063	0.0063027	1.01098	0.0109789
686	Lau	Alzheimer	ENAH	chr1	225486835	225653142	1.00304	1.00311	0.00311086	1.00603	0.00603438	1.00956	0.00956358
687	Lau	Alzheimer	SRP9	chr1	225777813	225790468	1.00308	1.00312	0.00312135	1.00622	0.00622231	1.0093	0.00930333
688	Lau	Alzheimer	ACBD3	chr1	226144679	226186741	1.00304	1.00313	0.00313063	1.0059	0.00589725	1.00938	0.00938238
689	Lau	Alzheimer	PARP1	chr1	226360210	226408154	1.00295	1.00328	0.00327883	1.0055	0.00549684	1.00853	0.00852928
690	Lau	Alzheimer	STUM	chr1	226548764	226609230	1.00295	1.00338	0.00337919	1.00567	0.00566906	1.00862	0.00862131
691	Lau	Alzheimer	COQ8A	chr1	226940286	226987544	1.00289	1.00348	0.00347707	1.00534	0.00534085	1.0083	0.00829576
692	Lau	Alzheimer	CDC42BPA	chr1	226989865	227318502	1.00282	1.00343	0.00343246	1.00529	0.0052918	1.00771	0.00771408
693	Lau	Alzheimer	ZNF678	chr1	227563543	227677443	1.00272	1.00335	0.00334637	1.00502	0.00501752	1.00684	0.00683501
694	Lau	Alzheimer	SNAP47	chr1	227728200	227781826	1.00267	1.00344	0.00344214	1.00482	0.00481647	1.00616	0.00615913
695	Lau	Alzheimer	ARF1	chr1	228082660	228099212	1.00266	1.00345	0.0034529	1.00454	0.00453628	1.00584	0.00584339
696	Lau	Alzheimer	C1orf35	chr1	228100726	228105411	1.0027	1.0035	0.00350413	1.00456	0.00456143	1.00507	0.00507436
697	Lau	Alzheimer	MRPL55	chr1	228106679	228109312	1.0026	1.00334	0.00333672	1.0042	0.00420313	1.00467	0.00467145
698	Lau	Alzheimer	GUK1	chr1	228139962	228148984	1.00257	1.00335	0.00335033	1.00392	0.00392161	1.00368	0.00368153
699	Lau	Alzheimer	TRIM11	chr1	228393673	228406835	1.00249	1.00345	0.00345371	1.0034	0.00340184	1.00205	0.00204747
700	Lau	Alzheimer	RNF187	chr1	228487382	228496188	1.0024	1.00329	0.00329053	1.00309	0.00308808	1.00051	0.00051182
701	Lau	Alzheimer	RAB4A	chr1	229271062	229305894	1.00233	1.00362	0.00362297	1.00247	0.00246994	0.999726	-0.000273588
702	Lau	Alzheimer	CCSAP	chr1	229321011	229343294	1.00218	1.00374	0.00373827	1.00163	0.00162786	0.998153	-0.00184666
703	Lau	Alzheimer	NUP133	chr1	229440259	229508341	1.00208	1.00389	0.0038897	1.00106	0.00105868	0.996133	-0.00386745
704	Lau	Alzheimer	ABCB10	chr1	229516582	229558707	1.00197	1.00383	0.00382759	1.00041	0.000413814	0.994504	-0.00549564
705	Lau	Alzheimer	GALNT2	chr1	230057990	230282122	1.00191	1.00404	0.00403711	0.999813	-0.000187153	0.99271	-0.00729027
706	Lau	Alzheimer	PGBD5	chr1	230314490	230426332	1.00174	1.00425	0.00425022	0.999714	-0.000285942	0.990553	-0.00944712
707	Lau	Alzheimer	COG2	chr1	230642481	230693982	1.00168	1.0046	0.00460293	0.999167	-0.000833277	0.988375	-0.011625
708	Lau	Alzheimer	TTC13	chr1	230906243	230978875	1.00179	1.00492	0.00491697	0.999289	-0.00071125	0.987486	-0.0125144
709	Lau	Alzheimer	ARV1	chr1	230978981	231000733	1.00175	1.00506	0.0050582	0.998836	-0.00116397	0.986227	-0.0137731
710	Lau	Alzheimer	GNPAT	chr1	231241207	231277973	1.00171	1.0053	0.0052991	0.998159	-0.00184084	0.985148	-0.0148517
711	Lau	Alzheimer	EGLN1	chr1	231363751	231422287	1.00164	1.00541	0.00540923	0.99815	-0.00184969	0.982284	-0.0177156
712	Lau	Alzheimer	SIPA1L2	chr1	232397965	232630571	1.00152	1.00561	0.00560739	0.997322	-0.00267767	0.979545	-0.0204551
713	Lau	Alzheimer	NTPCR	chr1	232950605	232983882	1.00138	1.00582	0.00581927	0.996849	-0.00315131	0.976183	-0.0238168
714	Lau	Alzheimer	PCNX2	chr1	232983435	233295725	1.00136	1.00609	0.00608818	0.996372	-0.00362755	0.974825	-0.0251745
715	Lau	Alzheimer	MAP3K21	chr1	233327724	233385148	1.00126	1.00623	0.00622722	0.995742	-0.00425822	0.971335	-0.0286648
716	Lau	Alzheimer	KCNK1	chr1	233614106	233672514	1.00118	1.00659	0.00659116	0.995165	-0.00483505	0.968524	-0.0314759
717	Lau	Alzheimer	SLC35F3	chr1	233904676	234324511	1.001	1.00695	0.00694521	0.994213	-0.00578681	0.966407	-0.0335933
718	Lau	Alzheimer	COA6	chr1	234373456	234385080	1.00094	1.00723	0.00723115	0.993652	-0.00634771	0.964	-0.0360004
719	Lau	Alzheimer	TARBP1	chr1	234391313	234479179	1.00085	1.00726	0.00725618	0.993145	-0.00685474	0.961893	-0.0381071
720	Lau	Alzheimer	IRF2BP2	chr1	234604269	234610178	1.00075	1.0075	0.00749744	0.992658	-0.00734228	0.95829	-0.0417095
721	Lau	Alzheimer	TOMM20	chr1	235109341	235128837	1.00063	1.00761	0.00761123	0.992001	-0.0079988	0.953902	-0.0460982
722	Lau	Alzheimer	ARID4B	chr1	235131634	235328219	1.00046	1.00782	0.00781562	0.991422	-0.00857805	0.951379	-0.0486207
723	Lau	Alzheimer	TBCE	chr1	235367360	235452443	1.00043	1.00819	0.00818719	0.99091	-0.00908996	0.948561	-0.0514394
724	Lau	Alzheimer	B3GALNT2	chr1	235447190	235504452	1.00034	1.00829	0.00829361	0.990522	-0.0094784	0.945468	-0.0545316
725	Lau	Alzheimer	LYST	chr1	235661041	235883640	1.00024	1.0085	0.00849629	0.990332	-0.00966833	0.941713	-0.0582868
726	Lau	Alzheimer	GPR137B	chr1	236142505	236221865	1.00003	1.00855	0.00855052	0.989709	-0.0102912	0.93831	-0.0616903
727	Lau	Alzheimer	ERO1B	chr1	236215101	236281958	0.999997	1.00874	0.00874183	0.988988	-0.0110119	0.934968	-0.0650325
728	Lau	Alzheimer	LGALS8	chr1	236518000	236552981	0.999892	1.00899	0.00898544	0.988263	-0.0117368	0.931614	-0.0683858
729	Lau	Alzheimer	HEATR1	chr1	236549005	236604516	0.999738	1.00915	0.00915396	0.987226	-0.0127742	0.927931	-0.0720687
730	Lau	Alzheimer	ACTN2	chr1	236664141	236764631	0.999631	1.00947	0.00946828	0.986066	-0.0139341	0.924728	-0.0752716
731	Lau	Alzheimer	MTR	chr1	236795260	236921278	0.999506	1.00993	0.00993389	0.985333	-0.0146675	0.920435	-0.0795653
732	Lau	Alzheimer	RYR2	chr1	237042184	237833988	0.999447	1.01032	0.0103186	0.984354	-0.0156461	0.916684	-0.0833156
733	Lau	Alzheimer	CHRM3	chr1	239386565	239915452	0.999337	1.01056	0.010562	0.983936	-0.016064	0.91472	-0.0852805
734	Lau	Alzheimer	FMN2	chr1	240014348	240475187	0.999229	1.01093	0.0109343	0.983542	-0.0164585	0.912194	-0.0878065
735	Lau	Alzheimer	GREM2	chr1	240489573	240612155	0.999244	1.01158	0.0115805	0.98376	-0.0162398	0.910925	-0.0890747
736	Lau	Alzheimer	RGS7	chr1	240775514	241357230	0.999182	1.01211	0.0121095	0.98323	-0.0167703	0.909374	-0.0906256
737	Lau	Alzheimer	OPN3	chr1	241590102	241677376	0.999208	1.01226	0.0122598	0.983422	-0.0165783	0.908746	-0.091254
738	Lau	Alzheimer	WDR64	chr1	241652278	241802777	0.999256	1.01249	0.012487	0.983531	-0.0164693	0.908038	-0.0919621
739	Lau	Alzheimer	PLD5	chr1	242082986	242524697	0.999294	1.01261	0.0126122	0.98332	-0.0166798	0.907895	-0.0921045
740	Lau	Alzheimer	CEP170	chr1	243124428	243255348	0.999215	1.01281	0.0128097	0.982873	-0.0171272	0.906968	-0.0930322
741	Lau	Alzheimer	SDCCAG8	chr1	243256034	243500091	0.999236	1.01291	0.0129103	0.982832	-0.0171675	0.906475	-0.0935253
742	Lau	Alzheimer	AKT3	chr1	243488233	243851079	0.999346	1.01302	0.0130207	0.983195	-0.0168047	0.906139	-0.0938606
743	Lau	Alzheimer	ZBTB18	chr1	244048939	244057476	0.999452	1.01317	0.0131732	0.983005	-0.0169946	0.906938	-0.0930616
744	Lau	Alzheimer	CATSPERE	chr1	244454377	244641177	0.999498	1.01352	0.0135183	0.983025	-0.0169755	0.906183	-0.0938166
745	Lau	Alzheimer	DESI2	chr1	244653103	244709033	0.999612	1.01406	0.0140566	0.982739	-0.017261	0.905195	-0.0948046
746	Lau	Alzheimer	COX20	chr1	244835616	244845057	0.999669	1.01447	0.0144688	0.983181	-0.0168186	0.904737	-0.0952628
747	Lau	Alzheimer	HNRNPU	chr1	244840638	244864560	0.999725	1.01518	0.0151771	0.982777	-0.0172231	0.904292	-0.0957084
748	Lau	Alzheimer	EFCAB2	chr1	244969705	245127164	0.999823	1.01533	0.0153349	0.983033	-0.016967	0.903506	-0.0964944
749	Lau	Alzheimer	KIF26B	chr1	245154985	245709432	0.99987	1.01585	0.0158507	0.982695	-0.0173049	0.903309	-0.0966912
750	Lau	Alzheimer	SMYD3	chr1	245749342	246507312	0.99985	1.01621	0.0162141	0.982702	-0.0172978	0.902375	-0.0976253
751	Lau	Alzheimer	CNST	chr1	246566444	246668595	0.999975	1.01666	0.0166572	0.982859	-0.0171407	0.90288	-0.0971199
752	Lau	Alzheimer	SCCPDH	chr1	246724409	246768137	0.99999	1.01647	0.0164682	0.983038	-0.0169619	0.90357	-0.09643
753	Lau	Alzheimer	AHCTF1	chr1	246839098	246931948	1.00002	1.01642	0.0164217	0.983647	-0.0163533	0.903798	-0.0962018
754	Lau	Alzheimer	ZNF124	chr1	247121975	247172020	1.00017	1.01673	0.0167261	0.983743	-0.016257	0.904472	-0.0955283
755	Lau	Alzheimer	ZNF496	chr1	247297412	247331867	1.00021	1.01673	0.0167314	0.983894	-0.0161057	0.904526	-0.0954738
756	Lau	Alzheimer	LYPD8	chr1	248739415	248755759	1.00026	1.01693	0.0169315	0.984245	-0.0157547	0.904354	-0.0956462
757	Lau	Alzheimer	SH3BP5L	chr1	248810446	248825915	1.0003	1.01702	0.017018	0.984498	-0.0155017	0.904328	-0.0956725
758	Lau	Alzheimer	ZNF692	chr1	248850006	248859144	1.00048	1.0172	0.0171972	0.984571	-0.0154288	0.90442	-0.0955798
759	Lau	Alzheimer	SH3YL1	chr2	217730	266398	1.0025	1.0183	0.0182964	1.0007	0.000703924	0.980692	-0.0193076
760	Lau	Alzheimer	SNTG2	chr2	950849	1367613	1.0026	1.01848	0.0184759	1.00055	0.000553157	0.981735	-0.0182654
761	Lau	Alzheimer	MYT1L	chr2	1789113	2331664	1.00267	1.0184	0.0184027	1.00084	0.000838933	0.982534	-0.0174664
762	Lau	Alzheimer	LINC01250	chr2	2895048	3126026	1.00266	1.01842	0.0184184	1.00154	0.00153845	0.983443	-0.0165569
763	Lau	Alzheimer	EIPR1	chr2	3188925	3377830	1.00261	1.01777	0.017769	1.00202	0.00201768	0.985008	-0.0149919
764	Lau	Alzheimer	TRAPPC12	chr2	3379675	3485094	1.00266	1.01736	0.0173555	1.00209	0.00209234	0.987464	-0.0125357
765	Lau	Alzheimer	RPS7	chr2	3575260	3580920	1.00276	1.01717	0.0171728	1.00237	0.00237047	0.990052	-0.00994818
766	Lau	Alzheimer	RNF144A	chr2	6917412	7068286	1.00282	1.01669	0.0166893	1.00283	0.00282676	0.991625	-0.00837524
767	Lau	Alzheimer	LINC00299	chr2	7988683	8488090	1.00301	1.01671	0.0167085	1.00325	0.00324917	0.99326	-0.00674043
768	Lau	Alzheimer	ID2	chr2	8678845	8684461	1.00307	1.01634	0.0163375	1.00392	0.00392341	0.99425	-0.00575003
769	Lau	Alzheimer	KIDINS220	chr2	8721081	8837630	1.0032	1.01627	0.0162703	1.00426	0.00426125	0.995016	-0.00498415
770	Lau	Alzheimer	MBOAT2	chr2	8852690	9003709	1.00329	1.01611	0.0161072	1.00454	0.00454439	0.996528	-0.00347249
771	Lau	Alzheimer	ASAP2	chr2	9206765	9405683	1.00327	1.01601	0.0160077	1.00481	0.00481366	0.997115	-0.00288495
772	Lau	Alzheimer	ITGB1BP1	chr2	9403475	9423528	1.00319	1.01572	0.0157244	1.00484	0.00483952	0.998069	-0.00193073
773	Lau	Alzheimer	IAH1	chr2	9473658	9496543	1.00328	1.01577	0.0157691	1.00544	0.0054398	0.99919	-0.000810007
774	Lau	Alzheimer	ADAM17	chr2	9488486	9556732	1.00332	1.01582	0.0158188	1.00557	0.00557291	1.00047	0.000466351
775	Lau	Alzheimer	YWHAQ	chr2	9583967	9630997	1.0034	1.01554	0.0155437	1.0058	0.00579556	1.00117	0.00117383
776	Lau	Alzheimer	TAF1B	chr2	9843443	9934416	1.00348	1.01564	0.015635	1.00601	0.00601432	1.00236	0.00235723
777	Lau	Alzheimer	HPCAL1	chr2	10302889	10427617	1.00362	1.01564	0.0156405	1.00615	0.00615129	1.00391	0.00390561
778	Lau	Alzheimer	NOL10	chr2	10570754	10689987	1.00364	1.01543	0.0154278	1.00617	0.00617187	1.00466	0.00465841
779	Lau	Alzheimer	PDIA6	chr2	10783391	10837977	1.00368	1.01512	0.0151236	1.00614	0.0061376	1.00599	0.00599318
780	Lau	Alzheimer	KCNF1	chr2	10911934	10914225	1.00364	1.01478	0.0147843	1.00604	0.00603836	1.00655	0.00655001
781	Lau	Alzheimer	ROCK2	chr2	11179759	11348330	1.00371	1.01424	0.014245	1.00647	0.00646779	1.00689	0.00688747
782	Lau	Alzheimer	GREB1	chr2	11482341	11642788	1.00368	1.01341	0.0134141	1.00648	0.0064771	1.00798	0.00798128
783	Lau	Alzheimer	LPIN1	chr2	11677595	11827409	1.00369	1.01284	0.0128428	1.00634	0.00634414	1.00812	0.00811526
784	Lau	Alzheimer	MIR3681HG	chr2	11833926	12702913	1.00374	1.01251	0.0125063	1.00664	0.00664255	1.00899	0.00898535
785	Lau	Alzheimer	LINC00276	chr2	13710531	14400963	1.00377	1.01215	0.0121474	1.00685	0.00685096	1.00926	0.00926202
786	Lau	Alzheimer	NBAS	chr2	15166914	15561334	1.00373	1.01167	0.011666	1.00653	0.00652876	1.00993	0.00993066
787	Lau	Alzheimer	DDX1	chr2	15591178	15634346	1.00368	1.01116	0.0111609	1.00658	0.00657747	1.01084	0.01084
788	Lau	Alzheimer	VSNL1	chr2	17539126	17657018	1.00383	1.01084	0.010841	1.00707	0.00706547	1.01133	0.0113343
789	Lau	Alzheimer	SMC6	chr2	17663812	17800242	1.00386	1.0105	0.0105016	1.00721	0.00721033	1.01083	0.0108311
790	Lau	Alzheimer	LINC01376	chr2	18986451	19348067	1.00387	1.01017	0.0101695	1.00721	0.00720542	1.01148	0.0114763
791	Lau	Alzheimer	WDR35	chr2	19910263	19990105	1.00384	1.00944	0.00943961	1.00734	0.00734253	1.01174	0.0117403
792	Lau	Alzheimer	PUM2	chr2	20248691	20352234	1.00383	1.00913	0.00913495	1.00741	0.00740926	1.01241	0.0124116
793	Lau	Alzheimer	RHOB	chr2	20447074	20449440	1.0039	1.00861	0.00860823	1.00764	0.00764051	1.01346	0.0134569
794	Lau	Alzheimer	HS1BP3	chr2	20560448	20651130	1.00385	1.00836	0.00835909	1.00764	0.00764325	1.01338	0.0133783
795	Lau	Alzheimer	LDAH	chr2	20684014	20823130	1.00383	1.00784	0.00784488	1.00765	0.00765054	1.01367	0.0136676
796	Lau	Alzheimer	LINC01830	chr2	22377594	22482004	1.00383	1.00726	0.00725538	1.0081	0.00810183	1.01376	0.0137593
797	Lau	Alzheimer	KLHL29	chr2	23385179	23708611	1.00387	1.00722	0.00722035	1.00803	0.00803295	1.01423	0.014229
798	Lau	Alzheimer	ATAD2B	chr2	23748664	23927123	1.00386	1.00696	0.00696009	1.00825	0.00824827	1.01433	0.0143329
799	Lau	Alzheimer	UBXN2A	chr2	23927285	24004909	1.00389	1.00666	0.00665621	1.00832	0.00831996	1.01465	0.0146497
800	Lau	Alzheimer	FAM228B	chr2	24076526	24169640	1.00386	1.00623	0.00622956	1.00846	0.00846387	1.0148	0.0147951
801	Lau	Alzheimer	ITSN2	chr2	24202864	24360536	1.00391	1.00608	0.00607959	1.00876	0.00876255	1.01533	0.0153264
802	Lau	Alzheimer	NCOA1	chr2	24491254	24770702	1.00396	1.00593	0.00593363	1.00914	0.00914308	1.01644	0.0164398
803	Lau	Alzheimer	ADCY3	chr2	24819169	24920237	1.00403	1.00591	0.00591322	1.00923	0.00923099	1.01661	0.0166096
804	Lau	Alzheimer	DNAJC27	chr2	24943636	24972094	1.00398	1.00571	0.00571488	1.0091	0.00910395	1.01733	0.0173344
805	Lau	Alzheimer	DNAJC27-AS1	chr2	24971390	25039716	1.00395	1.00543	0.00543241	1.00899	0.00899043	1.01807	0.0180699
806	Lau	Alzheimer	EFR3B	chr2	25042076	25159135	1.00397	1.0052	0.00520137	1.00918	0.00917734	1.01903	0.0190346
807	Lau	Alzheimer	DNMT3A	chr2	25227855	25342590	1.00402	1.00528	0.0052819	1.00936	0.00935504	1.01944	0.0194416
808	Lau	Alzheimer	DTNB	chr2	25377198	25673647	1.00398	1.00505	0.00504747	1.00901	0.00901287	1.01969	0.0196925
809	Lau	Alzheimer	ASXL2	chr2	25733753	25878487	1.00406	1.00472	0.00471972	1.00932	0.00931752	1.02152	0.0215245
810	Lau	Alzheimer	KIF3C	chr2	25926598	25982749	1.00412	1.00432	0.00431882	1.0094	0.00940367	1.02378	0.023779
811	Lau	Alzheimer	RAB10	chr2	26034084	26137454	1.00413	1.00401	0.00400892	1.00979	0.0097881	1.02403	0.0240276
812	Lau	Alzheimer	HADHA	chr2	26190635	26244672	1.00417	1.00388	0.00387941	1.00981	0.00980546	1.02522	0.0252229
813	Lau	Alzheimer	HADHB	chr2	26243170	26290465	1.00418	1.00362	0.00362413	1.00953	0.00952851	1.02558	0.02558
814	Lau	Alzheimer	SELENOI	chr2	26308547	26395891	1.00419	1.00351	0.00350884	1.00962	0.00961742	1.02586	0.0258554
815	Lau	Alzheimer	DPYSL5	chr2	26847747	26950351	1.00424	1.00349	0.00348599	1.00961	0.00961326	1.02586	0.0258649
816	Lau	Alzheimer	MAPRE3	chr2	26970637	27027219	1.00423	1.00346	0.00346456	1.0097	0.00969685	1.02585	0.0258478
817	Lau	Alzheimer	TMEM214	chr2	27032910	27041694	1.00422	1.00349	0.00348727	1.00956	0.00956337	1.02571	0.025706
818	Lau	Alzheimer	CGREF1	chr2	27098889	27119128	1.00422	1.00333	0.00332705	1.00957	0.00956754	1.02531	0.025305
819	Lau	Alzheimer	SLC30A3	chr2	27253684	27275817	1.00415	1.00308	0.00308425	1.00958	0.00958071	1.02467	0.0246731
820	Lau	Alzheimer	UCN	chr2	27307400	27308445	1.00418	1.00317	0.00316606	1.0096	0.00959708	1.02403	0.0240271
821	Lau	Alzheimer	MPV17	chr2	27309492	27325680	1.00418	1.00315	0.00315347	1.0096	0.00960211	1.0234	0.0233969
822	Lau	Alzheimer	GTF3C2	chr2	27325849	27357034	1.00415	1.00287	0.00287143	1.00961	0.00961041	1.02296	0.0229608
823	Lau	Alzheimer	SNX17	chr2	27370496	27377535	1.00415	1.00277	0.00277404	1.00998	0.00997876	1.02193	0.0219299
824	Lau	Alzheimer	PPM1G	chr2	27381195	27409591	1.0041	1.00286	0.00285823	1.01004	0.0100417	1.0213	0.0212971
825	Lau	Alzheimer	NRBP1	chr2	27427790	27442259	1.00409	1.00285	0.00284837	1.01011	0.0101105	1.02104	0.0210408
826	Lau	Alzheimer	IFT172	chr2	27444377	27489805	1.00405	1.0028	0.00279716	1.00996	0.00995686	1.02021	0.0202052
827	Lau	Alzheimer	FNDC4	chr2	27491883	27495200	1.0041	1.00284	0.00283689	1.01004	0.0100375	1.01978	0.0197776
828	Lau	Alzheimer	ZNF512	chr2	27582969	27623217	1.00409	1.00284	0.00283622	1.01012	0.0101189	1.01877	0.0187737
829	Lau	Alzheimer	SUPT7L	chr2	27650809	27663840	1.00401	1.00293	0.00293116	1.01013	0.010128	1.01782	0.017819
830	Lau	Alzheimer	SLC4A1AP	chr2	27663471	27694976	1.00395	1.00294	0.00293575	1.01007	0.0100738	1.01669	0.0166877
831	Lau	Alzheimer	MRPL33	chr2	27771717	27988087	1.00388	1.00294	0.00293927	1.01009	0.0100893	1.01594	0.0159406
832	Lau	Alzheimer	BABAM2	chr2	27889941	28338901	1.00388	1.00317	0.00316825	1.01011	0.0101118	1.01503	0.0150305
833	Lau	Alzheimer	FOSL2	chr2	28392448	28417317	1.00384	1.00316	0.00316424	1.00996	0.00995872	1.01472	0.0147191
834	Lau	Alzheimer	PPP1CB	chr2	28751640	28802940	1.00378	1.00298	0.00298014	1.00988	0.00988216	1.01437	0.0143677
835	Lau	Alzheimer	TRMT61B	chr2	28849821	28870309	1.00372	1.00284	0.00284206	1.00974	0.0097366	1.01366	0.0136636
836	Lau	Alzheimer	WDR43	chr2	28894667	28948219	1.00365	1.00284	0.00283841	1.00966	0.0096566	1.01296	0.0129606
837	Lau	Alzheimer	TOGARAM2	chr2	28956611	29052230	1.00365	1.00289	0.00288527	1.0095	0.00949535	1.01284	0.0128401
838	Lau	Alzheimer	CLIP4	chr2	29097705	29189643	1.00368	1.00303	0.00302793	1.00948	0.0094822	1.01268	0.0126811
839	Lau	Alzheimer	YPEL5	chr2	30146941	30160533	1.0036	1.00286	0.002861	1.00961	0.00961419	1.01195	0.0119481
840	Lau	Alzheimer	LCLAT1	chr2	30447226	30644225	1.00359	1.00301	0.00301182	1.00936	0.00936032	1.01179	0.0117936
841	Lau	Alzheimer	GALNT14	chr2	30910467	31155202	1.00356	1.00303	0.00302747	1.0091	0.0090961	1.01128	0.011276
842	Lau	Alzheimer	EHD3	chr2	31234152	31269451	1.00359	1.003	0.00300379	1.00885	0.00885394	1.01096	0.0109588
843	Lau	Alzheimer	MEMO1	chr2	31865060	32011230	1.00356	1.00312	0.00312093	1.00854	0.00854083	1.01005	0.0100475
844	Lau	Alzheimer	DPY30	chr2	31867809	32039805	1.00357	1.00328	0.00328404	1.00837	0.00836757	1.00953	0.00953365
845	Lau	Alzheimer	SPAST	chr2	32063556	32157637	1.00353	1.00349	0.00349361	1.00818	0.00818161	1.00885	0.00884981
846	Lau	Alzheimer	SLC30A6	chr2	32165841	32224379	1.00353	1.00357	0.00356886	1.008	0.00800204	1.00816	0.00816498
847	Lau	Alzheimer	YIPF4	chr2	32277904	32316594	1.00346	1.00346	0.00346088	1.0079	0.00789694	1.00786	0.00785849
848	Lau	Alzheimer	BIRC6	chr2	32357028	32618899	1.0035	1.00362	0.00362188	1.0077	0.00770145	1.00769	0.00769261
849	Lau	Alzheimer	TTC27	chr2	32628032	32821051	1.00337	1.00373	0.00373297	1.00698	0.00697768	1.00756	0.00756365
850	Lau	Alzheimer	LINC00486	chr2	32927085	32946149	1.00332	1.00376	0.00375519	1.00691	0.00690955	1.00726	0.00725535
851	Lau	Alzheimer	LTBP1	chr2	32946953	33399509	1.00333	1.00378	0.00377716	1.00684	0.00684392	1.00657	0.00656826
852	Lau	Alzheimer	FAM98A	chr2	33583660	33599382	1.00328	1.00375	0.00375275	1.00626	0.00625571	1.00646	0.00646288
853	Lau	Alzheimer	CRIM1	chr2	36355778	36551135	1.00322	1.00373	0.00373014	1.00579	0.00578884	1.00635	0.0063496
854	Lau	Alzheimer	FEZ2	chr2	36531805	36646087	1.00308	1.004	0.00399617	1.00538	0.00538158	1.00504	0.00504441
855	Lau	Alzheimer	STRN	chr2	36837698	36966536	1.00305	1.00417	0.00416781	1.00495	0.00495453	1.00337	0.00336896
856	Lau	Alzheimer	HEATR5B	chr2	36968383	37084372	1.003	1.00429	0.00429322	1.00453	0.00452537	1.00264	0.00264109
857	Lau	Alzheimer	EIF2AK2	chr2	37099210	37157522	1.00295	1.00428	0.00428357	1.00432	0.00432259	1.00248	0.00248238
858	Lau	Alzheimer	CEBPZOS	chr2	37196488	37216193	1.00294	1.00455	0.00455197	1.00413	0.00413361	1.00172	0.00172147
859	Lau	Alzheimer	CEBPZ	chr2	37201612	37231596	1.00288	1.00501	0.00500815	1.00408	0.00408385	1.00131	0.00131173
860	Lau	Alzheimer	NDUFAF7	chr2	37231631	37253403	1.00282	1.00521	0.00520949	1.00366	0.00366463	1.0007	0.000700179
861	Lau	Alzheimer	CDC42EP3	chr2	37641882	37738468	1.00273	1.00568	0.00568041	1.00287	0.00287289	0.998947	-0.00105335
862	Lau	Alzheimer	RMDN2	chr2	37923187	38067142	1.00259	1.00551	0.00550874	1.00242	0.00242382	0.998492	-0.00150775
863	Lau	Alzheimer	CYP1B1-AS1	chr2	38073447	38231651	1.00244	1.00555	0.0055534	1.00161	0.00160841	0.996877	-0.00312334
864	Lau	Alzheimer	ATL2	chr2	38293954	38377285	1.00239	1.00574	0.00573826	1.001	0.0010003	0.995196	-0.004804
865	Lau	Alzheimer	HNRNPLL	chr2	38561969	38603586	1.00218	1.00601	0.00601218	1.00009	9.4687e-05	0.993481	-0.00651892
866	Lau	Alzheimer	SRSF7	chr2	38743599	38751494	1.00195	1.00615	0.0061502	0.998959	-0.00104085	0.992501	-0.00749853
867	Lau	Alzheimer	DHX57	chr2	38797729	38875934	1.00188	1.00665	0.00665376	0.99862	-0.00137978	0.990554	-0.00944556
868	Lau	Alzheimer	SOS1	chr2	38981549	39124345	1.00177	1.00671	0.00671103	0.997383	-0.00261688	0.989381	-0.0106191
869	Lau	Alzheimer	MAP4K3	chr2	39249266	39437301	1.00161	1.00654	0.00654229	0.996479	-0.0035212	0.988247	-0.0117531
870	Lau	Alzheimer	TMEM178A	chr2	39664982	39717963	1.00151	1.0068	0.0068046	0.995732	-0.00426763	0.98695	-0.0130496
871	Lau	Alzheimer	THUMPD2	chr2	39736060	39779267	1.00138	1.00679	0.00678516	0.995429	-0.00457123	0.986031	-0.013969
872	Lau	Alzheimer	SLC8A1-AS1	chr2	39786453	40255209	1.00127	1.00681	0.00681449	0.9949	-0.00510018	0.984109	-0.0158908
873	Lau	Alzheimer	SLC8A1	chr2	40097270	40611053	1.00118	1.00685	0.00684659	0.994125	-0.00587523	0.9835	-0.0164998
874	Lau	Alzheimer	PKDCC	chr2	42048021	42058517	1.00106	1.00703	0.00703349	0.993943	-0.0060572	0.982897	-0.0171033
875	Lau	Alzheimer	EML4	chr2	42169353	42332548	1.00092	1.00686	0.00685806	0.993312	-0.00668813	0.981735	-0.0182653
876	Lau	Alzheimer	COX7A2L	chr2	42333546	42425088	1.00087	1.00697	0.00696552	0.992966	-0.00703441	0.981523	-0.0184773
877	Lau	Alzheimer	KCNG3	chr2	42442017	42493982	1.0008	1.00711	0.00711302	0.99245	-0.00754963	0.980723	-0.0192771
878	Lau	Alzheimer	MTA3	chr2	42494569	42756947	1.0008	1.00725	0.00725465	0.992282	-0.00771836	0.980066	-0.0199342
879	Lau	Alzheimer	THADA	chr2	43230851	43596038	1.00065	1.00702	0.00701929	0.991765	-0.00823464	0.979478	-0.0205219
880	Lau	Alzheimer	DYNC2LI1	chr2	43774039	43810010	1.00057	1.0071	0.00710136	0.991399	-0.00860053	0.97873	-0.0212698
881	Lau	Alzheimer	LRPPRC	chr2	43886224	43996226	1.00059	1.00723	0.00723346	0.991185	-0.00881498	0.977768	-0.0222319
882	Lau	Alzheimer	PPM1B	chr2	44167969	44244384	1.00054	1.00727	0.00727336	0.990978	-0.00902213	0.977001	-0.0229993
883	Lau	Alzheimer	PREPL	chr2	44316281	44361862	1.00052	1.00722	0.00722258	0.99077	-0.00923034	0.976795	-0.023205
884	Lau	Alzheimer	CAMKMT	chr2	44361947	44772592	1.00049	1.00727	0.00726758	0.990448	-0.00955228	0.976578	-0.0234223
885	Lau	Alzheimer	SRBD1	chr2	45388680	45612165	1.00036	1.00719	0.00718518	0.989832	-0.0101684	0.975227	-0.024773
886	Lau	Alzheimer	PRKCE	chr2	45651345	46187990	1.00038	1.00729	0.00728902	0.989207	-0.0107932	0.974633	-0.0253674
887	Lau	Alzheimer	RHOQ	chr2	46541806	46584688	1.00032	1.00743	0.00743389	0.989008	-0.0109925	0.974119	-0.0258812
888	Lau	Alzheimer	PIGF	chr2	46580937	46617055	1.00029	1.00754	0.00754368	0.988865	-0.0111355	0.973409	-0.0265908
889	Lau	Alzheimer	SOCS5	chr2	46698952	46780245	1.0002	1.0077	0.00769772	0.98819	-0.0118095	0.97246	-0.0275403
890	Lau	Alzheimer	MCFD2	chr2	46901870	46941855	1.00011	1.00763	0.00762954	0.987889	-0.012111	0.971673	-0.0283275
891	Lau	Alzheimer	TTC7A	chr2	46916157	47076137	1.00015	1.00765	0.00764947	0.988235	-0.0117646	0.971084	-0.0289165
892	Lau	Alzheimer	MSH2	chr2	47403067	47663146	1.00012	1.00772	0.00771724	0.987753	-0.0122471	0.969881	-0.0301192
893	Lau	Alzheimer	KCNK12	chr2	47509290	47570985	0.999993	1.00764	0.00764266	0.987183	-0.0128174	0.968845	-0.0311554
894	Lau	Alzheimer	MSH6	chr2	47695530	47810063	1.00002	1.00784	0.00784453	0.987411	-0.0125894	0.967988	-0.0320116
895	Lau	Alzheimer	FBXO11	chr2	47789316	47906498	0.999945	1.00804	0.00804316	0.986798	-0.013202	0.967294	-0.0327059
896	Lau	Alzheimer	FOXN2	chr2	48314637	48379295	0.999934	1.00791	0.00791274	0.9866	-0.0134002	0.967414	-0.0325858
897	Lau	Alzheimer	PPP1R21	chr2	48440598	48515391	0.99991	1.00809	0.00809185	0.986387	-0.013613	0.966562	-0.0334376
898	Lau	Alzheimer	NRXN1	chr2	49918503	51225575	0.999944	1.00822	0.00822437	0.986332	-0.0136683	0.965923	-0.0340769
899	Lau	Alzheimer	ASB3	chr2	53532672	53860160	0.999974	1.00836	0.00835721	0.986057	-0.0139433	0.967362	-0.0326376
900	Lau	Alzheimer	ERLEC1	chr2	53787044	53818819	1.00001	1.00845	0.00845199	0.986133	-0.0138668	0.967026	-0.0329735
901	Lau	Alzheimer	PSME4	chr2	53864069	53970993	0.999873	1.00855	0.0085504	0.985247	-0.0147533	0.967277	-0.0327235
902	Lau	Alzheimer	ACYP2	chr2	53970838	54305300	1.00009	1.00883	0.00883148	0.985384	-0.0146162	0.968289	-0.0317112
903	Lau	Alzheimer	SPTBN1	chr2	54456317	54671446	1.00014	1.00879	0.00878603	0.984883	-0.0151169	0.968907	-0.0310933
904	Lau	Alzheimer	EML6	chr2	54723499	54972025	1.00015	1.00891	0.00891449	0.984955	-0.0150449	0.968956	-0.0310444
905	Lau	Alzheimer	RTN4	chr2	54972187	55112621	1.00017	1.00888	0.00887508	0.985036	-0.0149639	0.96847	-0.0315296
906	Lau	Alzheimer	CLHC1	chr2	55172547	55232563	1.00024	1.0086	0.00859599	0.985318	-0.0146818	0.969272	-0.0307282
907	Lau	Alzheimer	RPS27A	chr2	55231903	55235853	1.0003	1.00859	0.00859277	0.985364	-0.0146359	0.969466	-0.0305338
908	Lau	Alzheimer	CCDC88A	chr2	55287842	55419895	1.00026	1.00828	0.00827976	0.985389	-0.0146108	0.969248	-0.0307523
909	Lau	Alzheimer	CFAP36	chr2	55519604	55545079	1.00023	1.00806	0.00805851	0.985981	-0.0140194	0.969532	-0.0304685
910	Lau	Alzheimer	PPP4R3B	chr2	55547292	55618880	1.00026	1.0078	0.00779624	0.986275	-0.0137253	0.969457	-0.0305426
911	Lau	Alzheimer	PNPT1	chr2	55634061	55693863	1.00015	1.0074	0.00740117	0.986279	-0.0137214	0.968992	-0.0310077
912	Lau	Alzheimer	CCDC85A	chr2	56183990	56386172	1.00019	1.00724	0.00723645	0.986205	-0.0137949	0.969854	-0.0301462
913	Lau	Alzheimer	FANCL	chr2	58159243	58241372	1.00024	1.00713	0.00712581	0.986616	-0.0133836	0.969865	-0.0301353
914	Lau	Alzheimer	LINC01122	chr2	58427799	59063766	1.00028	1.00698	0.00698014	0.987116	-0.0128835	0.970463	-0.0295367
915	Lau	Alzheimer	LINC01793	chr2	59217708	59279400	1.00017	1.00675	0.00675214	0.987663	-0.0123366	0.971181	-0.0288188
916	Lau	Alzheimer	BCL11A	chr2	60450520	60554467	1.00024	1.00657	0.00656575	0.987823	-0.0121766	0.973025	-0.0269753
917	Lau	Alzheimer	PAPOLG	chr2	60756253	60802086	1.00029	1.0062	0.00619823	0.988077	-0.0119231	0.973772	-0.0262281
918	Lau	Alzheimer	REL	chr2	60881521	60931612	1.00034	1.00615	0.00615327	0.988477	-0.0115234	0.974679	-0.0253213
919	Lau	Alzheimer	PUS10	chr2	60940222	61018259	1.00045	1.00607	0.00606508	0.988806	-0.0111945	0.975198	-0.024802
920	Lau	Alzheimer	PEX13	chr2	61017225	61051990	1.00047	1.00603	0.00602649	0.989257	-0.0107431	0.976068	-0.0239321
921	Lau	Alzheimer	KIAA1841	chr2	61065871	61138034	1.00063	1.00609	0.00609062	0.990111	-0.0098894	0.976861	-0.0231388
922	Lau	Alzheimer	USP34	chr2	61187463	61471087	1.00061	1.00591	0.00591204	0.990278	-0.00972177	0.97707	-0.0229303
923	Lau	Alzheimer	XPO1	chr2	61476032	61538741	1.00058	1.00585	0.00585271	0.990504	-0.00949602	0.976471	-0.0235291
924	Lau	Alzheimer	FAM161A	chr2	61824848	61854143	1.00047	1.0057	0.0057	0.990738	-0.009262	0.976066	-0.0239343
925	Lau	Alzheimer	CCT4	chr2	61868085	61888671	1.00041	1.0056	0.0055953	0.990908	-0.00909239	0.975523	-0.0244772
926	Lau	Alzheimer	COMMD1	chr2	61888724	62147247	1.00049	1.00589	0.00588592	0.99077	-0.00922952	0.97562	-0.0243801
927	Lau	Alzheimer	EHBP1	chr2	62673851	63046487	1.00056	1.00585	0.00585025	0.991016	-0.00898404	0.975364	-0.0246362
928	Lau	Alzheimer	WDPCP	chr2	63119559	63827843	1.0005	1.00545	0.00545239	0.99144	-0.00856005	0.975634	-0.024366
929	Lau	Alzheimer	MDH1	chr2	63588609	63607197	1.00058	1.0051	0.00509631	0.991905	-0.00809522	0.976387	-0.0236132
930	Lau	Alzheimer	UGP2	chr2	63840952	63891562	1.00061	1.00515	0.00514995	0.991871	-0.00812935	0.977076	-0.0229243
931	Lau	Alzheimer	VPS54	chr2	63892146	64019428	1.00062	1.00507	0.00507205	0.992194	-0.00780554	0.976999	-0.0230008
932	Lau	Alzheimer	PELI1	chr2	64092652	64144420	1.00074	1.00514	0.00513595	0.992431	-0.00756897	0.977678	-0.0223218
933	Lau	Alzheimer	AFTPH	chr2	64524305	64593005	1.00077	1.00511	0.00511305	0.992523	-0.00747694	0.977778	-0.0222216
934	Lau	Alzheimer	SERTAD2	chr2	64631621	64751005	1.00082	1.00514	0.00514104	0.992844	-0.00715644	0.978245	-0.0217548
935	Lau	Alzheimer	SLC1A4	chr2	64988477	65023865	1.00082	1.00503	0.00502799	0.993069	-0.00693079	0.978566	-0.021434
936	Lau	Alzheimer	CEP68	chr2	65056366	65087004	1.00079	1.00487	0.00487069	0.99329	-0.00670995	0.978466	-0.0215337
937	Lau	Alzheimer	RAB1A	chr2	65070696	65130331	1.00084	1.00489	0.0048936	0.993371	-0.00662855	0.978545	-0.0214549
938	Lau	Alzheimer	ACTR2	chr2	65227788	65271253	1.0009	1.00474	0.00473651	0.993744	-0.00625554	0.979556	-0.0204435
939	Lau	Alzheimer	SPRED2	chr2	65310851	65432637	1.00102	1.00467	0.00467226	0.99421	-0.00579042	0.979637	-0.0203629
940	Lau	Alzheimer	C1D	chr2	68041130	68110948	1.00101	1.00452	0.00451609	0.994524	-0.0054759	0.979936	-0.0200643
941	Lau	Alzheimer	CNRIP1	chr2	68284171	68320051	1.00107	1.00441	0.00440986	0.994981	-0.00501862	0.98024	-0.0197601
942	Lau	Alzheimer	ANTXR1	chr2	69013176	69249327	1.00113	1.00439	0.0043917	0.995294	-0.00470635	0.980933	-0.0190668
943	Lau	Alzheimer	GFPT1	chr2	69319780	69387250	1.00116	1.00428	0.0042828	0.995753	-0.00424675	0.981639	-0.0183613
944	Lau	Alzheimer	NFU1	chr2	69396113	69437628	1.00115	1.00408	0.0040823	0.995842	-0.00415764	0.982331	-0.0176689
945	Lau	Alzheimer	AAK1	chr2	69457997	69674349	1.0012	1.00406	0.00406462	0.996304	-0.00369642	0.982437	-0.0175635
946	Lau	Alzheimer	ANXA4	chr2	69644425	69827112	1.00124	1.00387	0.00386515	0.99679	-0.00321043	0.982588	-0.0174118
947	Lau	Alzheimer	GMCL1	chr2	69829660	69881384	1.00129	1.00376	0.00375737	0.997185	-0.00281526	0.983104	-0.0168964
948	Lau	Alzheimer	MXD1	chr2	69897688	69942945	1.00135	1.00351	0.00350951	0.998023	-0.00197722	0.983406	-0.0165945
949	Lau	Alzheimer	PCBP1	chr2	70087477	70089203	1.00145	1.00348	0.00348375	0.998197	-0.00180307	0.983314	-0.0166861
950	Lau	Alzheimer	PCYOX1	chr2	70257386	70281185	1.00147	1.00341	0.00340734	0.998346	-0.00165357	0.983288	-0.0167116
951	Lau	Alzheimer	ADD2	chr2	70607618	70768225	1.00144	1.00329	0.00329054	0.998503	-0.00149723	0.98267	-0.0173303
952	Lau	Alzheimer	NAGK	chr2	71064344	71079808	1.00139	1.00318	0.00318243	0.998836	-0.00116406	0.982278	-0.0177222
953	Lau	Alzheimer	ZNF638	chr2	71276561	71435069	1.00138	1.00299	0.00298559	0.999246	-0.000754433	0.982232	-0.017768
954	Lau	Alzheimer	DYSF	chr2	71453561	71686763	1.00141	1.00284	0.00284202	0.999516	-0.000484412	0.982263	-0.0177371
955	Lau	Alzheimer	EXOC6B	chr2	72175984	72826041	1.00145	1.00284	0.00283528	0.999986	-1.36935e-05	0.982107	-0.0178934
956	Lau	Alzheimer	EMX1	chr2	72916260	72936071	1.00148	1.00274	0.00274194	1.00039	0.000392209	0.982399	-0.0176008
957	Lau	Alzheimer	SFXN5	chr2	72942036	73075619	1.00146	1.00265	0.00264994	1.00055	0.000553119	0.982154	-0.0178464
958	Lau	Alzheimer	SMYD5	chr2	73214222	73227221	1.00154	1.00273	0.00273326	1.00099	0.000994104	0.982453	-0.0175469
959	Lau	Alzheimer	CCT7	chr2	73233420	73253021	1.00152	1.00246	0.00245566	1.0012	0.00120158	0.982375	-0.0176253
960	Lau	Alzheimer	FBXO41	chr2	73254682	73284478	1.00153	1.00249	0.0024892	1.00148	0.00148205	0.982458	-0.0175423
961	Lau	Alzheimer	ALMS1	chr2	73385758	73625166	1.00155	1.00239	0.00239112	1.00206	0.00205557	0.982898	-0.0171024
962	Lau	Alzheimer	DUSP11	chr2	73762184	73780157	1.0015	1.00243	0.00243071	1.00241	0.00241133	0.982923	-0.0170772
963	Lau	Alzheimer	STAMBP	chr2	73828916	73873659	1.0015	1.00243	0.00242703	1.00254	0.00254043	0.982738	-0.0172624
964	Lau	Alzheimer	DGUOK	chr2	73926826	73958961	1.00152	1.00224	0.00223936	1.00295	0.00295201	0.982881	-0.0171194
965	Lau	Alzheimer	TET3	chr2	73984910	74108176	1.00155	1.00246	0.00245882	1.00285	0.00285107	0.982433	-0.017567
966	Lau	Alzheimer	MOB1A	chr2	74152528	74178898	1.00154	1.0025	0.00249979	1.0031	0.00310162	0.982124	-0.0178755
967	Lau	Alzheimer	MOGS	chr2	74461057	74465410	1.00155	1.00264	0.00263546	1.00329	0.00328544	0.982001	-0.017999
968	Lau	Alzheimer	AUP1	chr2	74526645	74529760	1.00157	1.00282	0.00282237	1.00353	0.0035312	0.981273	-0.0187275
969	Lau	Alzheimer	SEMA4F	chr2	74654228	74683853	1.00152	1.00274	0.00274483	1.00367	0.00367392	0.980854	-0.0191458
970	Lau	Alzheimer	MRPL19	chr2	75646783	75690851	1.00149	1.00271	0.00271296	1.00345	0.00344521	0.980645	-0.0193546
971	Lau	Alzheimer	GCFC2	chr2	75652000	75710985	1.00146	1.00264	0.00263742	1.00322	0.00322354	0.980231	-0.0197689
972	Lau	Alzheimer	LRRTM4	chr2	76747685	77593319	1.00137	1.00279	0.00278532	1.00298	0.00298437	0.979415	-0.0205847
973	Lau	Alzheimer	CTNNA2	chr2	79185231	80648861	1.00144	1.00269	0.00268615	1.00304	0.00304107	0.98008	-0.0199198
974	Lau	Alzheimer	SUCLG1	chr2	84423528	84460045	1.00157	1.00269	0.00268626	1.00316	0.0031565	0.98082	-0.0191805
975	Lau	Alzheimer	DNAH6	chr2	84516455	84819589	1.00167	1.00264	0.00263945	1.00356	0.00356148	0.982143	-0.0178574
976	Lau	Alzheimer	TMSB10	chr2	84905656	84906671	1.00177	1.0026	0.00260237	1.00376	0.00375731	0.983295	-0.016705
977	Lau	Alzheimer	KCMF1	chr2	84971093	85059472	1.00179	1.00266	0.00266403	1.00396	0.0039603	0.984237	-0.0157627
978	Lau	Alzheimer	TGOLN2	chr2	85318020	85328296	1.00192	1.00282	0.00281512	1.00416	0.00416194	0.9853	-0.0146997
979	Lau	Alzheimer	ELMOD3	chr2	85354394	85391752	1.00199	1.00301	0.00300768	1.00429	0.00429243	0.986101	-0.0138985
980	Lau	Alzheimer	MAT2A	chr2	85539168	85545281	1.00206	1.00329	0.00328586	1.00439	0.00439394	0.986666	-0.0133342
981	Lau	Alzheimer	USP39	chr2	85602856	85649283	1.0021	1.00334	0.00333986	1.00479	0.00479356	0.987253	-0.0127467
982	Lau	Alzheimer	ST3GAL5	chr2	85837120	85905199	1.00222	1.00358	0.00357646	1.0049	0.00490257	0.988019	-0.0119808
983	Lau	Alzheimer	POLR1A	chr2	86020216	86106155	1.00227	1.00345	0.00345021	1.00495	0.00495059	0.988004	-0.0119956
984	Lau	Alzheimer	PTCD3	chr2	86106223	86142157	1.00225	1.00341	0.00341476	1.005	0.00499589	0.988365	-0.0116353
985	Lau	Alzheimer	IMMT	chr2	86143932	86195472	1.00229	1.00333	0.00332632	1.00496	0.0049585	0.989116	-0.0108839
986	Lau	Alzheimer	REEP1	chr2	86213993	86338083	1.00239	1.00342	0.00341931	1.00535	0.00535314	0.98908	-0.0109205
987	Lau	Alzheimer	KDM3A	chr2	86440647	86492716	1.0025	1.00334	0.003338	1.00568	0.00567748	0.989824	-0.0101756
988	Lau	Alzheimer	RNF103-CHMP3	chr2	86505668	86721122	1.00255	1.00339	0.00338911	1.00563	0.00563408	0.991119	-0.00888097
989	Lau	Alzheimer	RMND5A	chr2	86720291	86778041	1.00265	1.00344	0.00343591	1.00604	0.00603917	0.991823	-0.00817678
990	Lau	Alzheimer	PLGLB1	chr2	87002559	87021852	1.0027	1.00362	0.00361532	1.006	0.00599613	0.992319	-0.00768082
991	Lau	Alzheimer	CYTOR	chr2	87454781	87636740	1.00271	1.00362	0.00361589	1.00634	0.00633509	0.992811	-0.00718891
992	Lau	Alzheimer	EIF2AK3	chr2	88556741	88691518	1.00275	1.00375	0.00375145	1.0066	0.00660483	0.993475	-0.0065245
993	Lau	Alzheimer	RPIA	chr2	88691673	88750929	1.00273	1.00375	0.00375104	1.00673	0.00672675	0.993579	-0.00642081
994	Lau	Alzheimer	MRPS5	chr2	95085369	95149434	1.00282	1.00384	0.00383878	1.00707	0.00706675	0.994057	-0.00594288
995	Lau	Alzheimer	KCNIP3	chr2	95297327	95386077	1.00291	1.00379	0.00379454	1.00725	0.00725073	0.994715	-0.00528464
996	Lau	Alzheimer	FAHD2A	chr2	95402708	95416616	1.00291	1.00361	0.00361392	1.00751	0.00750921	0.994985	-0.00501494
997	Lau	Alzheimer	LINC00342	chr2	95807052	95835003	1.00295	1.00366	0.00366245	1.00792	0.00792	0.994864	-0.00513613
998	Lau	Alzheimer	ANKRD36C	chr2	95836919	95991831	1.00299	1.00362	0.00361944	1.00842	0.00841825	0.994729	-0.00527057
999	Lau	Alzheimer	STARD7	chr2	96184859	96208827	1.00298	1.00371	0.00371407	1.00847	0.00847487	0.995392	-0.00460835
1000	Lau	Alzheimer	TMEM127	chr2	96248514	96265997	1.00297	1.00377	0.00376709	1.00846	0.00845758	0.996261	-0.00373897
1001	Lau	Alzheimer	CIAO1	chr2	96266159	96274173	1.003	1.00377	0.00376823	1.00872	0.00872115	0.99656	-0.00344017
1002	Lau	Alzheimer	SNRNP200	chr2	96274338	96321271	1.00303	1.00377	0.0037668	1.00848	0.00847811	0.997436	-0.00256424
1003	Lau	Alzheimer	KANSL3	chr2	96593170	96642787	1.00304	1.00381	0.00380995	1.00853	0.00852903	0.997735	-0.00226468
1004	Lau	Alzheimer	LMAN2L	chr2	96705929	96740064	1.00298	1.00354	0.0035393	1.0082	0.00820321	0.998613	-0.00138732
1005	Lau	Alzheimer	CNNM4	chr2	96760902	96811874	1.003	1.00358	0.00358173	1.00803	0.00803107	0.999258	-0.000741645
1006	Lau	Alzheimer	ANKRD23	chr2	96824526	96857934	1.003	1.00338	0.00338195	1.00796	0.00796295	0.998478	-0.00152187
1007	Lau	Alzheimer	SEMA4C	chr2	96859718	96870757	1.00283	1.00318	0.00318185	1.00774	0.0077376	0.998243	-0.00175749
1008	Lau	Alzheimer	ANKRD36	chr2	97113153	97264521	1.00283	1.00298	0.00298036	1.00764	0.00763753	0.998193	-0.0018075
1009	Lau	Alzheimer	ANKRD36B	chr2	97492663	97589965	1.00283	1.00296	0.00296264	1.00723	0.00722901	0.998372	-0.00162842
1010	Lau	Alzheimer	COX5B	chr2	97646062	97648383	1.00284	1.0029	0.00289839	1.00734	0.00734151	0.998387	-0.00161265
1011	Lau	Alzheimer	ACTR1B	chr2	97655939	97664044	1.00271	1.00261	0.0026095	1.00678	0.00677804	0.997982	-0.00201769
1012	Lau	Alzheimer	TMEM131	chr2	97756333	97995948	1.0027	1.00241	0.00241022	1.00658	0.0065823	0.997573	-0.00242736
1013	Lau	Alzheimer	INPP4A	chr2	98444854	98594392	1.00268	1.0023	0.00230406	1.00617	0.00616891	0.997937	-0.00206336
1014	Lau	Alzheimer	UNC50	chr2	98608579	98618515	1.00269	1.00229	0.00228584	1.00618	0.00618393	0.997544	-0.00245636
1015	Lau	Alzheimer	MGAT4A	chr2	98619106	98731132	1.00267	1.00231	0.00231279	1.00591	0.00591019	0.997152	-0.00284797
1016	Lau	Alzheimer	TSGA10	chr2	98997261	99154964	1.00264	1.00212	0.00211818	1.00585	0.00585136	0.997336	-0.00266425
1017	Lau	Alzheimer	EIF5B	chr2	99337371	99401326	1.00268	1.00217	0.00216741	1.00581	0.00580576	0.996902	-0.00309826
1018	Lau	Alzheimer	REV1	chr2	99400475	99490035	1.00266	1.0023	0.00230043	1.00553	0.00553231	0.99685	-0.00314988
1019	Lau	Alzheimer	AFF3	chr2	99545419	100192428	1.00267	1.00248	0.00247699	1.00557	0.00557032	0.996446	-0.00355357
1020	Lau	Alzheimer	LONRF2	chr2	100271875	100322501	1.00273	1.00256	0.00256487	1.0057	0.00570424	0.995946	-0.00405383
1021	Lau	Alzheimer	CHST10	chr2	100391860	100417668	1.00274	1.00233	0.0023328	1.00548	0.00547883	0.996982	-0.00301828
1022	Lau	Alzheimer	NPAS2	chr2	100820139	100996829	1.00284	1.00238	0.00237852	1.00548	0.00548153	0.996858	-0.0031422
1023	Lau	Alzheimer	RPL31	chr2	101002229	101024032	1.00284	1.00238	0.00237505	1.00526	0.00525784	0.996924	-0.00307603
1024	Lau	Alzheimer	TBC1D8	chr2	101007228	101252866	1.00287	1.00266	0.00265573	1.00503	0.00502647	0.996522	-0.00347776
1025	Lau	Alzheimer	CNOT11	chr2	101252886	101270316	1.00287	1.00253	0.00252572	1.00498	0.00498382	0.995841	-0.00415904
1026	Lau	Alzheimer	RNF149	chr2	101271219	101308701	1.0028	1.00253	0.00253313	1.00471	0.0047092	0.995125	-0.0048745
1027	Lau	Alzheimer	CREG2	chr2	101345550	101387503	1.00267	1.0024	0.00240141	1.00448	0.00448317	0.994393	-0.0056074
1028	Lau	Alzheimer	MAP4K4	chr2	101696850	101894689	1.00261	1.0024	0.00239874	1.00426	0.00425501	0.993666	-0.00633403
1029	Lau	Alzheimer	LINC01102	chr2	104430130	104532747	1.00262	1.00261	0.00260846	1.00397	0.00397321	0.993148	-0.00685221
1030	Lau	Alzheimer	POU3F3	chr2	104853287	104858574	1.00249	1.00236	0.00235766	1.00346	0.00345598	0.99282	-0.00717964
1031	Lau	Alzheimer	MRPS9	chr2	105038069	105099960	1.00245	1.00233	0.00232927	1.00311	0.00310555	0.99231	-0.00768978
1032	Lau	Alzheimer	TGFBRAP1	chr2	105264391	105329735	1.00247	1.00221	0.00221162	1.00304	0.00304345	0.991619	-0.00838053
1033	Lau	Alzheimer	FHL2	chr2	105357712	105438513	1.00256	1.00209	0.00209334	1.00299	0.00298743	0.991291	-0.00870928
1034	Lau	Alzheimer	NCK2	chr2	105744912	105894274	1.0025	1.00211	0.00211321	1.00264	0.0026398	0.990334	-0.00966633
1035	Lau	Alzheimer	UXS1	chr2	106093308	106194301	1.00253	1.00214	0.00214042	1.00244	0.00244201	0.989756	-0.0102442
1036	Lau	Alzheimer	ST6GAL2	chr2	106801600	106887108	1.00246	1.00218	0.0021753	1.00208	0.00207821	0.988784	-0.0112155
1037	Lau	Alzheimer	GCC2	chr2	108449191	108509415	1.00243	1.00213	0.002125	1.00239	0.0023883	0.987992	-0.0120077
1038	Lau	Alzheimer	LIMS1	chr2	108534355	108687246	1.00248	1.00203	0.00203424	1.00233	0.0023283	0.987571	-0.0124292
1039	Lau	Alzheimer	RANBP2	chr2	108719482	108785809	1.00244	1.00208	0.00208096	1.00212	0.00211591	0.986558	-0.0134425
1040	Lau	Alzheimer	CCDC138	chr2	108786757	108885477	1.00237	1.00194	0.00194359	1.00167	0.00167354	0.985947	-0.0140525
1041	Lau	Alzheimer	SH3RF3	chr2	109129205	109504634	1.00229	1.00171	0.00171207	1.00154	0.00153552	0.985369	-0.0146309
1042	Lau	Alzheimer	NPHP1	chr2	110122311	110205066	1.00228	1.00176	0.0017597	1.00132	0.00132101	0.984509	-0.0154913
1043	Lau	Alzheimer	LINC01106	chr2	110375138	110384442	1.00226	1.00176	0.00176043	1.00088	0.000882235	0.98306	-0.0169403
1044	Lau	Alzheimer	MIR4435-2HG	chr2	111006015	111523376	1.00223	1.00167	0.00166549	1.00089	0.000887907	0.982729	-0.0172714
1045	Lau	Alzheimer	ANAPC1	chr2	111611639	111884690	1.0021	1.00164	0.00164001	1.00034	0.000339347	0.980746	-0.0192544
1046	Lau	Alzheimer	TMEM87B	chr2	112055269	112119318	1.00205	1.00161	0.00161268	0.999878	-0.000122069	0.978549	-0.0214513
1047	Lau	Alzheimer	ZC3H8	chr2	112211529	112255136	1.00198	1.00163	0.00163233	0.999605	-0.00039476	0.976231	-0.0237686
1048	Lau	Alzheimer	ZC3H6	chr2	112275597	112340063	1.00186	1.00135	0.00134727	0.999474	-0.000526181	0.974607	-0.0253926
1049	Lau	Alzheimer	RGPD8	chr2	112368369	112434488	1.00173	1.0012	0.00119726	0.998989	-0.0010108	0.972197	-0.0278033
1050	Lau	Alzheimer	TTL	chr2	112482156	112541739	1.00165	1.00127	0.00127181	0.99887	-0.00112999	0.969661	-0.0303388
1051	Lau	Alzheimer	SLC20A1	chr2	112645939	112663825	1.00151	1.00125	0.00125478	0.998385	-0.00161528	0.966911	-0.0330892
1052	Lau	Alzheimer	CBWD2	chr2	113437691	113496204	1.00138	1.0012	0.00119803	0.997721	-0.00227851	0.964185	-0.0358151
1053	Lau	Alzheimer	RABL2A	chr2	113627229	113643396	1.00117	1.00133	0.00132544	0.996666	-0.00333416	0.961176	-0.0388236
1054	Lau	Alzheimer	SLC35F5	chr2	113705011	113756693	1.00096	1.00127	0.00127376	0.996038	-0.00396242	0.957514	-0.0424857
1055	Lau	Alzheimer	ACTR3	chr2	113890063	113962596	1.00085	1.001	0.000997584	0.995325	-0.00467523	0.954536	-0.0454636
1056	Lau	Alzheimer	DPP10	chr2	114442299	115845780	1.00083	1.00113	0.00112861	0.994684	-0.00531618	0.951325	-0.0486755
1057	Lau	Alzheimer	DPP10-AS1	chr2	115126622	115161384	1.00074	1.00107	0.00106836	0.994384	-0.00561633	0.949373	-0.0506268
1058	Lau	Alzheimer	DDX18	chr2	117814691	117832377	1.00077	1.00132	0.00132342	0.994512	-0.00548782	0.948134	-0.0518663
1059	Lau	Alzheimer	CCDC93	chr2	117915478	118014133	1.0007	1.0013	0.00130432	0.994176	-0.00582369	0.94638	-0.0536203
1060	Lau	Alzheimer	INSIG2	chr2	118088452	118110997	1.00066	1.00136	0.00136279	0.99427	-0.00572966	0.943731	-0.0562691
1061	Lau	Alzheimer	CFAP221	chr2	119544432	119662251	1.00058	1.00169	0.00169045	0.99361	-0.00639001	0.940823	-0.0591766
1062	Lau	Alzheimer	PTPN4	chr2	119759922	119984899	1.00052	1.00185	0.00185162	0.993305	-0.00669489	0.938293	-0.0617075
1063	Lau	Alzheimer	EPB41L5	chr2	120013077	120179119	1.00033	1.00192	0.00191756	0.992713	-0.00728731	0.935588	-0.0644121
1064	Lau	Alzheimer	CLASP1	chr2	121337776	121649476	1.0003	1.00235	0.00235191	0.992341	-0.007659	0.933655	-0.0663455
1065	Lau	Alzheimer	NIFK-AS1	chr2	121649320	121728563	1.00027	1.00257	0.00257317	0.991928	-0.00807171	0.931895	-0.0681053
1066	Lau	Alzheimer	TSN	chr2	121737103	121767853	1.00025	1.00244	0.00243608	0.99188	-0.00812012	0.93052	-0.0694802
1067	Lau	Alzheimer	CNTNAP5	chr2	124025287	124921219	1.00022	1.00271	0.00270925	0.991371	-0.00862865	0.928911	-0.0710887
1068	Lau	Alzheimer	BIN1	chr2	127048027	127107288	1.00007	1.00268	0.00268256	0.990773	-0.00922747	0.9271	-0.0728999
1069	Lau	Alzheimer	ERCC3	chr2	127257290	127294166	1.00004	1.00293	0.00293248	0.990617	-0.009383	0.92544	-0.0745604
1070	Lau	Alzheimer	MAP3K2	chr2	127298668	127388465	0.999851	1.00286	0.0028634	0.990149	-0.00985055	0.923702	-0.0762983
1071	Lau	Alzheimer	IWS1	chr2	127436207	127526886	0.999713	1.00285	0.00284705	0.989573	-0.0104273	0.921784	-0.0782158
1072	Lau	Alzheimer	WDR33	chr2	127701027	127811187	0.999595	1.00301	0.0030107	0.988918	-0.0110821	0.920312	-0.0796885
1073	Lau	Alzheimer	SAP130	chr2	127941217	128028120	0.999482	1.00294	0.00294056	0.988565	-0.0114352	0.919079	-0.0809212
1074	Lau	Alzheimer	UGGT1	chr2	128091200	128195677	0.999456	1.003	0.00300208	0.988624	-0.0113758	0.917427	-0.0825735
1075	Lau	Alzheimer	HS6ST1	chr2	128236716	128318868	0.999399	1.0032	0.0031969	0.987934	-0.012066	0.915979	-0.0840213
1076	Lau	Alzheimer	SMPD4	chr2	130151392	130182750	0.999343	1.00325	0.00324937	0.987079	-0.0129206	0.913927	-0.0860733
1077	Lau	Alzheimer	MZT2B	chr2	130181737	130190729	0.999192	1.00332	0.00331733	0.986351	-0.0136494	0.911538	-0.088462
1078	Lau	Alzheimer	PTPN18	chr2	130356045	130375405	0.999187	1.00348	0.00347824	0.986122	-0.0138776	0.909813	-0.0901867
1079	Lau	Alzheimer	AMER3	chr2	130755540	130768134	0.999081	1.00341	0.00341152	0.985575	-0.0144247	0.908393	-0.0916073
1080	Lau	Alzheimer	ARHGEF4	chr2	130836914	131047263	0.999032	1.00356	0.00356143	0.98437	-0.0156297	0.906562	-0.0934381
1081	Lau	Alzheimer	FAM168B	chr2	131047876	131093460	0.99895	1.00345	0.00344518	0.983465	-0.0165348	0.904735	-0.0952652
1082	Lau	Alzheimer	PLEKHB2	chr2	131104847	131353709	0.998863	1.00347	0.0034663	0.982565	-0.0174353	0.902298	-0.0977022
1083	Lau	Alzheimer	MZT2A	chr2	131464900	131492743	0.998737	1.00366	0.00366253	0.981504	-0.0184958	0.899365	-0.100635
1084	Lau	Alzheimer	ANKRD30BL	chr2	132147591	132257969	0.998718	1.00373	0.0037307	0.980122	-0.019878	0.897917	-0.102083
1085	Lau	Alzheimer	NCKAP5	chr2	132671788	133568463	0.998684	1.00384	0.00384408	0.979236	-0.0207641	0.895716	-0.104284
1086	Lau	Alzheimer	MGAT5	chr2	134119983	134454621	0.998672	1.00387	0.00387165	0.97798	-0.02202	0.893445	-0.106555
1087	Lau	Alzheimer	TMEM163	chr2	134455759	134719000	0.998689	1.00385	0.00385053	0.976851	-0.023149	0.891845	-0.108155
1088	Lau	Alzheimer	CCNT2-AS1	chr2	134735464	134918710	0.998717	1.0041	0.00410022	0.975908	-0.0240916	0.890449	-0.109551
1089	Lau	Alzheimer	CCNT2	chr2	134918235	134959342	0.998617	1.00403	0.00403377	0.974876	-0.0251238	0.887916	-0.112084
1090	Lau	Alzheimer	RAB3GAP1	chr2	135052292	135176394	0.998551	1.0041	0.00410071	0.973603	-0.0263968	0.886187	-0.113813
1091	Lau	Alzheimer	ZRANB3	chr2	135136916	135531218	0.998461	1.00412	0.00411754	0.972536	-0.0274635	0.883916	-0.116084
1092	Lau	Alzheimer	R3HDM1	chr2	135531455	135725270	0.998524	1.00426	0.00426201	0.971513	-0.0284871	0.881811	-0.118189
1093	Lau	Alzheimer	UBXN4	chr2	135741734	135785056	0.998514	1.00438	0.00437831	0.970258	-0.029742	0.880789	-0.119211
1094	Lau	Alzheimer	SPOPL	chr2	138501770	138573547	0.998562	1.00432	0.00432357	0.969454	-0.0305464	0.880017	-0.119983
1095	Lau	Alzheimer	LRP1B	chr2	140231423	142131016	0.998539	1.00413	0.00413469	0.967924	-0.0320758	0.878721	-0.121279
1096	Lau	Alzheimer	ARHGAP15	chr2	143091362	143768352	0.998563	1.00427	0.00426942	0.967189	-0.0328108	0.87824	-0.12176
1097	Lau	Alzheimer	GTDC1	chr2	143938068	144332568	0.998457	1.00428	0.00427879	0.966412	-0.033588	0.878095	-0.121905
1098	Lau	Alzheimer	ZEB2	chr2	144364364	144521057	0.998455	1.00436	0.00436327	0.966013	-0.033987	0.877915	-0.122085
1099	Lau	Alzheimer	TEX41	chr2	144666312	145262988	0.99837	1.00436	0.00436149	0.965078	-0.0349219	0.877747	-0.122253
1100	Lau	Alzheimer	ACVR2A	chr2	147844517	147930826	0.998402	1.00451	0.0045132	0.965088	-0.0349125	0.877604	-0.122396
1101	Lau	Alzheimer	ORC4	chr2	147930396	148021604	0.998468	1.00468	0.00467841	0.964688	-0.0353116	0.877498	-0.122502
1102	Lau	Alzheimer	MBD5	chr2	148021011	148516971	0.998529	1.00506	0.00505684	0.964376	-0.035624	0.87704	-0.12296
1103	Lau	Alzheimer	EPC2	chr2	148644440	148787569	0.998626	1.00529	0.00529424	0.964575	-0.0354253	0.876931	-0.123069
1104	Lau	Alzheimer	KIF5C	chr2	148875227	149026759	0.998715	1.00594	0.00593571	0.964645	-0.0353548	0.877063	-0.122937
1105	Lau	Alzheimer	RIF1	chr2	151409883	151508013	0.998733	1.00626	0.00625742	0.964333	-0.0356669	0.877006	-0.122994
1106	Lau	Alzheimer	ARL5A	chr2	151788984	151828492	0.998874	1.00652	0.00652079	0.963754	-0.0362456	0.87725	-0.12275
1107	Lau	Alzheimer	CACNB4	chr2	151832771	152099167	0.998842	1.0067	0.00670089	0.96318	-0.0368199	0.877321	-0.122679
1108	Lau	Alzheimer	STAM2	chr2	152116801	152175763	0.998933	1.00707	0.00707266	0.963284	-0.0367159	0.877096	-0.122904
1109	Lau	Alzheimer	FMNL2	chr2	152335174	152649826	0.999041	1.00731	0.00730556	0.963293	-0.0367069	0.876881	-0.123119
1110	Lau	Alzheimer	PRPF40A	chr2	152651593	152717997	0.999042	1.00741	0.00741325	0.96301	-0.0369898	0.877282	-0.122718
1111	Lau	Alzheimer	ARL6IP6	chr2	152717893	152762396	0.999113	1.00797	0.00797122	0.962569	-0.0374311	0.877888	-0.122112
1112	Lau	Alzheimer	GALNT13	chr2	153871922	154453979	0.999142	1.00818	0.00817974	0.962521	-0.0374786	0.878656	-0.121344
1113	Lau	Alzheimer	KCNJ3	chr2	154697855	154858354	0.999128	1.00806	0.00806397	0.962101	-0.037899	0.879127	-0.120873
1114	Lau	Alzheimer	GPD2	chr2	156435290	156613735	0.999183	1.00811	0.00811071	0.962109	-0.0378906	0.880114	-0.119886
1115	Lau	Alzheimer	ACVR1C	chr2	157526767	157628864	0.999221	1.00794	0.00794292	0.961591	-0.038409	0.881267	-0.118733
1116	Lau	Alzheimer	ACVR1	chr2	157736251	157876330	0.999299	1.00798	0.00797765	0.961169	-0.0388308	0.882159	-0.117841
1117	Lau	Alzheimer	UPP2	chr2	157876702	158136154	0.999357	1.00805	0.00804944	0.960741	-0.0392587	0.883292	-0.116708
1118	Lau	Alzheimer	CCDC148	chr2	158171073	158456753	0.999356	1.00791	0.00790511	0.960399	-0.0396014	0.884691	-0.115309
1119	Lau	Alzheimer	PKP4	chr2	158456952	158682879	0.999324	1.00771	0.00770612	0.960042	-0.039958	0.885405	-0.114595
1120	Lau	Alzheimer	WDSUB1	chr2	159235798	159286703	0.99931	1.00738	0.00738127	0.959586	-0.0404144	0.885867	-0.114133
1121	Lau	Alzheimer	BAZ2B	chr2	159318979	159616569	0.999183	1.00702	0.007023	0.959023	-0.0409773	0.886676	-0.113324
1122	Lau	Alzheimer	PLA2R1	chr2	159932006	160062615	0.999198	1.00674	0.00673628	0.958927	-0.0410735	0.887946	-0.112054
1123	Lau	Alzheimer	RBMS1	chr2	160272151	160493807	0.998989	1.00655	0.00655059	0.95831	-0.04169	0.889042	-0.110958
1124	Lau	Alzheimer	TANK	chr2	161136908	161236230	0.99898	1.00633	0.00632778	0.957758	-0.0422416	0.889734	-0.110266
1125	Lau	Alzheimer	PSMD14	chr2	161308425	161411717	0.999034	1.00643	0.00642555	0.957136	-0.0428635	0.890829	-0.109171
1126	Lau	Alzheimer	TBR1	chr2	161416297	161425870	0.998978	1.0062	0.00619884	0.95697	-0.0430299	0.891752	-0.108248
1127	Lau	Alzheimer	SLC4A10	chr2	161424332	161985282	0.998956	1.00604	0.00603952	0.956509	-0.0434913	0.89331	-0.10669
1128	Lau	Alzheimer	FAP	chr2	162170684	162245151	0.998912	1.00576	0.00576375	0.955903	-0.0440972	0.894384	-0.105616
1129	Lau	Alzheimer	GCA	chr2	162318840	162371595	0.998868	1.00524	0.0052368	0.955502	-0.0444983	0.896073	-0.103927
1130	Lau	Alzheimer	KCNH7	chr2	162371407	162838767	0.998864	1.00481	0.00481349	0.954833	-0.0451666	0.897702	-0.102298
1131	Lau	Alzheimer	FIGN	chr2	163593396	163736012	0.998785	1.00462	0.00462066	0.954894	-0.0451057	0.899198	-0.100802
1132	Lau	Alzheimer	GRB14	chr2	164492417	164621482	0.998755	1.00462	0.00462113	0.954431	-0.0455692	0.901514	-0.0984856
1133	Lau	Alzheimer	COBLL1	chr2	164653624	164843679	0.998753	1.00463	0.00463002	0.95376	-0.0462398	0.903708	-0.0962922
1134	Lau	Alzheimer	SLC38A11	chr2	164896186	164955525	0.998712	1.00486	0.00486246	0.953303	-0.046697	0.905515	-0.0944854
1135	Lau	Alzheimer	SCN3A	chr2	165087526	165204050	0.998693	1.00541	0.00540973	0.953072	-0.0469277	0.907403	-0.0925975
1136	Lau	Alzheimer	SCN2A	chr2	165194993	165392310	0.998605	1.00555	0.00554593	0.952897	-0.0471031	0.909495	-0.090505
1137	Lau	Alzheimer	CSRNP3	chr2	165469647	165689407	0.998548	1.0058	0.00580378	0.952668	-0.0473325	0.912764	-0.0872356
1138	Lau	Alzheimer	TTC21B	chr2	165857475	165953851	0.99844	1.00582	0.00581835	0.952751	-0.0472492	0.915237	-0.0847634
1139	Lau	Alzheimer	SCN1A	chr2	165984641	166149214	0.998445	1.00602	0.00601715	0.952857	-0.0471429	0.917928	-0.082072
1140	Lau	Alzheimer	SCN9A	chr2	166195185	166376001	0.99839	1.00631	0.00631026	0.953725	-0.0462746	0.920872	-0.0791281
1141	Lau	Alzheimer	STK39	chr2	167954020	168247595	0.998379	1.00636	0.0063566	0.95421	-0.0457897	0.923048	-0.0769518
1142	Lau	Alzheimer	CERS6	chr2	168456249	168775134	0.998371	1.00627	0.00627133	0.955082	-0.0449177	0.92655	-0.0734496
1143	Lau	Alzheimer	FASTKD1	chr2	169528508	169573875	0.998206	1.00637	0.00636715	0.955373	-0.0446266	0.929159	-0.0708405
1144	Lau	Alzheimer	PPIG	chr2	169584342	169641406	0.998223	1.00662	0.00661522	0.956016	-0.0439836	0.931206	-0.0687944
1145	Lau	Alzheimer	KLHL23	chr2	169694488	169776989	0.998357	1.00713	0.00713167	0.956663	-0.0433374	0.933655	-0.0663455
1146	Lau	Alzheimer	SSB	chr2	169791933	169812064	0.998237	1.00734	0.00733609	0.956932	-0.0430682	0.935694	-0.0643058
1147	Lau	Alzheimer	UBR3	chr2	169827454	170084131	0.998292	1.00765	0.00764595	0.957088	-0.0429116	0.937396	-0.0626037
1148	Lau	Alzheimer	GORASP2	chr2	170928464	170967130	0.998307	1.00771	0.00770858	0.957558	-0.0424422	0.939994	-0.060006
1149	Lau	Alzheimer	TLK1	chr2	170990823	171231314	0.998264	1.00774	0.00773985	0.958111	-0.0418887	0.942218	-0.0577821
1150	Lau	Alzheimer	METTL8	chr2	171315746	171434802	0.998392	1.00802	0.00802096	0.958827	-0.041173	0.944459	-0.0555409
1151	Lau	Alzheimer	DCAF17	chr2	171434217	171485052	0.998491	1.00825	0.00825	0.959528	-0.0404721	0.946679	-0.0533205
1152	Lau	Alzheimer	DYNC1I2	chr2	171687409	171750158	0.998488	1.0083	0.00829884	0.959986	-0.0400137	0.948815	-0.0511855
1153	Lau	Alzheimer	SLC25A12	chr2	171783405	171999859	0.998454	1.00828	0.00828207	0.959905	-0.0400947	0.950342	-0.049658
1154	Lau	Alzheimer	HAT1	chr2	171922448	171983686	0.998562	1.00831	0.00830773	0.960502	-0.0394978	0.952595	-0.0474053
1155	Lau	Alzheimer	PDK1	chr2	172555373	172608669	0.998676	1.00848	0.00847593	0.960926	-0.039074	0.954773	-0.045227
1156	Lau	Alzheimer	RAPGEF4	chr2	172735274	173052893	0.998644	1.00861	0.00861099	0.960964	-0.0390357	0.955735	-0.0442653
1157	Lau	Alzheimer	MAP3K20	chr2	173075435	173268015	0.998796	1.00855	0.00854879	0.961427	-0.0385733	0.958467	-0.0415326
1158	Lau	Alzheimer	SP3	chr2	173880850	173965373	0.998827	1.00859	0.00858926	0.961976	-0.0380238	0.959838	-0.0401621
1159	Lau	Alzheimer	OLA1	chr2	174072447	174248599	0.998883	1.00893	0.00893168	0.962397	-0.0376034	0.961144	-0.0388563
1160	Lau	Alzheimer	CIR1	chr2	174348022	174395712	0.998717	1.00869	0.00869294	0.962154	-0.0378464	0.962214	-0.0377863
1161	Lau	Alzheimer	GPR155	chr2	174431571	174487094	0.9987	1.00859	0.00858757	0.962338	-0.0376624	0.963342	-0.0366578
1162	Lau	Alzheimer	CHN1	chr2	174798809	175005381	0.998745	1.0089	0.00889749	0.961953	-0.0380469	0.964466	-0.0355339
1163	Lau	Alzheimer	ATF2	chr2	175072250	175168382	0.998768	1.00891	0.00891448	0.962583	-0.037417	0.964592	-0.0354075
1164	Lau	Alzheimer	ATP5MC3	chr2	175176258	175181710	0.998663	1.00885	0.00885453	0.962721	-0.0372789	0.9645	-0.0354999
1165	Lau	Alzheimer	LNPK	chr2	175923882	176002839	0.998752	1.00913	0.00912686	0.963122	-0.0368781	0.964322	-0.0356775
1166	Lau	Alzheimer	MTX2	chr2	176269395	176338025	0.998854	1.00948	0.00947598	0.963665	-0.0363346	0.964771	-0.0352289
1167	Lau	Alzheimer	HNRNPA3	chr2	177212563	177223958	0.998846	1.00967	0.00966714	0.964218	-0.0357817	0.964893	-0.0351066
1168	Lau	Alzheimer	NFE2L2	chr2	177227595	177392697	0.998985	1.00973	0.00972952	0.965117	-0.0348828	0.965602	-0.0343983
1169	Lau	Alzheimer	AGPS	chr2	177392746	177567024	0.999084	1.01021	0.0102084	0.965412	-0.0345878	0.966076	-0.0339238
1170	Lau	Alzheimer	RBM45	chr2	178112424	178139011	0.999239	1.01042	0.0104164	0.96599	-0.0340096	0.966542	-0.0334578
1171	Lau	Alzheimer	OSBPL6	chr2	178194481	178402893	0.999173	1.01041	0.0104072	0.965933	-0.0340671	0.966377	-0.0336231
1172	Lau	Alzheimer	PRKRA	chr2	178431292	178451512	0.999259	1.01058	0.0105831	0.96633	-0.0336701	0.966794	-0.0332061
1173	Lau	Alzheimer	PLEKHA3	chr2	178480457	178516463	0.999293	1.01099	0.0109919	0.966486	-0.0335145	0.966788	-0.0332122
1174	Lau	Alzheimer	TTN-AS1	chr2	178521183	178779963	0.999314	1.01131	0.0113071	0.966862	-0.0331384	0.965395	-0.0346047
1175	Lau	Alzheimer	TTN	chr2	178525989	178830802	0.999227	1.01142	0.0114212	0.967332	-0.0326682	0.965606	-0.0343943
1176	Lau	Alzheimer	SESTD1	chr2	179101678	179264832	0.999196	1.0114	0.0113984	0.967839	-0.0321606	0.965788	-0.0342118
1177	Lau	Alzheimer	ZNF385B	chr2	179441982	179861612	0.999225	1.01155	0.0115476	0.968345	-0.0316554	0.965191	-0.0348093
1178	Lau	Alzheimer	CWC22	chr2	179944876	180007297	0.99927	1.01195	0.0119529	0.968762	-0.0312378	0.965958	-0.0340425
1179	Lau	Alzheimer	SCHLAP1	chr2	180692104	180916939	0.999356	1.01238	0.0123829	0.969124	-0.0308755	0.966405	-0.0335947
1180	Lau	Alzheimer	UBE2E3	chr2	180967248	181076585	0.999343	1.01253	0.0125269	0.969551	-0.0304485	0.967035	-0.0329648
1181	Lau	Alzheimer	PDE1A	chr2	182140036	182523192	0.999396	1.01298	0.0129823	0.970383	-0.029617	0.966975	-0.0330249
1182	Lau	Alzheimer	DNAJC10	chr2	182716255	182794464	0.999372	1.01319	0.0131915	0.971219	-0.0287813	0.967187	-0.0328132
1183	Lau	Alzheimer	NCKAP1	chr2	182909115	183038858	0.999464	1.01362	0.0136243	0.971598	-0.0284022	0.968174	-0.0318263
1184	Lau	Alzheimer	ZNF804A	chr2	184598529	184939492	0.999504	1.01344	0.0134406	0.972856	-0.0271444	0.968041	-0.0319592
1185	Lau	Alzheimer	ZC3H15	chr2	186486253	186509361	0.999554	1.01334	0.0133384	0.973603	-0.0263969	0.968722	-0.0312784
1186	Lau	Alzheimer	ITGAV	chr2	186590056	186680901	0.99961	1.01315	0.0131514	0.974636	-0.0253637	0.968996	-0.0310045
1187	Lau	Alzheimer	FAM171B	chr2	186694060	186765959	0.999803	1.01296	0.0129584	0.975857	-0.0241426	0.969025	-0.0309753
1188	Lau	Alzheimer	AC007319.1	chr2	187003220	187556288	0.999787	1.01253	0.0125288	0.976793	-0.0232074	0.96925	-0.0307504
1189	Lau	Alzheimer	CALCRL	chr2	187341964	187448460	0.999782	1.01207	0.0120704	0.977129	-0.0228712	0.969619	-0.0303805
1190	Lau	Alzheimer	LINC01090	chr2	187712816	188384313	0.999847	1.01174	0.0117352	0.97781	-0.0221896	0.970495	-0.029505
1191	Lau	Alzheimer	GULP1	chr2	188291669	188595931	0.99975	1.01114	0.0111354	0.978286	-0.0217136	0.970503	-0.0294967
1192	Lau	Alzheimer	COL5A2	chr2	189031898	189225312	0.999755	1.01078	0.0107825	0.978625	-0.0213747	0.970557	-0.0294433
1193	Lau	Alzheimer	WDR75	chr2	189441446	189475552	0.999768	1.0105	0.0105006	0.979241	-0.0207586	0.970797	-0.0292027
1194	Lau	Alzheimer	ASNSD1	chr2	189661385	189670831	0.999801	1.01032	0.0103152	0.979522	-0.020478	0.970637	-0.0293625
1195	Lau	Alzheimer	ANKAR	chr2	189674290	189761193	0.999762	1.01014	0.0101422	0.979388	-0.0206121	0.970064	-0.0299357
1196	Lau	Alzheimer	ORMDL1	chr2	189770267	189784364	0.999811	1.0098	0.00979907	0.979771	-0.0202288	0.969287	-0.0307132
1197	Lau	Alzheimer	PMS1	chr2	189784085	189877629	0.999738	1.00955	0.00955198	0.979849	-0.020151	0.969453	-0.0305467
1198	Lau	Alzheimer	C2orf88	chr2	189879609	190203484	0.999672	1.00918	0.00917701	0.979994	-0.0200062	0.969285	-0.0307153
1199	Lau	Alzheimer	HIBCH	chr2	190189735	190344193	0.999739	1.00904	0.00903734	0.980248	-0.0197521	0.969214	-0.0307855
1200	Lau	Alzheimer	INPP1	chr2	190343570	190371665	0.999796	1.00904	0.0090396	0.980662	-0.0193381	0.969143	-0.0308573
1201	Lau	Alzheimer	MFSD6	chr2	190408355	190509205	0.999777	1.00888	0.00887886	0.980618	-0.0193816	0.968274	-0.0317256
1202	Lau	Alzheimer	NAB1	chr2	190646746	190692766	0.999746	1.0088	0.00880238	0.980805	-0.0191955	0.967986	-0.0320144
1203	Lau	Alzheimer	GLS	chr2	190880821	190965552	0.999595	1.00846	0.00845576	0.980986	-0.0190142	0.967328	-0.0326716
1204	Lau	Alzheimer	STAT1	chr2	190908460	191020960	0.999625	1.00832	0.00831754	0.981108	-0.0188915	0.967918	-0.0320822
1205	Lau	Alzheimer	STAT4	chr2	191029576	191151596	0.99965	1.00818	0.00817637	0.981716	-0.0182839	0.9677	-0.0323003
1206	Lau	Alzheimer	MYO1B	chr2	191245185	191425389	0.999704	1.00793	0.00792814	0.981957	-0.0180434	0.968081	-0.0319185
1207	Lau	Alzheimer	TMEFF2	chr2	191949043	192194933	0.99974	1.00777	0.00776954	0.982249	-0.0177507	0.968457	-0.0315431
1208	Lau	Alzheimer	SLC39A10	chr2	195575977	195737702	0.999768	1.00749	0.00749288	0.982583	-0.0174169	0.968728	-0.0312716
1209	Lau	Alzheimer	DNAH7	chr2	195737703	196068837	0.999781	1.00722	0.0072198	0.983171	-0.0168288	0.969046	-0.0309543
1210	Lau	Alzheimer	HECW2	chr2	196189099	196593684	0.999859	1.00718	0.00717878	0.983618	-0.0163819	0.969364	-0.0306363
1211	Lau	Alzheimer	GTF3C3	chr2	196763035	196799725	0.999874	1.00719	0.00718916	0.983947	-0.0160532	0.969212	-0.0307883
1212	Lau	Alzheimer	PGAP1	chr2	196833004	196927796	0.999862	1.00698	0.00698181	0.984242	-0.015758	0.97016	-0.0298402
1213	Lau	Alzheimer	ANKRD44	chr2	196967017	197311173	0.99998	1.00699	0.00699132	0.984906	-0.0150937	0.970875	-0.0291251
1214	Lau	Alzheimer	SF3B1	chr2	197388515	197435079	1.00007	1.00715	0.00715122	0.985546	-0.0144539	0.972084	-0.027916
1215	Lau	Alzheimer	COQ10B	chr2	197453423	197475308	1.00009	1.00705	0.00704647	0.986104	-0.013896	0.973485	-0.0265148
1216	Lau	Alzheimer	HSPD1	chr2	197486584	197516737	1.00017	1.00721	0.00721204	0.986352	-0.0136482	0.974881	-0.0251187
1217	Lau	Alzheimer	MOB4	chr2	197515571	197553699	1.00015	1.00716	0.00715704	0.986747	-0.013253	0.975676	-0.0243236
1218	Lau	Alzheimer	AC011997.1	chr2	197693106	197774823	1.00004	1.00692	0.00692124	0.98667	-0.0133302	0.976416	-0.0235838
1219	Lau	Alzheimer	PLCL1	chr2	197804593	198572581	0.999986	1.00678	0.00677528	0.986927	-0.0130733	0.976976	-0.0230236
1220	Lau	Alzheimer	LINC01923	chr2	198299276	198375490	1.00004	1.0069	0.00690172	0.987458	-0.0125422	0.977987	-0.0220131
1221	Lau	Alzheimer	AC019330.1	chr2	198493242	198772356	1.00013	1.00672	0.00671905	0.987821	-0.0121786	0.979171	-0.0208291
1222	Lau	Alzheimer	SATB2	chr2	199269500	199471266	1.00016	1.00663	0.00663053	0.988383	-0.0116166	0.980135	-0.0198649
1223	Lau	Alzheimer	SATB2-AS1	chr2	199457700	199476935	1.00018	1.00647	0.00647483	0.988857	-0.0111434	0.980991	-0.0190088
1224	Lau	Alzheimer	FTCDNL1	chr2	199760544	199851192	1.00019	1.00628	0.0062772	0.989186	-0.0108136	0.980852	-0.0191479
1225	Lau	Alzheimer	C2orf69	chr2	199911293	199955935	1.00037	1.00626	0.00626198	0.989949	-0.0100507	0.981096	-0.0189036
1226	Lau	Alzheimer	MAIP1	chr2	199955317	200008540	1.00035	1.00626	0.00625972	0.990032	-0.00996764	0.981494	-0.0185059
1227	Lau	Alzheimer	SPATS2L	chr2	200305881	200482264	1.00041	1.0063	0.0062993	0.990422	-0.00957835	0.982056	-0.0179445
1228	Lau	Alzheimer	BZW1	chr2	200810594	200827338	1.00043	1.00642	0.00641938	0.991113	-0.00888658	0.982292	-0.0177079
1229	Lau	Alzheimer	CLK1	chr2	200853009	200864744	1.00031	1.00604	0.00603566	0.990733	-0.0092666	0.982828	-0.0171722
1230	Lau	Alzheimer	ORC2	chr2	200908977	200963680	1.00034	1.00597	0.00596607	0.991092	-0.0089075	0.983751	-0.0162485
1231	Lau	Alzheimer	FAM126B	chr2	200973718	201071671	1.00035	1.00563	0.00562572	0.991083	-0.00891689	0.984661	-0.0153394
1232	Lau	Alzheimer	TRAK2	chr2	201377207	201451500	1.00033	1.00524	0.00523562	0.991151	-0.00884874	0.98535	-0.0146499
1233	Lau	Alzheimer	STRADB	chr2	201387858	201480846	1.00031	1.00503	0.00502528	0.991195	-0.00880517	0.9856	-0.0143995
1234	Lau	Alzheimer	TMEM237	chr2	201620184	201643570	1.00042	1.005	0.00500397	0.99139	-0.0086101	0.986054	-0.0139465
1235	Lau	Alzheimer	ALS2	chr2	201700267	201782112	1.00044	1.00499	0.00499246	0.991423	-0.00857681	0.986526	-0.0134742
1236	Lau	Alzheimer	KIAA2012	chr2	202073255	202205188	1.00047	1.00505	0.00505296	0.991472	-0.00852824	0.986822	-0.013178
1237	Lau	Alzheimer	SUMO1	chr2	202206182	202238599	1.00048	1.00497	0.00497295	0.991584	-0.00841614	0.986922	-0.0130785
1238	Lau	Alzheimer	NOP58	chr2	202265736	202303661	1.00053	1.00494	0.00493569	0.991987	-0.00801271	0.986857	-0.0131429
1239	Lau	Alzheimer	BMPR2	chr2	202376327	202567751	1.00064	1.00516	0.0051563	0.992371	-0.00762901	0.987564	-0.0124356
1240	Lau	Alzheimer	FAM117B	chr2	202634969	202769757	1.00073	1.00533	0.00533265	0.99256	-0.00744041	0.988298	-0.011702
1241	Lau	Alzheimer	ICA1L	chr2	202773150	202871766	1.0008	1.00542	0.00542471	0.992447	-0.00755302	0.98883	-0.0111696
1242	Lau	Alzheimer	WDR12	chr2	202874261	203014798	1.00081	1.00528	0.00528356	0.992721	-0.00727855	0.990167	-0.00983346
1243	Lau	Alzheimer	CARF	chr2	202912214	202988263	1.00084	1.00538	0.00537619	0.992989	-0.00701143	0.991298	-0.00870185
1244	Lau	Alzheimer	NBEAL1	chr2	203014608	203226378	1.00079	1.00506	0.00505545	0.99317	-0.00683007	0.992037	-0.00796273
1245	Lau	Alzheimer	ABI2	chr2	203328280	203447728	1.00083	1.00505	0.00504781	0.993579	-0.00642053	0.992777	-0.00722281
1246	Lau	Alzheimer	RAPH1	chr2	203394345	203535335	1.00092	1.00476	0.00476216	0.993967	-0.00603347	0.993735	-0.00626507
1247	Lau	Alzheimer	INO80D	chr2	205993721	206086303	1.00101	1.00455	0.00455027	0.994201	-0.00579934	0.994312	-0.00568846
1248	Lau	Alzheimer	NDUFS1	chr2	206114817	206159509	1.00104	1.00452	0.00452193	0.994271	-0.00572919	0.994877	-0.00512346
1249	Lau	Alzheimer	ZDBF2	chr2	206274663	206314427	1.00107	1.00459	0.00458607	0.994287	-0.00571307	0.995427	-0.00457265
1250	Lau	Alzheimer	ADAM23	chr2	206443532	206621127	1.00119	1.00456	0.00455895	0.994745	-0.00525509	0.996011	-0.00398891
1251	Lau	Alzheimer	FASTKD2	chr2	206765357	206796189	1.00127	1.00442	0.0044209	0.995154	-0.004846	0.997197	-0.00280322
1252	Lau	Alzheimer	KLF7	chr2	207074137	207167267	1.00131	1.00428	0.00428396	0.995497	-0.00450275	0.998036	-0.00196395
1253	Lau	Alzheimer	CREB1	chr2	207529737	207605988	1.00151	1.00407	0.00406862	0.996355	-0.00364518	0.999047	-0.000953005
1254	Lau	Alzheimer	METTL21A	chr2	207580631	207625928	1.00164	1.00386	0.00385534	0.996768	-0.00323198	1.00047	0.000470147
1255	Lau	Alzheimer	CCNYL1	chr2	207711540	207761839	1.00175	1.00352	0.00351786	0.997293	-0.00270747	1.00172	0.00171546
1256	Lau	Alzheimer	PLEKHM3	chr2	207821288	208025527	1.00178	1.00342	0.00342081	0.997747	-0.00225263	1.00203	0.00202981
1257	Lau	Alzheimer	C2orf80	chr2	208165343	208190030	1.00182	1.00337	0.00337307	0.99828	-0.00172007	1.00308	0.0030817
1258	Lau	Alzheimer	IDH1	chr2	208236229	208266074	1.00196	1.00351	0.00350805	0.998592	-0.00140816	1.00434	0.00434198
1259	Lau	Alzheimer	PIKFYVE	chr2	208266255	208358746	1.00204	1.00359	0.00358674	0.999028	-0.000971865	1.00477	0.00477425
1260	Lau	Alzheimer	PTH2R	chr2	208359714	208854503	1.00207	1.00361	0.003614	0.999012	-0.000987968	1.005	0.0050034
1261	Lau	Alzheimer	MAP2	chr2	209424047	209734118	1.00208	1.00363	0.00363285	0.999363	-0.000636946	1.0062	0.00619941
1262	Lau	Alzheimer	UNC80	chr2	209771832	209999300	1.00217	1.00356	0.00356283	0.999308	-0.000691592	1.0076	0.00760239
1263	Lau	Alzheimer	RPE	chr2	210002565	210022260	1.0023	1.00354	0.00353615	0.999733	-0.000267002	1.00807	0.00807083
1264	Lau	Alzheimer	KANSL1L	chr2	210021421	210171409	1.00235	1.00347	0.00346921	1.00008	8.31651e-05	1.00872	0.0087175
1265	Lau	Alzheimer	LANCL1	chr2	210431249	210477652	1.00246	1.00344	0.00344244	1.00035	0.000352525	1.00957	0.00957117
1266	Lau	Alzheimer	ERBB4	chr2	211375717	212538841	1.00247	1.00329	0.00328518	1.00039	0.000390447	1.01038	0.010384
1267	Lau	Alzheimer	IKZF2	chr2	212999691	213152427	1.00263	1.00322	0.00321547	1.001	0.00100171	1.01159	0.01159
1268	Lau	Alzheimer	SPAG16	chr2	213284379	214410501	1.00267	1.00305	0.00305321	1.00176	0.00176393	1.01299	0.0129922
1269	Lau	Alzheimer	VWC2L	chr2	214411054	214578976	1.00283	1.00302	0.00302141	1.00219	0.00218648	1.01448	0.0144808
1270	Lau	Alzheimer	ATIC	chr2	215311956	215349773	1.00294	1.003	0.00300034	1.00284	0.00283721	1.01562	0.0156183
1271	Lau	Alzheimer	MREG	chr2	215942584	216034096	1.00309	1.00302	0.00302187	1.00333	0.00333085	1.01693	0.0169317
1272	Lau	Alzheimer	XRCC5	chr2	216107464	216206303	1.00311	1.00291	0.0029138	1.00383	0.0038308	1.01766	0.0176647
1273	Lau	Alzheimer	LINC01963	chr2	216217045	216220192	1.00313	1.00289	0.00289132	1.00398	0.00398351	1.01858	0.0185803
1274	Lau	Alzheimer	SMARCAL1	chr2	216412414	216483053	1.00314	1.00261	0.00260916	1.00433	0.00432618	1.01922	0.0192153
1275	Lau	Alzheimer	RPL37A	chr2	216498825	216579180	1.0032	1.00251	0.00251005	1.00474	0.00474031	1.01932	0.019323
1276	Lau	Alzheimer	IGFBP5	chr2	216672105	216695549	1.00335	1.00237	0.00237141	1.00544	0.00544144	1.02079	0.0207947
1277	Lau	Alzheimer	DIRC3	chr2	217284019	217756593	1.00343	1.00233	0.00232541	1.00592	0.00591968	1.02226	0.0222591
1278	Lau	Alzheimer	ARPC2	chr2	218217141	218254356	1.00354	1.00246	0.00245861	1.0064	0.00639613	1.02281	0.0228148
1279	Lau	Alzheimer	AAMP	chr2	218264129	218270178	1.00358	1.00245	0.00245088	1.00674	0.00673563	1.02374	0.0237385
1280	Lau	Alzheimer	PNKD	chr2	218270392	218346793	1.00362	1.00244	0.00244	1.00677	0.00677241	1.02466	0.024656
1281	Lau	Alzheimer	USP37	chr2	218450251	218568351	1.00371	1.0026	0.00260469	1.0071	0.00710157	1.02493	0.0249332
1282	Lau	Alzheimer	CNOT9	chr2	218568580	218597080	1.00372	1.00264	0.00263967	1.00749	0.00748942	1.02579	0.0257869
1283	Lau	Alzheimer	STK36	chr2	218672069	218702716	1.00386	1.00263	0.00262615	1.00803	0.00802884	1.02665	0.0266476
1284	Lau	Alzheimer	CDK5R2	chr2	218959666	218962155	1.004	1.00248	0.0024838	1.00827	0.00827219	1.02829	0.0282949
1285	Lau	Alzheimer	RETREG2	chr2	219176225	219185475	1.00405	1.00239	0.00238816	1.00859	0.008585	1.02917	0.0291675
1286	Lau	Alzheimer	ZFAND2B	chr2	219195237	219209651	1.00408	1.00234	0.00233618	1.00875	0.00874754	1.02997	0.0299743
1287	Lau	Alzheimer	ANKZF1	chr2	219229783	219236679	1.00415	1.00219	0.00219328	1.00918	0.00918278	1.03015	0.0301454
1288	Lau	Alzheimer	TUBA4A	chr2	219249710	219277902	1.00413	1.00219	0.0021939	1.00925	0.00925118	1.0305	0.0304957
1289	Lau	Alzheimer	DNAJB2	chr2	219279342	219286898	1.00419	1.00233	0.00233287	1.00976	0.00975953	1.03022	0.0302164
1290	Lau	Alzheimer	PTPRN	chr2	219289623	219309648	1.00427	1.0023	0.0022991	1.01017	0.0101691	1.03041	0.030414
1291	Lau	Alzheimer	SPEG	chr2	219434843	219493629	1.00429	1.00235	0.00234893	1.01012	0.0101155	1.0307	0.0307037
1292	Lau	Alzheimer	GMPPA	chr2	219498865	219513898	1.00426	1.00253	0.00253497	1.00998	0.00998323	1.03061	0.0306141
1293	Lau	Alzheimer	CHPF	chr2	219538948	219543809	1.00421	1.0025	0.00249625	1.01021	0.0102126	1.02976	0.0297623
1294	Lau	Alzheimer	OBSL1	chr2	219550728	219571859	1.00421	1.00246	0.00245609	1.01037	0.0103687	1.02929	0.0292889
1295	Lau	Alzheimer	STK11IP	chr2	219597857	219616451	1.00419	1.00223	0.00222773	1.01052	0.0105227	1.02918	0.0291766
1296	Lau	Alzheimer	SLC4A3	chr2	219627394	219641980	1.00417	1.00227	0.00227196	1.01068	0.0106774	1.02924	0.0292386
1297	Lau	Alzheimer	AC067956.1	chr2	220450679	220741493	1.00413	1.00241	0.00240801	1.01074	0.0107447	1.02832	0.0283248
1298	Lau	Alzheimer	EPHA4	chr2	221418027	221574202	1.00418	1.00256	0.00255721	1.01105	0.0110469	1.02845	0.0284477
1299	Lau	Alzheimer	SGPP2	chr2	222424543	222562621	1.00422	1.00244	0.00243882	1.01128	0.0112766	1.0284	0.0283993
1300	Lau	Alzheimer	FARSB	chr2	222566899	222656092	1.0042	1.00251	0.00250516	1.01121	0.0112074	1.02862	0.0286191
1301	Lau	Alzheimer	ACSL3	chr2	222860942	222944639	1.00426	1.00262	0.00262086	1.01121	0.0112116	1.02904	0.0290388
1302	Lau	Alzheimer	SCG2	chr2	223596940	223602361	1.0043	1.00283	0.00283056	1.01106	0.0110631	1.02921	0.0292144
1303	Lau	Alzheimer	AP1S3	chr2	223751686	223838027	1.00441	1.00295	0.00294902	1.01143	0.0114318	1.02916	0.0291596
1304	Lau	Alzheimer	WDFY1	chr2	223855716	223945357	1.0044	1.00302	0.00302129	1.01136	0.01136	1.0291	0.0291006
1305	Lau	Alzheimer	MRPL44	chr2	223957463	223967714	1.00448	1.00336	0.00335996	1.01128	0.0112795	1.02867	0.0286666
1306	Lau	Alzheimer	SERPINE2	chr2	223975045	224039318	1.00447	1.00352	0.00351816	1.01127	0.0112732	1.02821	0.0282107
1307	Lau	Alzheimer	CUL3	chr2	224470150	224585397	1.00443	1.00347	0.00346995	1.01094	0.0109401	1.02792	0.0279189
1308	Lau	Alzheimer	DOCK10	chr2	224765090	225042468	1.0044	1.00342	0.00341996	1.01105	0.0110548	1.02762	0.0276215
1309	Lau	Alzheimer	NYAP2	chr2	225399710	225654018	1.00436	1.00341	0.00341247	1.01074	0.0107414	1.02772	0.0277234
1310	Lau	Alzheimer	IRS1	chr2	226731312	226799820	1.00443	1.00332	0.00331829	1.01105	0.0110469	1.02826	0.0282648
1311	Lau	Alzheimer	RHBDD1	chr2	226835581	226999215	1.00439	1.00313	0.00312871	1.01098	0.0109756	1.02827	0.0282665
1312	Lau	Alzheimer	MFF	chr2	227325151	227357836	1.00438	1.00308	0.00307676	1.01113	0.0111269	1.02808	0.0280771
1313	Lau	Alzheimer	AGFG1	chr2	227472152	227561217	1.00442	1.00307	0.00307108	1.01091	0.0109145	1.02806	0.0280596
1314	Lau	Alzheimer	SPHKAP	chr2	227979955	228181687	1.00435	1.00293	0.0029297	1.01069	0.0106904	1.02825	0.0282487
1315	Lau	Alzheimer	PID1	chr2	228850526	229271287	1.00434	1.00279	0.0027929	1.01054	0.0105408	1.02825	0.0282469
1316	Lau	Alzheimer	DNER	chr2	229357629	229714555	1.00427	1.0027	0.00270489	1.01078	0.0107799	1.02846	0.0284643
1317	Lau	Alzheimer	TRIP12	chr2	229763837	229923239	1.00434	1.00271	0.00270921	1.01102	0.0110223	1.0279	0.0278956
1318	Lau	Alzheimer	FBXO36	chr2	229922302	230013119	1.00436	1.00289	0.00289334	1.01099	0.0109863	1.02792	0.0279214
1319	Lau	Alzheimer	SLC16A14	chr2	230034982	230068993	1.00436	1.00281	0.00280815	1.01133	0.0113255	1.02796	0.0279583
1320	Lau	Alzheimer	CAB39	chr2	230712842	230821075	1.00436	1.00299	0.00299174	1.01152	0.0115158	1.02739	0.0273902
1321	Lau	Alzheimer	ITM2C	chr2	230864639	230879248	1.00444	1.00303	0.00303354	1.01185	0.0118467	1.02698	0.0269785
1322	Lau	Alzheimer	C2orf72	chr2	231037523	231049719	1.00436	1.00281	0.00280518	1.01196	0.0119619	1.02687	0.0268679
1323	Lau	Alzheimer	PSMD1	chr2	231056845	231173116	1.00439	1.00298	0.00298388	1.01215	0.0121492	1.0268	0.0268034
1324	Lau	Alzheimer	ARMC9	chr2	231198546	231376848	1.00441	1.00294	0.00294075	1.01205	0.0120465	1.02656	0.0265623
1325	Lau	Alzheimer	NCL	chr2	231453531	231483641	1.00446	1.00298	0.00298351	1.01203	0.0120298	1.02649	0.026488
1326	Lau	Alzheimer	PTMA	chr2	231706895	231713551	1.00452	1.00307	0.00307042	1.01209	0.0120883	1.026	0.0260015
1327	Lau	Alzheimer	COPS7B	chr2	231781671	231809254	1.00448	1.00317	0.00316567	1.01214	0.0121419	1.02562	0.0256177
1328	Lau	Alzheimer	DIS3L2	chr2	231961245	232344350	1.00448	1.00308	0.0030797	1.01233	0.0123305	1.0243	0.024302
1329	Lau	Alzheimer	EIF4E2	chr2	232550674	232583644	1.00448	1.003	0.00299922	1.01216	0.0121581	1.02395	0.0239473
1330	Lau	Alzheimer	GIGYF2	chr2	232697299	232860605	1.00451	1.0031	0.00310244	1.01222	0.0122183	1.02397	0.0239676
1331	Lau	Alzheimer	SNORC	chr2	232857270	232878708	1.00456	1.00325	0.00325369	1.01222	0.0122221	1.02327	0.0232653
1332	Lau	Alzheimer	NGEF	chr2	232878701	233013256	1.00458	1.00327	0.00326873	1.01215	0.0121485	1.02315	0.0231497
1333	Lau	Alzheimer	ATG16L1	chr2	233210051	233295674	1.00453	1.00313	0.00313123	1.01201	0.0120074	1.02264	0.0226382
1334	Lau	Alzheimer	DGKD	chr2	233354494	233472104	1.00453	1.00313	0.00312794	1.01187	0.0118656	1.02247	0.0224713
1335	Lau	Alzheimer	USP40	chr2	233475520	233566782	1.00455	1.00313	0.00312853	1.01219	0.0121892	1.0223	0.0223046
1336	Lau	Alzheimer	ARL4C	chr2	234493041	234497081	1.00466	1.00313	0.00313428	1.01244	0.0124422	1.02258	0.02258
1337	Lau	Alzheimer	AGAP1	chr2	235494043	236131800	1.00471	1.00319	0.00319174	1.01271	0.0127073	1.02158	0.0215788
1338	Lau	Alzheimer	IQCA1	chr2	236324147	236507535	1.00472	1.0033	0.00329581	1.01314	0.0131353	1.02122	0.0212219
1339	Lau	Alzheimer	COPS8	chr2	237085882	237100474	1.0048	1.00354	0.00354118	1.01328	0.0132784	1.02126	0.0212648
1340	Lau	Alzheimer	LRRFIP1	chr2	237627587	237813682	1.00476	1.00357	0.00357387	1.01358	0.0135799	1.02111	0.0211136
1341	Lau	Alzheimer	RAMP1	chr2	237858893	237912106	1.00492	1.00378	0.00378452	1.01396	0.0139634	1.02194	0.0219446
1342	Lau	Alzheimer	ILKAP	chr2	238170402	238203708	1.00497	1.00359	0.00359376	1.01465	0.0146452	1.02184	0.0218368
1343	Lau	Alzheimer	TRAF3IP1	chr2	238320441	238400897	1.00509	1.00376	0.003761	1.01505	0.0150518	1.02253	0.0225291
1344	Lau	Alzheimer	HDAC4	chr2	239048168	239401654	1.00523	1.0038	0.0037952	1.01579	0.0157876	1.02341	0.0234131
1345	Lau	Alzheimer	NDUFA10	chr2	239892450	240025743	1.00523	1.00366	0.00365916	1.01608	0.016076	1.02321	0.0232094
1346	Lau	Alzheimer	COPS9	chr2	240126563	240136807	1.00525	1.00352	0.00352152	1.01626	0.0162645	1.02339	0.0233938
1347	Lau	Alzheimer	GPC1	chr2	240435663	240468076	1.00531	1.00348	0.00348181	1.01654	0.0165418	1.02431	0.024311
1348	Lau	Alzheimer	ANKMY1	chr2	240479422	240569209	1.00546	1.00357	0.00357389	1.01695	0.0169458	1.02486	0.0248634
1349	Lau	Alzheimer	RNPEPL1	chr2	240565804	240581372	1.00557	1.00343	0.00342583	1.01748	0.017482	1.0258	0.0258044
1350	Lau	Alzheimer	KIF1A	chr2	240713761	240824293	1.00564	1.00342	0.00342378	1.01771	0.0177051	1.02618	0.02618
1351	Lau	Alzheimer	SNED1	chr2	240998618	241095568	1.00584	1.00346	0.003465	1.01847	0.0184671	1.0266	0.026601
1352	Lau	Alzheimer	MTERF4	chr2	241072169	241102332	1.00595	1.00345	0.00344688	1.01901	0.0190088	1.02672	0.0267161
1353	Lau	Alzheimer	PASK	chr2	241106099	241150264	1.0059	1.00315	0.0031526	1.01885	0.0188488	1.02683	0.0268315
1354	Lau	Alzheimer	PPP1R7	chr2	241149576	241183652	1.00603	1.00322	0.00321928	1.01935	0.0193472	1.02658	0.0265836
1355	Lau	Alzheimer	HDLBP	chr2	241227264	241317061	1.00604	1.00291	0.00291331	1.01962	0.0196201	1.02668	0.0266772
1356	Lau	Alzheimer	FARP2	chr2	241356285	241494841	1.00619	1.00324	0.00323939	1.02021	0.0202091	1.02731	0.0273054
1357	Lau	Alzheimer	STK25	chr2	241492670	241509730	1.00623	1.00331	0.00330832	1.02014	0.0201376	1.02799	0.0279893
1358	Lau	Alzheimer	THAP4	chr2	241584405	241637158	1.00633	1.00355	0.00355076	1.02085	0.0208522	1.02865	0.0286513
1359	Lau	Alzheimer	ATG4B	chr2	241637213	241673857	1.00637	1.00357	0.00356819	1.02112	0.0211178	1.02818	0.0281762
1360	Lau	Alzheimer	ING5	chr2	241687085	241729478	1.00641	1.00363	0.00362818	1.0214	0.0213983	1.02809	0.0280865
1361	Lau	Alzheimer	D2HGDH	chr2	241734602	241768816	1.00648	1.00358	0.00358297	1.02228	0.0222844	1.028	0.0279959
1362	Lau	Alzheimer	CHL1	chr3	196763	409417	1.00053	1.00814	0.00814296	0.98422	-0.0157796	0.942943	-0.0570571
1363	Lau	Alzheimer	LINC01266	chr3	536062	846561	1.00051	1.00752	0.00751695	0.984732	-0.0152682	0.945517	-0.0544832
1364	Lau	Alzheimer	CNTN6	chr3	1092658	1404217	1.00055	1.00746	0.00745828	0.985283	-0.0147165	0.947433	-0.0525668
1365	Lau	Alzheimer	CNTN4	chr3	2098813	3057959	1.00049	1.00684	0.00684008	0.985822	-0.0141781	0.949659	-0.050341
1366	Lau	Alzheimer	TRNT1	chr3	3126933	3150879	1.00039	1.00676	0.0067573	0.986552	-0.0134479	0.951883	-0.0481174
1367	Lau	Alzheimer	CRBN	chr3	3144628	3179727	1.00048	1.00665	0.00664568	0.986963	-0.0130365	0.954562	-0.0454377
1368	Lau	Alzheimer	SUMF1	chr3	3700814	4467273	1.00048	1.0064	0.00640258	0.987237	-0.0127633	0.95772	-0.0422801
1369	Lau	Alzheimer	LRRN1	chr3	3799431	3849834	1.00047	1.00625	0.00624562	0.988022	-0.0119775	0.959902	-0.0400977
1370	Lau	Alzheimer	ITPR1	chr3	4493345	4847506	1.00047	1.00596	0.00595594	0.988188	-0.0118123	0.962223	-0.0377774
1371	Lau	Alzheimer	BHLHE40-AS1	chr3	4896809	4980414	1.00062	1.0058	0.00579627	0.988957	-0.0110433	0.964556	-0.035444
1372	Lau	Alzheimer	BHLHE40	chr3	4979437	4985323	1.00056	1.00549	0.00549354	0.989613	-0.0103875	0.966827	-0.0331731
1373	Lau	Alzheimer	ARL8B	chr3	5122249	5180911	1.00063	1.00545	0.00544571	0.990235	-0.00976544	0.968804	-0.0311961
1374	Lau	Alzheimer	EDEM1	chr3	5187646	5219958	1.00067	1.00522	0.00522403	0.991052	-0.00894846	0.970803	-0.0291971
1375	Lau	Alzheimer	GRM7	chr3	6770001	7741533	1.0007	1.00496	0.00495935	0.99108	-0.0089201	0.971338	-0.0286622
1376	Lau	Alzheimer	LMCD1-AS1	chr3	7951263	8611924	1.00068	1.00463	0.00462707	0.991467	-0.00853306	0.973188	-0.0268124
1377	Lau	Alzheimer	RAD18	chr3	8775402	8963773	1.00065	1.00436	0.00435608	0.991552	-0.00844755	0.975387	-0.0246127
1378	Lau	Alzheimer	SRGAP3	chr3	8980591	9363053	1.0008	1.00435	0.00434531	0.992207	-0.00779271	0.977694	-0.0223059
1379	Lau	Alzheimer	THUMPD3-AS1	chr3	9349689	9398579	1.00105	1.00429	0.00429112	0.993047	-0.00695279	0.979693	-0.0203074
1380	Lau	Alzheimer	SETD5	chr3	9397615	9479240	1.00111	1.00411	0.00410912	0.993858	-0.00614183	0.981243	-0.018757
1381	Lau	Alzheimer	LHFPL4	chr3	9498361	9553822	1.00128	1.00388	0.00387693	0.994469	-0.00553065	0.982609	-0.0173906
1382	Lau	Alzheimer	MTMR14	chr3	9649433	9702393	1.00131	1.00373	0.00372866	0.994786	-0.00521388	0.984382	-0.0156184
1383	Lau	Alzheimer	CPNE9	chr3	9703826	9729908	1.00139	1.00354	0.0035415	0.995074	-0.00492587	0.985545	-0.0144551
1384	Lau	Alzheimer	CAMK1	chr3	9757347	9769992	1.00161	1.00341	0.00340667	0.995955	-0.00404518	0.986592	-0.0134079
1385	Lau	Alzheimer	TADA3	chr3	9779967	9793011	1.00165	1.00322	0.00322139	0.996379	-0.0036211	0.988547	-0.0114528
1386	Lau	Alzheimer	CRELD1	chr3	9933793	9945413	1.00165	1.00319	0.00318653	0.996638	-0.00336182	0.989474	-0.010526
1387	Lau	Alzheimer	PRRT3	chr3	9945542	9952408	1.0018	1.00311	0.00311058	0.996902	-0.00309783	0.990399	-0.00960129
1388	Lau	Alzheimer	EMC3	chr3	9962537	10011116	1.00202	1.00322	0.003215	0.99736	-0.00263964	0.991673	-0.00832732
1389	Lau	Alzheimer	BRK1	chr3	10115675	10127190	1.0021	1.00331	0.00331478	0.997724	-0.00227555	0.992332	-0.00766752
1390	Lau	Alzheimer	VHL	chr3	10141778	10153667	1.00225	1.00337	0.0033696	0.99822	-0.00177971	0.993319	-0.00668062
1391	Lau	Alzheimer	SEC13	chr3	10293131	10321112	1.00221	1.00302	0.00302083	0.998492	-0.0015081	0.993713	-0.00628686
1392	Lau	Alzheimer	ATP2B2	chr3	10324023	10708007	1.0023	1.00286	0.00286379	0.998976	-0.00102429	0.994846	-0.0051535
1393	Lau	Alzheimer	SLC6A11	chr3	10816201	10940714	1.00238	1.0028	0.00280495	0.999202	-0.000798065	0.995185	-0.00481545
1394	Lau	Alzheimer	HRH1	chr3	11137093	11263557	1.0025	1.00274	0.00274271	0.999687	-0.000313169	0.995299	-0.00470113
1395	Lau	Alzheimer	ATG7	chr3	11272309	11557665	1.00255	1.00268	0.0026794	0.999724	-0.000275818	0.995219	-0.00478078
1396	Lau	Alzheimer	VGLL4	chr3	11556069	11771350	1.00263	1.00262	0.00261805	0.999914	-8.64262e-05	0.996135	-0.00386504
1397	Lau	Alzheimer	TAMM41	chr3	11790442	11846919	1.00273	1.00259	0.00258757	1.0001	9.7165e-05	0.996671	-0.00332859
1398	Lau	Alzheimer	SYN2	chr3	12004388	12192032	1.00266	1.00224	0.00224194	1.00028	0.000281872	0.996069	-0.00393078
1399	Lau	Alzheimer	PPARG	chr3	12287368	12434356	1.00274	1.00241	0.00240519	1.00044	0.000444038	0.997203	-0.00279695
1400	Lau	Alzheimer	TSEN2	chr3	12484421	12541549	1.00288	1.00238	0.00237931	1.00091	0.000910298	0.99774	-0.00225996
1401	Lau	Alzheimer	MKRN2	chr3	12557057	12586208	1.00291	1.00217	0.00216727	1.00099	0.000994431	0.999189	-0.000810782
1402	Lau	Alzheimer	RAF1	chr3	12583601	12664125	1.00296	1.00178	0.00178212	1.0013	0.00130038	0.99947	-0.000530205
1403	Lau	Alzheimer	CAND2	chr3	12796472	12871916	1.00299	1.00189	0.00189395	1.00165	0.00164983	0.999712	-0.000288013
1404	Lau	Alzheimer	RPL32	chr3	12834485	12841582	1.00302	1.00187	0.0018705	1.00162	0.00162086	0.999755	-0.000245205
1405	Lau	Alzheimer	IQSEC1	chr3	12897043	13283281	1.003	1.00162	0.00161803	1.00188	0.00187937	0.999599	-0.000400924
1406	Lau	Alzheimer	NUP210	chr3	13316235	13420322	1.00298	1.00146	0.00146494	1.00184	0.00183627	0.999365	-0.00063492
1407	Lau	Alzheimer	HDAC11	chr3	13479724	13506424	1.00297	1.0014	0.00140215	1.00207	0.00207184	0.999099	-0.000901059
1408	Lau	Alzheimer	XPC	chr3	14145147	14178621	1.00297	1.00116	0.00115609	1.00208	0.00207613	0.999006	-0.00099393
1409	Lau	Alzheimer	SLC6A6	chr3	14402576	14489349	1.00299	1.00105	0.00104807	1.00216	0.00215693	0.99875	-0.00125023
1410	Lau	Alzheimer	CCDC174	chr3	14651746	14672659	1.00298	1.00089	0.000894003	1.00245	0.00245399	0.998274	-0.00172583
1411	Lau	Alzheimer	FGD5-AS1	chr3	14920347	14948424	1.00296	1.00096	0.000964577	1.00208	0.00207745	0.997969	-0.00203136
1412	Lau	Alzheimer	NR2C2	chr3	14947584	15053600	1.00294	1.0009	0.000901361	1.00228	0.00228286	0.996495	-0.00350473
1413	Lau	Alzheimer	MRPS25	chr3	15042460	15065317	1.00284	1.00093	0.00092941	1.00182	0.00182456	0.994777	-0.0052234
1414	Lau	Alzheimer	RBSN	chr3	15070073	15099163	1.00276	1.00073	0.000728807	1.00179	0.00178968	0.994744	-0.00525579
1415	Lau	Alzheimer	CAPN7	chr3	15206152	15252916	1.00279	1.0008	0.000802423	1.00182	0.00182143	0.994307	-0.0056925
1416	Lau	Alzheimer	SH3BP5	chr3	15254353	15341368	1.00275	1.00074	0.000739565	1.00142	0.00142284	0.99407	-0.0059296
1417	Lau	Alzheimer	METTL6	chr3	15381275	15440566	1.00274	1.00072	0.00071864	1.00138	0.00137779	0.993389	-0.00661085
1418	Lau	Alzheimer	EAF1	chr3	15427598	15450635	1.00269	1.00065	0.00064887	1.00102	0.00102443	0.992525	-0.00747463
1419	Lau	Alzheimer	COLQ	chr3	15450133	15521751	1.0027	1.00058	0.000582476	1.00065	0.000653882	0.99163	-0.00837027
1420	Lau	Alzheimer	HACL1	chr3	15560699	15601852	1.0026	1.00051	0.000514422	1.00013	0.000126904	0.989565	-0.0104346
1421	Lau	Alzheimer	ANKRD28	chr3	15667236	15859771	1.00252	1.00026	0.000263704	0.999885	-0.000114602	0.988085	-0.0119147
1422	Lau	Alzheimer	OXNAD1	chr3	16265160	16350299	1.0025	1.00024	0.000243135	0.999424	-0.000576122	0.987379	-0.0126207
1423	Lau	Alzheimer	RFTN1	chr3	16313574	16514026	1.00244	1.00003	3.12147e-05	0.998862	-0.00113818	0.986062	-0.0139378
1424	Lau	Alzheimer	PLCL2	chr3	16802651	17090604	1.00244	1.00008	8.42711e-05	0.998584	-0.00141572	0.984995	-0.015005
1425	Lau	Alzheimer	TBC1D5	chr3	17157162	18444817	1.0024	0.999873	-0.000126616	0.998016	-0.00198359	0.984575	-0.0154249
1426	Lau	Alzheimer	RAB5A	chr3	19947097	19985175	1.0024	0.999626	-0.000373841	0.997417	-0.00258317	0.984425	-0.0155748
1427	Lau	Alzheimer	KAT2B	chr3	20040446	20154404	1.00232	0.999513	-0.000486795	0.996943	-0.00305685	0.982807	-0.0171927
1428	Lau	Alzheimer	ZNF385D	chr3	21412218	22373321	1.00237	0.999488	-0.000511714	0.996534	-0.00346585	0.982495	-0.0175046
1429	Lau	Alzheimer	UBE2E2	chr3	23203020	23591794	1.00238	0.999563	-0.000437017	0.996435	-0.00356464	0.981801	-0.0181986
1430	Lau	Alzheimer	UBE2E1	chr3	23805955	23891640	1.00242	0.999277	-0.000722525	0.996379	-0.00362144	0.980897	-0.0191027
1431	Lau	Alzheimer	NKIRAS1	chr3	23889951	23946591	1.00243	0.999257	-0.000743392	0.996612	-0.00338767	0.980339	-0.0196608
1432	Lau	Alzheimer	RPL15	chr3	23916591	23924374	1.00239	0.999188	-0.000812436	0.996182	-0.00381783	0.979527	-0.0204733
1433	Lau	Alzheimer	NR1D2	chr3	23945286	23980617	1.00233	0.998891	-0.00110864	0.995973	-0.00402676	0.978876	-0.0211236
1434	Lau	Alzheimer	THRB	chr3	24117153	24495756	1.00227	0.998688	-0.00131232	0.995932	-0.00406842	0.978021	-0.0219789
1435	Lau	Alzheimer	RARB	chr3	25174332	25597932	1.00232	0.99877	-0.00122978	0.995762	-0.00423833	0.977551	-0.0224492
1436	Lau	Alzheimer	TOP2B	chr3	25597984	25664907	1.00228	0.998732	-0.0012677	0.995674	-0.00432618	0.976549	-0.0234509
1437	Lau	Alzheimer	NGLY1	chr3	25718944	25790039	1.00228	0.998691	-0.00130853	0.995815	-0.00418479	0.976888	-0.0231124
1438	Lau	Alzheimer	LRRC3B	chr3	26622806	26717537	1.00233	0.998746	-0.00125428	0.996111	-0.00388898	0.976456	-0.023544
1439	Lau	Alzheimer	NEK10	chr3	27110085	27369460	1.00229	0.998842	-0.00115776	0.996179	-0.00382142	0.975836	-0.0241638
1440	Lau	Alzheimer	SLC4A7	chr3	27372721	27484420	1.00222	0.998797	-0.00120315	0.996469	-0.0035314	0.97544	-0.0245601
1441	Lau	Alzheimer	CMC1	chr3	28241584	28325142	1.00211	0.998389	-0.00161144	0.996534	-0.00346621	0.975255	-0.0247447
1442	Lau	Alzheimer	AZI2	chr3	28315003	28349050	1.00215	0.998432	-0.00156822	0.99697	-0.00303001	0.975071	-0.0249289
1443	Lau	Alzheimer	STT3B	chr3	31532638	31637616	1.00218	0.998205	-0.00179474	0.997251	-0.00274923	0.975081	-0.0249192
1444	Lau	Alzheimer	OSBPL10	chr3	31657912	32077580	1.00215	0.998204	-0.00179577	0.997525	-0.00247498	0.975325	-0.0246754
1445	Lau	Alzheimer	GPD1L	chr3	32105689	32168709	1.0021	0.998254	-0.00174648	0.997741	-0.00225939	0.975396	-0.0246039
1446	Lau	Alzheimer	CMTM6	chr3	32481312	32502852	1.00207	0.998164	-0.00183647	0.998174	-0.00182622	0.975275	-0.0247249
1447	Lau	Alzheimer	DYNC1LI1	chr3	32525974	32570858	1.00212	0.998297	-0.00170275	0.998601	-0.00139859	0.974544	-0.025456
1448	Lau	Alzheimer	CNOT10	chr3	32685145	32773875	1.00216	0.998347	-0.00165282	0.998816	-0.00118404	0.974756	-0.0252437
1449	Lau	Alzheimer	GLB1	chr3	32996609	33097202	1.00216	0.998392	-0.00160792	0.998878	-0.00112231	0.974943	-0.0250565
1450	Lau	Alzheimer	CRTAP	chr3	33114014	33147773	1.00209	0.998388	-0.00161165	0.998902	-0.00109796	0.975699	-0.0243013
1451	Lau	Alzheimer	FBXL2	chr3	33277025	33403662	1.002	0.99825	-0.00175031	0.998917	-0.00108349	0.975493	-0.0245068
1452	Lau	Alzheimer	UBP1	chr3	33388336	33441371	1.00204	0.998255	-0.00174452	0.998864	-0.00113593	0.975507	-0.0244933
1453	Lau	Alzheimer	CLASP2	chr3	33496245	33718356	1.00189	0.998219	-0.00178118	0.99883	-0.0011695	0.974974	-0.025026
1454	Lau	Alzheimer	PDCD6IP	chr3	33798571	33869707	1.0019	0.998234	-0.00176572	0.999137	-0.000863049	0.97511	-0.0248904
1455	Lau	Alzheimer	LINC01811	chr3	33956972	34677247	1.00196	0.998245	-0.00175464	0.999158	-0.00084195	0.975787	-0.0242132
1456	Lau	Alzheimer	ARPP21	chr3	35638945	35794496	1.00203	0.998353	-0.00164725	0.999403	-0.000596932	0.976476	-0.0235244
1457	Lau	Alzheimer	TRANK1	chr3	36826819	36945057	1.00201	0.998338	-0.0016621	0.999822	-0.00017812	0.977658	-0.0223421
1458	Lau	Alzheimer	EPM2AIP1	chr3	36985043	36993131	1.00211	0.998592	-0.00140766	1.00032	0.000317663	0.977904	-0.0220964
1459	Lau	Alzheimer	MLH1	chr3	36993350	37050846	1.0022	0.998886	-0.00111446	1.00059	0.000592571	0.979488	-0.0205118
1460	Lau	Alzheimer	LRRFIP2	chr3	37052626	37183689	1.00227	0.999039	-0.000960968	1.00115	0.00115152	0.981234	-0.0187665
1461	Lau	Alzheimer	GOLGA4	chr3	37243177	37366751	1.00237	0.998882	-0.00111788	1.00159	0.00159361	0.983163	-0.0168368
1462	Lau	Alzheimer	ITGA9	chr3	37452115	37823507	1.00246	0.999083	-0.000916866	1.00218	0.00218388	0.984738	-0.0152621
1463	Lau	Alzheimer	CTDSPL	chr3	37861880	37984469	1.00247	0.999004	-0.000996	1.00267	0.00267468	0.985897	-0.0141031
1464	Lau	Alzheimer	ACAA1	chr3	38103129	38137242	1.00256	0.999059	-0.000940933	1.00307	0.00307221	0.987465	-0.0125351
1465	Lau	Alzheimer	OXSR1	chr3	38165089	38255484	1.00269	0.998893	-0.0011067	1.00383	0.00382771	0.98956	-0.0104397
1466	Lau	Alzheimer	XYLB	chr3	38346760	38421348	1.00281	0.998957	-0.00104312	1.00443	0.00443286	0.991835	-0.00816535
1467	Lau	Alzheimer	ACVR2B	chr3	38453890	38493142	1.00289	0.998846	-0.0011541	1.00495	0.00494593	0.99333	-0.00667009
1468	Lau	Alzheimer	EXOG	chr3	38496127	38542161	1.00298	0.999005	-0.000994561	1.00538	0.00538247	0.994263	-0.00573666
1469	Lau	Alzheimer	WDR48	chr3	39052013	39096671	1.00305	0.99916	-0.000840145	1.00595	0.0059459	0.99538	-0.00461957
1470	Lau	Alzheimer	TTC21A	chr3	39107680	39138903	1.00318	0.999489	-0.000510964	1.00613	0.00612656	0.996897	-0.00310289
1471	Lau	Alzheimer	RPSA	chr3	39406716	39412542	1.00325	0.999544	-0.000456087	1.0066	0.00659978	0.99859	-0.00141046
1472	Lau	Alzheimer	MOBP	chr3	39467198	39529479	1.0033	0.9996	-0.000400303	1.0068	0.00679682	0.999877	-0.000123333
1473	Lau	Alzheimer	MYRIP	chr3	39808914	40260321	1.00326	0.999426	-0.000573598	1.007	0.00699678	1.00115	0.00115206
1474	Lau	Alzheimer	EIF1B	chr3	40309707	40312424	1.00332	0.999673	-0.000327238	1.00728	0.00727568	1.00265	0.00265295
1475	Lau	Alzheimer	ENTPD3	chr3	40387184	40428744	1.00339	0.999919	-8.06531e-05	1.00778	0.00777738	1.00354	0.00353634
1476	Lau	Alzheimer	RPL14	chr3	40457292	40468587	1.0035	1.00003	2.76915e-05	1.00782	0.00782287	1.00591	0.00591428
1477	Lau	Alzheimer	CTNNB1	chr3	41194741	41260096	1.0036	1.00022	0.000223421	1.00803	0.00802618	1.00689	0.00689075
1478	Lau	Alzheimer	ULK4	chr3	41246599	41962130	1.00368	1.00037	0.000374444	1.00838	0.00838222	1.00844	0.00844161
1479	Lau	Alzheimer	TRAK1	chr3	42013802	42225890	1.00379	1.00047	0.000474401	1.00881	0.00880772	1.00964	0.00964253
1480	Lau	Alzheimer	CCK	chr3	42257825	42266185	1.00381	1.00053	0.000526938	1.00929	0.00929135	1.01043	0.0104323
1481	Lau	Alzheimer	VIPR1	chr3	42489299	42537573	1.00384	1.00063	0.000632264	1.0097	0.00969798	1.01112	0.0111208
1482	Lau	Alzheimer	SEC22C	chr3	42547969	42601080	1.00392	1.00078	0.000781719	1.00995	0.00994676	1.01224	0.0122428
1483	Lau	Alzheimer	SS18L2	chr3	42581840	42596934	1.00399	1.00084	0.000835157	1.01042	0.0104165	1.01244	0.0124384
1484	Lau	Alzheimer	NKTR	chr3	42600655	42648735	1.00406	1.00089	0.000886407	1.01098	0.0109809	1.01304	0.0130448
1485	Lau	Alzheimer	POMGNT2	chr3	43079232	43106079	1.00419	1.00089	0.000894141	1.01145	0.0114532	1.01369	0.0136919
1486	Lau	Alzheimer	SNRK	chr3	43286512	43424764	1.00423	1.00112	0.00112131	1.01118	0.0111804	1.01428	0.0142771
1487	Lau	Alzheimer	ANO10	chr3	43354859	43691594	1.0043	1.00121	0.00121136	1.01149	0.011492	1.01523	0.0152285
1488	Lau	Alzheimer	ABHD5	chr3	43690108	43734371	1.00429	1.00121	0.00120989	1.01143	0.0114295	1.01581	0.0158136
1489	Lau	Alzheimer	TCAIM	chr3	44338119	44409451	1.0044	1.00125	0.00125279	1.01197	0.0119728	1.0166	0.0165972
1490	Lau	Alzheimer	ZNF445	chr3	44431705	44477670	1.00446	1.00125	0.00124822	1.01202	0.0120209	1.0172	0.0172011
1491	Lau	Alzheimer	ZNF197	chr3	44584888	44648471	1.00455	1.0012	0.00119609	1.01221	0.0122104	1.01817	0.0181737
1492	Lau	Alzheimer	ZDHHC3	chr3	44915257	44976185	1.00455	1.00119	0.00119166	1.01225	0.0122533	1.01858	0.0185843
1493	Lau	Alzheimer	LARS2	chr3	45388561	45554726	1.0046	1.00128	0.0012791	1.01208	0.0120764	1.01937	0.019374
1494	Lau	Alzheimer	SACM1L	chr3	45689056	45745409	1.0047	1.00141	0.00141122	1.01213	0.0121325	1.02096	0.0209561
1495	Lau	Alzheimer	LZTFL1	chr3	45823316	45916042	1.00484	1.0015	0.00149866	1.01264	0.0126416	1.02201	0.0220061
1496	Lau	Alzheimer	LRRC2	chr3	46515385	46606948	1.00491	1.00141	0.00140591	1.01272	0.012717	1.02285	0.0228481
1497	Lau	Alzheimer	ALS2CL	chr3	46668995	46693704	1.00495	1.00127	0.00126835	1.01272	0.0127193	1.0237	0.0237004
1498	Lau	Alzheimer	CCDC12	chr3	46921726	46982010	1.00507	1.00131	0.00131154	1.01286	0.0128593	1.02478	0.0247839
1499	Lau	Alzheimer	SETD2	chr3	47016429	47164113	1.00523	1.00131	0.00131101	1.01337	0.0133676	1.02649	0.0264907
1500	Lau	Alzheimer	KIF9-AS1	chr3	47164186	47246601	1.00529	1.00131	0.00130746	1.0135	0.0135043	1.02771	0.0277105
1501	Lau	Alzheimer	KLHL18	chr3	47282917	47346816	1.00537	1.0013	0.00130339	1.01364	0.0136424	1.02919	0.0291867
1502	Lau	Alzheimer	PTPN23	chr3	47381011	47413435	1.00548	1.0012	0.00120395	1.01401	0.0140092	1.03011	0.0301123
1503	Lau	Alzheimer	SCAP	chr3	47413681	47477126	1.0056	1.00119	0.00119226	1.01423	0.014228	1.03143	0.0314314
1504	Lau	Alzheimer	CSPG5	chr3	47562238	47580792	1.00571	1.00087	0.000866288	1.01459	0.0145946	1.03335	0.0333486
1505	Lau	Alzheimer	SMARCC1	chr3	47585269	47782106	1.00591	1.00095	0.000945289	1.01495	0.0149521	1.03444	0.0344424
1506	Lau	Alzheimer	DHX30	chr3	47802909	47850195	1.00611	1.00117	0.00116729	1.01522	0.0152238	1.03558	0.0355835
1507	Lau	Alzheimer	MAP4	chr3	47850690	48089272	1.00618	1.00103	0.00103101	1.01556	0.015562	1.03613	0.0361343
1508	Lau	Alzheimer	ZNF589	chr3	48241100	48299253	1.00624	1.00108	0.00108219	1.01568	0.0156787	1.03602	0.0360172
1509	Lau	Alzheimer	TMA7	chr3	48440257	48444208	1.00617	1.00104	0.00104452	1.01563	0.0156349	1.03578	0.0357803
1510	Lau	Alzheimer	SHISA5	chr3	48467798	48504826	1.00621	1.00096	0.000961674	1.01581	0.0158115	1.03601	0.0360099
1511	Lau	Alzheimer	COL7A1	chr3	48564073	48595329	1.00628	1.0011	0.00110427	1.01593	0.0159325	1.0352	0.0351999
1512	Lau	Alzheimer	UQCRC1	chr3	48599002	48610976	1.00625	1.00107	0.00106801	1.01561	0.0156064	1.0346	0.034595
1513	Lau	Alzheimer	CELSR3	chr3	48636463	48662886	1.0062	1.0009	0.000895424	1.01571	0.0157116	1.03353	0.033529
1514	Lau	Alzheimer	NCKIPSD	chr3	48673844	48686364	1.00615	1.00095	0.000949837	1.01568	0.0156795	1.03208	0.0320848
1515	Lau	Alzheimer	IP6K2	chr3	48688003	48740353	1.00618	1.00105	0.00105217	1.01593	0.0159303	1.03154	0.0315351
1516	Lau	Alzheimer	PRKAR2A	chr3	48744597	48847874	1.00613	1.00111	0.00110786	1.01582	0.0158152	1.03057	0.030565
1517	Lau	Alzheimer	ARIH2	chr3	48918821	48986382	1.00607	1.00094	0.00093995	1.01583	0.0158341	1.02924	0.0292374
1518	Lau	Alzheimer	P4HTM	chr3	48989889	49007153	1.00605	1.00095	0.000952571	1.01607	0.0160736	1.02831	0.0283108
1519	Lau	Alzheimer	WDR6	chr3	49007062	49015953	1.00606	1.0011	0.0010976	1.0161	0.0160972	1.02663	0.0266255
1520	Lau	Alzheimer	QRICH1	chr3	49029707	49094363	1.006	1.00102	0.00101715	1.01619	0.0161926	1.02535	0.02535
1521	Lau	Alzheimer	USP4	chr3	49277144	49340712	1.0059	1.00098	0.000976887	1.01599	0.0159878	1.02428	0.0242801
1522	Lau	Alzheimer	RHOA	chr3	49359139	49412998	1.00587	1.00121	0.00120995	1.01587	0.0158699	1.02286	0.0228578
1523	Lau	Alzheimer	DAG1	chr3	49468703	49535618	1.00585	1.00122	0.00121654	1.01604	0.0160396	1.02215	0.0221508
1524	Lau	Alzheimer	BSN	chr3	49554477	49671549	1.00579	1.00122	0.00122311	1.01606	0.0160629	1.02122	0.0212214
1525	Lau	Alzheimer	APEH	chr3	49674014	49683971	1.00575	1.00113	0.00113353	1.01608	0.0160762	1.01983	0.0198284
1526	Lau	Alzheimer	RNF123	chr3	49689538	49721529	1.00573	1.00127	0.00127014	1.01541	0.0154127	1.01859	0.0185863
1527	Lau	Alzheimer	IP6K1	chr3	49724294	49786542	1.00566	1.00118	0.00117908	1.01541	0.0154146	1.01697	0.0169685
1528	Lau	Alzheimer	CAMKV	chr3	49857988	49869935	1.00559	1.00122	0.00122285	1.01511	0.0151091	1.01518	0.015183
1529	Lau	Alzheimer	MON1A	chr3	49907160	49930173	1.00541	1.00136	0.00136037	1.01446	0.0144644	1.01339	0.0133904
1530	Lau	Alzheimer	RBM6	chr3	49940007	50100045	1.00536	1.00136	0.00136241	1.01434	0.0143432	1.01198	0.0119845
1531	Lau	Alzheimer	RBM5	chr3	50088919	50119021	1.00534	1.00141	0.00140807	1.01422	0.0142155	1.01135	0.0113521
1532	Lau	Alzheimer	GNAI2	chr3	50226292	50259362	1.00521	1.00145	0.00145048	1.01388	0.0138782	1.01003	0.0100287
1533	Lau	Alzheimer	TUSC2	chr3	50320027	50328251	1.00519	1.00154	0.00153933	1.01359	0.0135927	1.00845	0.00845017
1534	Lau	Alzheimer	TMEM115	chr3	50354750	50359521	1.00496	1.00154	0.00153976	1.01322	0.0132249	1.00628	0.00627851
1535	Lau	Alzheimer	CACNA2D2	chr3	50362613	50504244	1.00488	1.0015	0.00149548	1.01315	0.0131459	1.00429	0.0042948
1536	Lau	Alzheimer	DOCK3	chr3	50674927	51384198	1.00474	1.00163	0.00163053	1.01267	0.0126724	1.00212	0.00212054
1537	Lau	Alzheimer	DCAF1	chr3	51395867	51500015	1.00467	1.00154	0.00154092	1.01271	0.0127074	1.00142	0.00142321
1538	Lau	Alzheimer	RAD54L2	chr3	51538719	51668667	1.00449	1.00146	0.00145516	1.01207	0.0120688	0.999794	-0.000205689
1539	Lau	Alzheimer	GRM2	chr3	51707068	51718613	1.0045	1.00141	0.00141049	1.01193	0.0119327	0.998956	-0.00104362
1540	Lau	Alzheimer	PCBP4	chr3	51957454	51974016	1.00445	1.00128	0.00127564	1.0115	0.0115037	0.998502	-0.00149812
1541	Lau	Alzheimer	RPL29	chr3	51993522	51995895	1.00435	1.00109	0.00109031	1.0112	0.0112036	0.997642	-0.00235789
1542	Lau	Alzheimer	DUSP7	chr3	52048919	52056571	1.00423	1.00103	0.00103382	1.01061	0.010614	0.997329	-0.00267082
1543	Lau	Alzheimer	WDR82	chr3	52254434	52288020	1.00413	1.00111	0.00110998	1.00996	0.00996191	0.995875	-0.00412496
1544	Lau	Alzheimer	DNAH1	chr3	52316319	52400492	1.004	1.001	0.00100417	1.00955	0.00954729	0.994731	-0.00526895
1545	Lau	Alzheimer	BAP1	chr3	52401008	52410008	1.00385	1.00085	0.000851603	1.00891	0.0089066	0.993172	-0.00682761
1546	Lau	Alzheimer	NISCH	chr3	52455118	52493068	1.0037	1.00073	0.000726948	1.00845	0.00845473	0.990841	-0.00915854
1547	Lau	Alzheimer	SMIM4	chr3	52534013	52579237	1.00353	1.00046	0.000458202	1.00793	0.00793181	0.989663	-0.0103373
1548	Lau	Alzheimer	PBRM1	chr3	52545352	52685917	1.00351	1.0005	0.000504076	1.00748	0.00747938	0.988665	-0.0113349
1549	Lau	Alzheimer	GNL3	chr3	52681156	52694497	1.00338	1.00042	0.000423951	1.00687	0.00686629	0.986597	-0.0134032
1550	Lau	Alzheimer	SPCS1	chr3	52704955	52711148	1.00324	1.00026	0.000262272	1.00625	0.00624914	0.984804	-0.0151957
1551	Lau	Alzheimer	NEK4	chr3	52708444	52770946	1.00315	1.0001	9.87836e-05	1.00518	0.00518055	0.981201	-0.0187988
1552	Lau	Alzheimer	SFMBT1	chr3	52903572	53046750	1.00281	1.00011	0.000108923	1.0043	0.00430427	0.97665	-0.0233495
1553	Lau	Alzheimer	TKT	chr3	53224712	53256052	1.00256	1.00008	7.56069e-05	1.00349	0.00349384	0.972495	-0.0275055
1554	Lau	Alzheimer	DCP1A	chr3	53283429	53347586	1.00238	1	2.53022e-06	1.00305	0.0030496	0.967656	-0.0323444
1555	Lau	Alzheimer	CACNA1D	chr3	53328963	53813733	1.00228	1.00016	0.000162101	1.00207	0.0020748	0.963644	-0.036356
1556	Lau	Alzheimer	SELENOK	chr3	53884417	53891962	1.00221	1.00009	9.46733e-05	1.00161	0.00160954	0.959764	-0.0402357
1557	Lau	Alzheimer	CACNA2D3	chr3	54122547	55074557	1.00214	0.99998	-2.00967e-05	1.00121	0.00120779	0.954924	-0.0450758
1558	Lau	Alzheimer	LRTM1	chr3	54918231	54967088	1.00218	1.00019	0.000187293	1.0006	0.000599343	0.952295	-0.0477045
1559	Lau	Alzheimer	ERC2	chr3	55508311	56468467	1.00212	0.999804	-0.000195731	0.999538	-0.000461888	0.949919	-0.050081
1560	Lau	Alzheimer	CCDC66	chr3	56557161	56621837	1.00204	0.999645	-0.000354523	0.998403	-0.00159734	0.948083	-0.0519173
1561	Lau	Alzheimer	ARHGEF3	chr3	56727418	57079329	1.00189	0.999528	-0.000471547	0.99803	-0.00196974	0.945009	-0.0549912
1562	Lau	Alzheimer	APPL1	chr3	57227726	57278105	1.00197	0.999489	-0.000511176	0.998137	-0.00186326	0.943379	-0.0566211
1563	Lau	Alzheimer	PDE12	chr3	57556274	57566848	1.00198	0.999494	-0.000506318	0.997643	-0.0023571	0.941344	-0.0586556
1564	Lau	Alzheimer	ARF4	chr3	57571363	57598220	1.00196	0.999587	-0.000412661	0.997065	-0.00293528	0.938939	-0.0610607
1565	Lau	Alzheimer	DENND6A	chr3	57625454	57693077	1.00204	0.999683	-0.000316829	0.996631	-0.00336933	0.937038	-0.0629625
1566	Lau	Alzheimer	SLMAP	chr3	57755450	57930003	1.00195	0.999787	-0.000213448	0.99614	-0.00386027	0.93501	-0.0649905
1567	Lau	Alzheimer	FLNB	chr3	58008398	58172251	1.00199	1.00007	7.19863e-05	0.995652	-0.00434798	0.932597	-0.0674032
1568	Lau	Alzheimer	ABHD6	chr3	58237532	58295693	1.00205	1.00009	8.98281e-05	0.995437	-0.00456312	0.930531	-0.0694694
1569	Lau	Alzheimer	RPP14	chr3	58306245	58324695	1.00217	1.00006	6.06061e-05	0.995068	-0.00493194	0.9282	-0.0718003
1570	Lau	Alzheimer	PXK	chr3	58332880	58426127	1.00203	0.999855	-0.000144866	0.994213	-0.00578734	0.926543	-0.0734568
1571	Lau	Alzheimer	KCTD6	chr3	58492096	58502360	1.00199	0.99979	-0.000209506	0.993866	-0.00613434	0.923707	-0.0762931
1572	Lau	Alzheimer	FAM107A	chr3	58564117	58627610	1.00192	0.999543	-0.000457406	0.993222	-0.00677777	0.921973	-0.0780271
1573	Lau	Alzheimer	FHIT	chr3	59747277	61251459	1.00199	0.999424	-0.000576057	0.99286	-0.00714023	0.91963	-0.0803696
1574	Lau	Alzheimer	PTPRG	chr3	61561569	62297609	1.00206	0.999417	-0.000583327	0.992385	-0.00761544	0.918314	-0.0816862
1575	Lau	Alzheimer	C3orf14	chr3	62319015	62336213	1.00202	0.999358	-0.000641885	0.992236	-0.00776428	0.916927	-0.0830725
1576	Lau	Alzheimer	CADPS	chr3	62398346	62875416	1.00197	0.999396	-0.000603959	0.991624	-0.0083755	0.916745	-0.0832554
1577	Lau	Alzheimer	SYNPR	chr3	63228315	63616924	1.00193	0.9998	-0.000199558	0.991452	-0.00854838	0.916925	-0.0830749
1578	Lau	Alzheimer	THOC7	chr3	63833870	63863868	1.00191	0.999819	-0.000181484	0.991006	-0.00899444	0.916351	-0.0836492
1579	Lau	Alzheimer	ATXN7	chr3	63863155	64003462	1.00189	0.999873	-0.000126553	0.99071	-0.00928987	0.915776	-0.0842238
1580	Lau	Alzheimer	PSMD6	chr3	64010550	64024010	1.0019	0.99988	-0.000120068	0.990273	-0.009727	0.915781	-0.0842194
1581	Lau	Alzheimer	PRICKLE2	chr3	64092236	64445476	1.00195	1.00005	5.43334e-05	0.990268	-0.0097316	0.915176	-0.0848236
1582	Lau	Alzheimer	ADAMTS9-AS2	chr3	64684909	65053439	1.00184	1.00036	0.000356139	0.989774	-0.0102258	0.914388	-0.0856119
1583	Lau	Alzheimer	MAGI1	chr3	65353525	66038834	1.00178	1.00031	0.000310654	0.989315	-0.0106846	0.914421	-0.0855788
1584	Lau	Alzheimer	SLC25A26	chr3	66133610	66388116	1.00189	1.00065	0.000646001	0.989494	-0.0105056	0.914735	-0.0852654
1585	Lau	Alzheimer	LRIG1	chr3	66378797	66501263	1.00183	1.00067	0.000671866	0.988874	-0.0111263	0.914917	-0.0850826
1586	Lau	Alzheimer	SUCLG2-AS1	chr3	67654669	67947713	1.00192	1.00097	0.000965051	0.988752	-0.0112476	0.914508	-0.085492
1587	Lau	Alzheimer	TMF1	chr3	69019827	69052339	1.00185	1.00121	0.00121098	0.988701	-0.0112988	0.914664	-0.0853356
1588	Lau	Alzheimer	UBA3	chr3	69054730	69080408	1.00191	1.00132	0.00132407	0.988582	-0.0114183	0.91422	-0.0857799
1589	Lau	Alzheimer	ARL6IP5	chr3	69084937	69106092	1.00195	1.00175	0.00175252	0.988176	-0.0118238	0.913909	-0.0860914
1590	Lau	Alzheimer	FRMD4B	chr3	69168782	69542583	1.00191	1.00204	0.00204428	0.98778	-0.0122195	0.91292	-0.0870795
1591	Lau	Alzheimer	FOXP1	chr3	70954708	71583989	1.00184	1.00195	0.0019484	0.987362	-0.012638	0.912039	-0.0879615
1592	Lau	Alzheimer	EIF4E3	chr3	71675414	71754773	1.00177	1.00246	0.00246051	0.987248	-0.0127521	0.911443	-0.0885571
1593	Lau	Alzheimer	RYBP	chr3	72371825	72446623	1.00168	1.00243	0.00243251	0.98796	-0.0120401	0.911661	-0.0883395
1594	Lau	Alzheimer	GXYLT2	chr3	72888046	72998138	1.00154	1.00254	0.00253963	0.987876	-0.012124	0.911322	-0.0886777
1595	Lau	Alzheimer	PPP4R2	chr3	72996803	73069198	1.0015	1.00274	0.00274428	0.988131	-0.0118694	0.911318	-0.0886816
1596	Lau	Alzheimer	PDZRN3	chr3	73382431	73624941	1.00149	1.00296	0.00295796	0.988314	-0.0116857	0.911133	-0.0888673
1597	Lau	Alzheimer	CNTN3	chr3	74262568	74521140	1.00153	1.0035	0.00350431	0.988837	-0.0111632	0.912128	-0.0878725
1598	Lau	Alzheimer	ZNF717	chr3	75678660	75785583	1.00159	1.00367	0.0036669	0.989095	-0.0109051	0.913343	-0.0866574
1599	Lau	Alzheimer	ROBO2	chr3	75906695	77649964	1.00166	1.00424	0.00423548	0.989622	-0.0103781	0.914375	-0.0856247
1600	Lau	Alzheimer	ROBO1	chr3	78597239	79767998	1.00163	1.00449	0.00448598	0.99027	-0.00973005	0.916284	-0.0837162
1601	Lau	Alzheimer	GBE1	chr3	81489703	81761645	1.00159	1.00456	0.00456273	0.990656	-0.0093438	0.918612	-0.0813876
1602	Lau	Alzheimer	CADM2	chr3	84958989	86074429	1.00155	1.00487	0.00486821	0.991192	-0.00880807	0.920403	-0.0795974
1603	Lau	Alzheimer	CHMP2B	chr3	87227271	87255556	1.00166	1.00486	0.00485984	0.992174	-0.0078259	0.923625	-0.076375
1604	Lau	Alzheimer	CGGBP1	chr3	88051944	88149885	1.00168	1.00481	0.00480887	0.99293	-0.00707017	0.926412	-0.0735876
1605	Lau	Alzheimer	ZNF654	chr3	88059255	88144660	1.00175	1.00502	0.00502484	0.993762	-0.00623772	0.929232	-0.0707678
1606	Lau	Alzheimer	C3orf38	chr3	88149959	88168729	1.00175	1.00502	0.00501961	0.994227	-0.00577266	0.932075	-0.0679254
1607	Lau	Alzheimer	EPHA3	chr3	89107621	89482134	1.00179	1.00508	0.00507795	0.99476	-0.00523995	0.935574	-0.0644261
1608	Lau	Alzheimer	PROS1	chr3	93873051	93980003	1.00197	1.00509	0.00509468	0.995961	-0.00403947	0.940225	-0.0597749
1609	Lau	Alzheimer	ARL13B	chr3	93980139	94055678	1.00203	1.00552	0.00551927	0.996828	-0.0031724	0.942866	-0.0571343
1610	Lau	Alzheimer	NSUN3	chr3	94062980	94131832	1.00205	1.00548	0.00548237	0.996928	-0.00307209	0.946218	-0.053782
1611	Lau	Alzheimer	MTRNR2L12	chr3	96617188	96618236	1.00219	1.00558	0.00557651	0.997452	-0.00254807	0.947835	-0.0521649
1612	Lau	Alzheimer	EPHA6	chr3	96814581	97752460	1.00202	1.0055	0.00550189	0.997649	-0.00235148	0.948603	-0.0513971
1613	Lau	Alzheimer	ARL6	chr3	97764521	97801229	1.00203	1.00545	0.00544809	0.997615	-0.00238541	0.950521	-0.0494792
1614	Lau	Alzheimer	CRYBG3	chr3	97822011	97944984	1.00208	1.0054	0.00539729	0.997225	-0.00277512	0.952078	-0.0479219
1615	Lau	Alzheimer	RIOX2	chr3	97941818	97972457	1.002	1.00503	0.00503289	0.997031	-0.00296927	0.953428	-0.0465718
1616	Lau	Alzheimer	CLDND1	chr3	98497912	98523066	1.00198	1.00477	0.00476542	0.997121	-0.00287917	0.955902	-0.0440979
1617	Lau	Alzheimer	CPOX	chr3	98579446	98593648	1.00205	1.0049	0.00490086	0.997138	-0.00286233	0.958496	-0.0415043
1618	Lau	Alzheimer	ST3GAL6	chr3	98732236	98821201	1.00205	1.00468	0.00468365	0.997523	-0.00247747	0.96043	-0.0395704
1619	Lau	Alzheimer	DCBLD2	chr3	98795941	98901695	1.00206	1.00452	0.00451697	0.997868	-0.00213188	0.96216	-0.0378396
1620	Lau	Alzheimer	CMSS1	chr3	99817837	100181732	1.00204	1.00439	0.0043933	0.997786	-0.0022145	0.963894	-0.0361063
1621	Lau	Alzheimer	FILIP1L	chr3	99828811	100114513	1.00203	1.00405	0.00404546	0.998165	-0.00183499	0.96591	-0.0340902
1622	Lau	Alzheimer	TBC1D23	chr3	100260992	100325251	1.00197	1.00379	0.00379137	0.998455	-0.00154457	0.96807	-0.0319302
1623	Lau	Alzheimer	TOMM70	chr3	100363431	100401089	1.00209	1.00364	0.00363576	0.998906	-0.00109361	0.969647	-0.0303532
1624	Lau	Alzheimer	TFG	chr3	100709295	100748964	1.00211	1.00362	0.0036159	0.998997	-0.00100259	0.972122	-0.0278783
1625	Lau	Alzheimer	SENP7	chr3	101324205	101513241	1.00218	1.00332	0.00331981	0.999081	-0.000918663	0.97466	-0.0253403
1626	Lau	Alzheimer	PCNP	chr3	101574180	101594465	1.00218	1.00343	0.00343263	0.999164	-0.000835756	0.975779	-0.024221
1627	Lau	Alzheimer	ZBTB11	chr3	101648889	101677132	1.00209	1.00332	0.00332107	0.999168	-0.000831748	0.976133	-0.0238671
1628	Lau	Alzheimer	CEP97	chr3	101724593	101770562	1.00207	1.00343	0.00342961	0.999145	-0.000854712	0.976946	-0.0230538
1629	Lau	Alzheimer	NXPE3	chr3	101779202	101828231	1.00203	1.0034	0.00340277	0.998367	-0.00163299	0.978029	-0.0219712
1630	Lau	Alzheimer	NFKBIZ	chr3	101827991	101861022	1.00197	1.00329	0.00328787	0.998032	-0.00196817	0.97888	-0.02112
1631	Lau	Alzheimer	ALCAM	chr3	105366909	105576900	1.00196	1.00305	0.00305051	0.998036	-0.00196428	0.979102	-0.0208979
1632	Lau	Alzheimer	CBLB	chr3	105655461	105869552	1.00197	1.00322	0.00321691	0.998043	-0.00195738	0.978959	-0.0210405
1633	Lau	Alzheimer	LINC00882	chr3	106449775	107240671	1.00201	1.00343	0.00343	0.998113	-0.00188691	0.979019	-0.0209811
1634	Lau	Alzheimer	DUBR	chr3	107220744	107348464	1.00201	1.00343	0.00343082	0.998067	-0.00193275	0.979977	-0.0200235
1635	Lau	Alzheimer	BBX	chr3	107522936	107811339	1.00201	1.00317	0.00316767	0.998608	-0.00139166	0.980882	-0.0191179
1636	Lau	Alzheimer	CD47	chr3	108043091	108091862	1.00195	1.00322	0.00321848	0.998499	-0.00150116	0.981187	-0.0188133
1637	Lau	Alzheimer	IFT57	chr3	108160812	108222435	1.00193	1.00322	0.00322262	0.998861	-0.0011394	0.98135	-0.0186499
1638	Lau	Alzheimer	CIP2A	chr3	108549864	108589644	1.00203	1.00345	0.00344781	0.998702	-0.00129836	0.982112	-0.0178883
1639	Lau	Alzheimer	DZIP3	chr3	108589705	108694840	1.002	1.00322	0.00322009	0.998517	-0.00148342	0.983433	-0.016567
1640	Lau	Alzheimer	NECTIN3-AS1	chr3	110888384	111071553	1.00211	1.00316	0.00316291	0.999286	-0.000714416	0.984235	-0.0157653
1641	Lau	Alzheimer	NECTIN3	chr3	111070071	111275563	1.00203	1.00301	0.00300711	0.999375	-0.000625402	0.985057	-0.0149429
1642	Lau	Alzheimer	PLCXD2	chr3	111674676	111846447	1.00204	1.00292	0.00291761	0.999622	-0.000378405	0.985728	-0.0142724
1643	Lau	Alzheimer	PHLDB2	chr3	111732497	111976517	1.002	1.00251	0.00251319	0.999409	-0.00059065	0.986319	-0.0136814
1644	Lau	Alzheimer	ABHD10	chr3	111979010	111993368	1.00196	1.00216	0.00216077	0.999638	-0.000362297	0.987272	-0.0127279
1645	Lau	Alzheimer	TAGLN3	chr3	111998739	112013887	1.00197	1.0019	0.00190021	0.999705	-0.000294699	0.987834	-0.0121661
1646	Lau	Alzheimer	CD200	chr3	112332347	112362812	1.00195	1.00178	0.0017765	0.999638	-0.000361846	0.988196	-0.0118039
1647	Lau	Alzheimer	SLC35A5	chr3	112561709	112585579	1.00205	1.0017	0.00169539	0.999702	-0.000298285	0.98837	-0.01163
1648	Lau	Alzheimer	GTPBP8	chr3	112990984	113015060	1.00204	1.00138	0.00138158	1.00033	0.000332917	0.988682	-0.0113181
1649	Lau	Alzheimer	NEPRO	chr3	113002444	113019861	1.002	1.00112	0.0011164	1.00044	0.000440388	0.989326	-0.0106744
1650	Lau	Alzheimer	CFAP44	chr3	113286930	113441610	1.00194	1.00094	0.000941287	1.00048	0.000479014	0.989182	-0.0108181
1651	Lau	Alzheimer	SPICE1	chr3	113442718	113515187	1.00196	1.00086	0.000861072	1.00074	0.000743708	0.989317	-0.0106832
1652	Lau	Alzheimer	SIDT1	chr3	113532555	113629575	1.00186	1.00066	0.00065713	1.00026	0.000258979	0.987869	-0.0121305
1653	Lau	Alzheimer	USF3	chr3	113648385	113696646	1.00182	1.00058	0.000582159	0.999714	-0.000286329	0.987752	-0.0122476
1654	Lau	Alzheimer	NAA50	chr3	113716458	113746300	1.00178	1.00042	0.000416615	0.999659	-0.000340588	0.986955	-0.0130455
1655	Lau	Alzheimer	ATP6V1A	chr3	113747033	113812056	1.00167	1.00034	0.000342033	0.999299	-0.000700893	0.986124	-0.0138762
1656	Lau	Alzheimer	GRAMD1C	chr3	113828182	113947174	1.00166	1.00023	0.000225696	0.999093	-0.000906541	0.985277	-0.0147234
1657	Lau	Alzheimer	ZDHHC23	chr3	113947901	113965401	1.00152	1.0002	0.000199822	0.998937	-0.00106256	0.984194	-0.0158061
1658	Lau	Alzheimer	CCDC191	chr3	113964137	114056594	1.00139	1.00008	7.8975e-05	0.998547	-0.0014533	0.982686	-0.0173142
1659	Lau	Alzheimer	ZBTB20	chr3	114314500	115147288	1.00128	0.999996	-4.12036e-06	0.998434	-0.00156604	0.980967	-0.0190327
1660	Lau	Alzheimer	GAP43	chr3	115623510	115721490	1.00122	0.999632	-0.000367534	0.998378	-0.00162181	0.979593	-0.0204071
1661	Lau	Alzheimer	LSAMP	chr3	115802363	117139389	1.00107	0.999273	-0.000726738	0.997823	-0.0021768	0.978599	-0.0214009
1662	Lau	Alzheimer	IGSF11	chr3	118900557	119146068	1.00105	0.999311	-0.000688964	0.997974	-0.00202589	0.977875	-0.0221251
1663	Lau	Alzheimer	POGLUT1	chr3	119468963	119494708	1.00101	0.999444	-0.000556413	0.997628	-0.00237191	0.977166	-0.022834
1664	Lau	Alzheimer	TIMMDC1	chr3	119498547	119525090	1.00102	0.999733	-0.000267099	0.997671	-0.00232871	0.976792	-0.0232081
1665	Lau	Alzheimer	GSK3B	chr3	119821321	120094994	1.00101	0.999795	-0.000204761	0.997862	-0.00213772	0.97602	-0.0239803
1666	Lau	Alzheimer	LRRC58	chr3	120324509	120349354	1.00107	0.999996	-3.94877e-06	0.998083	-0.00191663	0.975878	-0.0241217
1667	Lau	Alzheimer	NDUFB4	chr3	120596328	120602507	1.00108	1.00002	1.78946e-05	0.99845	-0.00154963	0.975165	-0.0248355
1668	Lau	Alzheimer	STXBP5L	chr3	120908072	121424761	1.00107	1.00013	0.000127803	0.998587	-0.00141343	0.975045	-0.0249546
1669	Lau	Alzheimer	GOLGB1	chr3	121663199	121749767	1.00106	1.00014	0.000143207	0.998474	-0.00152583	0.975044	-0.0249564
1670	Lau	Alzheimer	IQCB1	chr3	121769761	121835079	1.00117	1.00034	0.0003379	0.998709	-0.00129093	0.975832	-0.0241677
1671	Lau	Alzheimer	FAM162A	chr3	122384176	122412334	1.00126	1.00039	0.000392686	0.999019	-0.000981305	0.977004	-0.0229957
1672	Lau	Alzheimer	KPNA1	chr3	122421902	122514945	1.00132	1.00036	0.000358767	0.999241	-0.000758887	0.977721	-0.0222794
1673	Lau	Alzheimer	HSPBAP1	chr3	122739999	122793831	1.00146	1.00042	0.0004168	0.999762	-0.00023761	0.978254	-0.0217458
1674	Lau	Alzheimer	SEMA5B	chr3	122909082	123028605	1.0015	1.00062	0.000616392	1.00019	0.000191575	0.978768	-0.0212322
1675	Lau	Alzheimer	SEC22A	chr3	123201927	123274136	1.0014	1.00063	0.000632146	1.00024	0.000235028	0.978696	-0.021304
1676	Lau	Alzheimer	ADCY5	chr3	123282296	123449090	1.00143	1.00069	0.000690478	1.00041	0.000412777	0.979347	-0.0206528
1677	Lau	Alzheimer	HACD2	chr3	123490820	123585053	1.00147	1.0008	0.000797261	1.00088	0.000875799	0.979955	-0.0200449
1678	Lau	Alzheimer	CCDC14	chr3	123897305	123961408	1.00156	1.00081	0.000805602	1.0014	0.00139971	0.980569	-0.0194308
1679	Lau	Alzheimer	KALRN	chr3	124033369	124726325	1.00162	1.00095	0.000951376	1.00163	0.00162721	0.980431	-0.0195692
1680	Lau	Alzheimer	SLC12A8	chr3	125082636	125212864	1.00176	1.00105	0.00105059	1.00199	0.00199462	0.981315	-0.0186848
1681	Lau	Alzheimer	ZNF148	chr3	125225669	125375325	1.00184	1.00106	0.00105979	1.00236	0.00235539	0.981819	-0.0181814
1682	Lau	Alzheimer	SNX4	chr3	125446650	125520202	1.00195	1.00116	0.001156	1.0025	0.00250488	0.983142	-0.0168584
1683	Lau	Alzheimer	OSBPL11	chr3	125528858	125595497	1.00197	1.00111	0.00111413	1.00287	0.00287063	0.984054	-0.0159458
1684	Lau	Alzheimer	SLC41A3	chr3	126006357	126101561	1.00204	1.0012	0.00120494	1.00271	0.00270795	0.985336	-0.0146637
1685	Lau	Alzheimer	ZXDC	chr3	126437601	126475891	1.00211	1.00107	0.00106797	1.00283	0.00282983	0.986927	-0.0130727
1686	Lau	Alzheimer	CHCHD6	chr3	126704240	126960420	1.0022	1.00115	0.00115299	1.00332	0.00332046	0.987716	-0.0122837
1687	Lau	Alzheimer	PLXNA1	chr3	126982693	127037389	1.00238	1.00114	0.00113821	1.00386	0.00385503	0.988655	-0.0113447
1688	Lau	Alzheimer	TPRA1	chr3	127571232	127598267	1.00252	1.00099	0.000987804	1.00387	0.00387021	0.989244	-0.0107562
1689	Lau	Alzheimer	PODXL2	chr3	127629185	127672802	1.00257	1.00088	0.00088056	1.00388	0.0038848	0.989815	-0.0101847
1690	Lau	Alzheimer	ABTB1	chr3	127672935	127680926	1.00261	1.00059	0.000594094	1.00397	0.0039712	0.99111	-0.00889035
1691	Lau	Alzheimer	MGLL	chr3	127689062	128052190	1.00263	1.00062	0.000624318	1.00399	0.00398536	0.99086	-0.00914023
1692	Lau	Alzheimer	KBTBD12	chr3	127915232	127987671	1.00267	1.00061	0.000613657	1.00409	0.00409009	0.991181	-0.00881901
1693	Lau	Alzheimer	SEC61A1	chr3	128051641	128071683	1.0027	1.00056	0.000562388	1.00427	0.00426792	0.99089	-0.00910993
1694	Lau	Alzheimer	RUVBL1	chr3	128064778	128153914	1.00276	1.00051	0.0005086	1.00429	0.00429236	0.991926	-0.00807426
1695	Lau	Alzheimer	EEFSEC	chr3	128153481	128408646	1.00282	1.00041	0.000405429	1.00409	0.00408576	0.992582	-0.00741835
1696	Lau	Alzheimer	RPN1	chr3	128619969	128681075	1.00287	1.00044	0.000437036	1.00425	0.00425127	0.99268	-0.00731954
1697	Lau	Alzheimer	RAB7A	chr3	128693669	128825942	1.00291	1.00033	0.000334565	1.0041	0.00410287	0.992775	-0.00722483
1698	Lau	Alzheimer	ACAD9	chr3	128879596	128924003	1.00287	1.00006	5.65665e-05	1.00425	0.00425189	0.992847	-0.00715316
1699	Lau	Alzheimer	CNBP	chr3	129167827	129183922	1.00287	0.999914	-8.64325e-05	1.0041	0.00409671	0.992919	-0.00708088
1700	Lau	Alzheimer	COPG1	chr3	129249606	129277773	1.00291	0.999903	-9.69471e-05	1.00371	0.00370881	0.992981	-0.00701943
1701	Lau	Alzheimer	HMCES	chr3	129278828	129306186	1.00299	0.999758	-0.000242493	1.00384	0.00383776	0.993557	-0.00644298
1702	Lau	Alzheimer	MBD4	chr3	129430947	129440179	1.00297	0.999563	-0.000437001	1.00331	0.00331087	0.992948	-0.00705241
1703	Lau	Alzheimer	IFT122	chr3	129440036	129520507	1.00295	0.999502	-0.000498231	1.00299	0.00299212	0.993273	-0.00672727
1704	Lau	Alzheimer	PLXND1	chr3	129555214	129606676	1.0029	0.999256	-0.000743843	1.00243	0.00242826	0.993206	-0.00679382
1705	Lau	Alzheimer	TMCC1	chr3	129647792	129893711	1.00281	0.999099	-0.000901217	1.00201	0.00201221	0.992561	-0.00743911
1706	Lau	Alzheimer	PIK3R4	chr3	130678934	130746829	1.00284	0.999075	-0.000924881	1.00167	0.00167261	0.992332	-0.00766839
1707	Lau	Alzheimer	ATP2C1	chr3	130850595	131016712	1.00276	0.998958	-0.00104209	1.00126	0.00125924	0.992508	-0.0074921
1708	Lau	Alzheimer	NEK11	chr3	131026850	131350465	1.0027	0.998666	-0.00133394	1.00086	0.000863263	0.992738	-0.00726187
1709	Lau	Alzheimer	MRPL3	chr3	131462212	131502983	1.00274	0.998511	-0.00148911	1.00077	0.00076757	0.993561	-0.00643877
1710	Lau	Alzheimer	CPNE4	chr3	131533555	132285410	1.00275	0.998442	-0.00155814	1.00096	0.000964043	0.993977	-0.00602295
1711	Lau	Alzheimer	DNAJC13	chr3	132417502	132539032	1.00274	0.998392	-0.00160823	1.00097	0.00096741	0.995011	-0.00498874
1712	Lau	Alzheimer	UBA5	chr3	132654446	132679794	1.0027	0.998485	-0.00151497	1.00052	0.000516556	0.995256	-0.00474356
1713	Lau	Alzheimer	TMEM108	chr3	133038391	133397775	1.00266	0.998474	-0.00152626	1.00034	0.000340385	0.995859	-0.00414094
1714	Lau	Alzheimer	CDV3	chr3	133573686	133590261	1.00259	0.998365	-0.00163453	1.00024	0.000241654	0.995925	-0.00407527
1715	Lau	Alzheimer	TOPBP1	chr3	133598175	133662380	1.00264	0.99825	-0.00174955	1.00051	0.000506822	0.995985	-0.00401455
1716	Lau	Alzheimer	TF	chr3	133746040	133796641	1.00264	0.998221	-0.00177868	1.00077	0.000772721	0.996431	-0.00356935
1717	Lau	Alzheimer	SRPRB	chr3	133784023	133825772	1.0025	0.997868	-0.00213221	1.00072	0.000720935	0.99647	-0.00353027
1718	Lau	Alzheimer	RAB6B	chr3	133824235	133895882	1.00241	0.997508	-0.00249217	1.00067	0.000665601	0.997087	-0.00291281
1719	Lau	Alzheimer	RYK	chr3	134065303	134250859	1.00244	0.997334	-0.00266644	1.00077	0.000768643	0.997108	-0.00289212
1720	Lau	Alzheimer	AMOTL2	chr3	134355347	134375479	1.00243	0.997297	-0.00270276	1.00072	0.000721405	0.996311	-0.00368944
1721	Lau	Alzheimer	CEP63	chr3	134485699	134587789	1.00246	0.997169	-0.00283071	1.00059	0.000592319	0.996449	-0.00355141
1722	Lau	Alzheimer	EPHB1	chr3	134795260	135260467	1.00246	0.997219	-0.00278081	1.00009	9.38912e-05	0.995825	-0.00417486
1723	Lau	Alzheimer	PPP2R3A	chr3	135965728	136147894	1.00244	0.996999	-0.00300141	0.999953	-4.65934e-05	0.996175	-0.00382541
1724	Lau	Alzheimer	MSL2	chr3	136148917	136197241	1.00232	0.996828	-0.00317235	0.999427	-0.000573137	0.995666	-0.00433408
1725	Lau	Alzheimer	PCCB	chr3	136250340	136337896	1.00223	0.996657	-0.00334335	0.999045	-0.000954938	0.995148	-0.00485208
1726	Lau	Alzheimer	STAG1	chr3	136336236	136752403	1.00223	0.996529	-0.00347085	0.99859	-0.00140975	0.994251	-0.00574863
1727	Lau	Alzheimer	SLC35G2	chr3	136818647	136855888	1.00219	0.996363	-0.00363721	0.998138	-0.00186204	0.993756	-0.00624353
1728	Lau	Alzheimer	NCK1	chr3	136862208	136951606	1.00213	0.996097	-0.003903	0.997906	-0.00209442	0.992884	-0.00711634
1729	Lau	Alzheimer	ARMC8	chr3	138187248	138298384	1.00213	0.995961	-0.00403944	0.997812	-0.00218796	0.992561	-0.00743892
1730	Lau	Alzheimer	NME9	chr3	138261437	138329886	1.00211	0.995825	-0.00417512	0.997352	-0.00264759	0.992047	-0.00795333
1731	Lau	Alzheimer	MRAS	chr3	138347648	138405534	1.0021	0.99601	-0.00398988	0.99716	-0.00283995	0.991084	-0.00891639
1732	Lau	Alzheimer	ESYT3	chr3	138434586	138481686	1.00211	0.995929	-0.00407099	0.99674	-0.00326015	0.989693	-0.0103069
1733	Lau	Alzheimer	CEP70	chr3	138494344	138594538	1.00208	0.995806	-0.00419368	0.996159	-0.00384142	0.988441	-0.0115587
1734	Lau	Alzheimer	PIK3CB	chr3	138652698	138834928	1.00198	0.995644	-0.00435597	0.995505	-0.00449452	0.986582	-0.0134178
1735	Lau	Alzheimer	COPB2	chr3	139353946	139389736	1.00194	0.995442	-0.00455755	0.995304	-0.00469575	0.985259	-0.0147412
1736	Lau	Alzheimer	NMNAT3	chr3	139560180	139678017	1.00195	0.995333	-0.00466653	0.995254	-0.00474563	0.984117	-0.0158828
1737	Lau	Alzheimer	CLSTN2	chr3	139935185	140577397	1.00179	0.995404	-0.00459635	0.994451	-0.00554946	0.982612	-0.0173883
1738	Lau	Alzheimer	SLC25A36	chr3	140941830	140980995	1.00177	0.995569	-0.00443142	0.994157	-0.00584301	0.981933	-0.0180673
1739	Lau	Alzheimer	PXYLP1	chr3	141228726	141367753	1.0017	0.99588	-0.00412023	0.993802	-0.00619775	0.980471	-0.0195288
1740	Lau	Alzheimer	ZBTB38	chr3	141324213	141449792	1.00159	0.995966	-0.00403394	0.993597	-0.0064031	0.979204	-0.0207958
1741	Lau	Alzheimer	RASA2	chr3	141487027	141615344	1.00155	0.996053	-0.00394687	0.993775	-0.00622474	0.978169	-0.0218311
1742	Lau	Alzheimer	ATP1B3	chr3	141876124	141926549	1.00153	0.996364	-0.00363556	0.993076	-0.00692438	0.977525	-0.0224752
1743	Lau	Alzheimer	TFDP2	chr3	141944428	142149544	1.0015	0.996628	-0.00337206	0.99289	-0.00711041	0.976717	-0.0232828
1744	Lau	Alzheimer	GK5	chr3	142157527	142225592	1.00137	0.996666	-0.00333446	0.992723	-0.00727708	0.97579	-0.0242099
1745	Lau	Alzheimer	XRN1	chr3	142306607	142448062	1.00132	0.99693	-0.00306956	0.992327	-0.00767312	0.975051	-0.0249494
1746	Lau	Alzheimer	ATR	chr3	142449007	142578733	1.0013	0.997051	-0.00294878	0.992215	-0.00778504	0.974394	-0.0256062
1747	Lau	Alzheimer	TRPC1	chr3	142724034	142807888	1.00135	0.997172	-0.00282809	0.992396	-0.00760406	0.973333	-0.0266668
1748	Lau	Alzheimer	U2SURP	chr3	142964497	143060725	1.0012	0.997208	-0.00279178	0.991989	-0.0080112	0.971521	-0.0284792
1749	Lau	Alzheimer	SLC9A9	chr3	143265222	143848485	1.00117	0.997202	-0.00279778	0.991795	-0.00820545	0.970848	-0.0291525
1750	Lau	Alzheimer	PLOD2	chr3	146069440	146163653	1.00122	0.997511	-0.00248915	0.991823	-0.00817713	0.970008	-0.0299922
1751	Lau	Alzheimer	HLTF	chr3	149030127	149086554	1.00111	0.997729	-0.00227085	0.99161	-0.00838984	0.968375	-0.0316253
1752	Lau	Alzheimer	HPS3	chr3	149129638	149173732	1.00104	0.997852	-0.00214847	0.991392	-0.00860779	0.967713	-0.0322875
1753	Lau	Alzheimer	COMMD2	chr3	149738472	149752495	1.00104	0.998024	-0.00197646	0.991313	-0.00868654	0.966849	-0.0331513
1754	Lau	Alzheimer	RNF13	chr3	149812770	149962139	1.00108	0.998198	-0.00180181	0.991461	-0.00853892	0.966171	-0.0338287
1755	Lau	Alzheimer	TSC22D2	chr3	150408335	150466431	1.00106	0.998382	-0.00161829	0.991472	-0.00852765	0.965896	-0.0341038
1756	Lau	Alzheimer	SERP1	chr3	150541998	150603228	1.00106	0.998649	-0.00135105	0.991545	-0.00845501	0.964639	-0.0353611
1757	Lau	Alzheimer	EIF2A	chr3	150546678	150586016	1.00096	0.99882	-0.00117972	0.990771	-0.00922926	0.964033	-0.0359672
1758	Lau	Alzheimer	SELENOT	chr3	150602875	150630445	1.00094	0.998898	-0.0011016	0.990194	-0.00980613	0.963177	-0.0368234
1759	Lau	Alzheimer	SIAH2	chr3	150741125	150763477	1.00085	0.999062	-0.000938258	0.98975	-0.0102497	0.961271	-0.0387292
1760	Lau	Alzheimer	MED12L	chr3	151085697	151437072	1.00075	0.999089	-0.000910703	0.98936	-0.0106401	0.960097	-0.0399026
1761	Lau	Alzheimer	IGSF10	chr3	151425384	151461061	1.00082	0.999206	-0.000794174	0.988927	-0.0110729	0.960238	-0.0397619
1762	Lau	Alzheimer	MBNL1	chr3	152243828	152465780	1.00087	0.999076	-0.000923726	0.988591	-0.0114087	0.958921	-0.0410793
1763	Lau	Alzheimer	RAP2B	chr3	153162226	153170627	1.00094	0.998986	-0.00101391	0.988687	-0.011313	0.957885	-0.0421151
1764	Lau	Alzheimer	DHX36	chr3	154272546	154324487	1.00089	0.99862	-0.00138047	0.987959	-0.0120411	0.957164	-0.0428359
1765	Lau	Alzheimer	PLCH1	chr3	155375580	155745071	1.00081	0.998438	-0.00156192	0.987437	-0.0125632	0.955549	-0.0444506
1766	Lau	Alzheimer	GMPS	chr3	155870650	155944020	1.00081	0.99867	-0.00132976	0.986618	-0.0133818	0.955128	-0.0448724
1767	Lau	Alzheimer	KCNAB1	chr3	156037701	156539138	1.00077	0.998589	-0.00141085	0.986389	-0.0136109	0.954348	-0.0456524
1768	Lau	Alzheimer	SSR3	chr3	156539553	156555149	1.00066	0.998563	-0.00143684	0.986182	-0.0138179	0.953514	-0.0464858
1769	Lau	Alzheimer	CCNL1	chr3	157146508	157160760	1.00052	0.998307	-0.00169325	0.985748	-0.0142515	0.953035	-0.0469647
1770	Lau	Alzheimer	RSRC1	chr3	158105855	158545730	1.0004	0.998274	-0.00172599	0.985588	-0.0144119	0.951524	-0.0484763
1771	Lau	Alzheimer	MLF1	chr3	158571163	158607252	1.00036	0.998559	-0.00144064	0.984989	-0.0150106	0.950816	-0.0491836
1772	Lau	Alzheimer	GFM1	chr3	158644527	158695581	1.00031	0.998933	-0.00106659	0.984682	-0.0153183	0.949914	-0.0500861
1773	Lau	Alzheimer	MFSD1	chr3	158732198	158829719	1.00024	0.998859	-0.00114119	0.984055	-0.015945	0.949024	-0.0509764
1774	Lau	Alzheimer	IQCJ-SCHIP1	chr3	158962235	159897366	1.00013	0.999141	-0.000859256	0.983111	-0.016889	0.947574	-0.0524261
1775	Lau	Alzheimer	IL12A-AS1	chr3	159902045	160225299	1.00015	0.999235	-0.00076461	0.983171	-0.0168291	0.948433	-0.0515667
1776	Lau	Alzheimer	KPNA4	chr3	160495007	160565571	1.00011	0.999226	-0.00077443	0.982913	-0.0170872	0.948682	-0.0513176
1777	Lau	Alzheimer	PPM1L	chr3	160755602	161078902	1.00011	0.999483	-0.000517312	0.982733	-0.0172672	0.949092	-0.0509079
1778	Lau	Alzheimer	B3GALNT1	chr3	161083883	161105411	1.00003	0.999375	-0.00062459	0.982611	-0.0173891	0.949013	-0.050987
1779	Lau	Alzheimer	NMD3	chr3	161104696	161253532	1.00002	0.999356	-0.000643824	0.982112	-0.0178882	0.949478	-0.0505217
1780	Lau	Alzheimer	SPTSSB	chr3	161344792	161372880	1.00007	0.999519	-0.000480952	0.982278	-0.017722	0.950699	-0.0493011
1781	Lau	Alzheimer	SLITRK3	chr3	165186720	165197109	1.00005	0.999415	-0.00058512	0.982214	-0.0177857	0.951474	-0.0485264
1782	Lau	Alzheimer	LINC01322	chr3	165206929	165846519	1.00004	0.999586	-0.000413979	0.982218	-0.0177816	0.952383	-0.0476172
1783	Lau	Alzheimer	ZBBX	chr3	167239843	167407874	0.999916	0.999474	-0.000525726	0.981867	-0.0181331	0.953112	-0.0468877
1784	Lau	Alzheimer	PDCD10	chr3	167683298	167734939	0.999707	0.999321	-0.000679396	0.980924	-0.0190757	0.95387	-0.0461296
1785	Lau	Alzheimer	SERPINI1	chr3	167735243	167825569	0.999573	0.999109	-0.000890961	0.980493	-0.0195068	0.954825	-0.045175
1786	Lau	Alzheimer	LRRC34	chr3	169793003	169812986	0.999546	0.998985	-0.00101488	0.980767	-0.0192329	0.955958	-0.0440416
1787	Lau	Alzheimer	SEC62	chr3	169966635	169998373	0.999463	0.998725	-0.00127533	0.980815	-0.0191851	0.956879	-0.043121
1788	Lau	Alzheimer	PHC3	chr3	170086732	170181749	0.999403	0.998549	-0.00145065	0.980636	-0.0193638	0.958694	-0.0413064
1789	Lau	Alzheimer	PRKCI	chr3	170222424	170305977	0.99938	0.998218	-0.00178184	0.980231	-0.019769	0.959352	-0.040648
1790	Lau	Alzheimer	SKIL	chr3	170357678	170396835	0.999329	0.998017	-0.00198345	0.979892	-0.0201077	0.95947	-0.04053
1791	Lau	Alzheimer	SLC7A14	chr3	170459548	170586075	0.999262	0.997955	-0.00204491	0.979616	-0.0203844	0.959773	-0.0402274
1792	Lau	Alzheimer	TNIK	chr3	171058414	171460408	0.999164	0.99766	-0.0023398	0.979104	-0.0208961	0.960256	-0.0397442
1793	Lau	Alzheimer	PLD1	chr3	171600404	171810950	0.999127	0.997293	-0.00270656	0.978776	-0.021224	0.961183	-0.0388168
1794	Lau	Alzheimer	FNDC3B	chr3	172039578	172401669	0.998997	0.997118	-0.00288163	0.978283	-0.0217165	0.960362	-0.0396376
1795	Lau	Alzheimer	NCEH1	chr3	172630249	172711218	0.999043	0.997126	-0.00287394	0.978522	-0.0214781	0.959684	-0.0403156
1796	Lau	Alzheimer	NLGN1	chr3	173396284	174286644	0.999025	0.996994	-0.00300622	0.978348	-0.0216517	0.960088	-0.0399116
1797	Lau	Alzheimer	NAALADL2	chr3	174438573	175810548	0.999039	0.997034	-0.00296647	0.978684	-0.0213155	0.961222	-0.0387781
1798	Lau	Alzheimer	TBL1XR1	chr3	177019340	177228000	0.999136	0.996768	-0.00323208	0.979313	-0.0206869	0.962567	-0.0374325
1799	Lau	Alzheimer	KCNMB2-AS1	chr3	178526505	178937352	0.999222	0.996695	-0.00330545	0.979322	-0.0206781	0.96359	-0.0364098
1800	Lau	Alzheimer	ZMAT3	chr3	178960121	179072215	0.999245	0.996565	-0.0034346	0.979829	-0.0201709	0.964232	-0.0357684
1801	Lau	Alzheimer	PIK3CA	chr3	179148114	179240093	0.999212	0.996719	-0.00328051	0.97969	-0.0203104	0.964975	-0.0350247
1802	Lau	Alzheimer	MFN1	chr3	179347709	179394936	0.999093	0.99665	-0.00335018	0.979868	-0.0201319	0.965947	-0.0340525
1803	Lau	Alzheimer	GNB4	chr3	179396088	179451476	0.999083	0.996672	-0.00332769	0.980132	-0.0198679	0.966742	-0.0332582
1804	Lau	Alzheimer	NDUFB5	chr3	179604690	179627647	0.999072	0.996739	-0.00326051	0.980399	-0.019601	0.967719	-0.0322809
1805	Lau	Alzheimer	USP13	chr3	179653032	179804366	0.999159	0.99681	-0.00318972	0.980798	-0.0192023	0.968851	-0.0311489
1806	Lau	Alzheimer	PEX5L	chr3	179794958	180037053	0.999257	0.997061	-0.00293855	0.980728	-0.019272	0.970324	-0.0296758
1807	Lau	Alzheimer	TTC14	chr3	180602163	180617828	0.999314	0.997295	-0.00270521	0.981134	-0.0188664	0.971163	-0.0288374
1808	Lau	Alzheimer	FXR1	chr3	180868141	180982753	0.999458	0.997578	-0.00242227	0.981789	-0.0182111	0.973172	-0.0268284
1809	Lau	Alzheimer	ATP11B	chr3	182793503	182921629	0.999651	0.998037	-0.00196329	0.982302	-0.0176978	0.974553	-0.0254466
1810	Lau	Alzheimer	DCUN1D1	chr3	182938074	182985953	0.999829	0.998173	-0.00182655	0.983117	-0.0168834	0.975591	-0.0244091
1811	Lau	Alzheimer	MCCC1	chr3	183015218	183116075	0.999934	0.9984	-0.00160029	0.983564	-0.0164356	0.977761	-0.0222392
1812	Lau	Alzheimer	MCF2L2	chr3	183178041	183428778	0.999953	0.998582	-0.00141819	0.984077	-0.0159228	0.979099	-0.0209015
1813	Lau	Alzheimer	KLHL24	chr3	183635610	183684519	1.00013	0.998902	-0.00109803	0.985071	-0.0149289	0.980512	-0.0194881
1814	Lau	Alzheimer	YEATS2	chr3	183697797	183812624	1.00024	0.998961	-0.00103933	0.985695	-0.0143049	0.981542	-0.0184583
1815	Lau	Alzheimer	ABCC5	chr3	183919934	184017939	1.00038	0.999371	-0.000629305	0.986777	-0.0132234	0.983165	-0.0168349
1816	Lau	Alzheimer	EIF2B5	chr3	184135038	184146127	1.00047	0.99947	-0.000529923	0.987419	-0.0125808	0.984949	-0.0150508
1817	Lau	Alzheimer	DVL3	chr3	184155377	184173614	1.00067	0.999387	-0.000613308	0.988693	-0.0113072	0.98629	-0.0137099
1818	Lau	Alzheimer	AP2M1	chr3	184174689	184184091	1.00084	0.999618	-0.000381647	0.98957	-0.0104302	0.987583	-0.0124168
1819	Lau	Alzheimer	VWA5B2	chr3	184230429	184242329	1.00092	0.999666	-0.000333974	0.990231	-0.00976929	0.988463	-0.0115374
1820	Lau	Alzheimer	CAMK2N2	chr3	184259213	184261553	1.001	0.999756	-0.000243515	0.99067	-0.00932999	0.990107	-0.0098927
1821	Lau	Alzheimer	PSMD2	chr3	184299198	184309050	1.00115	1.00007	7.04727e-05	0.991473	-0.00852669	0.990957	-0.00904276
1822	Lau	Alzheimer	EIF4G1	chr3	184314495	184335358	1.00126	1.00038	0.000382759	0.992179	-0.00782136	0.991571	-0.00842947
1823	Lau	Alzheimer	FAM131A	chr3	184335926	184348421	1.00139	1.00074	0.000737268	0.992577	-0.00742329	0.992743	-0.00725653
1824	Lau	Alzheimer	POLR2H	chr3	184361718	184368596	1.00158	1.00103	0.00103391	0.992755	-0.00724541	0.994831	-0.00516864
1825	Lau	Alzheimer	CHRD	chr3	184380073	184390736	1.00162	1.00102	0.00102058	0.992997	-0.00700265	0.994244	-0.00575553
1826	Lau	Alzheimer	VPS8	chr3	184812143	185052614	1.00168	1.00114	0.00114498	0.993801	-0.00619887	0.994091	-0.00590902
1827	Lau	Alzheimer	C3orf70	chr3	185076838	185153060	1.00175	1.00133	0.00132626	0.994029	-0.00597102	0.993775	-0.00622468
1828	Lau	Alzheimer	MAP3K13	chr3	185282941	185489094	1.0018	1.00137	0.00137168	0.994393	-0.00560741	0.99367	-0.00632988
1829	Lau	Alzheimer	SENP2	chr3	185582496	185633551	1.00191	1.00151	0.00150823	0.994908	-0.00509194	0.993183	-0.00681746
1830	Lau	Alzheimer	TRA2B	chr3	185914558	185938103	1.00202	1.00182	0.00181947	0.995139	-0.00486144	0.993075	-0.00692523
1831	Lau	Alzheimer	ETV5	chr3	186046314	186110318	1.00211	1.00195	0.00194884	0.995661	-0.00433938	0.992761	-0.00723889
1832	Lau	Alzheimer	DGKG	chr3	186105668	186362234	1.00217	1.00189	0.00189252	0.996077	-0.00392295	0.992808	-0.00719209
1833	Lau	Alzheimer	EIF4A2	chr3	186783205	186789897	1.00217	1.00192	0.00191511	0.99627	-0.00372952	0.992684	-0.00731613
1834	Lau	Alzheimer	ST6GAL1	chr3	186930325	187078553	1.0023	1.00212	0.0021201	0.996626	-0.00337357	0.992827	-0.00717324
1835	Lau	Alzheimer	LPP	chr3	188153284	188890671	1.00233	1.00219	0.00219133	0.997193	-0.00280728	0.992006	-0.00799393
1836	Lau	Alzheimer	P3H2	chr3	189956728	190122437	1.00235	1.0024	0.00240099	0.997595	-0.00240528	0.99139	-0.00861015
1837	Lau	Alzheimer	IL1RAP	chr3	190514051	190659750	1.00235	1.00261	0.00260814	0.997972	-0.00202849	0.990987	-0.00901318
1838	Lau	Alzheimer	CCDC50	chr3	191329085	191398659	1.00246	1.00272	0.0027234	0.998345	-0.00165457	0.991335	-0.00866534
1839	Lau	Alzheimer	FGF12	chr3	192139390	192767764	1.00251	1.00298	0.00298292	0.99813	-0.00187044	0.991866	-0.00813353
1840	Lau	Alzheimer	MB21D2	chr3	192796815	192917856	1.00261	1.00313	0.00312536	0.998714	-0.00128556	0.99246	-0.00754028
1841	Lau	Alzheimer	OPA1	chr3	193593144	193697811	1.00263	1.00318	0.00318414	0.999227	-0.000772892	0.993239	-0.00676088
1842	Lau	Alzheimer	ATP13A3	chr3	194402672	194498364	1.00273	1.00334	0.00333925	0.999616	-0.000383832	0.993838	-0.00616236
1843	Lau	Alzheimer	XXYLT1	chr3	195068284	195271159	1.00285	1.00349	0.00348755	1.00007	6.99422e-05	0.995202	-0.00479849
1844	Lau	Alzheimer	ACAP2	chr3	195274745	195443044	1.00292	1.00381	0.00380993	1.00072	0.000720732	0.995549	-0.00445056
1845	Lau	Alzheimer	PPP1R2	chr3	195514428	195543386	1.00302	1.00385	0.00384827	1.00124	0.00124342	0.996327	-0.00367285
1846	Lau	Alzheimer	MUC20-OT1	chr3	195658062	195739964	1.00322	1.0042	0.00420215	1.00161	0.00160815	0.996916	-0.00308357
1847	Lau	Alzheimer	TNK2	chr3	195863364	195911945	1.00335	1.00429	0.0042866	1.00213	0.002129	0.998535	-0.00146544
1848	Lau	Alzheimer	TFRC	chr3	196027183	196082096	1.00344	1.00431	0.00430612	1.0027	0.00269854	0.999263	-0.000736661
1849	Lau	Alzheimer	PCYT1A	chr3	196214222	196287957	1.00354	1.00465	0.00464703	1.00327	0.00326925	0.999771	-0.00022871
1850	Lau	Alzheimer	UBXN7	chr3	196347662	196432430	1.00355	1.00468	0.00468199	1.00353	0.00353228	1.00026	0.00025896
1851	Lau	Alzheimer	RNF168	chr3	196468783	196503768	1.00353	1.00459	0.00458889	1.0038	0.00379594	1.00038	0.000375661
1852	Lau	Alzheimer	FBXO45	chr3	196568611	196589059	1.00361	1.00463	0.00463029	1.00399	0.0039868	1.00034	0.000343986
1853	Lau	Alzheimer	PIGX	chr3	196639775	196736007	1.00364	1.00472	0.00471585	1.00432	0.00431583	1.00025	0.00024873
1854	Lau	Alzheimer	PAK2	chr3	196739857	196832647	1.00365	1.00466	0.00466433	1.0048	0.00479735	1.00051	0.000508322
1855	Lau	Alzheimer	SENP5	chr3	196867856	196934714	1.00376	1.00484	0.00483796	1.00515	0.00514986	1.00078	0.000776
1856	Lau	Alzheimer	NCBP2	chr3	196935402	196942594	1.00386	1.00487	0.0048729	1.00543	0.00543266	1.00088	0.00088128
1857	Lau	Alzheimer	PIGZ	chr3	196946356	196969060	1.00392	1.00492	0.00491866	1.00596	0.00595643	1.00057	0.000572282
1858	Lau	Alzheimer	MELTF-AS1	chr3	196999460	197004744	1.00398	1.00514	0.00513884	1.00612	0.00612334	0.99984	-0.000160309
1859	Lau	Alzheimer	DLG1	chr3	197042560	197299330	1.004	1.00536	0.00535735	1.00635	0.00635397	0.99963	-0.000369526
1860	Lau	Alzheimer	BDH1	chr3	197509783	197573323	1.00416	1.0055	0.00549621	1.00691	0.00690726	1.00011	0.000111682
1861	Lau	Alzheimer	RUBCN	chr3	197668867	197749727	1.00415	1.00544	0.00544449	1.00664	0.00663804	1.00001	5.50352e-06
1862	Lau	Alzheimer	FYTTD1	chr3	197737179	197787596	1.00413	1.00553	0.00552559	1.00696	0.00696359	0.999917	-8.25821e-05
1863	Lau	Alzheimer	LRCH3	chr3	197791226	197888436	1.00417	1.00561	0.00561191	1.00683	0.00682964	1.00019	0.000189195
1864	Lau	Alzheimer	RPL35A	chr3	197950190	197956610	1.00423	1.00573	0.00573351	1.00691	0.00690924	0.999283	-0.000717237
1865	Lau	Alzheimer	LMLN	chr3	197960200	198043720	1.00427	1.00576	0.00576238	1.00712	0.00711756	0.999231	-0.000768835
1866	Lau	Alzheimer	ZNF595	chr4	53286	88208	1.00679	1.00244	0.00243974	1.02636	0.0263563	1.05061	0.0506108
1867	Lau	Alzheimer	ZNF718	chr4	124501	202303	1.00683	1.00251	0.00251033	1.02648	0.0264771	1.05025	0.0502496
1868	Lau	Alzheimer	ZNF141	chr4	337814	384868	1.00683	1.00267	0.00267435	1.02654	0.0265401	1.05013	0.0501329
1869	Lau	Alzheimer	ZNF721	chr4	425815	499156	1.00679	1.00284	0.00284015	1.02632	0.026318	1.05025	0.0502474
1870	Lau	Alzheimer	PIGG	chr4	499210	540200	1.00684	1.003	0.00300406	1.02619	0.0261934	1.05027	0.050266
1871	Lau	Alzheimer	ATP5ME	chr4	672436	674330	1.00684	1.00303	0.00303494	1.02657	0.0265662	1.05008	0.0500843
1872	Lau	Alzheimer	PCGF3	chr4	705748	770640	1.0069	1.00283	0.00283413	1.02675	0.0267466	1.05044	0.0504434
1873	Lau	Alzheimer	CPLX1	chr4	784957	826129	1.00693	1.00294	0.00293706	1.02661	0.0266089	1.05062	0.050615
1874	Lau	Alzheimer	GAK	chr4	849276	932373	1.00695	1.00286	0.00286352	1.02669	0.0266884	1.05036	0.0503609
1875	Lau	Alzheimer	TMEM175	chr4	932387	958656	1.00692	1.00311	0.0031094	1.02628	0.0262817	1.04899	0.0489899
1876	Lau	Alzheimer	DGKQ	chr4	958887	986895	1.00689	1.00318	0.00318135	1.02588	0.0258759	1.04827	0.0482695
1877	Lau	Alzheimer	CTBP1	chr4	1211445	1249953	1.00689	1.00335	0.00334641	1.02556	0.0255634	1.04701	0.0470142
1878	Lau	Alzheimer	MAEA	chr4	1289887	1340147	1.00676	1.00342	0.00341838	1.02517	0.0251728	1.04581	0.0458061
1879	Lau	Alzheimer	UVSSA	chr4	1345691	1395989	1.00676	1.00349	0.00349123	1.02479	0.0247929	1.04463	0.0446283
1880	Lau	Alzheimer	SLBP	chr4	1692731	1712344	1.00672	1.00347	0.00346825	1.02455	0.0245532	1.04365	0.0436493
1881	Lau	Alzheimer	TMEM129	chr4	1715952	1721358	1.00671	1.00351	0.00350609	1.02432	0.0243182	1.04256	0.042558
1882	Lau	Alzheimer	LETM1	chr4	1811479	1856156	1.00683	1.00354	0.00354212	1.02453	0.0245346	1.04088	0.0408849
1883	Lau	Alzheimer	NSD2	chr4	1871393	1982207	1.0068	1.00369	0.00368789	1.02432	0.0243163	1.0391	0.0390985
1884	Lau	Alzheimer	NELFA	chr4	1982717	2041903	1.00662	1.00375	0.0037467	1.02403	0.0240256	1.03702	0.0370168
1885	Lau	Alzheimer	C4orf48	chr4	2041995	2043964	1.00655	1.00394	0.00394006	1.02352	0.0235195	1.03636	0.0363557
1886	Lau	Alzheimer	NAT8L	chr4	2059327	2069089	1.00652	1.00457	0.00457441	1.02343	0.0234266	1.03357	0.0335703
1887	Lau	Alzheimer	POLN	chr4	2071918	2242121	1.00638	1.00454	0.00453707	1.02333	0.0233292	1.03184	0.0318363
1888	Lau	Alzheimer	MXD4	chr4	2247432	2262109	1.00641	1.00489	0.00489309	1.02328	0.0232763	1.03055	0.0305519
1889	Lau	Alzheimer	ZFYVE28	chr4	2269582	2418651	1.00626	1.00497	0.0049715	1.02278	0.0227761	1.02892	0.0289181
1890	Lau	Alzheimer	RNF4	chr4	2462220	2625320	1.00617	1.00495	0.00495448	1.02241	0.0224115	1.02774	0.0277375
1891	Lau	Alzheimer	FAM193A	chr4	2536647	2732573	1.00598	1.0049	0.00489942	1.02155	0.0215518	1.02579	0.0257868
1892	Lau	Alzheimer	ADD1	chr4	2843844	2930076	1.00582	1.00489	0.00489174	1.02042	0.0204224	1.02449	0.0244941
1893	Lau	Alzheimer	MFSD10	chr4	2930561	2934834	1.00571	1.00481	0.00481402	1.01993	0.0199255	1.02327	0.0232746
1894	Lau	Alzheimer	GRK4	chr4	2963571	3040760	1.0056	1.00506	0.00506001	1.0195	0.0194951	1.02096	0.020963
1895	Lau	Alzheimer	HTT	chr4	3041363	3243957	1.00549	1.00526	0.0052642	1.01912	0.0191236	1.01909	0.0190885
1896	Lau	Alzheimer	RGS12	chr4	3293028	3439913	1.00536	1.00542	0.00541779	1.01847	0.0184679	1.01758	0.0175822
1897	Lau	Alzheimer	LRPAP1	chr4	3503612	3532446	1.00519	1.00551	0.00550723	1.0178	0.0178029	1.01575	0.0157476
1898	Lau	Alzheimer	NSG1	chr4	4348140	4419058	1.00508	1.0056	0.00560262	1.01759	0.017588	1.01452	0.0145222
1899	Lau	Alzheimer	STX18	chr4	4415742	4542346	1.00502	1.0057	0.00570497	1.01703	0.0170325	1.01369	0.013691
1900	Lau	Alzheimer	STX18-AS1	chr4	4542131	4787359	1.00496	1.0059	0.00589978	1.01648	0.0164817	1.01212	0.0121175
1901	Lau	Alzheimer	CRMP1	chr4	5748084	5893086	1.00485	1.006	0.00599765	1.01594	0.0159418	1.01079	0.0107853
1902	Lau	Alzheimer	C4orf50	chr4	5897373	6200555	1.00477	1.00601	0.00600548	1.01518	0.0151815	1.00984	0.00984146
1903	Lau	Alzheimer	JAKMIP1	chr4	6026199	6200591	1.00461	1.00597	0.00597043	1.01451	0.014512	1.00797	0.00797205
1904	Lau	Alzheimer	WFS1	chr4	6269849	6303265	1.00453	1.00612	0.00612272	1.01438	0.0143799	1.00668	0.00668271
1905	Lau	Alzheimer	PPP2R2C	chr4	6320578	6563600	1.00443	1.00628	0.0062756	1.01403	0.0140332	1.00536	0.00535775
1906	Lau	Alzheimer	MAN2B2	chr4	6575189	6623362	1.00432	1.00642	0.00642294	1.01375	0.0137534	1.00426	0.00425942
1907	Lau	Alzheimer	MRFAP1	chr4	6640091	6642745	1.00415	1.00653	0.00653253	1.01332	0.0133218	1.00237	0.00237465
1908	Lau	Alzheimer	MRFAP1L1	chr4	6707701	6709865	1.00409	1.00674	0.0067385	1.0129	0.0129005	1.00139	0.0013872
1909	Lau	Alzheimer	KIAA0232	chr4	6781375	6884170	1.00406	1.0069	0.00690451	1.01285	0.012853	1.00041	0.000406883
1910	Lau	Alzheimer	TBC1D14	chr4	6909242	7033118	1.00383	1.00703	0.00703308	1.01221	0.0122068	0.998484	-0.00151619
1911	Lau	Alzheimer	SORCS2	chr4	7192538	7742836	1.00374	1.00745	0.00744994	1.01142	0.0114158	0.997439	-0.00256128
1912	Lau	Alzheimer	AFAP1	chr4	7758714	7939926	1.0035	1.00756	0.00755666	1.01063	0.0106262	0.994691	-0.00530854
1913	Lau	Alzheimer	ABLIM2	chr4	7965310	8158832	1.00334	1.00789	0.00789132	1.0099	0.00990289	0.992661	-0.00733868
1914	Lau	Alzheimer	ACOX3	chr4	8366282	8440723	1.00319	1.00822	0.00821916	1.00907	0.00907241	0.99123	-0.00876984
1915	Lau	Alzheimer	ZNF518B	chr4	10439880	10457426	1.003	1.00846	0.0084633	1.00838	0.00837526	0.989245	-0.0107552
1916	Lau	Alzheimer	RAB28	chr4	13361354	13484365	1.00292	1.00894	0.00894223	1.00812	0.00812137	0.987426	-0.0125743
1917	Lau	Alzheimer	BOD1L1	chr4	13568738	13627725	1.00281	1.00953	0.00953052	1.00773	0.00773035	0.98482	-0.01518
1918	Lau	Alzheimer	CPEB2-DT	chr4	14909961	15002045	1.00262	1.00955	0.00954529	1.00694	0.00693603	0.982307	-0.0176927
1919	Lau	Alzheimer	CPEB2	chr4	15002481	15070153	1.0025	1.00998	0.0099783	1.00613	0.00612906	0.979331	-0.0206695
1920	Lau	Alzheimer	CC2D2A	chr4	15469865	15601552	1.00233	1.01033	0.0103313	1.00562	0.00562095	0.976253	-0.0237472
1921	Lau	Alzheimer	FBXL5	chr4	15604381	15681679	1.00214	1.01075	0.0107455	1.00466	0.00465895	0.973403	-0.0265972
1922	Lau	Alzheimer	FAM200B	chr4	15681662	15690447	1.0019	1.0113	0.0113042	1.00368	0.00368329	0.969898	-0.0301016
1923	Lau	Alzheimer	TAPT1	chr4	16160505	16227410	1.00174	1.01193	0.0119306	1.00268	0.00267909	0.966685	-0.033315
1924	Lau	Alzheimer	TAPT1-AS1	chr4	16226685	16320140	1.00145	1.01243	0.012426	1.00185	0.00185345	0.962206	-0.0377936
1925	Lau	Alzheimer	LDB2	chr4	16501541	16898678	1.00127	1.01301	0.0130132	1.00088	0.00087714	0.95805	-0.0419505
1926	Lau	Alzheimer	QDPR	chr4	17460261	17512206	1.00117	1.01345	0.0134501	1.00034	0.000340085	0.955725	-0.0442748
1927	Lau	Alzheimer	MED28	chr4	17614641	17634105	1.00103	1.01426	0.014257	0.999655	-0.000345133	0.953336	-0.0466644
1928	Lau	Alzheimer	FAM184B	chr4	17629306	17781621	1.00089	1.01495	0.01495	0.998954	-0.00104632	0.950676	-0.0493237
1929	Lau	Alzheimer	DCAF16	chr4	17800655	17810758	1.00081	1.0157	0.0157032	0.998306	-0.00169401	0.949151	-0.0508485
1930	Lau	Alzheimer	LCORL	chr4	17841199	18021876	1.00056	1.0161	0.0160973	0.997497	-0.00250295	0.94568	-0.0543202
1931	Lau	Alzheimer	SLIT2	chr4	20251905	20620561	1.00049	1.01685	0.0168537	0.996403	-0.00359689	0.942376	-0.057624
1932	Lau	Alzheimer	PACRGL	chr4	20696282	20752907	1.0004	1.01747	0.0174697	0.995547	-0.00445252	0.940568	-0.0594319
1933	Lau	Alzheimer	KCNIP4	chr4	20728606	21948772	1.00042	1.01841	0.018413	0.995157	-0.00484322	0.938392	-0.0616082
1934	Lau	Alzheimer	ADGRA3	chr4	22345071	22516066	1.00035	1.01862	0.0186218	0.994601	-0.00539929	0.9381	-0.0619001
1935	Lau	Alzheimer	PPARGC1A	chr4	23755041	23904089	1.00039	1.01901	0.0190114	0.993745	-0.00625486	0.937786	-0.0622135
1936	Lau	Alzheimer	DHX15	chr4	24517441	24584554	1.0003	1.01925	0.0192472	0.992661	-0.00733875	0.937911	-0.0620888
1937	Lau	Alzheimer	CCDC149	chr4	24806117	24980204	1.0003	1.01952	0.0195165	0.992012	-0.00798806	0.938313	-0.0616872
1938	Lau	Alzheimer	ANAPC4	chr4	25377263	25418498	1.0002	1.01995	0.0199549	0.99109	-0.00890963	0.937377	-0.0626233
1939	Lau	Alzheimer	SEL1L3	chr4	25747433	25863760	1.0002	1.02048	0.0204771	0.990443	-0.00955663	0.935987	-0.0640131
1940	Lau	Alzheimer	RBPJ	chr4	26163455	26435131	1.00017	1.02067	0.0206703	0.989474	-0.0105263	0.934913	-0.0650868
1941	Lau	Alzheimer	TBC1D19	chr4	26576437	26756223	1.00004	1.02082	0.0208171	0.988486	-0.0115135	0.933787	-0.066213
1942	Lau	Alzheimer	STIM2	chr4	26857601	27025381	1.00002	1.02108	0.0210802	0.987728	-0.0122723	0.932924	-0.0670756
1943	Lau	Alzheimer	PCDH7	chr4	30720415	31146805	1.00008	1.02152	0.0215158	0.987313	-0.0126865	0.932004	-0.0679957
1944	Lau	Alzheimer	ARAP2	chr4	35948221	36244514	1.00002	1.02131	0.0213101	0.986542	-0.0134578	0.931636	-0.0683638
1945	Lau	Alzheimer	NWD2	chr4	37244743	37449463	1.00014	1.02158	0.0215797	0.986164	-0.0138364	0.931601	-0.0683995
1946	Lau	Alzheimer	TBC1D1	chr4	37891084	38139175	1.00002	1.02121	0.0212074	0.985158	-0.0148425	0.93241	-0.06759
1947	Lau	Alzheimer	KLHL5	chr4	39045039	39126857	1.00001	1.02109	0.0210892	0.984541	-0.0154594	0.933313	-0.0666875
1948	Lau	Alzheimer	WDR19	chr4	39182504	39285810	1.00001	1.021	0.0210001	0.984149	-0.0158508	0.933626	-0.0663743
1949	Lau	Alzheimer	RFC1	chr4	39287456	39366375	1.0001	1.02102	0.0210205	0.983773	-0.0162273	0.933976	-0.0660237
1950	Lau	Alzheimer	UGDH-AS1	chr4	39528019	39594707	0.999996	1.02082	0.0208224	0.983381	-0.0166189	0.933865	-0.0661349
1951	Lau	Alzheimer	SMIM14	chr4	39546336	39638902	0.999959	1.02081	0.0208116	0.982746	-0.0172539	0.934465	-0.0655347
1952	Lau	Alzheimer	UBE2K	chr4	39698109	39782792	0.999924	1.02066	0.0206583	0.982008	-0.0179918	0.933869	-0.0661314
1953	Lau	Alzheimer	PDS5A	chr4	39822863	39977956	0.999907	1.02072	0.0207188	0.98144	-0.01856	0.933843	-0.066157
1954	Lau	Alzheimer	N4BP2	chr4	40056850	40158252	0.999868	1.02067	0.020675	0.980819	-0.0191807	0.934102	-0.0658977
1955	Lau	Alzheimer	APBB2	chr4	40810027	41216714	0.999836	1.02049	0.0204925	0.980408	-0.0195916	0.933965	-0.0660351
1956	Lau	Alzheimer	UCHL1	chr4	41256413	41268455	0.999708	1.02036	0.0203629	0.979633	-0.020367	0.934565	-0.0654354
1957	Lau	Alzheimer	LIMCH1	chr4	41359607	41700044	0.999751	1.02025	0.0202502	0.979493	-0.0205075	0.935054	-0.0649459
1958	Lau	Alzheimer	TMEM33	chr4	41935129	41960803	0.99972	1.01988	0.0198781	0.97899	-0.0210104	0.935636	-0.0643637
1959	Lau	Alzheimer	SLC30A9	chr4	41990502	42090461	0.999685	1.01955	0.0195506	0.978917	-0.0210833	0.936266	-0.0637342
1960	Lau	Alzheimer	ATP8A1	chr4	42408373	42657105	0.999737	1.01941	0.0194069	0.978408	-0.0215921	0.936562	-0.0634382
1961	Lau	Alzheimer	KCTD8	chr4	44173903	44448809	0.999781	1.01938	0.0193767	0.978408	-0.021592	0.937139	-0.0628605
1962	Lau	Alzheimer	YIPF7	chr4	44622088	44678556	0.999773	1.01878	0.0187843	0.978221	-0.0217787	0.938812	-0.0611879
1963	Lau	Alzheimer	GUF1	chr4	44678420	44700928	0.999665	1.01797	0.0179738	0.978314	-0.0216858	0.9395	-0.0604996
1964	Lau	Alzheimer	GNPDA2	chr4	44682200	44726588	0.999598	1.0173	0.0173	0.978477	-0.0215231	0.940421	-0.0595789
1965	Lau	Alzheimer	GABRG1	chr4	46035769	46124054	0.999523	1.017	0.0169998	0.978568	-0.0214322	0.941312	-0.0586879
1966	Lau	Alzheimer	GABRA2	chr4	46243548	46475230	0.999514	1.01685	0.0168496	0.978721	-0.0212794	0.942367	-0.0576326
1967	Lau	Alzheimer	GABRA4	chr4	46918900	46993581	0.999425	1.0164	0.0163976	0.97838	-0.0216201	0.943868	-0.0561321
1968	Lau	Alzheimer	GABRB1	chr4	46993723	47426447	0.99937	1.01599	0.015992	0.978184	-0.0218157	0.944789	-0.0552106
1969	Lau	Alzheimer	ATP10D	chr4	47485275	47593486	0.999467	1.01554	0.0155435	0.978366	-0.0216342	0.947309	-0.0526913
1970	Lau	Alzheimer	NFXL1	chr4	47847233	47914667	0.999434	1.01479	0.014795	0.978602	-0.0213978	0.948832	-0.0511676
1971	Lau	Alzheimer	SLAIN2	chr4	48341529	48426201	0.999515	1.01406	0.014062	0.978901	-0.0210995	0.951289	-0.0487111
1972	Lau	Alzheimer	FRYL	chr4	48497357	48780322	0.999561	1.01355	0.0135544	0.979115	-0.0208848	0.952938	-0.0470624
1973	Lau	Alzheimer	OCIAD1	chr4	48805212	48861817	0.9995	1.01245	0.0124473	0.979428	-0.0205723	0.954829	-0.0451712
1974	Lau	Alzheimer	DCUN1D4	chr4	51843000	51916837	0.999556	1.01171	0.0117077	0.979703	-0.0202974	0.956127	-0.0438728
1975	Lau	Alzheimer	SGCB	chr4	52020706	52038299	0.999569	1.01107	0.0110692	0.979919	-0.0200814	0.957072	-0.0429276
1976	Lau	Alzheimer	USP46	chr4	52590960	52659301	0.999631	1.01054	0.0105359	0.980731	-0.0192689	0.959116	-0.0408838
1977	Lau	Alzheimer	SCFD2	chr4	52872982	53366066	0.999615	1.01001	0.0100139	0.980743	-0.0192568	0.96075	-0.0392499
1978	Lau	Alzheimer	LNX1	chr4	53459301	53701405	0.999638	1.00918	0.00917808	0.981433	-0.0185671	0.962234	-0.0377664
1979	Lau	Alzheimer	CHIC2	chr4	54009789	54064605	0.999652	1.00838	0.00838073	0.98192	-0.0180797	0.963968	-0.0360321
1980	Lau	Alzheimer	TMEM165	chr4	55395957	55453397	0.999738	1.00777	0.00776733	0.982622	-0.0173784	0.964721	-0.0352794
1981	Lau	Alzheimer	CLOCK	chr4	55427903	55546909	0.999869	1.0072	0.00719942	0.983307	-0.0166935	0.966239	-0.0337607
1982	Lau	Alzheimer	EXOC1	chr4	55853648	55905086	0.999902	1.00649	0.00649322	0.98392	-0.0160797	0.967562	-0.0324377
1983	Lau	Alzheimer	AASDH	chr4	56338287	56387508	0.999901	1.00581	0.00580609	0.983988	-0.0160122	0.969187	-0.0308128
1984	Lau	Alzheimer	PPAT	chr4	56393362	56435615	0.99995	1.00505	0.00504772	0.984425	-0.0155755	0.970787	-0.0292135
1985	Lau	Alzheimer	SRP72	chr4	56467617	56503681	0.999973	1.00472	0.00471688	0.984851	-0.0151493	0.971566	-0.0284336
1986	Lau	Alzheimer	HOPX	chr4	56647988	56681899	0.999999	1.00439	0.00439029	0.985062	-0.0149381	0.971385	-0.0286152
1987	Lau	Alzheimer	POLR2B	chr4	56977722	57031158	1	1.00379	0.0037934	0.985472	-0.0145283	0.971546	-0.0284541
1988	Lau	Alzheimer	ADGRL3	chr4	61200326	62078335	1.00001	1.00338	0.0033846	0.985725	-0.0142752	0.971498	-0.0285024
1989	Lau	Alzheimer	LINC02232	chr4	64914281	65024485	1.00014	1.003	0.0029989	0.986412	-0.013588	0.972646	-0.0273539
1990	Lau	Alzheimer	EPHA5	chr4	65319563	65670495	1.00012	1.00251	0.00251035	0.986666	-0.0133339	0.973433	-0.0265671
1991	Lau	Alzheimer	CENPC	chr4	67468762	67545503	1.00024	1.00226	0.00226152	0.986652	-0.0133478	0.975398	-0.0246017
1992	Lau	Alzheimer	UBA6	chr4	67612652	67701155	1.00034	1.00202	0.00201658	0.987306	-0.0126942	0.976988	-0.0230116
1993	Lau	Alzheimer	UBA6-AS1	chr4	67701209	68080952	1.0004	1.00151	0.00150624	0.988105	-0.0118953	0.978552	-0.0214479
1994	Lau	Alzheimer	YTHDC1	chr4	68310387	68350090	1.00054	1.00141	0.00141211	0.988851	-0.0111492	0.979594	-0.0204063
1995	Lau	Alzheimer	RUFY3	chr4	70704204	70808619	1.00071	1.00124	0.00123739	0.989252	-0.0107482	0.981225	-0.0187749
1996	Lau	Alzheimer	GRSF1	chr4	70815783	70839897	1.00082	1.00108	0.00107904	0.98989	-0.0101096	0.981739	-0.018261
1997	Lau	Alzheimer	MOB1B	chr4	70902326	71022449	1.001	1.00101	0.00101111	0.990803	-0.00919697	0.983165	-0.0168347
[truncated: 43,898 more rows]
