# Supplementary material for: Neuronal cell cycle reentry events in the aging brain are more prevalent in neurodegeneration and lead to cellular senescence
Source: PLoS Biol. 2024 Apr 23;22(4):e3002559. doi: 10.1371/journal.pbio.3002559 (PMC11037540; doi:10.1371/journal.pbio.3002559)
Supplement: S1 Data files — (ZIP) [file pbio.3002559.s034.zip › Data_S8_Fig.xlsx]

## Sheet: Figure S8
Figure S8
Script: AllExIntegrated.code.R
GeneSymobl	C3(ES)	C5(LS)	L2/3	L4/5	L4/6	L5	L5/6	L6	Group
MBD4	0.37571	0.354805	0.330572	0.315169	0.290664	0.244821	0.291692	0.301241	Base excision repair (BER)
MPG	0.417924	0.752719	0.370618	0.363305	0.33911	0.319053	0.316293	0.368202	Base excision repair (BER)
MUTYH	0.0913032	0.0405685	0.0874136	0.0938756	0.0810114	0.0859334	0.0760276	0.0937496	Base excision repair (BER)
NEIL1	0.317923	0.150377	0.428041	0.434696	0.389753	0.577522	0.438077	0.52967	Base excision repair (BER)
NEIL2	0.0881215	0.297221	0.107261	0.12465	0.120154	0.120071	0.103659	0.14489	Base excision repair (BER)
NEIL3	0.00550317	0	0.00184973	0.0020559	0.00553358	0.00238772	0.000765525	0.00182109	Base excision repair (BER)
NTHL1	0.185639	0.358917	0.112309	0.130856	0.13844	0.1111	0.136822	0.136219	Base excision repair (BER)
OGG1	0.146607	0.148006	0.155432	0.154398	0.184409	0.135433	0.171569	0.176774	Base excision repair (BER)
SMUG1	0.126199	0.260672	0.128223	0.129218	0.127951	0.102125	0.11637	0.116653	Base excision repair (BER)
TDG	0.448527	0.201913	0.582456	0.419067	0.386815	0.396928	0.419431	0.4325	Base excision repair (BER)
UNG	0.144734	0.168202	0.110426	0.131695	0.121554	0.152126	0.119266	0.151609	Base excision repair (BER)
ATRX	3.59616	3.66485	3.11121	3.51256	3.08069	3.87546	3.26152	3.17034	Chromatin structure and modification
CHAF1A	0.147741	0.115755	0.103777	0.0841831	0.0957264	0.0451206	0.0886624	0.0823028	Chromatin structure and modification
SETMAR	0.0559298	0.132775	0.0788745	0.0683786	0.0735208	0.0464787	0.0774436	0.0873413	Chromatin structure and modification
ALKBH2	0.05011	0.0837955	0.0506761	0.0522954	0.0403535	0.0606331	0.0537919	0.0564639	Direct reversal of damage
ALKBH3	0.318261	0.1121	0.245969	0.238637	0.255867	0.279704	0.246604	0.212716	Direct reversal of damage
MGMT	0.33482	0.193493	0.303299	0.383284	0.379109	0.477852	0.459608	0.3148	Direct reversal of damage
DNTT	0.00412873	0.00266794	0.00167319	0.00195379	0.00181007	0.000699072	0.00264785	0.00354513	DNA Polymerases
MAD2L2	0.0963472	0.152509	0.0811966	0.0602875	0.0678118	0.0657379	0.0420238	0.089132	DNA Polymerases
POLA1	0.405825	0.100522	0.373781	0.554171	0.485654	0.671035	0.709162	0.525843	DNA Polymerases
POLD1	0.0303301	0.0192355	0.0135519	0.0171971	0.0156402	0.0314521	0.0213488	0.0237256	DNA Polymerases
POLD2	0.145129	0.302841	0.112788	0.151444	0.131978	0.107518	0.168994	0.168208	DNA Polymerases
POLD3	0.442078	0.333184	0.473062	0.447782	0.431735	0.435754	0.441692	0.471591	DNA Polymerases
POLD4	0.0203828	0.0786226	0.0182484	0.0172358	0.0173089	0.0179388	0.0178149	0.0321971	DNA Polymerases
POLE	0.285227	0.089558	0.246614	0.282859	0.250077	0.290827	0.351966	0.182402	DNA Polymerases
POLE2	0.0858983	0.0278968	0.120497	0.119017	0.101448	0.0912166	0.0962897	0.136346	DNA Polymerases
POLE3	0.0777765	0.369865	0.109633	0.129663	0.108435	0.131194	0.0939729	0.114245	DNA Polymerases
POLE4	0.0639914	0.385548	0.0752249	0.112289	0.131162	0.0864367	0.143657	0.0999509	DNA Polymerases
POLG	0.281295	0.388009	0.261332	0.267884	0.272138	0.285477	0.285836	0.276801	DNA Polymerases
POLH	0.12549	0.0536208	0.120131	0.133657	0.11884	0.16994	0.144619	0.141804	DNA Polymerases
POLI	0.153641	0.217354	0.151277	0.197458	0.166183	0.199864	0.196216	0.170594	DNA Polymerases
POLK	0.684882	0.350552	0.678424	0.748408	0.731389	0.801451	0.824858	0.744037	DNA Polymerases
POLL	0.260865	0.189806	0.195383	0.18121	0.204698	0.226338	0.208613	0.279773	DNA Polymerases
POLM	0.0408222	0.0361112	0.0405761	0.04805	0.0364881	0.0412482	0.0430457	0.057681	DNA Polymerases
POLN	1.14989	0.180041	1.02667	0.729577	0.887476	0.787612	0.995305	1.02589	DNA Polymerases
POLQ	0.113277	0.0376787	0.132531	0.0836118	0.0966848	0.102841	0.0787528	0.0868783	DNA Polymerases
PRIMPOL	0.168233	0.090578	0.231511	0.219987	0.181464	0.201259	0.259219	0.227082	DNA Polymerases
REV1	0.911764	0.41502	0.939106	1.07689	0.961586	1.07744	0.920008	0.907523	DNA Polymerases
REV3L	1.69104	0.633337	1.61894	1.93476	1.81992	2.43711	2.23461	1.71101	DNA Polymerases
DCLRE1A	0.0628505	0.125205	0.0638269	0.0805708	0.0583601	0.0712972	0.0601042	0.0495812	Editing and processing nuclease
DCLRE1B	0.0253458	0.0474828	0.0177851	0.023319	0.0207954	0.034701	0.0184615	0.0133024	Editing and processing nuclease
DNA2	0.301469	0.0516939	0.221168	0.232598	0.251099	0.241232	0.216787	0.228816	Editing and processing nuclease
ENDOV	0.231939	0.250819	0.216572	0.217914	0.218629	0.228559	0.216046	0.241942	Editing and processing nuclease
EXO1	0.0148618	0.00274654	0.0120611	0.0107004	0.0105224	0.0061145	0.00914957	0.00722944	Editing and processing nuclease
EXO5	0.0270977	0.0371698	0.038551	0.0370294	0.0322878	0.0520036	0.0306893	0.0446692	Editing and processing nuclease
FAN1	0.276866	0.301279	0.319183	0.29615	0.307126	0.333121	0.285656	0.272434	Editing and processing nuclease
FEN1	0	0	1.77709e-05	3.37197e-05	4.81751e-05	0	0	0	Editing and processing nuclease
SPO11	0	0	0.000422455	0.000134188	0.000202292	0	0	0	Editing and processing nuclease
TREX1	0	0	0	0	0	0	0	0	Editing and processing nuclease
TREX2	0.00599416	0.000575087	0.0033292	0.00297763	0.00332578	0.0029419	0.00996199	0.00289184	Editing and processing nuclease
BRCA2	0.0182632	0.00552487	0.0141274	0.0188568	0.0127362	0.029573	0.0191553	0.0156292	Fanconi anemia
BRIP1	0.151501	0.0198993	0.10339	0.166334	0.106553	0.146194	0.183388	0.166482	Fanconi anemia
FAAP100	0.346674	0.145412	0.180567	0.175686	0.202974	0.152639	0.172825	0.203461	Fanconi anemia
FAAP20	0.218561	0.385899	0.097966	0.253982	0.135334	0.336983	0.212709	0.14381	Fanconi anemia
FAAP24	0.00404921	0.00618539	0.00731283	0.00812034	0.0060478	0.00536053	0.0114534	0.00773945	Fanconi anemia
FANCA	0.310333	0.0650235	0.20673	0.187419	0.203094	0.172908	0.215997	0.193411	Fanconi anemia
FANCB	0.0486741	0.0302074	0.0458268	0.0541853	0.066955	0.0693377	0.0546527	0.0825049	Fanconi anemia
FANCC	0.363048	0.0904536	0.259798	0.366776	0.298538	0.230887	0.360965	0.37009	Fanconi anemia
FANCD2	0.0716365	0.0121753	0.0796402	0.0716286	0.0716159	0.095306	0.0894465	0.0840386	Fanconi anemia
FANCE	0.020036	0.0254596	0.0149897	0.0220405	0.021259	0.0448761	0.0116252	0.0349915	Fanconi anemia
FANCF	0.0244759	0.108888	0.032167	0.0486039	0.0328674	0.042203	0.0359236	0.0278942	Fanconi anemia
FANCG	0.0608482	0.0385094	0.0555094	0.0578037	0.0445623	0.0647425	0.046213	0.0635572	Fanconi anemia
FANCI	0.131968	0.0475466	0.123158	0.106896	0.115755	0.0689449	0.0942708	0.0746406	Fanconi anemia
FANCL	0.473544	0.284607	0.620054	0.639422	0.540942	0.849118	0.832302	0.40485	Fanconi anemia
FANCM	0.236187	0.0749636	0.245631	0.206908	0.2456	0.170747	0.263813	0.255699	Fanconi anemia
PALB2	0.176867	0.096948	0.1134	0.119445	0.110535	0.123196	0.128159	0.126509	Fanconi anemia
RAD51C	0.340478	0.351877	0.326318	0.317409	0.295314	0.177302	0.312662	0.308245	Fanconi anemia
SLX4	0.150319	0.0753326	0.14543	0.117781	0.125865	0.118152	0.118073	0.101078	Fanconi anemia
UBE2T	0.106167	0.311058	0.113303	0.112343	0.107795	0.0900661	0.143626	0.141029	Fanconi anemia
ATM	0.87954	0.420485	0.85316	0.823775	0.909947	0.97933	0.922473	1.13045	Genes defective in diseases associated with sensitivity to DNA damage agents
BLM	0.0453429	0.0154359	0.0176898	0.0211071	0.0192332	0.0189339	0.0237179	0.0214894	Genes defective in diseases associated with sensitivity to DNA damage agents
MPLKIP	0.198348	0.262174	0.210036	0.212661	0.204613	0.19339	0.213025	0.195472	Genes defective in diseases associated with sensitivity to DNA damage agents
RECQL4	0.138602	0.0507193	0.0705759	0.0895128	0.0826928	0.0924116	0.068817	0.0886771	Genes defective in diseases associated with sensitivity to DNA damage agents
RMI1	0.098822	0.168856	0.108352	0.127442	0.104906	0.106981	0.118542	0.101596	Genes defective in diseases associated with sensitivity to DNA damage agents
TOP3A	0.321985	0.126309	0.26922	0.262594	0.243614	0.289286	0.250539	0.237496	Genes defective in diseases associated with sensitivity to DNA damage agents
WRN	0.49806	0.123871	0.665259	0.716243	0.675403	0.602419	0.80966	0.755933	Genes defective in diseases associated with sensitivity to DNA damage agents
ABRAXAS1	0.0425797	0.0179308	0.0138045	0.0166734	0.0231568	0.00945495	0.0200814	0.0332955	Homologous recombination
BARD1	0.0516213	0.0542325	0.0246751	0.142604	0.0655203	0.323318	0.153665	0.0822533	Homologous recombination
BRCA1	0.196486	0.0449245	0.101237	0.102809	0.0946928	0.116062	0.100934	0.109901	Homologous recombination
DMC1	0.0356748	0.00548226	0.0264467	0.0231435	0.0239208	0.0265076	0.0331	0.0224723	Homologous recombination
EME1	0.00248897	0.00468034	0.00169394	0.00158198	0.00153947	0.00581844	0.00357929	0.00181048	Homologous recombination
EME2	0.551066	0.196674	0.367719	0.236628	0.393462	0.317879	0.36262	0.414757	Homologous recombination
GEN1	0.118729	0.0467536	0.115106	0.112702	0.11761	0.078694	0.13262	0.132783	Homologous recombination
MRE11A	0.113772	0.0521645	0.11508	0.100125	0.088051	0.0543551	0.118078	0.0827918	Homologous recombination
MUS81	0.0915576	0.124993	0.121951	0.125468	0.0984595	0.115069	0.108824	0.157815	Homologous recombination
NBN	0.452339	0.427472	0.636021	0.407058	0.481706	0.384939	0.347535	0.286785	Homologous recombination
PAXIP1	0.176857	0.10742	0.204999	0.204719	0.200287	0.234706	0.238671	0.217527	Homologous recombination
PDS5B	2.48669	2.47828	2.82879	2.58774	2.85155	2.55442	3.67922	1.95915	Homologous recombination
RAD50	0.61824	0.54849	0.519905	0.494662	0.415677	0.471503	0.593897	0.410642	Homologous recombination
RAD51	0.00662318	0.00797232	0.0110324	0.0088716	0.00953168	0.00645667	0.00709171	0.0104722	Homologous recombination
RAD51B	0.515689	0.169404	0.32331	0.440407	0.567016	0.759167	0.42211	0.641106	Homologous recombination
RAD51D	0.00539465	0.0222066	0.0152561	0.0171348	0.020576	0.000178815	0.0197503	0.0178456	Homologous recombination
RAD52	0.279836	0.064132	0.276264	0.306256	0.268903	0.304165	0.227686	0.257309	Homologous recombination
RAD54B	0.0482183	0.0277215	0.0639769	0.0853347	0.0565229	0.0640558	0.0553715	0.0357264	Homologous recombination
RAD54L	0.0472186	0.0161053	0.0444673	0.0418506	0.043177	0.0449839	0.0600953	0.0556767	Homologous recombination
RBBP8	0.247703	0.0748971	0.219487	0.228297	0.196253	0.261993	0.189763	0.19506	Homologous recombination
SEM1	0.375325	0.259079	0.372146	0.544416	0.53427	0.617324	0.548506	0.515928	Homologous recombination
SHLD1	0.164451	0.0265924	0.104277	0.132547	0.138936	0.180708	0.172051	0.104738	Homologous recombination
SHLD3	0	0	0	0	6.81997e-05	0	0.00021967	0	Homologous recombination
SLX1A	0.00237566	0.00146173	0.00211665	0.00190981	0.00202682	0.000428857	0.00182091	0.00334603	Homologous recombination
SLX1B	0.00100622	0.000888621	0.00419201	0.00280229	0.00344572	0.00199372	0.0058506	0.00169079	Homologous recombination
SMC5	0.754221	0.244222	0.816644	0.856651	0.780711	0.951288	0.909229	1.04547	Homologous recombination
SMC6	0.577568	0.186578	0.631759	0.655887	0.665678	0.488644	0.716547	0.674616	Homologous recombination
SPIDR	3.92586	0.617367	3.62078	3.36136	3.23765	3.19405	2.93376	2.91493	Homologous recombination
SWI5	0.0531168	0.116786	0.0544408	0.0566606	0.0609309	0.0456888	0.0584487	0.0588739	Homologous recombination
SWSAP1	0.0101844	0.0242319	0.0111893	0.0104514	0.0103265	0.0063912	0.0132627	0.0123364	Homologous recombination
XRCC2	0.0449657	0.00498011	0.0324317	0.0297566	0.0298575	0.0286689	0.0193801	0.0211143	Homologous recombination
XRCC3	0.0396714	0.0206143	0.0383825	0.0472026	0.0469943	0.0204489	0.0306549	0.0234273	Homologous recombination
ZSWIM7	0.196882	0.214253	0.231764	0.242894	0.249873	0.208011	0.261296	0.280809	Homologous recombination
HFM1	0.191794	0.0516377	0.154966	0.225741	0.152076	0.198159	0.100986	0.150853	Mismatch excision repair (MMR)
MLH1	0.176114	0.160433	0.192369	0.20307	0.204713	0.209494	0.223937	0.191303	Mismatch excision repair (MMR)
MLH3	0.640628	0.231554	0.581573	0.535074	0.57062	0.61922	0.529424	0.58666	Mismatch excision repair (MMR)
MSH2	0.793195	0.660976	0.83249	0.8688	0.729025	0.832813	0.690567	0.726562	Mismatch excision repair (MMR)
MSH3	0.92726	0.246515	1.0405	0.803781	0.906439	0.90407	1.03655	1.19526	Mismatch excision repair (MMR)
MSH4	0.305727	0.0715012	0.285154	0.368631	0.268494	0.350718	0.437756	0.372141	Mismatch excision repair (MMR)
MSH5	0.000710685	0.00222502	0.000460468	0.00126019	0.000710048	0	0.00147128	0.000858605	Mismatch excision repair (MMR)
MSH6	0.210272	0.142119	0.158087	0.18007	0.170396	0.193396	0.193883	0.132584	Mismatch excision repair (MMR)
PMS1	0.490574	0.241377	0.643779	0.694213	0.625521	0.811809	0.659497	0.644683	Mismatch excision repair (MMR)
PMS2	0.236267	0.171848	0.228161	0.178143	0.206317	0.241816	0.200991	0.205067	Mismatch excision repair (MMR)
DNPH1	0.0804577	0.307249	0.119988	0.12754	0.0955615	0.157452	0.0796511	0.136094	Modulation of nucleotide pools
DUT	0.472011	0.896792	0.520942	0.582281	0.470331	0.61572	0.445905	0.56518	Modulation of nucleotide pools
NUDT1	0.00901502	0.0403349	0.00730032	0.0109498	0.00957673	0.0271025	0.0151633	0.0104589	Modulation of nucleotide pools
NUDT15	0.0450856	0.21884	0.047445	0.104989	0.0436343	0.0477297	0.0424566	0.0558572	Modulation of nucleotide pools
NUDT18	0.044505	0.106605	0.0318324	0.0360639	0.0498361	0.0162172	0.0332458	0.0285391	Modulation of nucleotide pools
PARK7	0.358055	1.36703	0.407613	0.471817	0.414558	0.391249	0.352779	0.467028	Modulation of nucleotide pools
RRM2B	0.267875	0.730049	0.250151	0.235679	0.211367	0.199689	0.189422	0.178277	Modulation of nucleotide pools
DCLRE1C	0.142899	0.127931	0.171521	0.194065	0.16657	0.170596	0.175994	0.186787	Non-homologous end joining
LIG4	0.158124	0.508035	0.177448	0.165789	0.186034	0.157064	0.160436	0.214688	Non-homologous end joining
NHEJ1	0.00216425	0.00563976	0.00264313	0.00345587	0.00284766	0.000462317	0.0045271	0.00185273	Non-homologous end joining
PRKDC	1.4912	1.19089	1.59804	0.998786	1.18946	1.0368	1.0442	1.17806	Non-homologous end joining
XRCC4	0.160559	0.0839182	0.177561	0.200281	0.197904	0.260895	0.204706	0.207061	Non-homologous end joining
XRCC5	0.904023	1.35917	1.12447	1.15942	1.11115	1.13823	0.972847	1.0212	Non-homologous end joining
XRCC6	0.493169	1.37942	0.512071	0.557498	0.542855	0.514743	0.45358	0.513591	Non-homologous end joining
CCNH	0.975984	0.450763	1.43612	1.47278	1.3575	1.65366	1.30165	1.35564	Nucleotide excision repair
CDK7	0.188324	0.0768582	0.218606	0.201714	0.197475	0.165581	0.181506	0.193143	Nucleotide excision repair
CETN2	0.152837	0.821002	0.17871	0.21819	0.204988	0.174523	0.170618	0.197504	Nucleotide excision repair
DDB1	0.486484	1.5832	0.552574	0.616644	0.500594	0.532457	0.482549	0.606001	Nucleotide excision repair
ERCC1	0.511992	0.44361	0.432524	0.328933	0.386133	0.266867	0.277817	0.363574	Nucleotide excision repair
ERCC5	0.169718	0.132277	0.123019	0.10265	0.101653	0.0703453	0.153861	0.124236	Nucleotide excision repair
ERCC8	0.429277	0.138847	0.440029	0.393804	0.439788	0.410948	0.419623	0.453408	Nucleotide excision repair
GTF2E2	0.294086	0.22472	0.323984	0.302063	0.307466	0.422586	0.303198	0.304927	Nucleotide excision repair
GTF2H1	0.31164	0.451108	0.394286	0.383237	0.359198	0.457502	0.375017	0.371205	Nucleotide excision repair
GTF2H3	0.250884	0.276577	0.286774	0.26481	0.261862	0.338915	0.281528	0.295242	Nucleotide excision repair
GTF2H4	0.00178308	0.0148466	0.00305782	0.00255988	0.00465229	0.000805984	0.0042738	0.00420703	Nucleotide excision repair
LIG1	0.106432	0.0642948	0.0846963	0.0871861	0.074223	0.112762	0.0731556	0.0576856	Nucleotide excision repair
MMS19	0.768973	0.498236	0.512406	0.5868	0.565283	0.511339	0.469563	0.709553	Nucleotide excision repair
MNAT1	2.48638	0.521926	2.99956	2.99677	3.00272	2.84737	3.0813	4.04729	Nucleotide excision repair
RAD23A	0.588038	1.51819	0.520937	0.631968	0.548868	0.69935	0.478452	0.544833	Nucleotide excision repair
RAD23B	0.629147	1.60669	0.758159	0.783704	0.717169	0.678542	0.708723	0.739687	Nucleotide excision repair
RPA1	0.367717	0.573076	0.312194	0.361025	0.315473	0.336616	0.338718	0.334874	Nucleotide excision repair
RPA2	0.176725	0.40116	0.155915	0.162617	0.1666	0.2003	0.180791	0.166555	Nucleotide excision repair
RPA3	0.0542835	0.171338	0.0761065	0.0791585	0.0622197	0.0919184	0.0706106	0.0843076	Nucleotide excision repair
XPA	0.365397	0.140515	0.420671	0.433885	0.380563	0.444386	0.441517	0.439515	Nucleotide excision repair
XPC	0.181406	0.141306	0.206064	0.219065	0.201347	0.252603	0.204015	0.179132	Nucleotide excision repair
APEX1	0.160516	0.483813	0.205078	0.210448	0.192384	0.230397	0.201853	0.219485	Other BER and strand break joining factors
APEX2	0.0301844	0.0920271	0.0302414	0.0365568	0.0371118	0.0358762	0.0275557	0.0288963	Other BER and strand break joining factors
APLF	0.15925	0.0323496	0.133327	0.143561	0.23029	0.0692935	0.155443	0.198975	Other BER and strand break joining factors
HMCES	0.338357	0.587934	0.312778	0.290287	0.278723	0.305334	0.173374	0.286738	Other BER and strand break joining factors
LIG3	0.146304	0.178559	0.134556	0.120705	0.124009	0.129764	0.113634	0.137901	Other BER and strand break joining factors
PNKP	0.215309	0.083962	0.165419	0.164864	0.17077	0.128364	0.187214	0.174841	Other BER and strand break joining factors
XRCC1	0.0912706	0.111606	0.0828839	0.0959977	0.0819885	0.0931981	0.0830992	0.0932146	Other BER and strand break joining factors
ATR	1.00976	0.334861	1.02906	0.852446	0.936192	0.899214	0.971012	1.178	Other conserved DNA damage response genes
CHEK1	0.053002	0.0532602	0.0425384	0.0492158	0.0428135	0.131521	0.0482021	0.0532107	Other conserved DNA damage response genes
CHEK2	0.0689688	0.0174026	0.0431423	0.044084	0.0413075	0.0520021	0.0523827	0.0502077	Other conserved DNA damage response genes
CLK2	0.207797	0.125497	0.175534	0.178185	0.180322	0.15989	0.156567	0.221658	Other conserved DNA damage response genes
HUS1	0.335391	0.240253	0.314221	0.412857	0.296256	0.509274	0.341828	0.247695	Other conserved DNA damage response genes
MDC1	0.0839372	0.10244	0.113743	0.126938	0.118674	0.123501	0.117899	0.146105	Other conserved DNA damage response genes
PCNA	0.0728588	0.158268	0.0679094	0.0963849	0.0760682	0.0783592	0.100634	0.0744455	Other conserved DNA damage response genes
PER1	0.992371	0.634349	0.665191	0.6976	0.642992	0.662841	0.645194	0.728735	Other conserved DNA damage response genes
RAD1	0.0934279	0.25883	0.124567	0.110007	0.105507	0.0931059	0.0791553	0.130033	Other conserved DNA damage response genes
RAD17	0.21227	0.211283	0.203227	0.207042	0.215612	0.221014	0.228689	0.219044	Other conserved DNA damage response genes
RAD9A	1.62643	0.225603	1.34713	1.0444	1.13352	1.0001	1.48911	0.920345	Other conserved DNA damage response genes
RIF1	1.27902	1.2594	1.10873	0.987114	0.97717	0.819465	0.762798	1.0481	Other conserved DNA damage response genes
TOPBP1	0.29455	0.347415	0.347946	0.287207	0.305446	0.252011	0.316664	0.286446	Other conserved DNA damage response genes
TP53	0.0636087	0.0372929	0.036294	0.038428	0.039293	0.0300618	0.0454406	0.0492262	Other conserved DNA damage response genes
TP53BP1	0.771973	0.863304	0.829594	0.761603	0.783627	0.780775	0.794311	0.945108	Other conserved DNA damage response genes
NABP2	0.130753	0.437262	0.145981	0.162781	0.133209	0.150287	0.128481	0.155732	Other identified genes with known or suspected DNA repair function
PRPF19	0.875719	2.04258	0.755752	0.828139	0.664454	0.937429	0.617144	0.607653	Other identified genes with known or suspected DNA repair function
RDM1	0.00799565	0.00577998	0.0106445	0.00844216	0.00995717	0.0121015	0.0174743	0.0205343	Other identified genes with known or suspected DNA repair function
RECQL	0.129926	0.106996	0.144333	0.126324	0.155795	0.12282	0.108548	0.152644	Other identified genes with known or suspected DNA repair function
RECQL5	0.366243	0.165519	0.194751	0.17368	0.210196	0.23845	0.187114	0.208933	Other identified genes with known or suspected DNA repair function
RPA4	0	0	0	0	0	0	0	0	Other identified genes with known or suspected DNA repair function
PARG	0.952546	0.359787	1.11704	1.0566	1.1064	1.00225	1.02797	1.13772	PARP-related enzymes
PARP1	0.317417	0.769047	0.331648	0.344166	0.300988	0.3802	0.28103	0.374452	PARP-related enzymes
PARP2	0.194476	0.314517	0.276915	0.270478	0.192713	0.220921	0.219808	0.257483	PARP-related enzymes
PARP3	0.0380113	0.0725264	0.0471975	0.0491208	0.0457674	0.0496516	0.0258223	0.0335035	PARP-related enzymes
PARPBP	0.0617973	0.0208737	0.0549332	0.0632983	0.0609423	0.0502832	0.0631086	0.0623015	PARP-related enzymes
SPRTN	0.0759984	0.067445	0.0831847	0.0783421	0.070478	0.086452	0.0765488	0.090896	Repair of DNA-protein crosslinks
TDP1	0.176723	0.0990675	0.222314	0.235539	0.207273	0.200728	0.230168	0.175458	Repair of DNA-protein crosslinks
TDP2	0.34541	0.655141	0.357138	0.451351	0.347856	0.530429	0.376309	0.276108	Repair of DNA-protein crosslinks
HERC2	2.25011	1.09468	2.13796	2.10555	2.02995	1.74199	1.90159	2.16334	Ubiquitination and modification
HLTF	0.441891	0.606192	0.571069	0.632842	0.538594	0.855917	0.650876	0.775032	Ubiquitination and modification
RAD18	0.502064	0.0922969	0.568512	0.49725	0.529338	0.415742	0.568139	0.585975	Ubiquitination and modification
RNF168	0.297652	0.434122	0.321484	0.380275	0.32623	0.361926	0.353055	0.27284	Ubiquitination and modification
RNF4	0.630936	0.587711	0.481281	0.497627	0.464712	0.546116	0.557911	0.49605	Ubiquitination and modification
RNF8	0.366268	0.548863	0.335307	0.321799	0.301678	0.249969	0.361971	0.305691	Ubiquitination and modification
SHPRH	1.6137	0.390935	1.68575	1.76545	1.69406	1.55819	1.52245	1.59436	Ubiquitination and modification
UBE2A	0.136204	0.344446	0.126397	0.122074	0.122389	0.110958	0.14509	0.113003	Ubiquitination and modification
UBE2B	1.23448	2.87985	1.43688	1.59202	1.42394	1.41467	1.41136	1.62069	Ubiquitination and modification
UBE2N	0.515179	2.33873	0.63135	0.731991	0.624503	0.586646	0.593233	0.578627	Ubiquitination and modification
UBE2V2	0.491894	2.62922	0.702006	0.8119	0.685952	0.555408	0.619324	0.674319	Ubiquitination and modification
USP1	0.174642	0.352417	0.167044	0.215644	0.151732	0.17524	0.18286	0.187684	Ubiquitination and modification
WDR48	0.595673	0.669321	0.582121	0.611455	0.537792	0.57769	0.534698	0.568278	Ubiquitination and modification
