# Supplementary material for: Neuronal cell cycle reentry events in the aging brain are more prevalent in neurodegeneration and lead to cellular senescence
Source: PLoS Biol. 2024 Apr 23;22(4):e3002559. doi: 10.1371/journal.pbio.3002559 (PMC11037540; doi:10.1371/journal.pbio.3002559)
Supplement: S1 Data files — (ZIP) [file pbio.3002559.s034.zip › Data_S9_Fig.xlsx]

## Sheet: Figure S9A
Figure S9A
Script: AllExIntegrated.code.R
Symbol	avg.exp	pct.exp	subcluster	avg.exp.scaled	Group
KLC1	1.73636	46.0696	L5	-0.553784	UpInSegura
KLC1	9.39753	50.6152	LS	2.46118	UpInSegura
KLC1	2.07519	15.5737	ES	-0.420443	UpInSegura
KLC1	2.26678	64.4169	L2/3	-0.345044	UpInSegura
KLC1	2.53944	62.1557	L4/5	-0.237743	UpInSegura
KLC1	2.15992	56.487	L5/6	-0.387098	UpInSegura
KLC1	2.47436	67.1909	L4/6	-0.263351	UpInSegura
KLC1	2.49884	69.9824	L6	-0.253717	UpInSegura
TOLLIP	1.343	49.8472	L2/3	-0.361374	UpInSegura
TOLLIP	1.74997	52.1614	L4/5	-0.0686706	UpInSegura
TOLLIP	5.25586	35.6459	LS	2.45286	UpInSegura
TOLLIP	1.29072	50.8729	L4/6	-0.398976	UpInSegura
TOLLIP	1.45705	11.7267	ES	-0.279348	UpInSegura
TOLLIP	1.31872	53.4392	L6	-0.378833	UpInSegura
TOLLIP	1.20807	41.2348	L5/6	-0.458419	UpInSegura
TOLLIP	1.14019	36.303	L5	-0.50724	UpInSegura
SCOC	0.769818	41.4109	L6	-0.330188	UpInSegura
SCOC	3.46525	27.4778	LS	2.44899	UpInSegura
SCOC	0.720143	38.3375	L4/6	-0.381406	UpInSegura
SCOC	0.686792	33.4386	L2/3	-0.415793	UpInSegura
SCOC	0.684785	29.8783	L5/6	-0.417862	UpInSegura
SCOC	0.516593	4.08466	ES	-0.59128	UpInSegura
SCOC	0.969655	37.7925	L4/5	-0.124142	UpInSegura
SCOC	0.907416	31.4435	L5	-0.188314	UpInSegura
ZBTB7A	1.08099	43.2211	L2/3	-0.631431	UpInSegura
ZBTB7A	1.00398	44.5503	L6	-0.75255	UpInSegura
ZBTB7A	1.07641	37.8261	L5/6	-0.638634	UpInSegura
ZBTB7A	2.2863	17.8463	ES	1.2642	UpInSegura
ZBTB7A	1.18507	33.6827	L5	-0.467744	UpInSegura
ZBTB7A	2.68658	21.2577	LS	1.89371	UpInSegura
ZBTB7A	1.25493	50.1022	L4/6	-0.357877	UpInSegura
ZBTB7A	1.28557	41.9238	L4/5	-0.309676	UpInSegura
DYNLT3	0.499478	30.8642	L6	-0.22346	UpInSegura
DYNLT3	0.298025	16.1913	L5/6	-0.523077	UpInSegura
DYNLT3	0.291226	2.74044	ES	-0.53319	UpInSegura
DYNLT3	0.382068	21.7634	L2/3	-0.398081	UpInSegura
DYNLT3	2.29883	20.54	LS	2.45269	UpInSegura
DYNLT3	0.406819	25.9987	L4/6	-0.361271	UpInSegura
DYNLT3	0.531752	25.176	L4/5	-0.17546	UpInSegura
DYNLT3	0.489602	19.819	L5	-0.238149	UpInSegura
TSPAN13	2.05678	16.9287	LS	2.07397	UpInSegura
TSPAN13	0.678889	5.76309	ES	-0.775118	UpInSegura
TSPAN13	0.71253	28.9662	L5	-0.705557	UpInSegura
TSPAN13	0.72372	33.2522	L5/6	-0.682419	UpInSegura
TSPAN13	0.844886	43.4335	L4/6	-0.431884	UpInSegura
TSPAN13	0.945052	42.746	L2/3	-0.224768	UpInSegura
TSPAN13	0.964998	38.3749	L4/5	-0.183525	UpInSegura
TSPAN13	1.50319	58.9771	L6	0.929299	UpInSegura
DDA1	0.254006	13.6696	L5/6	-0.543482	UpInSegura
DDA1	0.334189	2.95581	ES	-0.288431	UpInSegura
DDA1	0.35091	20.2275	L2/3	-0.235243	UpInSegura
DDA1	0.345835	23.8095	L6	-0.251385	UpInSegura
DDA1	0.342332	22.5149	L4/6	-0.262528	UpInSegura
DDA1	0.314785	16.2404	L4/5	-0.350153	UpInSegura
DDA1	0.259673	12.6251	L5	-0.525457	UpInSegura
DDA1	1.1972	11.6086	LS	2.45668	UpInSegura
CHMP5	0.350987	22.0811	L6	-0.324278	UpInSegura
CHMP5	1.15698	11.1529	LS	2.46329	UpInSegura
CHMP5	0.33405	22.2476	L4/6	-0.382855	UpInSegura
CHMP5	0.355267	19.9271	L2/3	-0.309477	UpInSegura
CHMP5	0.397175	19.3803	L4/5	-0.164533	UpInSegura
CHMP5	0.336476	14.9595	L5	-0.374466	UpInSegura
CHMP5	0.32862	16.9217	L5/6	-0.401636	UpInSegura
CHMP5	0.298431	2.46565	ES	-0.506046	UpInSegura
TAF13	0.164064	8.93913	L5/6	-0.46412	UpInSegura
TAF13	0.181544	1.52247	ES	-0.401668	UpInSegura
TAF13	0.164771	10.7584	L2/3	-0.461594	UpInSegura
TAF13	0.202294	14.1093	L6	-0.327527	UpInSegura
TAF13	0.186564	14.234	L4/6	-0.383729	UpInSegura
TAF13	0.230067	12.2101	L4/5	-0.228297	UpInSegura
TAF13	0.239155	10.8623	L5	-0.195826	UpInSegura
TAF13	0.983245	9.66051	LS	2.46276	UpInSegura
UFM1	0.420676	23.6536	L2/3	-0.485713	UpInSegura
UFM1	0.355888	3.15633	ES	-0.915433	UpInSegura
UFM1	0.462451	22.6496	L4/5	-0.208627	UpInSegura
UFM1	0.441555	21.4261	L5/6	-0.347225	UpInSegura
UFM1	0.843864	8.3846	LS	2.32118	UpInSegura
UFM1	0.407967	27.5558	L4/6	-0.570008	UpInSegura
UFM1	0.52727	33.4744	L6	0.221298	UpInSegura
UFM1	0.491573	20.5336	L5	-0.0154682	UpInSegura
ACADVL	0.795393	7.64411	LS	-1.73082	UpInSegura
ACADVL	1.32895	11.0137	ES	1.09481	UpInSegura
ACADVL	1.14542	36.3506	L5	0.122875	UpInSegura
ACADVL	1.20202	41.6348	L5/6	0.422623	UpInSegura
ACADVL	1.04517	47.5857	L4/6	-0.40801	UpInSegura
ACADVL	1.3901	50.9772	L2/3	1.41867	UpInSegura
ACADVL	1.02233	47.7249	L6	-0.528987	UpInSegura
ACADVL	1.04836	38.6933	L4/5	-0.391164	UpInSegura
ZNHIT1	0.366015	3.40884	ES	0.223107	UpInSegura
ZNHIT1	0.252865	14.4721	L2/3	-0.432076	UpInSegura
ZNHIT1	0.315828	21.0229	L6	-0.0674932	UpInSegura
ZNHIT1	0.168386	9.3913	L5/6	-0.921243	UpInSegura
ZNHIT1	0.240389	11.8995	L4/5	-0.504316	UpInSegura
ZNHIT1	0.283482	11.2434	L5	-0.254791	UpInSegura
ZNHIT1	0.730603	7.09729	LS	2.33422	UpInSegura
ZNHIT1	0.262306	16.7034	L4/6	-0.37741	UpInSegura
FAM214B	0.232236	2.16116	ES	0.0157699	UpInSegura
FAM214B	0.201342	12.5844	L2/3	-0.401012	UpInSegura
FAM214B	0.188925	13.8977	L6	-0.568527	UpInSegura
FAM214B	0.188856	9.87826	L5/6	-0.569459	UpInSegura
FAM214B	0.201225	8.43259	L5	-0.402589	UpInSegura
FAM214B	0.41107	4.3404	LS	2.42837	UpInSegura
FAM214B	0.21653	15.681	L4/6	-0.196112	UpInSegura
FAM214B	0.208352	10.6725	L4/5	-0.306443	UpInSegura
SUSD6	0.320119	19.249	L2/3	-0.87468	UpInSegura
SUSD6	0.44876	28.9242	L6	0.649051	UpInSegura
SUSD6	0.410706	3.82775	LS	0.198307	UpInSegura
SUSD6	0.413766	27.375	L4/6	0.234551	UpInSegura
SUSD6	0.288623	13.2444	L5	-1.24774	UpInSegura
SUSD6	0.55526	26.713	L5/6	1.91052	UpInSegura
SUSD6	0.335392	3.05978	ES	-0.693768	UpInSegura
SUSD6	0.379085	19.1939	L4/5	-0.176239	UpInSegura
ADPGK	0.178907	13.3686	L6	-0.216547	UpInSegura
ADPGK	0.158429	8.36522	L5/6	-0.628487	UpInSegura
ADPGK	0.136132	1.24025	ES	-1.077	UpInSegura
ADPGK	0.173246	11.4981	L2/3	-0.330412	UpInSegura
ADPGK	0.302105	3.25815	LS	2.26172	UpInSegura
ADPGK	0.178205	14.1318	L4/6	-0.230668	UpInSegura
ADPGK	0.184288	10.5431	L4/5	-0.108293	UpInSegura
ADPGK	0.20606	9.86184	L5	0.329679	UpInSegura
B4GALT7	0.101524	0.928333	ES	-0.288426	UpInSegura
B4GALT7	0.103612	7.15258	L2/3	-0.257456	UpInSegura
B4GALT7	0.109745	8.53616	L6	-0.166455	UpInSegura
B4GALT7	0.0987961	5.51304	L5/6	-0.328902	UpInSegura
B4GALT7	0.0899916	5.22624	L4/5	-0.459532	UpInSegura
B4GALT7	0.0806832	4.52596	L5	-0.597637	UpInSegura
B4GALT7	0.286337	2.97334	LS	2.4536	UpInSegura
B4GALT7	0.0970242	8.1079	L4/6	-0.35519	UpInSegura
TMEM87B	0.236627	18.0247	L6	0.530075	UpInSegura
TMEM87B	0.166596	10.6087	L5/6	-2.05077	UpInSegura
TMEM87B	0.226626	2.02748	ES	0.161498	UpInSegura
TMEM87B	0.254846	16.0464	L2/3	1.20149	UpInSegura
TMEM87B	0.222639	2.56323	LS	0.0145638	UpInSegura
TMEM87B	0.201601	15.8304	L4/6	-0.760742	UpInSegura
TMEM87B	0.229955	12.9478	L4/5	0.284202	UpInSegura
TMEM87B	0.239059	11.6246	L5	0.61968	UpInSegura
GBE1	0.267614	10.6717	L5	-0.618566	UpInSegura
GBE1	0.233208	2.33538	LS	-0.676125	UpInSegura
GBE1	0.407835	22.0305	L2/3	-0.383995	UpInSegura
GBE1	0.386348	17.866	L4/5	-0.41994	UpInSegura
GBE1	1.58265	51.5414	L4/6	1.58132	UpInSegura
GBE1	0.366591	3.15633	ES	-0.452992	UpInSegura
GBE1	1.61676	56.261	L6	1.63838	UpInSegura
GBE1	0.238011	12.8522	L5/6	-0.66809	UpInSegura
NOL3	0.0906602	0.727813	ES	-0.388143	UpInSegura
NOL3	0.156463	1.85692	LS	1.06478	UpInSegura
NOL3	0.0992325	5.56792	L4/5	-0.198867	UpInSegura
NOL3	0.0735734	4.97213	L2/3	-0.765418	UpInSegura
NOL3	0.0792626	6.68449	L4/6	-0.639802	UpInSegura
NOL3	0.19974	7.90853	L5	2.02033	UpInSegura
NOL3	0.0820961	4.71304	L5/6	-0.577237	UpInSegura
NOL3	0.0848856	7.23104	L6	-0.515645	UpInSegura
PLXNA3	0.295591	12.5774	L5	1.23346	UpInSegura
PLXNA3	0.161357	1.75439	LS	-0.693176	UpInSegura
PLXNA3	0.171572	1.46305	ES	-0.546569	UpInSegura
PLXNA3	0.145157	8.82965	L2/3	-0.925698	UpInSegura
PLXNA3	0.184181	9.75875	L4/5	-0.365593	UpInSegura
PLXNA3	0.190415	10.5565	L5/6	-0.276111	UpInSegura
PLXNA3	0.188242	13.7936	L4/6	-0.307297	UpInSegura
PLXNA3	0.340706	20.9877	L6	1.88099	UpInSegura
DGKA	0.202589	1.60629	LS	0.107979	UpInSegura
DGKA	0.282209	2.60676	ES	0.916256	UpInSegura
DGKA	0.0474342	2.42973	L5	-1.46711	UpInSegura
DGKA	0.0750078	4.13913	L5/6	-1.18719	UpInSegura
DGKA	0.219515	16.2079	L4/6	0.279808	UpInSegura
DGKA	0.34195	19.3441	L2/3	1.52272	UpInSegura
DGKA	0.154309	8.41789	L4/5	-0.382149	UpInSegura
DGKA	0.212607	16.6138	L6	0.209679	UpInSegura
P4HA2	0.152075	8.70004	L4/5	-0.299036	UpInSegura
P4HA2	0.201191	11.4087	L5/6	1.0186	UpInSegura
P4HA2	0.126798	1.31452	ES	-0.977153	UpInSegura
P4HA2	0.133169	8.71664	L2/3	-0.806238	UpInSegura
P4HA2	0.162877	7.05098	L5	-0.00926887	UpInSegura
P4HA2	0.123186	1.21896	LS	-1.07406	UpInSegura
P4HA2	0.179528	13.3768	L4/6	0.43745	UpInSegura
P4HA2	0.226953	15.9788	L6	1.70972	UpInSegura
POFUT2	0.106264	6.78018	L2/3	-0.0496318	UpInSegura
POFUT2	0.0888975	6.10229	L6	-0.761148	UpInSegura
POFUT2	0.100923	5.54783	L5/6	-0.268455	UpInSegura
POFUT2	0.112086	0.965466	ES	0.188873	UpInSegura
POFUT2	0.16179	6.24107	L5	2.22522	UpInSegura
POFUT2	0.0907799	0.911369	LS	-0.68403	UpInSegura
POFUT2	0.0853096	6.94401	L4/6	-0.908143	UpInSegura
POFUT2	0.113756	6.32895	L4/5	0.257311	UpInSegura
SLC10A3	0.0332479	2.05217	L5/6	-0.158472	UpInSegura
SLC10A3	0.0295066	0.26736	ES	-0.33033	UpInSegura
SLC10A3	0.0301734	2.08799	L2/3	-0.299699	UpInSegura
SLC10A3	0.0313225	2.1164	L6	-0.246915	UpInSegura
SLC10A3	0.0188357	1.04812	L5	-0.820505	UpInSegura
SLC10A3	0.0892894	0.854409	LS	2.41582	UpInSegura
SLC10A3	0.0272025	2.35923	L4/6	-0.43617	UpInSegura
SLC10A3	0.0340042	2.01905	L4/5	-0.123732	UpInSegura
SLC16A3	0.0478753	3.14435	L5	0.6696	UpInSegura
SLC16A3	0.051884	0.683527	LS	1.18874	UpInSegura
SLC16A3	0.0530528	0.386186	ES	1.34009	UpInSegura
SLC16A3	0.0375313	2.15366	L4/5	-0.669977	UpInSegura
SLC16A3	0.0446459	1.91304	L5/6	0.251388	UpInSegura
SLC16A3	0.0371372	3.09059	L4/6	-0.72101	UpInSegura
SLC16A3	0.0323672	2.25236	L2/3	-1.33874	UpInSegura
SLC16A3	0.0371443	3.38624	L6	-0.720095	UpInSegura
PLK3	0.0512074	0.546822	LS	0.656605	UpInSegura
PLK3	0.0316008	2.1599	L2/3	-0.515722	UpInSegura
PLK3	0.0734492	3.52549	L5	1.9865	UpInSegura
PLK3	0.0308189	2.35137	L4/6	-0.562475	UpInSegura
PLK3	0.0303214	0.28964	ES	-0.592219	UpInSegura
PLK3	0.021329	1.76367	L6	-1.1299	UpInSegura
PLK3	0.0490255	2.71278	L4/5	0.526144	UpInSegura
PLK3	0.0340558	1.75652	L5/6	-0.368934	UpInSegura
CCND1	0.0116656	0.571701	L5	-0.637083	UpInSegura
CCND1	0.0571098	0.524037	LS	1.4078	UpInSegura
CCND1	0.0257894	0.2228	ES	-0.00154178	UpInSegura
CCND1	0.0136412	0.893751	L2/3	-0.548183	UpInSegura
CCND1	0.0151554	0.794678	L4/5	-0.480047	UpInSegura
CCND1	0.0642165	3.7913	L5/6	1.72759	UpInSegura
CCND1	0.0116372	0.865052	L4/6	-0.638361	UpInSegura
CCND1	0.00737439	0.705467	L6	-0.830176	UpInSegura
PDLIM4	0.0168278	0.126253	ES	0.767983	UpInSegura
PDLIM4	0.000691274	0.0952835	L5	-1.78837	UpInSegura
PDLIM4	0.0215316	0.387332	LS	1.51316	UpInSegura
PDLIM4	0.0138445	1.2268	L4/6	0.295376	UpInSegura
PDLIM4	0.0100779	0.672882	L2/3	-0.301341	UpInSegura
PDLIM4	0.0147388	0.890454	L4/5	0.437046	UpInSegura
PDLIM4	0.00747686	0.365217	L5/6	-0.713394	UpInSegura
PDLIM4	0.0106515	1.12875	L6	-0.21046	UpInSegura
RAI14	0.0941256	5.00238	L5	1.46046	UpInSegura
RAI14	0.030951	0.307587	LS	-1.53569	UpInSegura
RAI14	0.0843425	0.564426	ES	0.996476	UpInSegura
RAI14	0.0653917	3.67053	L4/5	0.0977088	UpInSegura
RAI14	0.0512635	2.81739	L5/6	-0.572344	UpInSegura
RAI14	0.0780849	5.53633	L4/6	0.699701	UpInSegura
RAI14	0.0539151	3.34129	L2/3	-0.446585	UpInSegura
RAI14	0.0485778	3.63316	L6	-0.699718	UpInSegura
BCL2L2	0.0234723	0.230227	ES	-0.493599	UpInSegura
BCL2L2	0.0584244	1.28633	L5	2.09685	UpInSegura
BCL2L2	0.0123451	0.125313	LS	-1.31828	UpInSegura
BCL2L2	0.0351162	3.05127	L4/6	0.369376	UpInSegura
BCL2L2	0.0267403	2.06487	L2/3	-0.251394	UpInSegura
BCL2L2	0.0315696	2.02423	L4/5	0.106522	UpInSegura
BCL2L2	0.021638	1.47826	L5/6	-0.629547	UpInSegura
BCL2L2	0.0317525	2.7866	L6	0.120077	UpInSegura
GDNF	0.00632792	0.0519866	ES	-0.245728	UpInSegura
GDNF	0.00143493	0.0950253	L2/3	-0.442427	UpInSegura
GDNF	0.00561631	0.388007	L6	-0.274335	UpInSegura
GDNF	0.00224703	0.156522	L5/6	-0.40978	UpInSegura
GDNF	0.00284292	0.235923	L4/6	-0.385825	UpInSegura
GDNF	0.00181019	0.0957755	L4/5	-0.427341	UpInSegura
GDNF	0.00541906	0.0569606	LS	-0.282264	UpInSegura
GDNF	0.0738262	3.4302	L5	2.4677	UpInSegura
ARHGAP35	1.13559	43.0446	L4/5	-0.341922	DownInSegura
ARHGAP35	0.963438	47.0899	L6	-0.68097	DownInSegura
ARHGAP35	1.12886	36.1601	L5	-0.355171	DownInSegura
ARHGAP35	2.54199	21.4058	LS	2.428	DownInSegura
ARHGAP35	1.31051	10.8132	ES	0.00259258	DownInSegura
ARHGAP35	1.0953	46.6112	L2/3	-0.421269	DownInSegura
ARHGAP35	1.20133	43.1652	L5/6	-0.212435	DownInSegura
ARHGAP35	1.09654	50.5977	L4/6	-0.418829	DownInSegura
PDS5B	2.85155	74.4338	L4/6	0.354641	DownInSegura
PDS5B	2.82879	73.303	L2/3	0.308059	DownInSegura
PDS5B	1.95915	66.1023	L6	-1.47134	DownInSegura
PDS5B	2.47828	20.6995	LS	-0.409131	DownInSegura
PDS5B	2.58774	64.985	L4/5	-0.185151	DownInSegura
PDS5B	2.55442	56.3125	L5	-0.253337	DownInSegura
PDS5B	3.67922	72.6261	L5/6	2.04818	DownInSegura
PDS5B	2.48669	19.5247	ES	-0.391918	DownInSegura
NFIA	1.98355	55.0684	L2/3	-0.3625	DownInSegura
NFIA	5.33484	82.8405	L4/6	1.09572	DownInSegura
NFIA	3.14272	63.7743	L6	0.141884	DownInSegura
NFIA	1.44952	11.2896	LS	-0.594866	DownInSegura
NFIA	2.17132	16.2644	ES	-0.280794	DownInSegura
NFIA	0.436926	15.7512	L4/5	-1.03547	DownInSegura
NFIA	0.921084	24.8213	L5	-0.8248	DownInSegura
NFIA	7.0932	78.9043	L5/6	1.86082	DownInSegura
C2CD5	2.48107	70.1261	L2/3	0.387969	DownInSegura
C2CD5	2.46812	72.9453	L6	0.366647	DownInSegura
C2CD5	0.934482	8.8175	LS	-2.15815	DownInSegura
C2CD5	2.30277	70.2658	L4/6	0.0944303	DownInSegura
C2CD5	3.03265	63.6017	L5	1.29603	DownInSegura
C2CD5	2.21094	61.2	L5/6	-0.0567407	DownInSegura
C2CD5	2.00776	16.606	ES	-0.391228	DownInSegura
C2CD5	2.52546	65.4095	L4/5	0.461039	DownInSegura
CREBBP	1.29332	52.2305	L2/3	0.253938	DownInSegura
CREBBP	1.24037	56.0141	L6	0.00915542	DownInSegura
CREBBP	0.743319	6.94919	LS	-2.28879	DownInSegura
CREBBP	1.22791	55.1903	L4/6	-0.0484449	DownInSegura
CREBBP	1.23995	40.2096	L5	0.00720547	DownInSegura
CREBBP	1.34591	48.6261	L5/6	0.497059	DownInSegura
CREBBP	1.47912	12.2094	ES	1.11293	DownInSegura
CREBBP	1.33723	47.9473	L4/5	0.45694	DownInSegura
ICE1	0.740976	42.9277	L6	0.20558	DownInSegura
ICE1	0.592489	5.62771	LS	-1.53481	DownInSegura
ICE1	0.782243	43.0481	L4/6	0.689251	DownInSegura
ICE1	0.762405	37.6711	L2/3	0.456741	DownInSegura
ICE1	0.814371	6.9365	ES	1.06582	DownInSegura
ICE1	0.710586	31.8984	L4/5	-0.150618	DownInSegura
ICE1	0.596978	24.2496	L5	-1.4822	DownInSegura
ICE1	0.787446	35.1304	L5/6	0.750238	DownInSegura
EFNB3	0.250253	12.5699	L4/5	-0.344292	DownInSegura
EFNB3	0.513442	4.61381	LS	2.38205	DownInSegura
EFNB3	0.280904	2.52506	ES	-0.0267809	DownInSegura
EFNB3	0.249084	16.3316	L6	-0.356405	DownInSegura
EFNB3	0.272661	11.6722	L5	-0.112172	DownInSegura
EFNB3	0.259118	12.6609	L5/6	-0.252459	DownInSegura
EFNB3	0.249475	16.5933	L4/6	-0.352352	DownInSegura
EFNB3	0.192979	11.4236	L2/3	-0.937591	DownInSegura
STAG1	2.34167	62.4223	L4/5	0.475285	DownInSegura
STAG1	2.53153	18.9454	ES	0.748293	DownInSegura
STAG1	2.12417	65.1463	L2/3	0.162542	DownInSegura
STAG1	0.513045	4.26065	LS	-2.15416	DownInSegura
STAG1	2.82109	60.8861	L5	1.16466	DownInSegura
STAG1	1.71178	63.2451	L6	-0.430449	DownInSegura
STAG1	1.98793	65.6653	L4/6	-0.0333652	DownInSegura
STAG1	2.05786	57.0261	L5/6	0.0671867	DownInSegura
ZC3H4	0.210542	11.3947	L4/5	-0.151034	DownInSegura
ZC3H4	0.414029	3.96446	LS	2.4394	DownInSegura
ZC3H4	0.194472	14.0296	L4/6	-0.35561	DownInSegura
ZC3H4	0.192276	11.9886	L2/3	-0.383565	DownInSegura
ZC3H4	0.179631	9.2425	L5	-0.544546	DownInSegura
ZC3H4	0.186442	10.8174	L5/6	-0.457833	DownInSegura
ZC3H4	0.218255	1.96064	ES	-0.0528504	DownInSegura
ZC3H4	0.183604	14.0741	L6	-0.493963	DownInSegura
KCTD3	0.496604	4.46342	ES	-0.463402	DownInSegura
KCTD3	0.497018	33.2628	L6	-0.460272	DownInSegura
KCTD3	0.647453	29.8095	L4/5	0.676943	DownInSegura
KCTD3	0.623042	29.3913	L5/6	0.492405	DownInSegura
KCTD3	0.28725	2.64297	LS	-2.04601	DownInSegura
KCTD3	0.583201	31.1195	L2/3	0.191229	DownInSegura
KCTD3	0.720093	27.7275	L5	1.22606	DownInSegura
KCTD3	0.608576	36.8119	L4/6	0.38305	DownInSegura
GSTM4	0.121381	0.965466	ES	0.136801	DownInSegura
GSTM4	0.100362	5.77759	L4/5	-0.250072	DownInSegura
GSTM4	0.0795282	4.5913	L5/6	-0.633554	DownInSegura
GSTM4	0.241109	2.55183	LS	2.34055	DownInSegura
GSTM4	0.0678158	5.67901	L6	-0.849134	DownInSegura
GSTM4	0.106063	5.33587	L5	-0.145151	DownInSegura
GSTM4	0.0844996	6.98333	L4/6	-0.542048	DownInSegura
GSTM4	0.110831	7.09865	L2/3	-0.0573876	DownInSegura
ARID2	0.637019	38.06	L6	0.378126	DownInSegura
ARID2	0.265296	2.54044	LS	-2.34791	DownInSegura
ARID2	0.64411	36.5602	L4/6	0.43013	DownInSegura
ARID2	0.591909	30.177	L2/3	0.0473103	DownInSegura
ARID2	0.706138	31.7739	L5/6	0.885008	DownInSegura
ARID2	0.59929	5.22837	ES	0.101442	DownInSegura
ARID2	0.666753	29.6516	L4/5	0.596178	DownInSegura
ARID2	0.573146	23.2968	L5	-0.0902881	DownInSegura
PCIF1	0.0987252	7.68959	L6	-0.738326	DownInSegura
PCIF1	0.13448	7.17022	L4/5	-0.0416074	DownInSegura
PCIF1	0.184406	7.90853	L5	0.93127	DownInSegura
PCIF1	0.241065	2.08476	LS	2.03533	DownInSegura
PCIF1	0.128247	1.15113	ES	-0.163064	DownInSegura
PCIF1	0.09514	6.14583	L2/3	-0.808187	DownInSegura
PCIF1	0.111161	6.03478	L5/6	-0.495996	DownInSegura
PCIF1	0.0996957	7.6911	L4/6	-0.719416	DownInSegura
SPATA6	0.560453	25.8594	L4/5	0.475565	DownInSegura
SPATA6	0.495207	4.03268	ES	-0.014762	DownInSegura
SPATA6	0.617792	35.4497	L6	0.906469	DownInSegura
SPATA6	0.570159	23.1062	L5	0.548504	DownInSegura
SPATA6	0.194425	2.03919	LS	-2.27517	DownInSegura
SPATA6	0.570358	32.062	L4/6	0.549999	DownInSegura
SPATA6	0.521419	27.5239	L2/3	0.182217	DownInSegura
SPATA6	0.447561	22.1217	L5/6	-0.372827	DownInSegura
ASCC1	0.17707	1.84552	LS	-2.40663	DownInSegura
ASCC1	0.418852	27.1941	L4/6	0.0187411	DownInSegura
ASCC1	0.467886	25.2074	L2/3	0.510611	DownInSegura
ASCC1	0.443992	29.418	L6	0.270924	DownInSegura
ASCC1	0.463621	3.77274	ES	0.467823	DownInSegura
ASCC1	0.425647	20.4157	L4/5	0.0869037	DownInSegura
ASCC1	0.447753	17.0081	L5	0.308652	DownInSegura
ASCC1	0.49105	22.887	L5/6	0.74297	DownInSegura
USP6NL	0.183696	10.0435	L4/5	-0.100079	DownInSegura
USP6NL	0.682501	25.0596	L5	2.42562	DownInSegura
USP6NL	0.138695	1.42401	LS	-0.327947	DownInSegura
USP6NL	0.105906	0.816933	ES	-0.493971	DownInSegura
USP6NL	0.105505	8.35979	L6	-0.496003	DownInSegura
USP6NL	0.200223	10.6783	L5/6	-0.0163984	DownInSegura
USP6NL	0.123907	9.02013	L4/6	-0.402826	DownInSegura
USP6NL	0.0872572	6.22544	L2/3	-0.588401	DownInSegura
PATZ1	0.0675724	3.96045	L4/5	-0.338767	DownInSegura
PATZ1	0.070843	5.39683	L6	-0.230458	DownInSegura
PATZ1	0.0951946	4.66889	L5	0.575946	DownInSegura
PATZ1	0.143597	1.20756	LS	2.1788	DownInSegura
PATZ1	0.0806542	0.675826	ES	0.0944376	DownInSegura
PATZ1	0.0522023	3.44916	L2/3	-0.847747	DownInSegura
PATZ1	0.056268	2.83478	L5/6	-0.713112	DownInSegura
PATZ1	0.0560871	4.52186	L4/6	-0.719103	DownInSegura
CNTLN	0.358053	16.564	L4/5	0.828736	DownInSegura
CNTLN	0.0843743	0.672135	LS	-2.01095	DownInSegura
CNTLN	0.299673	2.28741	ES	0.222984	DownInSegura
CNTLN	0.383234	24.8325	L6	1.09001	DownInSegura
CNTLN	0.348733	12.9586	L5	0.732026	DownInSegura
CNTLN	0.274739	12.7826	L5/6	-0.0357358	DownInSegura
CNTLN	0.264921	18.0874	L4/6	-0.137607	DownInSegura
CNTLN	0.211734	12.9491	L2/3	-0.689466	DownInSegura
MEIS1	0.0670019	3.56181	L4/5	-0.80554	DownInSegura
MEIS1	0.0657403	0.626566	LS	-0.836162	DownInSegura
MEIS1	0.167481	1.49276	ES	1.6332	DownInSegura
MEIS1	0.0831247	6.59612	L6	-0.414222	DownInSegura
MEIS1	0.0590881	2.42973	L5	-0.997617	DownInSegura
MEIS1	0.0841413	4.26087	L5/6	-0.389548	DownInSegura
MEIS1	0.132586	8.88644	L4/6	0.786254	DownInSegura
MEIS1	0.142366	8.45211	L2/3	1.02363	DownInSegura
TRDMT1	0.125505	10.3728	L4/6	-0.227056	DownInSegura
TRDMT1	0.112639	7.95644	L2/3	-0.357579	DownInSegura
TRDMT1	0.103433	8.64198	L6	-0.450975	DownInSegura
TRDMT1	0.0455886	0.558214	LS	-1.0378	DownInSegura
TRDMT1	0.170582	9.57238	L4/5	0.230245	DownInSegura
TRDMT1	0.374024	16.1982	L5	2.29415	DownInSegura
TRDMT1	0.15004	8.9913	L5/6	0.0218543	DownInSegura
TRDMT1	0.101278	0.920906	ES	-0.472834	DownInSegura
SPIN4	0.0422702	2.53676	L4/5	-0.367825	DownInSegura
SPIN4	0.0580188	3.14435	L5	0.892137	DownInSegura
SPIN4	0.0722234	0.558214	LS	2.02857	DownInSegura
SPIN4	0.0410478	0.319346	ES	-0.46562	DownInSegura
SPIN4	0.0385201	3.24515	L6	-0.667853	DownInSegura
SPIN4	0.048978	3.2	L5/6	0.168833	DownInSegura
SPIN4	0.0372357	3.25574	L4/6	-0.770611	DownInSegura
SPIN4	0.0366479	2.51945	L2/3	-0.817631	DownInSegura
SMO	0.0426228	2.45392	L4/5	0.670523	DownInSegura
SMO	0.0485733	0.386186	ES	1.10584	DownInSegura
SMO	0.0302486	2.50441	L6	-0.234726	DownInSegura
SMO	0.0249892	0.952835	L5	-0.61948	DownInSegura
SMO	0.00522068	0.0683527	LS	-2.06567	DownInSegura
SMO	0.0339363	2.87826	L4/6	0.0350543	DownInSegura
SMO	0.0417883	2.68382	L2/3	0.609477	DownInSegura
SMO	0.040278	2.33043	L5/6	0.498987	DownInSegura
RHNO1	0.00604549	0.0569606	LS	2.43551	DownInSegura
RHNO1	0.00092151	0.070777	L4/6	-0.130441	DownInSegura
RHNO1	0.000526757	0.051365	L2/3	-0.328123	DownInSegura
RHNO1	0.000247532	0.0352734	L6	-0.467951	DownInSegura
RHNO1	0.00103292	0.00742666	ES	-0.0746524	DownInSegura
RHNO1	0.000507067	0.049182	L4/5	-0.337983	DownInSegura
RHNO1	0	0	L5	-0.591909	DownInSegura
RHNO1	0.000174647	0.0173913	L5/6	-0.50445	DownInSegura

## Sheet: Figure S9B-E
Figure S9B-E
Script: AllExIntegrated.code.R
Symbol	avg.exp	pct.exp	subcluster	avg.exp.scaled
CCND1	0.0136412	0.893751	L2/3	-0.548183
CCND2	0.756529	36.4101	L2/3	-0.464652
CCND3	0.789396	36.0017	L2/3	-0.573214
CDK4	0.082917	5.3959	L2/3	-0.20343
CDK6	1.2052	49.0022	L2/3	0.495118
CCNE1	0.0421579	2.93551	L2/3	-0.84793
CDK2	0.00135304	0.0975935	L2/3	-1.77563
CCNA1	0.0565372	3.9474	L2/3	-0.199626
CCNA2	0.0354174	2.46295	L2/3	-0.686778
CCNB1	0.0369188	2.63503	L2/3	-0.503797
CDK1	0.00256895	0.182346	L2/3	-0.552508
CDKN1A	0.0228616	1.42538	L2/3	-0.44504
CDKN1B	0.207402	12.5819	L2/3	-0.407551
CDKN2A	0.0127885	0.934843	L2/3	-0.462199
CDKN2B	0.000955771	0.0847523	L2/3	-0.48408
CDKN2C	0.0176596	1.32522	L2/3	-0.249777
ATR	1.02906	44.2047	L2/3	0.513027
ATM	0.85316	40.0544	L2/3	-0.0578048
CHEK1	0.0425384	2.92781	L2/3	-0.564803
CHEK2	0.0431423	2.76344	L2/3	-0.209873
CCND1	0.0151554	0.794678	L4/5	-0.480047
CCND2	0.79242	33.6069	L4/5	-0.378037
CCND3	0.974717	36.4491	L4/5	0.33494
CDK4	0.0900624	5.05539	L4/5	0.114084
CDK6	0.590449	25.6601	L4/5	-0.668556
CCNE1	0.0515739	2.91727	L4/5	-0.017802
CDK2	0.00441804	0.238145	L4/5	0.952681
CCNA1	0.0509377	3.20201	L4/5	-0.343577
CCNA2	0.0630629	3.55664	L4/5	0.904256
CCNB1	0.0483282	3.02599	L4/5	0.10795
CDK1	0.0106845	0.618658	L4/5	0.595944
CDKN1A	0.0273614	1.52982	L4/5	-0.178389
CDKN1B	0.298286	14.5915	L4/5	0.0702017
CDKN2A	0.0258243	1.15707	L4/5	1.33052
CDKN2B	0.00145394	0.0957755	L4/5	0.50866
CDKN2C	0.0218637	1.20625	L4/5	0.0237474
ATR	0.852446	34.9141	L4/5	-0.196283
ATM	0.823775	34.8934	L4/5	-0.202547
CHEK1	0.0492158	2.86291	L4/5	-0.338727
CHEK2	0.044084	2.31414	L4/5	-0.144967
CCND1	0.0257894	0.2228	ES	-0.00154178
CCND2	0.63931	5.72596	ES	-0.747535
CCND3	1.22619	9.87003	ES	1.56727
CDK4	0.0672378	0.653546	ES	-0.90016
CDK6	0.986825	8.70405	ES	0.081752
CCNE1	0.0493158	0.37876	ES	-0.216877
CDK2	0.00407737	0.04456	ES	0.649433
CCNA1	0.0345321	0.297066	ES	-0.765329
CCNA2	0.0473464	0.386186	ES	-0.000250965
CCNB1	0.028474	0.319346	ES	-0.956592
CDK1	0.00135313	0.02228	ES	-0.72456
CDKN1A	0.0371849	0.371333	ES	0.403734
CDKN1B	0.241477	2.10175	ES	-0.228428
CDKN2A	0.0194613	0.126253	ES	0.45547
CDKN2B	0.00161099	0.00742666	ES	0.821619
CDKN2C	0.0158707	0.163387	ES	-0.366163
ATR	1.00976	8.34014	ES	0.435544
ATM	0.87954	7.30784	ES	0.0721378
CHEK1	0.053002	0.51244	ES	-0.210537
CHEK2	0.0689688	0.505013	ES	1.57025
CCND1	0.0116372	0.865052	L4/6	-0.638361
CCND2	0.696755	39.0532	L4/6	-0.608904
CCND3	1.11732	48.4508	L4/6	1.03374
CDK4	0.0766409	6.34634	L4/6	-0.48232
CDK6	1.10726	49.9921	L4/6	0.309726
CCNE1	0.0452076	3.55458	L4/6	-0.579062
CDK2	0.00362521	0.3067	L4/6	0.24694
CCNA1	0.0424558	4.08934	L4/6	-0.561628
CCNA2	0.0468715	4.23089	L4/6	-0.0275824
CCNB1	0.0350708	3.36584	L4/6	-0.602883
CDK1	0.00309751	0.290972	L4/6	-0.477709
CDKN1A	0.0212453	1.72224	L4/6	-0.54082
CDKN1B	0.209258	14.7688	L4/6	-0.397795
CDKN2A	0.0237418	1.87952	L4/6	1.04414
CDKN2B	0.00180463	0.13369	L4/6	1.2075
CDKN2C	0.0221289	1.65933	L4/6	0.0409998
ATR	0.936192	45.6197	L4/6	0.140062
ATM	0.909947	45.8084	L4/6	0.221915
CHEK1	0.0428135	3.74332	L4/6	-0.555489
CHEK2	0.0413075	3.27933	L4/6	-0.336343
CCND1	0.0571098	0.524037	LS	1.4078
CCND2	1.87774	16.792	LS	2.24114
CCND3	0.843041	7.84917	LS	-0.310328
CDK4	0.140735	1.33288	LS	2.36579
CDK6	0.297067	2.77968	LS	-1.2239
CCNE1	0.0784083	0.797448	LS	2.34798
CDK2	0.00399835	0.0341763	LS	0.57909
CCNA1	0.156944	1.69743	LS	2.38161
CCNA2	0.0147921	0.148098	LS	-1.8738
CCNB1	0.0885499	1.20756	LS	2.26455
CDK1	0.0220655	0.284803	LS	2.20648
CDKN1A	0.0646035	0.524037	LS	2.02851
CDKN1B	0.745056	7.63272	LS	2.41878
CDKN2A	0.0152564	0.170882	LS	-0.122804
CDKN2B	0.00127573	0.0341763	LS	0.153528
CDKN2C	0.0564536	0.603782	LS	2.27419
ATR	0.334861	3.55434	LS	-2.27502
ATM	0.420485	4.03281	LS	-2.18906
CHEK1	0.0532602	0.444293	LS	-0.201795
CHEK2	0.0174026	0.193666	LS	-1.98402
CCND1	0.0642165	3.7913	L5/6	1.72759
CCND2	1.08324	42.2261	L5/6	0.323795
CCND3	0.801915	31.9826	L5/6	-0.511866
CDK4	0.0786504	4.55652	L5/6	-0.393024
CDK6	0.564882	23.5304	L5/6	-0.716953
CCNE1	0.0472101	2.88696	L5/6	-0.40252
CDK2	0.00265532	0.173913	L5/6	-0.616408
CCNA1	0.0660115	4.1913	L5/6	0.0439366
CCNA2	0.0458069	3.04348	L5/6	-0.0888474
CCNB1	0.0395746	2.52174	L5/6	-0.361401
CDK1	0.00690509	0.173913	L5/6	0.0611082
CDKN1A	0.0180187	0.93913	L5/6	-0.732021
CDKN1B	0.217549	11.2	L5/6	-0.35421
CDKN2A	0.00638577	0.469565	L5/6	-1.34272
CDKN2B	0.00047038	0.0869565	L5/6	-1.45135
CDKN2C	0.0109183	0.66087	L5/6	-0.688375
ATR	0.971012	38.2087	L5/6	0.279908
ATM	0.922473	37.8783	L5/6	0.283618
CHEK1	0.0482021	2.67826	L5/6	-0.373049
CHEK2	0.0523827	3.09565	L5/6	0.427033
CCND1	0.00737439	0.705467	L6	-0.830176
CCND2	0.66257	38.6243	L6	-0.691403
CCND3	0.925278	43.4568	L6	0.0926695
CDK4	0.0844123	7.16049	L6	-0.136987
CDK6	2.01357	66.7725	L6	2.02529
CCNE1	0.0467346	4.09171	L6	-0.444443
CDK2	0.00227943	0.246914	L6	-0.951011
CCNA1	0.0442658	4.30335	L6	-0.515098
CCNA2	0.0530867	5.14991	L6	0.330113
CCNB1	0.0409655	3.13933	L6	-0.286823
CDK1	0.000979999	0.141093	L6	-0.777362
CDKN1A	0.0405622	2.99824	L6	0.603871
CDKN1B	0.205915	14.6737	L6	-0.415371
CDKN2A	0.00658529	0.811287	L6	-1.31528
CDKN2B	0.00150557	0.176367	L6	0.611551
CDKN2C	0.0221071	1.51675	L6	0.0395826
ATR	1.178	52.9101	L6	1.11122
ATM	1.13045	52.8395	L6	1.30806
CHEK1	0.0532107	4.12698	L6	-0.203473
CHEK2	0.0502077	3.42152	L6	0.277118
CCND1	0.0116656	0.571701	L5	-0.637083
CCND2	1.08399	38.5898	L5	0.325593
CCND3	0.573089	22.1058	L5	-1.63321
CDK4	0.0793045	4.47832	L5	-0.363957
CDK6	0.783843	25.2978	L5	-0.302478
CCNE1	0.0535981	2.57265	L5	0.160658
CDK2	0.00437561	0.238209	L5	0.914907
CCNA1	0.0627352	2.76322	L5	-0.0402892
CCNA2	0.072422	3.66841	L5	1.44289
CCNB1	0.0526372	2.71558	L5	0.338992
CDK1	0.00413147	0.142925	L5	-0.331391
CDKN1A	0.0111365	0.381134	L5	-1.13985
CDKN1B	0.154505	8.05145	L5	-0.685622
CDKN2A	0.0191515	0.476417	L5	0.412872
CDKN2B	0.000512497	0.0476417	L5	-1.36742
CDKN2C	0.00498797	0.428776	L5	-1.07421
ATR	0.899214	29.8714	L5	-0.00845067
ATM	0.97933	34.6832	L5	0.563681
CHEK1	0.131521	6.19343	L5	2.44787
CHEK2	0.0520021	2.23916	L5	0.400799

## Sheet: Figure S9F
Figure S9F
Script: AllExIntegrated.code.R
Symbol	avg.exp	pct.exp	subcluster	avg.exp.scaled		GroupName	MolecularName
AREG	0.0010931	0.051365	L2/3	0.0633409	Group2	Growth factor and regulators	Amphiregulin
AREG	0	0	L5	-0.77175	Group2	Growth factor and regulators	Amphiregulin
AREG	0	0	L5/6	-0.77175	Group2	Growth factor and regulators	Amphiregulin
AREG	0.00121086	0.0336509	L4/5	0.153302	Group2	Growth factor and regulators	Amphiregulin
AREG	0.0039496	0.0227842	LS	2.2456	Group2	Growth factor and regulators	Amphiregulin
AREG	0	0	ES	-0.77175	Group2	Growth factor and regulators	Amphiregulin
AREG	0.00125048	0.0786411	L4/6	0.183574	Group2	Growth factor and regulators	Amphiregulin
AREG	0.000577495	0.0352734	L6	-0.330565	Group2	Growth factor and regulators	Amphiregulin
BCL2	0.213026	15.0617	L6	-1.15048	Group3_1	Apoptosis Resistance	BCL2
BCL2	0.978364	33.4609	L5/6	0.121732	Group3_1	Apoptosis Resistance	BCL2
BCL2	2.14437	52.0724	L5	2.05997	Group3_1	Apoptosis Resistance	BCL2
BCL2	1.07327	8.68177	ES	0.279492	Group3_1	Apoptosis Resistance	BCL2
BCL2	0.310526	2.69993	LS	-0.988405	Group3_1	Apoptosis Resistance	BCL2
BCL2	1.0147	35.525	L4/5	0.182124	Group3_1	Apoptosis Resistance	BCL2
BCL2	0.944899	37.3886	L2/3	0.0661033	Group3_1	Apoptosis Resistance	BCL2
BCL2	0.561907	27.3356	L4/6	-0.570537	Group3_1	Apoptosis Resistance	BCL2
BCL2L1	0.400952	26.4903	L6	-0.209057	Group3_1	Apoptosis Resistance	BCL-XL
BCL2L1	0.361827	18.5739	L5/6	-0.421724	Group3_1	Apoptosis Resistance	BCL-XL
BCL2L1	0.886061	7.99727	LS	2.42778	Group3_1	Apoptosis Resistance	BCL-XL
BCL2L1	0.332052	14.102	L5	-0.583569	Group3_1	Apoptosis Resistance	BCL-XL
BCL2L1	0.353754	3.33457	ES	-0.465607	Group3_1	Apoptosis Resistance	BCL-XL
BCL2L1	0.340694	20.0786	L2/3	-0.536592	Group3_1	Apoptosis Resistance	BCL-XL
BCL2L1	0.436827	21.3942	L4/5	-0.0140576	Group3_1	Apoptosis Resistance	BCL-XL
BCL2L1	0.403139	26.3212	L4/6	-0.197169	Group3_1	Apoptosis Resistance	BCL-XL
BCL2L2	0.021638	1.47826	L5/6	-0.629547	Group3_1	Apoptosis Resistance	BCL-W
BCL2L2	0.0317525	2.7866	L6	0.120077	Group3_1	Apoptosis Resistance	BCL-W
BCL2L2	0.0123451	0.125313	LS	-1.31828	Group3_1	Apoptosis Resistance	BCL-W
BCL2L2	0.0315696	2.02423	L4/5	0.106522	Group3_1	Apoptosis Resistance	BCL-W
BCL2L2	0.0351162	3.05127	L4/6	0.369376	Group3_1	Apoptosis Resistance	BCL-W
BCL2L2	0.0234723	0.230227	ES	-0.493599	Group3_1	Apoptosis Resistance	BCL-W
BCL2L2	0.0584244	1.28633	L5	2.09685	Group3_1	Apoptosis Resistance	BCL-W
BCL2L2	0.0267403	2.06487	L2/3	-0.251394	Group3_1	Apoptosis Resistance	BCL-W
CAV1	0.00708973	0.42328	L6	-0.621548	Group3_1	Composition of the Plasma Membrane	caveolin-1
CAV1	0.151905	6.29565	L5/6	2.42891	Group3_1	Composition of the Plasma Membrane	caveolin-1
CAV1	0.0183851	1.14287	L2/3	-0.383616	Group3_1	Composition of the Plasma Membrane	caveolin-1
CAV1	0.0131103	0.998742	L4/6	-0.494728	Group3_1	Composition of the Plasma Membrane	caveolin-1
CAV1	0.031187	0.193666	LS	-0.113949	Group3_1	Composition of the Plasma Membrane	caveolin-1
CAV1	0.0183432	0.905193	L5	-0.384498	Group3_1	Composition of the Plasma Membrane	caveolin-1
CAV1	0.0351695	0.24508	ES	-0.0300601	Group3_1	Composition of the Plasma Membrane	caveolin-1
CAV1	0.0175829	0.890454	L4/5	-0.400515	Group3_1	Composition of the Plasma Membrane	caveolin-1
CCL1	0	0	ES	-0.532574	Group1_2	Chemokines	I-309
CCL1	0.000897843	0.0521739	L5/6	2.3403	Group1_2	Chemokines	I-309
CCL1	0	0	L4/6	-0.532574	Group1_2	Chemokines	I-309
CCL1	0	0	L5	-0.532574	Group1_2	Chemokines	I-309
CCL1	0	0	L6	-0.532574	Group1_2	Chemokines	I-309
CCL1	0.000267631	0.0128413	L2/3	0.323779	Group1_2	Chemokines	I-309
CCL1	0.000166066	0.00776558	L4/5	-0.00120567	Group1_2	Chemokines	I-309
CCL1	0	0	LS	-0.532574	Group1_2	Chemokines	I-309
CCL11	0	0	L2/3	NA	Group1_2	Chemokines	Eotaxin
CCL11	0	0	L4/6	NA	Group1_2	Chemokines	Eotaxin
CCL11	0	0	L5	NA	Group1_2	Chemokines	Eotaxin
CCL11	0	0	ES	NA	Group1_2	Chemokines	Eotaxin
CCL11	0	0	LS	NA	Group1_2	Chemokines	Eotaxin
CCL11	0	0	L4/5	NA	Group1_2	Chemokines	Eotaxin
CCL11	0	0	L5/6	NA	Group1_2	Chemokines	Eotaxin
CCL11	0	0	L6	NA	Group1_2	Chemokines	Eotaxin
CCL13	0	0	L5	-0.353553	Group1_2	Chemokines	MCP-4
CCL13	0	0	ES	-0.353553	Group1_2	Chemokines	MCP-4
CCL13	0.000327172	0.0113921	LS	2.47487	Group1_2	Chemokines	MCP-4
CCL13	0	0	L4/6	-0.353553	Group1_2	Chemokines	MCP-4
CCL13	0	0	L5/6	-0.353553	Group1_2	Chemokines	MCP-4
CCL13	0	0	L6	-0.353553	Group1_2	Chemokines	MCP-4
CCL13	0	0	L2/3	-0.353553	Group1_2	Chemokines	MCP-4
CCL13	0	0	L4/5	-0.353553	Group1_2	Chemokines	MCP-4
CCL16	0	0	LS	-0.628492	Group1_2	Chemokines	HCC-4
CCL16	0.000117356	0.0157282	L4/6	0.460237	Group1_2	Chemokines	HCC-4
CCL16	0	0	L5	-0.628492	Group1_2	Chemokines	HCC-4
CCL16	0.000296356	0.0179778	L2/3	2.12086	Group1_2	Chemokines	HCC-4
CCL16	0	0	L5/6	-0.628492	Group1_2	Chemokines	HCC-4
CCL16	0	0	ES	-0.628492	Group1_2	Chemokines	HCC-4
CCL16	0	0	L6	-0.628492	Group1_2	Chemokines	HCC-4
CCL16	0.000128257	0.00776558	L4/5	0.561368	Group1_2	Chemokines	HCC-4
CCL20	0	0	L6	-0.597743	Group1_2	Chemokines	MIP-3a
CCL20	0	0	LS	-0.597743	Group1_2	Chemokines	MIP-3a
CCL20	5.7352e-05	0.00786411	L4/6	-0.209807	Group1_2	Chemokines	MIP-3a
CCL20	0	0	L5	-0.597743	Group1_2	Chemokines	MIP-3a
CCL20	0	0	ES	-0.597743	Group1_2	Chemokines	MIP-3a
CCL20	0.000349143	0.0128413	L2/3	1.76391	Group1_2	Chemokines	MIP-3a
CCL20	0	0	L5/6	-0.597743	Group1_2	Chemokines	MIP-3a
CCL20	0.000300462	0.0103541	L4/5	1.43462	Group1_2	Chemokines	MIP-3a
CCL25	0.00555997	0.493827	L6	-0.435705	Group1_2	Chemokines	TECK
CCL25	0.00555902	0.417391	L5/6	-0.436023	Group1_2	Chemokines	TECK
CCL25	0.0113183	0.190567	L5	1.4924	Group1_2	Chemokines	TECK
CCL25	0.00163464	0.0341763	LS	-1.75005	Group1_2	Chemokines	TECK
CCL25	0.00637208	0.305446	L4/5	-0.163779	Group1_2	Chemokines	TECK
CCL25	0.00706785	0.416798	L4/6	0.0691887	Group1_2	Chemokines	TECK
CCL25	0.0102543	0.06684	ES	1.13613	Group1_2	Chemokines	TECK
CCL25	0.00712354	0.408352	L2/3	0.087836	Group1_2	Chemokines	TECK
CCL26	0.00555185	0.519031	L4/6	-0.621652	Group1_2	Chemokines	Eotaxin-3
CCL26	0.00693206	0.464853	L2/3	-0.331775	Group1_2	Chemokines	Eotaxin-3
CCL26	0.00158886	0.0113921	LS	-1.45397	Group1_2	Chemokines	Eotaxin-3
CCL26	0.0074905	0.469565	L5/6	-0.214491	Group1_2	Chemokines	Eotaxin-3
CCL26	0.0176821	0.28585	L5	1.92599	Group1_2	Chemokines	Eotaxin-3
CCL26	0.0120854	0.846561	L6	0.750552	Group1_2	Chemokines	Eotaxin-3
CCL26	0.00749605	0.385691	L4/5	-0.213324	Group1_2	Chemokines	Eotaxin-3
CCL26	0.00926728	0.0742666	ES	0.158674	Group1_2	Chemokines	Eotaxin-3
CCL3	0.000514561	0.0471846	L4/6	-0.967599	Group1_2	Chemokines	MIP-1a
CCL3	0	0	L5	-1.54684	Group1_2	Chemokines	MIP-1a
CCL3	0.00228749	0.02228	ES	1.02817	Group1_2	Chemokines	MIP-1a
CCL3	0.00150746	0.105298	L2/3	0.150094	Group1_2	Chemokines	MIP-1a
CCL3	0.00245637	0.0569606	LS	1.21828	Group1_2	Chemokines	MIP-1a
CCL3	0.000690486	0.0362394	L4/5	-0.769562	Group1_2	Chemokines	MIP-1a
CCL3	0.00198696	0.0695652	L5/6	0.689867	Group1_2	Chemokines	MIP-1a
CCL3	0.00154964	0.141093	L6	0.197584	Group1_2	Chemokines	MIP-1a
CCL7	0	0	L4/6	NA	Group1_2	Chemokines	MCP-3
CCL7	0	0	L6	NA	Group1_2	Chemokines	MCP-3
CCL7	0	0	L5/6	NA	Group1_2	Chemokines	MCP-3
CCL7	0	0	L5	NA	Group1_2	Chemokines	MCP-3
CCL7	0	0	LS	NA	Group1_2	Chemokines	MCP-3
CCL7	0	0	L4/5	NA	Group1_2	Chemokines	MCP-3
CCL7	0	0	ES	NA	Group1_2	Chemokines	MCP-3
CCL7	0	0	L2/3	NA	Group1_2	Chemokines	MCP-3
CCL8	0	0	L5	NA	Group1_2	Chemokines	MCP-2
CCL8	0	0	L4/6	NA	Group1_2	Chemokines	MCP-2
CCL8	0	0	L6	NA	Group1_2	Chemokines	MCP-2
CCL8	0	0	L2/3	NA	Group1_2	Chemokines	MCP-2
CCL8	0	0	L4/5	NA	Group1_2	Chemokines	MCP-2
CCL8	0	0	ES	NA	Group1_2	Chemokines	MCP-2
CCL8	0	0	LS	NA	Group1_2	Chemokines	MCP-2
CCL8	0	0	L5/6	NA	Group1_2	Chemokines	MCP-2
COL10A1	0.152092	7.63478	L5/6	0.847983	Group5	Insoluble factor	Collagens
COL10A1	0.159739	9.72083	L2/3	0.973826	Group5	Insoluble factor	Collagens
COL10A1	0.119952	8.13935	L4/6	0.319048	Group5	Insoluble factor	Collagens
COL10A1	0.0188363	1.83422	L6	-1.34501	Group5	Insoluble factor	Collagens
COL10A1	0.15024	7.51708	L4/5	0.817508	Group5	Insoluble factor	Collagens
COL10A1	0.135995	1.30709	ES	0.583079	Group5	Insoluble factor	Collagens
COL10A1	0.0322912	0.182274	LS	-1.12358	Group5	Insoluble factor	Collagens
COL10A1	0.0353732	1.47689	L5	-1.07286	Group5	Insoluble factor	Collagens
COL11A1	0.816986	28.1565	L5/6	-0.032912	Group5	Insoluble factor	Collagens
COL11A1	0.280686	14.698	L4/6	-0.586725	Group5	Insoluble factor	Collagens
COL11A1	0.0917951	6.56085	L6	-0.781784	Group5	Insoluble factor	Collagens
COL11A1	0.483681	3.57965	ES	-0.377102	Group5	Insoluble factor	Collagens
COL11A1	0.424823	21.0443	L2/3	-0.437881	Group5	Insoluble factor	Collagens
COL11A1	0.195379	1.66325	LS	-0.674818	Group5	Insoluble factor	Collagens
COL11A1	1.53893	46.3398	L4/5	0.712609	Group5	Insoluble factor	Collagens
COL11A1	2.95858	55.3597	L5	2.17861	Group5	Insoluble factor	Collagens
COL11A2	0.0664119	3.77391	L5/6	-0.302489	Group5	Insoluble factor	Collagens
COL11A2	0.0645341	4.74206	L4/6	-0.383987	Group5	Insoluble factor	Collagens
COL11A2	0.0730789	4.33521	L2/3	-0.0131283	Group5	Insoluble factor	Collagens
COL11A2	0.106316	6.73721	L6	1.42941	Group5	Insoluble factor	Collagens
COL11A2	0.103976	0.854066	ES	1.32784	Group5	Insoluble factor	Collagens
COL11A2	0.0747564	3.09671	L5	0.059678	Group5	Insoluble factor	Collagens
COL11A2	0.0352671	0.262019	LS	-1.65423	Group5	Insoluble factor	Collagens
COL11A2	0.0627112	3.29261	L4/5	-0.463103	Group5	Insoluble factor	Collagens
COL12A1	0.331122	15.2174	L5/6	-0.228654	Group5	Insoluble factor	Collagens
COL12A1	0.0761473	5.32628	L6	-0.494832	Group5	Insoluble factor	Collagens
COL12A1	0.157148	1.23035	LS	-0.410272	Group5	Insoluble factor	Collagens
COL12A1	2.89073	56.5984	L5	2.44342	Group5	Insoluble factor	Collagens
COL12A1	0.113089	6.96253	L2/3	-0.456266	Group5	Insoluble factor	Collagens
COL12A1	0.149049	1.12885	ES	-0.418727	Group5	Insoluble factor	Collagens
COL12A1	0.540908	21.9947	L4/5	-0.0096499	Group5	Insoluble factor	Collagens
COL12A1	0.143023	9.57062	L4/6	-0.425017	Group5	Insoluble factor	Collagens
COL13A1	0.0310159	2.36332	L6	1.26739	Group5	Insoluble factor	Collagens
COL13A1	0.0103459	0.0797448	LS	-0.722639	Group5	Insoluble factor	Collagens
COL13A1	0.013149	0.951557	L4/6	-0.452766	Group5	Insoluble factor	Collagens
COL13A1	0.00965005	0.737088	L2/3	-0.789637	Group5	Insoluble factor	Collagens
COL13A1	0.00916078	0.521739	L5/6	-0.836742	Group5	Insoluble factor	Collagens
COL13A1	0.0239666	0.15596	ES	0.588705	Group5	Insoluble factor	Collagens
COL13A1	0.0344894	1.92069	L4/5	1.60181	Group5	Insoluble factor	Collagens
COL13A1	0.0110369	0.28585	L5	-0.65612	Group5	Insoluble factor	Collagens
COL14A1	0.0836269	4.83245	L6	0.0860812	Group5	Insoluble factor	Collagens
COL14A1	0.052288	3.06087	L5/6	-0.661747	Group5	Insoluble factor	Collagens
COL14A1	0.0488329	3.87701	L4/6	-0.744196	Group5	Insoluble factor	Collagens
COL14A1	0.0164438	0.205058	LS	-1.51709	Group5	Insoluble factor	Collagens
COL14A1	0.0920352	4.4005	L4/5	0.286724	Group5	Insoluble factor	Collagens
COL14A1	0.0889268	2.66794	L5	0.212551	Group5	Insoluble factor	Collagens
COL14A1	0.156153	1.21055	ES	1.81674	Group5	Insoluble factor	Collagens
COL14A1	0.10185	5.52945	L2/3	0.520931	Group5	Insoluble factor	Collagens
COL15A1	0.00687427	0.400647	L2/3	-0.948378	Group5	Insoluble factor	Collagens
COL15A1	0.0227495	0.126253	ES	2.00893	Group5	Insoluble factor	Collagens
COL15A1	0.0170231	0.782609	L5/6	0.942201	Group5	Insoluble factor	Collagens
COL15A1	0.00780027	0.668449	L4/6	-0.775878	Group5	Insoluble factor	Collagens
COL15A1	0.0112449	0.621247	L4/5	-0.134198	Group5	Insoluble factor	Collagens
COL15A1	0.0097433	0.0797448	LS	-0.413923	Group5	Insoluble factor	Collagens
COL15A1	0.0116396	1.09347	L6	-0.060663	Group5	Insoluble factor	Collagens
COL15A1	0.0086473	0.238209	L5	-0.618089	Group5	Insoluble factor	Collagens
COL16A1	0.352527	22.0038	L4/6	-0.12642	Group5	Insoluble factor	Collagens
COL16A1	0.527215	28.7831	L6	1.77072	Group5	Insoluble factor	Collagens
COL16A1	0.237293	9.19485	L5	-1.37787	Group5	Insoluble factor	Collagens
COL16A1	0.290437	2.71132	LS	-0.80072	Group5	Insoluble factor	Collagens
COL16A1	0.299028	16.3212	L2/3	-0.707422	Group5	Insoluble factor	Collagens
COL16A1	0.430286	3.2306	ES	0.718058	Group5	Insoluble factor	Collagens
COL16A1	0.362581	15.3217	L5/6	-0.0172244	Group5	Insoluble factor	Collagens
COL16A1	0.413972	19.0412	L4/5	0.540881	Group5	Insoluble factor	Collagens
COL17A1	0.000414259	0.0113921	LS	-1.16	Group5	Insoluble factor	Collagens
COL17A1	0.0035195	0.226006	L2/3	0.863252	Group5	Insoluble factor	Collagens
COL17A1	0.00196599	0.149418	L4/6	-0.148949	Group5	Insoluble factor	Collagens
COL17A1	0.00205853	0.0869565	L5/6	-0.0886574	Group5	Insoluble factor	Collagens
COL17A1	0.00475629	0.0297066	ES	1.6691	Group5	Insoluble factor	Collagens
COL17A1	0	0	L5	-1.42991	Group5	Insoluble factor	Collagens
COL17A1	0.00234376	0.049182	L4/5	0.0971912	Group5	Insoluble factor	Collagens
COL17A1	0.00249844	0.246914	L6	0.197973	Group5	Insoluble factor	Collagens
COL18A1	0.126284	8.32809	L4/6	-0.430625	Group5	Insoluble factor	Collagens
COL18A1	0.10222	0.831625	LS	-0.577586	Group5	Insoluble factor	Collagens
COL18A1	0.19214	9.76393	L4/5	-0.0284343	Group5	Insoluble factor	Collagens
COL18A1	0.592743	19.676	L5	2.41809	Group5	Insoluble factor	Collagens
COL18A1	0.108688	6.36156	L2/3	-0.538083	Group5	Insoluble factor	Collagens
COL18A1	0.194316	1.59673	ES	-0.0151463	Group5	Insoluble factor	Collagens
COL18A1	0.130767	6.27826	L5/6	-0.403246	Group5	Insoluble factor	Collagens
COL18A1	0.127209	9.02998	L6	-0.424973	Group5	Insoluble factor	Collagens
COL19A1	0.225186	2.03919	LS	-1.74885	Group5	Insoluble factor	Collagens
COL19A1	0.996152	27.3464	L5	-0.542798	Group5	Insoluble factor	Collagens
COL19A1	1.58335	56.1969	L4/6	0.375775	Group5	Insoluble factor	Collagens
COL19A1	2.01907	14.6751	ES	1.05738	Group5	Insoluble factor	Collagens
COL19A1	1.78695	46.9565	L5/6	0.694274	Group5	Insoluble factor	Collagens
COL19A1	1.07721	36.2368	L4/5	-0.415998	Group5	Insoluble factor	Collagens
COL19A1	0.963246	39.3405	L2/3	-0.594274	Group5	Insoluble factor	Collagens
COL19A1	2.09392	65.6085	L6	1.17448	Group5	Insoluble factor	Collagens
COL1A1	0.00681963	0.0341763	LS	-0.284237	Group5	Insoluble factor	Collagens
COL1A1	0.00583789	0.382609	L5/6	-0.428545	Group5	Insoluble factor	Collagens
COL1A1	0.000821278	0.0543591	L4/5	-1.16595	Group5	Insoluble factor	Collagens
COL1A1	0.00543932	0.471846	L4/6	-0.487132	Group5	Insoluble factor	Collagens
COL1A1	0.0226044	1.04812	L5	2.03601	Group5	Insoluble factor	Collagens
COL1A1	0.0141805	1.05041	L2/3	0.797757	Group5	Insoluble factor	Collagens
COL1A1	0.00955546	0.06684	ES	0.117911	Group5	Insoluble factor	Collagens
COL1A1	0.00476801	0.352734	L6	-0.585809	Group5	Insoluble factor	Collagens
COL1A2	0	0	LS	-0.860562	Group5	Insoluble factor	Collagens
COL1A2	0.00052272	0.0207082	L4/5	-0.674736	Group5	Insoluble factor	Collagens
COL1A2	0.00258708	0.0943693	L4/6	0.0591365	Group5	Insoluble factor	Collagens
COL1A2	0.000486468	0.0282508	L2/3	-0.687624	Group5	Insoluble factor	Collagens
COL1A2	0.000741908	0.0695652	L5/6	-0.596815	Group5	Insoluble factor	Collagens
COL1A2	0.00475596	0.0297066	ES	0.830168	Group5	Insoluble factor	Collagens
COL1A2	0.00822959	0.190567	L5	2.06503	Group5	Insoluble factor	Collagens
COL1A2	0.00204211	0.0705467	L6	-0.134599	Group5	Insoluble factor	Collagens
COL20A1	0.0223211	1.58261	L5/6	-0.763339	Group5	Insoluble factor	Collagens
COL20A1	0.0628819	0.571853	ES	1.85737	Group5	Insoluble factor	Collagens
COL20A1	0.0172695	0.981072	L2/3	-1.08974	Group5	Insoluble factor	Collagens
COL20A1	0.0475005	3.38624	L6	0.863546	Group5	Insoluble factor	Collagens
COL20A1	0.0341529	0.227842	LS	0.00113261	Group5	Insoluble factor	Collagens
COL20A1	0.0358111	1.65666	L4/5	0.108276	Group5	Insoluble factor	Collagens
COL20A1	0.0346523	2.42215	L4/6	0.0334003	Group5	Insoluble factor	Collagens
COL20A1	0.0184935	0.952835	L5	-1.01065	Group5	Insoluble factor	Collagens
COL21A1	0.491272	19.2696	L5/6	1.48898	Group5	Insoluble factor	Collagens
COL21A1	0.186964	8.55485	L2/3	-0.230723	Group5	Insoluble factor	Collagens
COL21A1	0.263109	2.15373	ES	0.199586	Group5	Insoluble factor	Collagens
COL21A1	0.0704927	3.4302	L5	-0.888927	Group5	Insoluble factor	Collagens
COL21A1	0.0568791	4.16226	L6	-0.96586	Group5	Insoluble factor	Collagens
COL21A1	0.105201	0.865801	LS	-0.692782	Group5	Insoluble factor	Collagens
COL21A1	0.496367	17.0972	L4/5	1.51777	Group5	Insoluble factor	Collagens
COL21A1	0.152048	8.3045	L4/6	-0.428045	Group5	Insoluble factor	Collagens
COL22A1	0.0371428	1.98261	L5/6	-0.0228211	Group5	Insoluble factor	Collagens
COL22A1	0.0289934	1.97389	L4/6	-0.259161	Group5	Insoluble factor	Collagens
COL22A1	0.0203737	1.12875	L6	-0.509144	Group5	Insoluble factor	Collagens
COL22A1	0.0562271	0.31192	ES	0.530646	Group5	Insoluble factor	Collagens
COL22A1	0.0183574	0.524059	L5	-0.567618	Group5	Insoluble factor	Collagens
COL22A1	0.115483	5.06575	L4/5	2.24915	Group5	Insoluble factor	Collagens
COL22A1	0.0141887	0.0911369	LS	-0.688516	Group5	Insoluble factor	Collagens
COL22A1	0.012671	0.82184	L2/3	-0.732531	Group5	Insoluble factor	Collagens
COL23A1	0.312349	11.4817	L5	0.145789	Group5	Insoluble factor	Collagens
COL23A1	0.450458	3.87672	ES	1.37399	Group5	Insoluble factor	Collagens
COL23A1	0.393469	17.7961	L4/5	0.867186	Group5	Insoluble factor	Collagens
COL23A1	0.259184	12.1913	L5/6	-0.327004	Group5	Insoluble factor	Collagens
COL23A1	0.282733	17.4976	L4/6	-0.117581	Group5	Insoluble factor	Collagens
COL23A1	0.378765	19.041	L2/3	0.736425	Group5	Insoluble factor	Collagens
COL23A1	0.121782	9.20635	L6	-1.54892	Group5	Insoluble factor	Collagens
COL23A1	0.168901	1.37845	LS	-1.12989	Group5	Insoluble factor	Collagens
COL24A1	0.220799	8.38495	L5	-0.913427	Group5	Insoluble factor	Collagens
COL24A1	0.723162	5.76309	ES	0.412422	Group5	Insoluble factor	Collagens
COL24A1	0.278092	11.4232	L4/5	-0.762217	Group5	Insoluble factor	Collagens
COL24A1	0.237756	15.9788	L6	-0.868673	Group5	Insoluble factor	Collagens
COL24A1	0.974459	39.1318	L4/6	1.07565	Group5	Insoluble factor	Collagens
COL24A1	0.991345	39.1247	L2/3	1.12021	Group5	Insoluble factor	Collagens
COL24A1	0.153247	1.40123	LS	-1.09171	Group5	Insoluble factor	Collagens
COL24A1	0.956308	28.2435	L5/6	1.02774	Group5	Insoluble factor	Collagens
COL25A1	0.28268	10.1477	L5	0.405081	Group5	Insoluble factor	Collagens
COL25A1	0.255174	1.99777	ES	0.150197	Group5	Insoluble factor	Collagens
COL25A1	0.173571	11.6402	L6	-0.605986	Group5	Insoluble factor	Collagens
COL25A1	0.0772661	0.740488	LS	-1.49841	Group5	Insoluble factor	Collagens
COL25A1	0.239395	15.4137	L4/6	0.00397585	Group5	Insoluble factor	Collagens
COL25A1	0.192019	11.1513	L2/3	-0.435037	Group5	Insoluble factor	Collagens
COL25A1	0.236527	11.242	L4/5	-0.0226033	Group5	Insoluble factor	Collagens
COL25A1	0.455095	16.1913	L5/6	2.00278	Group5	Insoluble factor	Collagens
COL26A1	0.599281	31.6755	L6	-0.655838	Group5	Insoluble factor	Collagens
COL26A1	0.470285	15.4359	L5	-0.939144	Group5	Insoluble factor	Collagens
COL26A1	0.977936	36.2264	L4/5	0.175785	Group5	Insoluble factor	Collagens
COL26A1	0.914363	43.0481	L4/6	0.0361625	Group5	Insoluble factor	Collagens
COL26A1	1.73219	13.7616	ES	1.83231	Group5	Insoluble factor	Collagens
COL26A1	0.599587	24.2435	L5/6	-0.655166	Group5	Insoluble factor	Collagens
COL26A1	0.507109	4.81887	LS	-0.858271	Group5	Insoluble factor	Collagens
COL26A1	1.38243	51.9172	L2/3	1.06416	Group5	Insoluble factor	Collagens
COL27A1	0.591171	5.03528	ES	1.85854	Group5	Insoluble factor	Collagens
COL27A1	0.0770053	3.53852	L4/5	-0.674537	Group5	Insoluble factor	Collagens
COL27A1	0.388651	17.1996	L2/3	0.860807	Group5	Insoluble factor	Collagens
COL27A1	0.0319732	1.66746	L5	-0.896391	Group5	Insoluble factor	Collagens
COL27A1	0.0327401	1.82609	L5/6	-0.892612	Group5	Insoluble factor	Collagens
COL27A1	0.233146	12.8748	L6	0.0946998	Group5	Insoluble factor	Collagens
COL27A1	0.0600641	0.4329	LS	-0.757999	Group5	Insoluble factor	Collagens
COL27A1	0.296638	15.9091	L4/6	0.407497	Group5	Insoluble factor	Collagens
COL28A1	0.179174	8.24202	L5	-0.155979	Group5	Insoluble factor	Collagens
COL28A1	0.248771	15.0551	L2/3	0.911157	Group5	Insoluble factor	Collagens
COL28A1	0.231639	2.04976	ES	0.648468	Group5	Insoluble factor	Collagens
COL28A1	0.0452073	0.398724	LS	-2.21013	Group5	Insoluble factor	Collagens
COL28A1	0.230952	16.7191	L4/6	0.637943	Group5	Insoluble factor	Collagens
COL28A1	0.167289	9.33913	L5/6	-0.33822	Group5	Insoluble factor	Collagens
COL28A1	0.226001	11.7545	L4/5	0.562027	Group5	Insoluble factor	Collagens
COL28A1	0.185742	14.6737	L6	-0.0552709	Group5	Insoluble factor	Collagens
COL2A1	0.00267921	0.0297066	ES	-0.176553	Group5	Insoluble factor	Collagens
COL2A1	0.00207705	0.228059	L4/6	-0.39451	Group5	Insoluble factor	Collagens
COL2A1	0.00473021	0.336441	L2/3	0.565824	Group5	Insoluble factor	Collagens
COL2A1	0.00132502	0.0952835	L5	-0.666716	Group5	Insoluble factor	Collagens
COL2A1	0.000783502	0.0113921	LS	-0.862722	Group5	Insoluble factor	Collagens
COL2A1	0.00308256	0.222613	L4/5	-0.0305593	Group5	Insoluble factor	Collagens
COL2A1	0.00927434	0.881834	L6	2.21061	Group5	Insoluble factor	Collagens
COL2A1	0.00138398	0.156522	L5/6	-0.645373	Group5	Insoluble factor	Collagens
COL3A1	0	0	L5	-0.646397	Group5	Insoluble factor	Collagens
COL3A1	0	0	LS	-0.646397	Group5	Insoluble factor	Collagens
COL3A1	0.000793167	0.044005	L4/5	-0.317528	Group5	Insoluble factor	Collagens
COL3A1	0.000404418	0.0352734	L6	-0.478714	Group5	Insoluble factor	Collagens
COL3A1	0.000425625	0.0314564	L4/6	-0.469921	Group5	Insoluble factor	Collagens
COL3A1	0.000920113	0.0642063	L2/3	-0.264892	Group5	Insoluble factor	Collagens
COL3A1	0.00283675	0.0521739	L5/6	0.529797	Group5	Insoluble factor	Collagens
COL3A1	0.00709178	0.04456	ES	2.29405	Group5	Insoluble factor	Collagens
COL4A1	0.237325	10.4335	L5	1.65499	Group5	Insoluble factor	Collagens
COL4A1	0.0191096	0.227842	LS	-1.01077	Group5	Insoluble factor	Collagens
COL4A1	0.168709	1.46305	ES	0.816768	Group5	Insoluble factor	Collagens
COL4A1	0.116134	6.74311	L4/5	0.174495	Group5	Insoluble factor	Collagens
COL4A1	0.162083	10.2499	L2/3	0.735823	Group5	Insoluble factor	Collagens
COL4A1	0.0498992	2.36522	L5/6	-0.634636	Group5	Insoluble factor	Collagens
COL4A1	0.0480913	4.05002	L4/6	-0.656722	Group5	Insoluble factor	Collagens
COL4A1	0.0134461	1.37566	L6	-1.07995	Group5	Insoluble factor	Collagens
COL4A2	0.201807	10.8304	L4/5	0.211629	Group5	Insoluble factor	Collagens
COL4A2	0.0825208	0.706311	LS	-0.722831	Group5	Insoluble factor	Collagens
COL4A2	0.0459422	2.92174	L5/6	-1.00938	Group5	Insoluble factor	Collagens
COL4A2	0.0861513	6.03964	L4/6	-0.694391	Group5	Insoluble factor	Collagens
COL4A2	0.0329509	2.82187	L6	-1.11115	Group5	Insoluble factor	Collagens
COL4A2	0.313531	2.99294	ES	1.08684	Group5	Insoluble factor	Collagens
COL4A2	0.326105	18.4683	L2/3	1.18534	Group5	Insoluble factor	Collagens
COL4A2	0.30933	12.6727	L5	1.05394	Group5	Insoluble factor	Collagens
COL4A3	0.0694145	5.57319	L6	0.368632	Group5	Insoluble factor	Collagens
COL4A3	0.0713445	5.97672	L4/6	0.452641	Group5	Insoluble factor	Collagens
COL4A3	0.0871569	0.571853	ES	1.14093	Group5	Insoluble factor	Collagens
COL4A3	0.0639588	3.85949	L4/5	0.131154	Group5	Insoluble factor	Collagens
COL4A3	0.0490241	2.8585	L5	-0.518931	Group5	Insoluble factor	Collagens
COL4A3	0.0602676	3.54783	L5/6	-0.0295213	Group5	Insoluble factor	Collagens
COL4A3	0.075185	4.78979	L2/3	0.619809	Group5	Insoluble factor	Collagens
COL4A3	0.0112148	0.113921	LS	-2.16471	Group5	Insoluble factor	Collagens
COL4A4	0.0260307	1.83422	L6	-0.0169316	Group5	Insoluble factor	Collagens
COL4A4	0.0258272	1.49099	L4/5	-0.0336532	Group5	Insoluble factor	Collagens
COL4A4	0.0232782	1.4087	L5/6	-0.24305	Group5	Insoluble factor	Collagens
COL4A4	0.0221497	1.28633	L5	-0.335748	Group5	Insoluble factor	Collagens
COL4A4	0.0482643	0.371333	ES	1.80952	Group5	Insoluble factor	Collagens
COL4A4	0.0351345	2.26006	L2/3	0.730926	Group5	Insoluble factor	Collagens
COL4A4	0.0240033	2.09185	L4/6	-0.183485	Group5	Insoluble factor	Collagens
COL4A4	0.00520687	0.0227842	LS	-1.72757	Group5	Insoluble factor	Collagens
COL4A5	0.0376594	1.7151	L5	-0.755896	Group5	Insoluble factor	Collagens
COL4A5	0.0758723	4.7619	L6	-0.250334	Group5	Insoluble factor	Collagens
COL4A5	0.0342537	1.65666	L4/5	-0.800954	Group5	Insoluble factor	Collagens
COL4A5	0.256722	11.8276	L4/6	2.14233	Group5	Insoluble factor	Collagens
COL4A5	0.137812	0.883773	ES	0.569131	Group5	Insoluble factor	Collagens
COL4A5	0.110667	1.08225	LS	0.210006	Group5	Insoluble factor	Collagens
COL4A5	0.0731059	2.95652	L5/6	-0.286935	Group5	Insoluble factor	Collagens
COL4A5	0.0322587	1.82859	L2/3	-0.827348	Group5	Insoluble factor	Collagens
COL4A6	0.00997243	0.817867	L4/6	-0.557472	Group5	Insoluble factor	Collagens
COL4A6	0.00991287	0.600538	L4/5	-0.567688	Group5	Insoluble factor	Collagens
COL4A6	0.0239138	0.762268	L5	1.83356	Group5	Insoluble factor	Collagens
COL4A6	0.0186177	0.103973	ES	0.925236	Group5	Insoluble factor	Collagens
COL4A6	0.0126428	0.844955	L2/3	-0.0994808	Group5	Insoluble factor	Collagens
COL4A6	0.0144245	0.782609	L5/6	0.206083	Group5	Insoluble factor	Collagens
COL4A6	0.0112958	1.19929	L6	-0.330509	Group5	Insoluble factor	Collagens
COL4A6	0.00500316	0.0227842	LS	-1.40973	Group5	Insoluble factor	Collagens
COL5A1	0.0441707	1.95331	L5	-0.508982	Group5	Insoluble factor	Collagens
COL5A1	0.103606	4.60499	L4/5	0.556722	Group5	Insoluble factor	Collagens
COL5A1	0.0599072	4.44322	L4/6	-0.226818	Group5	Insoluble factor	Collagens
COL5A1	0.0266527	2.15168	L6	-0.823086	Group5	Insoluble factor	Collagens
COL5A1	0.168832	8.99658	L2/3	1.72625	Group5	Insoluble factor	Collagens
COL5A1	0.0185622	1.30435	L5/6	-0.968154	Group5	Insoluble factor	Collagens
COL5A1	0.131607	1.25511	ES	1.05879	Group5	Insoluble factor	Collagens
COL5A1	0.027119	0.227842	LS	-0.814725	Group5	Insoluble factor	Collagens
COL5A2	0.19808	5.4788	L5	-1.09666	Group5	Insoluble factor	Collagens
COL5A2	0.382317	15.3743	L4/6	-0.765636	Group5	Insoluble factor	Collagens
COL5A2	0.0802078	5.53792	L6	-1.30845	Group5	Insoluble factor	Collagens
COL5A2	1.20589	26.7706	L4/5	0.714114	Group5	Insoluble factor	Collagens
COL5A2	1.40183	26.1391	L5/6	1.06616	Group5	Insoluble factor	Collagens
COL5A2	0.990052	7.50835	ES	0.326311	Group5	Insoluble factor	Collagens
COL5A2	0.677122	6.55047	LS	-0.235944	Group5	Insoluble factor	Collagens
COL5A2	1.53203	37.9048	L2/3	1.3001	Group5	Insoluble factor	Collagens
COL5A3	0.377033	22.5857	L4/6	0.765881	Group5	Insoluble factor	Collagens
COL5A3	0.105737	3.28728	L5	-1.15734	Group5	Insoluble factor	Collagens
COL5A3	0.109	5.2	L5/6	-1.13421	Group5	Insoluble factor	Collagens
COL5A3	0.481528	3.88414	ES	1.50664	Group5	Insoluble factor	Collagens
COL5A3	0.382583	22.6102	L6	0.805222	Group5	Insoluble factor	Collagens
COL5A3	0.156002	7.22199	L4/5	-0.801009	Group5	Insoluble factor	Collagens
COL5A3	0.317614	16.9145	L2/3	0.344658	Group5	Insoluble factor	Collagens
COL5A3	0.222466	1.84552	LS	-0.329849	Group5	Insoluble factor	Collagens
COL6A1	1.99063	49.0233	L5	2.1981	Group5	Insoluble factor	Collagens
COL6A1	0.327606	13.513	L5/6	-0.882438	Group5	Insoluble factor	Collagens
COL6A1	0.628388	26.5146	L2/3	-0.325277	Group5	Insoluble factor	Collagens
COL6A1	0.696353	32.754	L4/6	-0.199381	Group5	Insoluble factor	Collagens
COL6A1	0.634097	5.62198	ES	-0.314703	Group5	Insoluble factor	Collagens
COL6A1	0.412114	23.351	L6	-0.725897	Group5	Insoluble factor	Collagens
COL6A1	0.578898	5.9239	LS	-0.416951	Group5	Insoluble factor	Collagens
COL6A1	1.16382	37.8935	L4/5	0.666545	Group5	Insoluble factor	Collagens
COL6A2	0.0105724	0.636993	L4/6	-0.262735	Group5	Insoluble factor	Collagens
COL6A2	0.0112087	0.564374	L6	-0.19781	Group5	Insoluble factor	Collagens
COL6A2	0.00639233	0.238209	L5	-0.689228	Group5	Insoluble factor	Collagens
COL6A2	0.0249502	1.05094	L4/5	1.20424	Group5	Insoluble factor	Collagens
COL6A2	0.0060615	0.398079	L2/3	-0.722983	Group5	Insoluble factor	Collagens
COL6A2	0.0111455	0.113921	LS	-0.204259	Group5	Insoluble factor	Collagens
COL6A2	0.0313221	0.230227	ES	1.85437	Group5	Insoluble factor	Collagens
COL6A2	0.00352691	0.26087	L5/6	-0.981589	Group5	Insoluble factor	Collagens
COL6A3	0.00851735	0.786411	L4/6	-0.279632	Group5	Insoluble factor	Collagens
COL6A3	0.00412633	0.493827	L6	-1.08777	Group5	Insoluble factor	Collagens
COL6A3	0.00493639	0.333492	L5	-0.938681	Group5	Insoluble factor	Collagens
COL6A3	0.0141233	0.0911369	LS	0.752094	Group5	Insoluble factor	Collagens
COL6A3	0.0206364	0.13368	ES	1.95078	Group5	Insoluble factor	Collagens
COL6A3	0.00639679	0.4	L5/6	-0.669906	Group5	Insoluble factor	Collagens
COL6A3	0.010831	0.634189	L4/5	0.146184	Group5	Insoluble factor	Collagens
COL6A3	0.0107264	0.683155	L2/3	0.126925	Group5	Insoluble factor	Collagens
COL6A5	0.00810713	0.434783	L5/6	0.775855	Group5	Insoluble factor	Collagens
COL6A5	0.00754062	0.0594133	ES	0.578381	Group5	Insoluble factor	Collagens
COL6A5	0.00864512	0.503303	L4/6	0.963386	Group5	Insoluble factor	Collagens
COL6A5	0.00536182	0.308035	L4/5	-0.181099	Group5	Insoluble factor	Collagens
COL6A5	0.005759	0.380101	L2/3	-0.0426484	Group5	Insoluble factor	Collagens
COL6A5	0	0	LS	-2.0501	Group5	Insoluble factor	Collagens
COL6A5	0.00773972	0.564374	L6	0.647784	Group5	Insoluble factor	Collagens
COL6A5	0.00389741	0.238209	L5	-0.691557	Group5	Insoluble factor	Collagens
COL6A6	0.0482962	2.57265	L5	-0.103236	Group5	Insoluble factor	Collagens
COL6A6	0.0806002	4.93913	L5/6	1.41491	Group5	Insoluble factor	Collagens
COL6A6	0.00936417	0.102529	LS	-1.93287	Group5	Insoluble factor	Collagens
COL6A6	0.0373909	3.45679	L6	-0.615737	Group5	Insoluble factor	Collagens
COL6A6	0.051881	4.33312	L4/6	0.0652361	Group5	Insoluble factor	Collagens
COL6A6	0.0478258	3.26168	L2/3	-0.125342	Group5	Insoluble factor	Collagens
COL6A6	0.0658786	0.542146	ES	0.72306	Group5	Insoluble factor	Collagens
COL6A6	0.0627064	3.57217	L4/5	0.573981	Group5	Insoluble factor	Collagens
COL7A1	0.162648	7.44348	L5/6	-0.360743	Group5	Insoluble factor	Collagens
COL7A1	0.132125	9.17108	L6	-0.504617	Group5	Insoluble factor	Collagens
COL7A1	0.170351	8.10727	L4/5	-0.324435	Group5	Insoluble factor	Collagens
COL7A1	0.152853	8.73976	L2/3	-0.406915	Group5	Insoluble factor	Collagens
COL7A1	0.29056	2.59933	ES	0.242174	Group5	Insoluble factor	Collagens
COL7A1	0.140366	9.79081	L4/6	-0.46577	Group5	Insoluble factor	Collagens
COL7A1	0.74738	22.9157	L5	2.39542	Group5	Insoluble factor	Collagens
COL7A1	0.117169	0.956938	LS	-0.575114	Group5	Insoluble factor	Collagens
COL8A1	0.0560514	2.53417	L4/5	-0.238231	Group5	Insoluble factor	Collagens
COL8A1	0.0354364	0.31192	ES	-0.359528	Group5	Insoluble factor	Collagens
COL8A1	0.0325446	2.61023	L6	-0.376543	Group5	Insoluble factor	Collagens
COL8A1	0.0325475	2.43001	L4/6	-0.376526	Group5	Insoluble factor	Collagens
COL8A1	0.0632033	3.25217	L5/6	-0.196151	Group5	Insoluble factor	Collagens
COL8A1	0.0255128	1.6822	L2/3	-0.417917	Group5	Insoluble factor	Collagens
COL8A1	0.0118034	0.102529	LS	-0.498581	Group5	Insoluble factor	Collagens
COL8A1	0.515223	15.3883	L5	2.46348	Group5	Insoluble factor	Collagens
COL8A2	0.00918908	0.634921	L6	-0.0676551	Group5	Insoluble factor	Collagens
COL8A2	0.00556338	0.300269	L4/5	-0.640479	Group5	Insoluble factor	Collagens
COL8A2	0.0070347	0.504348	L5/6	-0.408025	Group5	Insoluble factor	Collagens
COL8A2	0.0245683	0.148533	ES	2.36212	Group5	Insoluble factor	Collagens
COL8A2	0.0106827	0.333492	L5	0.168327	Group5	Insoluble factor	Collagens
COL8A2	0.00668249	0.439171	L2/3	-0.46367	Group5	Insoluble factor	Collagens
COL8A2	0.00830708	0.0683527	LS	-0.207001	Group5	Insoluble factor	Collagens
COL8A2	0.00491059	0.424662	L4/6	-0.743613	Group5	Insoluble factor	Collagens
COL9A1	0.0154765	1.09347	L6	-0.407381	Group5	Insoluble factor	Collagens
COL9A1	0.0438318	0.282213	ES	-0.236083	Group5	Insoluble factor	Collagens
COL9A1	0.491669	18.6279	L5	2.46937	Group5	Insoluble factor	Collagens
COL9A1	0.0225215	1.18261	L5/6	-0.364822	Group5	Insoluble factor	Collagens
COL9A1	0.0122213	0.716542	L2/3	-0.427047	Group5	Insoluble factor	Collagens
COL9A1	0.0364328	0.273411	LS	-0.280781	Group5	Insoluble factor	Collagens
COL9A1	0.0264662	1.79302	L4/6	-0.340991	Group5	Insoluble factor	Collagens
COL9A1	0.0146685	0.766204	L4/5	-0.412262	Group5	Insoluble factor	Collagens
COL9A2	0.0145689	0.64972	L4/5	-0.76018	Group5	Insoluble factor	Collagens
COL9A2	0.0524589	0.35648	ES	1.09087	Group5	Insoluble factor	Collagens
COL9A2	0.0273407	1.76367	L6	-0.136233	Group5	Insoluble factor	Collagens
COL9A2	0.0509042	3.58603	L4/6	1.01492	Group5	Insoluble factor	Collagens
COL9A2	0.0104364	0.619343	L5	-0.962062	Group5	Insoluble factor	Collagens
COL9A2	0.0148539	1.13043	L5/6	-0.746254	Group5	Insoluble factor	Collagens
COL9A2	0.0120024	0.713974	L2/3	-0.885558	Group5	Insoluble factor	Collagens
COL9A2	0.0584694	0.444293	LS	1.3845	Group5	Insoluble factor	Collagens
COL9A3	0.027396	2.2575	L6	-0.718092	Group5	Insoluble factor	Collagens
COL9A3	0.0468039	1.23869	L5	-0.209429	Group5	Insoluble factor	Collagens
COL9A3	0.0532486	3.26931	L4/5	-0.0405193	Group5	Insoluble factor	Collagens
COL9A3	0.0400609	0.237653	ES	-0.386155	Group5	Insoluble factor	Collagens
COL9A3	0.145628	1.43541	LS	2.38067	Group5	Insoluble factor	Collagens
COL9A3	0.0517182	4.28594	L4/6	-0.0806296	Group5	Insoluble factor	Collagens
COL9A3	0.0478193	3.02609	L5/6	-0.182815	Group5	Insoluble factor	Collagens
COL9A3	0.0256813	1.75155	L2/3	-0.763031	Group5	Insoluble factor	Collagens
CSF1	0.0155485	1.32117	L4/6	0.179137	Group1_3	other inflammatory factors	M-CSF
CSF1	0.00844187	0.44005	L4/5	-0.625935	Group1_3	other inflammatory factors	M-CSF
CSF1	0.0275009	0.170813	ES	1.53317	Group1_3	other inflammatory factors	M-CSF
CSF1	0.00807212	0.142925	L5	-0.667823	Group1_3	other inflammatory factors	M-CSF
CSF1	0.0125432	0.452174	L5/6	-0.161314	Group1_3	other inflammatory factors	M-CSF
CSF1	0.00704905	0.423761	L2/3	-0.783722	Group1_3	other inflammatory factors	M-CSF
CSF1	0.00547852	0.599647	L6	-0.96164	Group1_3	other inflammatory factors	M-CSF
CSF1	0.0271033	0.227842	LS	1.48813	Group1_3	other inflammatory factors	M-CSF
CSF2	0	0	L5	NA	Group1_3	other inflammatory factors	GM-CSF
CSF2	0	0	L4/6	NA	Group1_3	other inflammatory factors	GM-CSF
CSF2	0	0	L5/6	NA	Group1_3	other inflammatory factors	GM-CSF
CSF2	0	0	ES	NA	Group1_3	other inflammatory factors	GM-CSF
CSF2	0	0	L6	NA	Group1_3	other inflammatory factors	GM-CSF
CSF2	0	0	L4/5	NA	Group1_3	other inflammatory factors	GM-CSF
CSF2	0	0	LS	NA	Group1_3	other inflammatory factors	GM-CSF
CSF2	0	0	L2/3	NA	Group1_3	other inflammatory factors	GM-CSF
CSF3	0.000211982	0.0157282	L4/6	-0.217708	Group1_3	other inflammatory factors	G-CSF
CSF3	0.00119826	0.0521739	L5/6	2.33808	Group1_3	other inflammatory factors	G-CSF
CSF3	0.000142056	0.00742666	ES	-0.398912	Group1_3	other inflammatory factors	G-CSF
CSF3	0	0	L5	-0.767027	Group1_3	other inflammatory factors	G-CSF
CSF3	0.000356907	0.0207082	L4/5	0.157844	Group1_3	other inflammatory factors	G-CSF
CSF3	0.00029932	0.0113921	LS	0.00861518	Group1_3	other inflammatory factors	G-CSF
CSF3	0	0	L6	-0.767027	Group1_3	other inflammatory factors	G-CSF
CSF3	0.00015944	0.0128413	L2/3	-0.353862	Group1_3	other inflammatory factors	G-CSF
CTSB	0.857101	38.6162	L2/3	-0.353383	Group3	Proteases and regulators	Cathepsin B
CTSB	3.20878	25.6095	LS	2.47171	Group3	Proteases and regulators	Cathepsin B
CTSB	0.850307	42.2575	L6	-0.361544	Group3	Proteases and regulators	Cathepsin B
CTSB	0.914071	32.0629	L5	-0.284944	Group3	Proteases and regulators	Cathepsin B
CTSB	0.918508	7.77571	ES	-0.279613	Group3	Proteases and regulators	Cathepsin B
CTSB	0.803733	32.9565	L5/6	-0.417493	Group3	Proteases and regulators	Cathepsin B
CTSB	0.807737	33.2238	L4/5	-0.412683	Group3	Proteases and regulators	Cathepsin B
CTSB	0.849888	40.453	L4/6	-0.362048	Group3	Proteases and regulators	Cathepsin B
CXCL1	0.000503635	0.0310623	L4/5	1.68462	Group1_2	Chemokines	GRO-a
CXCL1	0	0	L5/6	-0.993074	Group1_2	Chemokines	GRO-a
CXCL1	0	0	L6	-0.993074	Group1_2	Chemokines	GRO-a
CXCL1	0.00011691	0.00770475	L2/3	-0.371496	Group1_2	Chemokines	GRO-a
CXCL1	0	0	LS	-0.993074	Group1_2	Chemokines	GRO-a
CXCL1	0.000266954	0.00742666	ES	0.426248	Group1_2	Chemokines	GRO-a
CXCL1	0.000258249	0.0476417	L5	0.379964	Group1_2	Chemokines	GRO-a
CXCL1	0.000348516	0.0471846	L4/6	0.859889	Group1_2	Chemokines	GRO-a
CXCL11	0.000367163	0.0352734	L6	0.498673	Group1_2	Chemokines	I-TAC
CXCL11	0.000191436	0.0314564	L4/6	-0.1598	Group1_2	Chemokines	I-TAC
CXCL11	0.000266148	0.0155312	L4/5	0.120157	Group1_2	Chemokines	I-TAC
CXCL11	0.000793721	0.0521739	L5/6	2.09704	Group1_2	Chemokines	I-TAC
CXCL11	0	0	LS	-0.877135	Group1_2	Chemokines	I-TAC
CXCL11	0	0	L5	-0.877135	Group1_2	Chemokines	I-TAC
CXCL11	0	0	ES	-0.877135	Group1_2	Chemokines	I-TAC
CXCL11	0.000254187	0.0179778	L2/3	0.0753357	Group1_2	Chemokines	I-TAC
CXCL12	0.0119129	0.817867	L4/6	-0.121573	Group1_2	Chemokines	SDF-1
CXCL12	0.00800533	0.28585	L5	-0.495777	Group1_2	Chemokines	SDF-1
CXCL12	0.00211474	0.282187	L6	-1.05988	Group1_2	Chemokines	SDF-1
CXCL12	0.0242668	1.33568	L4/5	1.06146	Group1_2	Chemokines	SDF-1
CXCL12	0.0117158	0.66087	L5/6	-0.140448	Group1_2	Chemokines	SDF-1
CXCL12	0.00976954	0.0742666	ES	-0.326832	Group1_2	Chemokines	SDF-1
CXCL12	0.00448823	0.287644	L2/3	-0.832585	Group1_2	Chemokines	SDF-1
CXCL12	0.0331864	0.330371	LS	1.91563	Group1_2	Chemokines	SDF-1
CXCL13	0.0386791	3.00409	L4/6	0.0426742	Group1_3	other inflammatory factors	BLC
CXCL13	0.00502973	0.0455685	LS	-1.2589	Group1_3	other inflammatory factors	BLC
CXCL13	0.0224803	1.00048	L5	-0.5839	Group1_3	other inflammatory factors	BLC
CXCL13	0.0261486	1.58261	L5/6	-0.442011	Group1_3	other inflammatory factors	BLC
CXCL13	0.0737373	4.44307	L2/3	1.39874	Group1_3	other inflammatory factors	BLC
CXCL13	0.0738757	0.683253	ES	1.4041	Group1_3	other inflammatory factors	BLC
CXCL13	0.0140602	1.23457	L6	-0.909593	Group1_3	other inflammatory factors	BLC
CXCL13	0.0465955	2.45651	L4/5	0.348887	Group1_3	other inflammatory factors	BLC
CXCL2	0.000667768	0.0113921	LS	-0.124148	Group1_2	Chemokines	GRO-b
CXCL2	0.000541885	0.0705467	L6	-0.338794	Group1_2	Chemokines	GRO-b
CXCL2	0.000889668	0.0476417	L5	0.25422	Group1_2	Chemokines	GRO-b
CXCL2	0	0	L5/6	-1.26277	Group1_2	Chemokines	GRO-b
CXCL2	0	0	ES	-1.26277	Group1_2	Chemokines	GRO-b
CXCL2	0.00158613	0.125844	L2/3	1.44178	Group1_2	Chemokines	GRO-b
CXCL2	0.000772127	0.049182	L4/5	0.0537974	Group1_2	Chemokines	GRO-b
CXCL2	0.00146703	0.141554	L4/6	1.2387	Group1_2	Chemokines	GRO-b
CXCL3	0.000905663	0.0388279	L4/5	0.709014	Group1_2	Chemokines	GRO-c
CXCL3	0	0	ES	-0.635932	Group1_2	Chemokines	GRO-c
CXCL3	0.000393107	0.030819	L2/3	-0.0521526	Group1_2	Chemokines	GRO-c
CXCL3	0.00190144	0.0227842	LS	2.18778	Group1_2	Chemokines	GRO-c
CXCL3	0	0	L5/6	-0.635932	Group1_2	Chemokines	GRO-c
CXCL3	0	0	L6	-0.635932	Group1_2	Chemokines	GRO-c
CXCL3	0.000225594	0.0314564	L4/6	-0.300916	Group1_2	Chemokines	GRO-c
CXCL3	0	0	L5	-0.635932	Group1_2	Chemokines	GRO-c
CXCL5	0.00506235	0.416057	L2/3	-0.272603	Group1_2	Chemokines	ENA-78
CXCL5	0.00682693	0.424519	L4/5	-0.0812318	Group1_2	Chemokines	ENA-78
CXCL5	0.00335245	0.346021	L4/6	-0.458046	Group1_2	Chemokines	ENA-78
CXCL5	0.000996773	0.0952835	L5	-0.713524	Group1_2	Chemokines	ENA-78
CXCL5	0	0	L6	-0.821626	Group1_2	Chemokines	ENA-78
CXCL5	0.0289675	0.364548	LS	2.31996	Group1_2	Chemokines	ENA-78
CXCL5	0.0101622	0.417391	L5/6	0.280481	Group1_2	Chemokines	ENA-78
CXCL5	0.00523933	0.0519866	ES	-0.253409	Group1_2	Chemokines	ENA-78
CXCL6	0.00038007	0.0476417	L5	-0.434643	Group1_2	Chemokines	GCP-2
CXCL6	0.000498846	0.0352734	L6	-0.28517	Group1_2	Chemokines	GCP-2
CXCL6	0	0	ES	-0.912939	Group1_2	Chemokines	GCP-2
CXCL6	0.000201312	0.0173913	L5/6	-0.6596	Group1_2	Chemokines	GCP-2
CXCL6	0.000489338	0.0314564	L4/6	-0.297135	Group1_2	Chemokines	GCP-2
CXCL6	0.000339285	0.00770475	L2/3	-0.485968	Group1_2	Chemokines	GCP-2
CXCL6	0.00158866	0.0569476	L4/5	1.0863	Group1_2	Chemokines	GCP-2
CXCL6	0.0023061	0.0113921	LS	1.98915	Group1_2	Chemokines	GCP-2
CXCL8	0.00111651	0.0414164	L4/5	1.77818	Group1_2	Chemokines	IL8
CXCL8	0.000180013	0.0128413	L2/3	-0.368925	Group1_2	Chemokines	IL8
CXCL8	0	0	LS	-0.781641	Group1_2	Chemokines	IL8
CXCL8	0.000504705	0.0695652	L5/6	0.375496	Group1_2	Chemokines	IL8
CXCL8	0	0	ES	-0.781641	Group1_2	Chemokines	IL8
CXCL8	0	0	L6	-0.781641	Group1_2	Chemokines	IL8
CXCL8	7.64991e-05	0.00786411	L4/6	-0.606252	Group1_2	Chemokines	IL8
CXCL8	0.000849683	0.0476417	L5	1.16643	Group1_2	Chemokines	IL8
EGF	0.0617823	0.49016	ES	-0.787319	Group2	Growth factor and regulators	EGF
EGF	0.0981432	5.69735	L4/5	-0.250875	Group2	Growth factor and regulators	EGF
EGF	0.182006	12.6631	L6	0.986381	Group2	Growth factor and regulators	EGF
EGF	0.136058	9.9245	L4/6	0.308496	Group2	Growth factor and regulators	EGF
EGF	0.0501859	3.60326	L2/3	-0.958405	Group2	Growth factor and regulators	EGF
EGF	0.222376	8.95665	L5	1.58198	Group2	Growth factor and regulators	EGF
EGF	0.027792	0.250627	LS	-1.28879	Group2	Growth factor and regulators	EGF
EGF	0.142839	8.33043	L5/6	0.408532	Group2	Growth factor and regulators	EGF
EGFR	0.0339105	1.54783	L5/6	-0.617695	Group4	Soluble or shed receptors or ligands	EGF-R
EGFR	0.0258577	1.33397	L5	-0.882323	Group4	Soluble or shed receptors or ligands	EGF-R
EGFR	0.0386413	1.81715	L4/5	-0.462236	Group4	Soluble or shed receptors or ligands	EGF-R
EGFR	0.0722995	0.546822	LS	0.643822	Group4	Soluble or shed receptors or ligands	EGF-R
EGFR	0.0311032	1.55893	L2/3	-0.709948	Group4	Soluble or shed receptors or ligands	EGF-R
EGFR	0.0359909	2.7866	L6	-0.549331	Group4	Soluble or shed receptors or ligands	EGF-R
EGFR	0.0695282	4.26235	L4/6	0.55275	Group4	Soluble or shed receptors or ligands	EGF-R
EGFR	0.114329	0.868919	ES	2.02496	Group4	Soluble or shed receptors or ligands	EGF-R
EREG	0.00227665	0.0983641	L4/5	-0.0124359	Group2	Growth factor and regulators	Epiregulin
EREG	0	0	LS	-1.23057	Group2	Growth factor and regulators	Epiregulin
EREG	0.00640407	0.0371333	ES	2.19597	Group2	Growth factor and regulators	Epiregulin
EREG	0.00206668	0.142925	L5	-0.124782	Group2	Growth factor and regulators	Epiregulin
EREG	0.00104255	0.10582	L6	-0.672749	Group2	Growth factor and regulators	Epiregulin
EREG	0.00162911	0.156522	L5/6	-0.358907	Group2	Growth factor and regulators	Epiregulin
EREG	0.00277222	0.157282	L4/6	0.252718	Group2	Growth factor and regulators	Epiregulin
EREG	0.00220788	0.138686	L2/3	-0.049236	Group2	Growth factor and regulators	Epiregulin
FAS	0.0351697	1.47689	L5	-0.000397568	Group4	Soluble or shed receptors or ligands	Fas
FAS	0.0259461	1.90307	L2/3	-0.520779	Group4	Soluble or shed receptors or ligands	Fas
FAS	0.035904	2.34783	L5/6	0.0410271	Group4	Soluble or shed receptors or ligands	Fas
FAS	0.0159633	0.148098	LS	-1.08399	Group4	Soluble or shed receptors or ligands	Fas
FAS	0.011215	1.09347	L6	-1.35188	Group4	Soluble or shed receptors or ligands	Fas
FAS	0.0469086	4.01856	L4/6	0.661883	Group4	Soluble or shed receptors or ligands	Fas
FAS	0.065978	3.81031	L4/5	1.73775	Group4	Soluble or shed receptors or ligands	Fas
FAS	0.0443296	0.40104	ES	0.516385	Group4	Soluble or shed receptors or ligands	Fas
FGF2	0.0330907	1.71619	L4/5	-0.691745	Group2	Growth factor and regulators	bFGF
FGF2	0.311231	18.3069	L6	2.20621	Group2	Growth factor and regulators	bFGF
FGF2	0.0937058	0.73524	ES	-0.0601926	Group2	Growth factor and regulators	bFGF
FGF2	0.115121	0.934154	LS	0.162933	Group2	Growth factor and regulators	bFGF
FGF2	0.0460711	3.20069	L4/6	-0.556501	Group2	Growth factor and regulators	bFGF
FGF2	0.140441	7.44348	L5/6	0.426741	Group2	Growth factor and regulators	bFGF
FGF2	0.0171816	0.762268	L5	-0.857503	Group2	Growth factor and regulators	bFGF
FGF2	0.0390221	2.32684	L2/3	-0.629945	Group2	Growth factor and regulators	bFGF
FGF7	0.0938056	3.95426	L5	0.212383	Group2	Growth factor and regulators	KGF(FGF7)
FGF7	0.0509955	4.78138	L4/6	-0.658092	Group2	Growth factor and regulators	KGF(FGF7)
FGF7	0.0770869	0.6684	ES	-0.127566	Group2	Growth factor and regulators	KGF(FGF7)
FGF7	0.0668462	3.75652	L5/6	-0.335795	Group2	Growth factor and regulators	KGF(FGF7)
FGF7	0.199381	2.28982	LS	2.35909	Group2	Growth factor and regulators	KGF(FGF7)
FGF7	0.0491995	4.97354	L6	-0.694612	Group2	Growth factor and regulators	KGF(FGF7)
FGF7	0.0562914	4.04756	L2/3	-0.550409	Group2	Growth factor and regulators	KGF(FGF7)
FGF7	0.0732786	4.196	L4/5	-0.205001	Group2	Growth factor and regulators	KGF(FGF7)
FN1	0.105781	8.39506	L6	0.305308	Group5	Insoluble factor	Fibronectin
FN1	0.0832081	6.94401	L4/6	-0.537378	Group5	Insoluble factor	Fibronectin
FN1	0.128446	7.11304	L5/6	1.15144	Group5	Insoluble factor	Fibronectin
FN1	0.0471635	0.296195	LS	-1.88301	Group5	Insoluble factor	Fibronectin
FN1	0.0910491	0.64612	ES	-0.244655	Group5	Insoluble factor	Fibronectin
FN1	0.0949906	6.07648	L2/3	-0.0975118	Group5	Insoluble factor	Fibronectin
FN1	0.0978922	5.50062	L4/5	0.0108141	Group5	Insoluble factor	Fibronectin
FN1	0.132291	7.14626	L5	1.29499	Group5	Insoluble factor	Fibronectin
FOXO4	0.0559656	3.63478	L5/6	-0.22216	Group3_1	Apoptosis Resistance	FOXO4
FOXO4	0.147141	1.42401	LS	2.36265	Group3_1	Apoptosis Resistance	FOXO4
FOXO4	0.0419498	2.71558	L5	-0.619508	Group3_1	Apoptosis Resistance	FOXO4
FOXO4	0.0431458	3.8448	L6	-0.5856	Group3_1	Apoptosis Resistance	FOXO4
FOXO4	0.05912	4.91507	L4/6	-0.132733	Group3_1	Apoptosis Resistance	FOXO4
FOXO4	0.0706107	4.12352	L4/5	0.193027	Group3_1	Apoptosis Resistance	FOXO4
FOXO4	0.0387082	0.453026	ES	-0.711407	Group3_1	Apoptosis Resistance	FOXO4
FOXO4	0.0537747	3.69571	L2/3	-0.284274	Group3_1	Apoptosis Resistance	FOXO4
HGF	0.0347153	0.273411	LS	-0.285893	Group2	Growth factor and regulators	HGF
HGF	0.0230001	1.49418	L4/6	-0.382724	Group2	Growth factor and regulators	HGF
HGF	0.0199288	0.986229	L4/5	-0.40811	Group2	Growth factor and regulators	HGF
HGF	0.0249952	0.170813	ES	-0.366234	Group2	Growth factor and regulators	HGF
HGF	0.00936424	0.565015	L2/3	-0.495431	Group2	Growth factor and regulators	HGF
HGF	0.0597356	2.66794	L5	-0.0790887	Group2	Growth factor and regulators	HGF
HGF	0.366343	19.2945	L6	2.45516	Group2	Growth factor and regulators	HGF
HGF	0.0163508	0.886957	L5/6	-0.437684	Group2	Growth factor and regulators	HGF
HSP90AB1	4.42552	78.8298	L4/6	-0.380606	Group3_1	Apoptosis Resistance	HSP90
HSP90AB1	4.59222	68.6994	L5	-0.343506	Group3_1	Apoptosis Resistance	HSP90
HSP90AB1	5.15892	32.5733	ES	-0.217386	Group3_1	Apoptosis Resistance	HSP90
HSP90AB1	3.63577	75.6261	L6	-0.556365	Group3_1	Apoptosis Resistance	HSP90
HSP90AB1	5.14703	77.8862	L4/5	-0.220032	Group3_1	Apoptosis Resistance	HSP90
HSP90AB1	4.03847	77.3891	L2/3	-0.466745	Group3_1	Apoptosis Resistance	HSP90
HSP90AB1	4.90939	72.9739	L5/6	-0.272918	Group3_1	Apoptosis Resistance	HSP90
HSP90AB1	17.1783	68.0565	LS	2.45756	Group3_1	Apoptosis Resistance	HSP90
ICAM1	0.0126819	0.904372	L4/6	-0.413407	Group4	Soluble or shed receptors or ligands	ICAM-1
ICAM1	0.0227828	0.148533	ES	0.180164	Group4	Soluble or shed receptors or ligands	ICAM-1
ICAM1	0.0155705	0.836094	L4/5	-0.243663	Group4	Soluble or shed receptors or ligands	ICAM-1
ICAM1	0.0606091	1.57218	L5	2.40298	Group4	Soluble or shed receptors or ligands	ICAM-1
ICAM1	0.0100474	0.683155	L2/3	-0.568221	Group4	Soluble or shed receptors or ligands	ICAM-1
ICAM1	0.0140502	1.23457	L6	-0.333001	Group4	Soluble or shed receptors or ligands	ICAM-1
ICAM1	0.0102353	0.747826	L5/6	-0.557181	Group4	Soluble or shed receptors or ligands	ICAM-1
ICAM1	0.0117584	0.125313	LS	-0.467674	Group4	Soluble or shed receptors or ligands	ICAM-1
ICAM3	0.0122995	0.564374	L6	0.985936	Group4	Soluble or shed receptors or ligands	ICAM-3
ICAM3	0.00812722	0.643478	L5/6	-0.0628248	Group4	Soluble or shed receptors or ligands	ICAM-3
ICAM3	0.00958614	0.611244	L2/3	0.303895	Group4	Soluble or shed receptors or ligands	ICAM-3
ICAM3	0.00770512	0.621265	L4/6	-0.168925	Group4	Soluble or shed receptors or ligands	ICAM-3
ICAM3	0.00433871	0.0683527	LS	-1.01512	Group4	Soluble or shed receptors or ligands	ICAM-3
ICAM3	0.00355463	0.142925	L5	-1.21221	Group4	Soluble or shed receptors or ligands	ICAM-3
ICAM3	0.0153421	0.148533	ES	1.75073	Group4	Soluble or shed receptors or ligands	ICAM-3
ICAM3	0.00606382	0.377925	L4/5	-0.581487	Group4	Soluble or shed receptors or ligands	ICAM-3
IFNG	0.000479969	0.0476417	L5	2.46077	Group1_3	other inflammatory factors	INF-γ
IFNG	0	0	ES	-0.39506	Group1_3	other inflammatory factors	INF-γ
IFNG	0	0	L4/6	-0.39506	Group1_3	other inflammatory factors	INF-γ
IFNG	0	0	L5/6	-0.39506	Group1_3	other inflammatory factors	INF-γ
IFNG	0	0	LS	-0.39506	Group1_3	other inflammatory factors	INF-γ
IFNG	0	0	L6	-0.39506	Group1_3	other inflammatory factors	INF-γ
IFNG	0	0	L4/5	-0.39506	Group1_3	other inflammatory factors	INF-γ
IFNG	5.12012e-05	0.00256825	L2/3	-0.0904113	Group1_3	other inflammatory factors	INF-γ
IGFBP2	0.461292	5.47961	LS	2.32106	Group2	Growth factor and regulators	IGFBP-2
IGFBP2	0.0674194	4.33862	L6	-0.431536	Group2	Growth factor and regulators	IGFBP-2
IGFBP2	0.194743	11.6703	L4/6	0.458273	Group2	Growth factor and regulators	IGFBP-2
IGFBP2	0.0895464	4.48592	L4/5	-0.2769	Group2	Growth factor and regulators	IGFBP-2
IGFBP2	0.0525849	3.47228	L2/3	-0.535207	Group2	Growth factor and regulators	IGFBP-2
IGFBP2	0.0669722	4.33043	L5/6	-0.434661	Group2	Growth factor and regulators	IGFBP-2
IGFBP2	0.0259687	1.38161	L5	-0.721215	Group2	Growth factor and regulators	IGFBP-2
IGFBP2	0.0748208	0.660973	ES	-0.379811	Group2	Growth factor and regulators	IGFBP-2
IGFBP3	0.0936932	6.15867	L2/3	0.0476431	Group2	Growth factor and regulators	IGFBP-3
IGFBP3	0.192423	2.36956	LS	1.81991	Group2	Growth factor and regulators	IGFBP-3
IGFBP3	0.014967	1.02293	L6	-1.36554	Group2	Growth factor and regulators	IGFBP-3
IGFBP3	0.0715788	5.74866	L4/6	-0.349325	Group2	Growth factor and regulators	IGFBP-3
IGFBP3	0.0742381	3.96821	L4/5	-0.301589	Group2	Growth factor and regulators	IGFBP-3
IGFBP3	0.0363434	1.1434	L5	-0.981823	Group2	Growth factor and regulators	IGFBP-3
IGFBP3	0.119829	5.63478	L5/6	0.516794	Group2	Growth factor and regulators	IGFBP-3
IGFBP3	0.12524	1.10657	ES	0.613937	Group2	Growth factor and regulators	IGFBP-3
IGFBP4	0.0816229	3.75078	L4/5	-0.41113	Group2	Growth factor and regulators	IGFBP-4
IGFBP4	0.272117	13.0339	L2/3	1.11421	Group2	Growth factor and regulators	IGFBP-4
IGFBP4	0.0314281	1.87826	L5/6	-0.813054	Group2	Growth factor and regulators	IGFBP-4
IGFBP4	0.356535	3.05978	ES	1.79017	Group2	Growth factor and regulators	IGFBP-4
IGFBP4	0.033892	0.571701	L5	-0.793324	Group2	Growth factor and regulators	IGFBP-4
IGFBP4	0.188264	1.57211	LS	0.44277	Group2	Growth factor and regulators	IGFBP-4
IGFBP4	0.0393479	1.94004	L6	-0.749638	Group2	Growth factor and regulators	IGFBP-4
IGFBP4	0.0605335	4.7106	L4/6	-0.579998	Group2	Growth factor and regulators	IGFBP-4
IGFBP6	0.0885641	4.91044	L4/5	-0.332618	Group2	Growth factor and regulators	IGFBP-6
IGFBP6	0.0651163	3.28728	L5	-0.558713	Group2	Growth factor and regulators	IGFBP-6
IGFBP6	0.072461	6.45503	L6	-0.487893	Group2	Growth factor and regulators	IGFBP-6
IGFBP6	0.129553	1.25511	ES	0.0626156	Group2	Growth factor and regulators	IGFBP-6
IGFBP6	0.0528093	2.22609	L5/6	-0.677384	Group2	Growth factor and regulators	IGFBP-6
IGFBP6	0.372601	3.93028	LS	2.4062	Group2	Growth factor and regulators	IGFBP-6
IGFBP6	0.0987321	6.38724	L2/3	-0.234574	Group2	Growth factor and regulators	IGFBP-6
IGFBP6	0.104637	8.18654	L4/6	-0.177638	Group2	Growth factor and regulators	IGFBP-6
IGFBP7	0.020213	1.03282	L4/5	-0.879373	Group2	Growth factor and regulators	IGFBP-7
IGFBP7	0.0235543	1.35652	L5/6	-0.696269	Group2	Growth factor and regulators	IGFBP-7
IGFBP7	0.0440757	1.52454	L5	0.428295	Group2	Growth factor and regulators	IGFBP-7
IGFBP7	0.0173354	1.10948	L2/3	-1.03706	Group2	Growth factor and regulators	IGFBP-7
IGFBP7	0.0659348	0.535429	LS	1.62617	Group2	Growth factor and regulators	IGFBP-7
IGFBP7	0.0277937	2.2575	L6	-0.46395	Group2	Growth factor and regulators	IGFBP-7
IGFBP7	0.0591254	0.4456	ES	1.25301	Group2	Growth factor and regulators	IGFBP-7
IGFBP7	0.032048	2.13117	L4/6	-0.230817	Group2	Growth factor and regulators	IGFBP-7
IL13	0	0	LS	-1.20341	Group1_1	Interleukins	IL13
IL13	0.000374149	0.0347826	L5/6	-0.502429	Group1_1	Interleukins	IL13
IL13	0.000915697	0.071911	L2/3	0.512184	Group1_1	Interleukins	IL13
IL13	0.00137053	0.142925	L5	1.36433	Group1_1	Interleukins	IL13
IL13	0.00133153	0.0724788	L4/5	1.29126	Group1_1	Interleukins	IL13
IL13	0.000634984	0.0352734	L6	-0.0137433	Group1_1	Interleukins	IL13
IL13	0.000511673	0.0786411	L4/6	-0.244771	Group1_1	Interleukins	IL13
IL13	0	0	ES	-1.20341	Group1_1	Interleukins	IL13
IL15	0.108876	5.63478	L5/6	1.87138	Group1_1	Interleukins	IL15
IL15	0.00596204	0.0911369	LS	-0.932134	Group1_1	Interleukins	IL15
IL15	0.0213426	1.14413	L4/5	-0.513147	Group1_1	Interleukins	IL15
IL15	0.0251997	2.04586	L6	-0.408075	Group1_1	Interleukins	IL15
IL15	0.0296193	1.86455	L2/3	-0.287677	Group1_1	Interleukins	IL15
IL15	0.00899997	0.476417	L5	-0.849377	Group1_1	Interleukins	IL15
IL15	0.0379577	0.326773	ES	-0.0605285	Group1_1	Interleukins	IL15
IL15	0.08348	5.77226	L4/6	1.17956	Group1_1	Interleukins	IL15
IL1A	0.000336746	0.0113921	LS	0.119298	Group1_1	Interleukins	IL1A
IL1A	0.000106765	0.0128413	L2/3	-0.30832	Group1_1	Interleukins	IL1A
IL1A	9.84116e-05	0.0173913	L5/6	-0.323851	Group1_1	Interleukins	IL1A
IL1A	6.37579e-05	0.0157282	L4/6	-0.388284	Group1_1	Interleukins	IL1A
IL1A	0	0	L5	-0.506833	Group1_1	Interleukins	IL1A
IL1A	0.001575	0.10613	L4/5	2.42166	Group1_1	Interleukins	IL1A
IL1A	0	0	ES	-0.506833	Group1_1	Interleukins	IL1A
IL1A	0	0	L6	-0.506833	Group1_1	Interleukins	IL1A
IL1B	0.000540756	0.0256825	L2/3	-0.41194	Group1_1	Interleukins	IL1B
IL1B	0.00633626	0.0341763	LS	2.4387	Group1_1	Interleukins	IL1B
IL1B	0.00121171	0.0802444	L4/5	-0.081916	Group1_1	Interleukins	IL1B
IL1B	0.000904765	0.0521739	L5/6	-0.232895	Group1_1	Interleukins	IL1B
IL1B	0.000778476	0.00742666	ES	-0.295012	Group1_1	Interleukins	IL1B
IL1B	0.000698071	0.0629129	L4/6	-0.334561	Group1_1	Interleukins	IL1B
IL1B	0	0	L5	-0.677922	Group1_1	Interleukins	IL1B
IL1B	0.000555985	0.0705467	L6	-0.404449	Group1_1	Interleukins	IL1B
IL6	3.72026e-05	0.0051365	L2/3	-0.318597	Group1_1	Interleukins	IL6
IL6	0.00188924	0.0113921	LS	2.47334	Group1_1	Interleukins	IL6
IL6	6.19117e-05	0.00258853	L4/5	-0.281348	Group1_1	Interleukins	IL6
IL6	0	0	ES	-0.374679	Group1_1	Interleukins	IL6
IL6	0	0	L4/6	-0.374679	Group1_1	Interleukins	IL6
IL6	0	0	L5	-0.374679	Group1_1	Interleukins	IL6
IL6	0	0	L5/6	-0.374679	Group1_1	Interleukins	IL6
IL6	0	0	L6	-0.374679	Group1_1	Interleukins	IL6
IL6ST	1.50559	13.944	LS	2.40042	Group4	Soluble or shed receptors or ligands	SGP130
IL6ST	0.269229	19.5414	L6	-0.841507	Group4	Soluble or shed receptors or ligands	SGP130
IL6ST	0.438847	3.66877	ES	-0.396743	Group4	Soluble or shed receptors or ligands	SGP130
IL6ST	0.576937	25.2696	L5/6	-0.034652	Group4	Soluble or shed receptors or ligands	SGP130
IL6ST	0.445073	23.9695	L2/3	-0.38042	Group4	Soluble or shed receptors or ligands	SGP130
IL6ST	0.547694	24.8473	L4/5	-0.111331	Group4	Soluble or shed receptors or ligands	SGP130
IL6ST	0.439339	27.2491	L4/6	-0.395453	Group4	Soluble or shed receptors or ligands	SGP130
IL6ST	0.498504	20.1048	L5	-0.240314	Group4	Soluble or shed receptors or ligands	SGP130
IL7	0.0671315	0.672135	LS	-1.77829	Group1_1	Interleukins	IL7
IL7	0.164552	10.5115	L6	0.886826	Group1_1	Interleukins	IL7
IL7	0.108703	5.62172	L5	-0.641014	Group1_1	Interleukins	IL7
IL7	0.169732	7.94783	L5/6	1.02853	Group1_1	Interleukins	IL7
IL7	0.167708	0.995173	ES	0.973169	Group1_1	Interleukins	IL7
IL7	0.144208	8.02322	L2/3	0.330273	Group1_1	Interleukins	IL7
IL7	0.129275	6.70688	L4/5	-0.0782387	Group1_1	Interleukins	IL7
IL7	0.10577	8.48537	L4/6	-0.72125	Group1_1	Interleukins	IL7
LAMA1	0.019224	1.09576	L5	-1.10674	Group5	Insoluble factor	Laminin
LAMA1	0.0404372	1.98261	L5/6	0.748936	Group5	Insoluble factor	Laminin
LAMA1	0.0427611	3.38624	L6	0.952228	Group5	Insoluble factor	Laminin
LAMA1	0.0386272	2.82321	L4/6	0.590596	Group5	Insoluble factor	Laminin
LAMA1	0.0336153	2.03149	L2/3	0.152168	Group5	Insoluble factor	Laminin
LAMA1	0.039343	0.24508	ES	0.65322	Group5	Insoluble factor	Laminin
LAMA1	0.0304909	1.71361	L4/5	-0.12114	Group5	Insoluble factor	Laminin
LAMA1	0.0105073	0.102529	LS	-1.86926	Group5	Insoluble factor	Laminin
LAMA2	1.88533	13.2343	ES	0.795369	Group5	Insoluble factor	Laminin
LAMA2	1.08008	34.4527	L4/6	0.0283774	Group5	Insoluble factor	Laminin
LAMA2	0.194691	9.3913	L5/6	-0.814944	Group5	Insoluble factor	Laminin
LAMA2	0.224958	13.4392	L6	-0.786115	Group5	Insoluble factor	Laminin
LAMA2	0.176085	7.05098	L5	-0.832666	Group5	Insoluble factor	Laminin
LAMA2	1.42875	27.3452	L4/5	0.360487	Group5	Insoluble factor	Laminin
LAMA2	0.321192	2.49487	LS	-0.694453	Group5	Insoluble factor	Laminin
LAMA2	3.09119	49.5236	L2/3	1.94395	Group5	Insoluble factor	Laminin
LAMA3	0.0999083	6.65691	L2/3	0.538023	Group5	Insoluble factor	Laminin
LAMA3	0.0275664	0.250627	LS	-1.19945	Group5	Insoluble factor	Laminin
LAMA3	0.126176	6.75865	L4/5	1.16891	Group5	Insoluble factor	Laminin
LAMA3	0.142667	1.08429	ES	1.56498	Group5	Insoluble factor	Laminin
LAMA3	0.0774907	6.26769	L4/6	-0.000391208	Group5	Insoluble factor	Laminin
LAMA3	0.0453762	2.52501	L5	-0.7717	Group5	Insoluble factor	Laminin
LAMA3	0.0467885	2.93913	L5/6	-0.73778	Group5	Insoluble factor	Laminin
LAMA3	0.0540826	4.40917	L6	-0.562594	Group5	Insoluble factor	Laminin
LAMA4	0.119955	1.11643	LS	-0.516074	Group5	Insoluble factor	Laminin
LAMA4	1.46602	45.4321	L6	2.41778	Group5	Insoluble factor	Laminin
LAMA4	0.0373376	2.23916	L5	-0.696145	Group5	Insoluble factor	Laminin
LAMA4	0.221388	11.1304	L5/6	-0.294993	Group5	Insoluble factor	Laminin
LAMA4	0.229897	1.72299	ES	-0.276446	Group5	Insoluble factor	Laminin
LAMA4	0.149818	9.95968	L2/3	-0.450985	Group5	Insoluble factor	Laminin
LAMA4	0.360332	16.155	L4/5	0.00784725	Group5	Insoluble factor	Laminin
LAMA4	0.269105	17.1909	L4/6	-0.190989	Group5	Insoluble factor	Laminin
LAMA5	0.113536	0.899977	LS	-1.27233	Group5	Insoluble factor	Laminin
LAMA5	0.209769	12.3327	L2/3	0.24631	Group5	Insoluble factor	Laminin
LAMA5	0.120282	6.34783	L5/6	-1.16588	Group5	Insoluble factor	Laminin
LAMA5	0.160945	11.8276	L4/6	-0.524183	Group5	Insoluble factor	Laminin
LAMA5	0.176436	7.86089	L5	-0.279714	Group5	Insoluble factor	Laminin
LAMA5	0.296067	14.8711	L4/5	1.60818	Group5	Insoluble factor	Laminin
LAMA5	0.249032	2.23543	ES	0.865918	Group5	Insoluble factor	Laminin
LAMA5	0.227219	16.1905	L6	0.521691	Group5	Insoluble factor	Laminin
LAMB1	0.896483	40.3061	L2/3	1.70454	Group5	Insoluble factor	Laminin
LAMB1	0.183397	1.65186	LS	-0.680585	Group5	Insoluble factor	Laminin
LAMB1	0.242508	13.0539	L4/5	-0.482872	Group5	Insoluble factor	Laminin
LAMB1	0.0646908	4.22609	L5/6	-1.07763	Group5	Insoluble factor	Laminin
LAMB1	0.698701	6.25325	ES	1.043	Group5	Insoluble factor	Laminin
LAMB1	0.491065	30.1824	L4/6	0.3485	Group5	Insoluble factor	Laminin
LAMB1	0.0870488	5.00238	L5	-1.00285	Group5	Insoluble factor	Laminin
LAMB1	0.431092	28.7831	L6	0.147903	Group5	Insoluble factor	Laminin
LAMB2	0.029698	0.273411	LS	0.452562	Group5	Insoluble factor	Laminin
LAMB2	0.0156547	0.747826	L5/6	-0.72918	Group5	Insoluble factor	Laminin
LAMB2	0.0134826	0.77818	L2/3	-0.911968	Group5	Insoluble factor	Laminin
LAMB2	0.0454773	1.28633	L5	1.78039	Group5	Insoluble factor	Laminin
LAMB2	0.017543	0.709257	L4/5	-0.570282	Group5	Insoluble factor	Laminin
LAMB2	0.0135245	1.16402	L6	-0.908436	Group5	Insoluble factor	Laminin
LAMB2	0.0224685	1.36835	L4/6	-0.155803	Group5	Insoluble factor	Laminin
LAMB2	0.0367112	0.42332	ES	1.04272	Group5	Insoluble factor	Laminin
LAMB3	0.0247366	1.70435	L5/6	-0.632939	Group5	Insoluble factor	Laminin
LAMB3	0.0929779	0.979722	LS	1.50163	Group5	Insoluble factor	Laminin
LAMB3	0.094315	4.98033	L4/5	1.54346	Group5	Insoluble factor	Laminin
LAMB3	0.0254575	1.55203	L6	-0.610387	Group5	Insoluble factor	Laminin
LAMB3	0.0357464	2.28831	L2/3	-0.288554	Group5	Insoluble factor	Laminin
LAMB3	0.0063539	0.428776	L5	-1.20794	Group5	Insoluble factor	Laminin
LAMB3	0.0394996	0.35648	ES	-0.171154	Group5	Insoluble factor	Laminin
LAMB3	0.040684	3.72759	L4/6	-0.134108	Group5	Insoluble factor	Laminin
LAMB4	0.0368158	1.83268	L4/5	0.107888	Group5	Insoluble factor	Laminin
LAMB4	0.0343962	2.12651	L2/3	-0.0568386	Group5	Insoluble factor	Laminin
LAMB4	0.00853198	0.0683527	LS	-1.81762	Group5	Insoluble factor	Laminin
LAMB4	0.0301173	1.66957	L5/6	-0.348137	Group5	Insoluble factor	Laminin
LAMB4	0.060271	0.46788	ES	1.70467	Group5	Insoluble factor	Laminin
LAMB4	0.0427541	2.6455	L6	0.512154	Group5	Insoluble factor	Laminin
LAMB4	0.0280217	2.13904	L4/6	-0.490802	Group5	Insoluble factor	Laminin
LAMB4	0.0409405	1.19104	L5	0.388688	Group5	Insoluble factor	Laminin
LAMC1	0.591324	27.0294	L4/5	0.447189	Group5	Insoluble factor	Laminin
LAMC1	0.727765	31.5652	L5/6	1.26876	Group5	Insoluble factor	Laminin
LAMC1	0.567126	32.9806	L6	0.30148	Group5	Insoluble factor	Laminin
LAMC1	0.563175	29.6993	L2/3	0.277692	Group5	Insoluble factor	Laminin
LAMC1	0.162853	1.46958	LS	-2.13282	Group5	Insoluble factor	Laminin
LAMC1	0.49366	4.52284	ES	-0.140887	Group5	Insoluble factor	Laminin
LAMC1	0.436218	17.2463	L5	-0.486769	Group5	Insoluble factor	Laminin
LAMC1	0.594341	34.7672	L4/6	0.465356	Group5	Insoluble factor	Laminin
LAMC2	0.00406134	0.0455685	LS	-0.846081	Group5	Insoluble factor	Laminin
LAMC2	0.017777	1.23457	L6	0.934413	Group5	Insoluble factor	Laminin
LAMC2	0.00677917	0.524059	L5	-0.493267	Group5	Insoluble factor	Laminin
LAMC2	0.00770158	0.486957	L5/6	-0.373525	Group5	Insoluble factor	Laminin
LAMC2	0.0267267	0.185667	ES	2.09622	Group5	Insoluble factor	Laminin
LAMC2	0.0082269	0.585561	L2/3	-0.30533	Group5	Insoluble factor	Laminin
LAMC2	0.00576266	0.344274	L4/5	-0.625224	Group5	Insoluble factor	Laminin
LAMC2	0.0075962	0.495439	L4/6	-0.387204	Group5	Insoluble factor	Laminin
LAMC3	0.0434721	2.47204	L4/5	-0.0613946	Group5	Insoluble factor	Laminin
LAMC3	0.0872104	0.475306	ES	1.26095	Group5	Insoluble factor	Laminin
LAMC3	0.0265373	1.6257	L2/3	-0.57339	Group5	Insoluble factor	Laminin
LAMC3	0.0150085	0.170882	LS	-0.921942	Group5	Insoluble factor	Laminin
LAMC3	0.105661	5.70435	L5/6	1.81878	Group5	Insoluble factor	Laminin
LAMC3	0.0343219	1.65785	L6	-0.338035	Group5	Insoluble factor	Laminin
LAMC3	0.033418	2.04467	L4/6	-0.365364	Group5	Insoluble factor	Laminin
LAMC3	0.0183934	1.00048	L5	-0.819607	Group5	Insoluble factor	Laminin
MIF	0.0502994	2.72098	L4/6	-0.300163	Group1_3	other inflammatory factors	MIF
MIF	0.00493851	0.333492	L5	-0.564624	Group1_3	other inflammatory factors	MIF
MIF	0.0233746	0.24508	ES	-0.457139	Group1_3	other inflammatory factors	MIF
MIF	0.0433249	2.47323	L2/3	-0.340825	Group1_3	other inflammatory factors	MIF
MIF	0.0780245	3.28042	L6	-0.138522	Group1_3	other inflammatory factors	MIF
MIF	0.0510437	2.41739	L5/6	-0.295824	Group1_3	other inflammatory factors	MIF
MIF	0.522997	4.57963	LS	2.45574	Group1_3	other inflammatory factors	MIF
MIF	0.0402693	1.89998	L4/5	-0.35864	Group1_3	other inflammatory factors	MIF
MMP1	0.00189416	0.108718	L4/5	0.0415995	Group3	Proteases and regulators	MMP-1
MMP1	0.00487933	0.0297066	ES	2.0199	Group3	Proteases and regulators	MMP-1
MMP1	0.00112008	0.104348	L5/6	-0.471389	Group3	Proteases and regulators	MMP-1
MMP1	0.000604974	0.0476417	L5	-0.812758	Group3	Proteases and regulators	MMP-1
MMP1	0.00182395	0.128413	L2/3	-0.00492629	Group3	Proteases and regulators	MMP-1
MMP1	0.00289195	0.246914	L6	0.702848	Group3	Proteases and regulators	MMP-1
MMP1	0.00143665	0.125826	L4/6	-0.261598	Group3	Proteases and regulators	MMP-1
MMP1	0	0	LS	-1.21368	Group3	Proteases and regulators	MMP-1
MMP10	0	0	L6	-0.353553	Group3	Proteases and regulators	MMp-10
MMP10	0	0	ES	-0.353553	Group3	Proteases and regulators	MMp-10
MMP10	0	0	L5/6	-0.353553	Group3	Proteases and regulators	MMp-10
MMP10	0	0	L5	-0.353553	Group3	Proteases and regulators	MMp-10
MMP10	0	0	L4/6	-0.353553	Group3	Proteases and regulators	MMp-10
MMP10	0	0	L2/3	-0.353553	Group3	Proteases and regulators	MMp-10
MMP10	0.000290194	0.00258853	L4/5	2.47487	Group3	Proteases and regulators	MMp-10
MMP10	0	0	LS	-0.353553	Group3	Proteases and regulators	MMp-10
MMP12	0.000750889	0.0462285	L2/3	1.42774	Group3	Proteases and regulators	MMP-12
MMP12	0.000784473	0.0388279	L4/5	1.52748	Group3	Proteases and regulators	MMP-12
MMP12	0.000348114	0.0393205	L4/6	0.231592	Group3	Proteases and regulators	MMP-12
MMP12	0	0	L6	-0.802225	Group3	Proteases and regulators	MMP-12
MMP12	0	0	LS	-0.802225	Group3	Proteases and regulators	MMP-12
MMP12	0	0	ES	-0.802225	Group3	Proteases and regulators	MMP-12
MMP12	0.00027757	0.0347826	L5/6	0.022092	Group3	Proteases and regulators	MMP-12
MMP12	0	0	L5	-0.802225	Group3	Proteases and regulators	MMP-12
MMP13	0.000400317	0.0476417	L5	0.843097	Group3	Proteases and regulators	MMP-13
MMP13	0	0	L5/6	-0.912963	Group3	Proteases and regulators	MMP-13
MMP13	0.000166743	0.0128413	L2/3	-0.181515	Group3	Proteases and regulators	MMP-13
MMP13	0	0	L6	-0.912963	Group3	Proteases and regulators	MMP-13
MMP13	0	0	L4/6	-0.912963	Group3	Proteases and regulators	MMP-13
MMP13	0.000304033	0.0113921	LS	0.42073	Group3	Proteases and regulators	MMP-13
MMP13	0.000636389	0.00742666	ES	1.87867	Group3	Proteases and regulators	MMP-13
MMP13	0.000157493	0.0103541	L4/5	-0.222092	Group3	Proteases and regulators	MMP-13
MMP14	0.00145528	0.0950253	L2/3	-0.734459	Group3	Proteases and regulators	MMP-14
MMP14	0.0110754	0.21164	L6	1.47624	Group3	Proteases and regulators	MMP-14
MMP14	0.000885711	0.0521739	L5/6	-0.865345	Group3	Proteases and regulators	MMP-14
MMP14	0.0113507	0.0594133	ES	1.53949	Group3	Proteases and regulators	MMP-14
MMP14	0.00300389	0.0476417	L5	-0.37859	Group3	Proteases and regulators	MMP-14
MMP14	0.00596092	0.0569606	LS	0.300933	Group3	Proteases and regulators	MMP-14
MMP14	0.00229901	0.204467	L4/6	-0.540571	Group3	Proteases and regulators	MMP-14
MMP14	0.00118008	0.0569476	L4/5	-0.797699	Group3	Proteases and regulators	MMP-14
MMP3	0.000379147	0.0103541	L4/5	-0.565793	Group3	Proteases and regulators	MMP-3
MMP3	0.00031232	0.0352734	L6	-0.5977	Group3	Proteases and regulators	MMP-3
MMP3	0.000102166	0.00770475	L2/3	-0.69804	Group3	Proteases and regulators	MMP-3
MMP3	0	0	L5/6	-0.746819	Group3	Proteases and regulators	MMP-3
MMP3	0.00430955	0.02228	ES	1.31081	Group3	Proteases and regulators	MMP-3
MMP3	0.00516004	0.0683527	LS	1.71688	Group3	Proteases and regulators	MMP-3
MMP3	0.00219692	0.142925	L5	0.302114	Group3	Proteases and regulators	MMP-3
MMP3	5.3143e-05	0.00786411	L4/6	-0.721446	Group3	Proteases and regulators	MMP-3
NGF	0.010134	0.428776	L5	-0.355527	Group2	Growth factor and regulators	NGF
NGF	0.0116904	0.762818	L4/6	-0.140753	Group2	Growth factor and regulators	NGF
NGF	0.011933	0.952381	L6	-0.107268	Group2	Growth factor and regulators	NGF
NGF	0.00465519	0.30819	L2/3	-1.1116	Group2	Growth factor and regulators	NGF
NGF	0.0181394	1.04348	L5/6	0.749208	Group2	Growth factor and regulators	NGF
NGF	0.00542331	0.339097	L4/5	-1.0056	Group2	Growth factor and regulators	NGF
NGF	0.012445	0.136705	LS	-0.0366175	Group2	Growth factor and regulators	NGF
NGF	0.0272624	0.15596	ES	2.00817	Group2	Growth factor and regulators	NGF
NRG1	12.3733	77.3565	L5/6	0.307421	Group2	Growth factor and regulators	Heregulin
NRG1	5.60028	25.2358	ES	-0.552166	Group2	Growth factor and regulators	Heregulin
NRG1	2.27691	27.9181	L5	-0.973949	Group2	Growth factor and regulators	Heregulin
NRG1	1.63029	11.4605	LS	-1.05601	Group2	Growth factor and regulators	Heregulin
NRG1	14.0137	87.7666	L4/5	0.515621	Group2	Growth factor and regulators	Heregulin
NRG1	24.9552	96.3316	L6	1.90424	Group2	Growth factor and regulators	Heregulin
NRG1	13.8166	88.1724	L4/6	0.490595	Group2	Growth factor and regulators	Heregulin
NRG1	4.94169	53.7946	L2/3	-0.63575	Group2	Growth factor and regulators	Heregulin
PIGF	0.207525	16.1293	L4/6	0.769646	Group2	Growth factor and regulators	PIGF
PIGF	0.180307	10.6777	L4/5	-0.203413	Group2	Growth factor and regulators	PIGF
PIGF	0.191238	9.86184	L5	0.187362	Group2	Growth factor and regulators	PIGF
PIGF	0.146613	1.27592	LS	-1.40804	Group2	Growth factor and regulators	PIGF
PIGF	0.144872	1.29967	ES	-1.47029	Group2	Growth factor and regulators	PIGF
PIGF	0.224322	17.425	L6	1.37017	Group2	Growth factor and regulators	PIGF
PIGF	0.199664	12.087	L5/6	0.488611	Group2	Growth factor and regulators	PIGF
PIGF	0.193436	12.6563	L2/3	0.265952	Group2	Growth factor and regulators	PIGF
PLAT	0.0302009	1.93389	L2/3	0.505876	Group3	Proteases and regulators	tPA
PLAT	0.0354014	2.68078	L6	1.22017	Group3	Proteases and regulators	tPA
PLAT	0.0333449	1.38161	L5	0.937713	Group3	Proteases and regulators	tPA
PLAT	0.0182208	1.04348	L5/6	-1.1396	Group3	Proteases and regulators	tPA
PLAT	0.0205697	1.69865	L4/6	-0.816973	Group3	Proteases and regulators	tPA
PLAT	0.0317262	0.237653	ES	0.715387	Group3	Proteases and regulators	tPA
PLAT	0.0164928	0.182274	LS	-1.37694	Group3	Proteases and regulators	tPA
PLAT	0.0261855	1.50652	L4/5	-0.0456359	Group3	Proteases and regulators	tPA
PLAU	0.00125779	0.0695652	L5/6	-1.2651	Group3	Proteases and regulators	uPA
PLAU	0.00546187	0.102529	LS	2.12601	Group3	Proteases and regulators	uPA
PLAU	0.00290728	0.173431	L4/5	0.0654136	Group3	Proteases and regulators	uPA
PLAU	0.00320909	0.238209	L5	0.308859	Group3	Proteases and regulators	uPA
PLAU	0.00303072	0.141554	L4/6	0.164982	Group3	Proteases and regulators	uPA
PLAU	0.00206327	0.176367	L6	-0.61538	Group3	Proteases and regulators	uPA
PLAU	0.00211434	0.14639	L2/3	-0.57419	Group3	Proteases and regulators	uPA
PLAU	0.0025651	0.02228	ES	-0.210593	Group3	Proteases and regulators	uPA
SERPINB2	0.00661928	0.413488	L2/3	-0.512005	Group3	Proteases and regulators	PAI-2
SERPINB2	0.00518385	0.377477	L4/6	-0.750666	Group3	Proteases and regulators	PAI-2
SERPINB2	0.0228913	1.58261	L5/6	2.19346	Group3	Proteases and regulators	PAI-2
SERPINB2	0.00824984	0.599647	L6	-0.240901	Group3	Proteases and regulators	PAI-2
SERPINB2	0.00887504	0.49182	L4/5	-0.136951	Group3	Proteases and regulators	PAI-2
SERPINB2	0.00337183	0.0227842	LS	-1.05194	Group3	Proteases and regulators	PAI-2
SERPINB2	0.0121987	1.00048	L5	0.41565	Group3	Proteases and regulators	PAI-2
SERPINB2	0.0102001	0.0594133	ES	0.0833512	Group3	Proteases and regulators	PAI-2
SERPINE1	0.0260033	1.22249	L2/3	0.934477	Group3	Proteases and regulators	PAI-1
SERPINE1	0.0175233	1.41093	L6	0.0133293	Group3	Proteases and regulators	PAI-1
SERPINE1	0.0139479	1.07738	L4/6	-0.375048	Group3	Proteases and regulators	PAI-1
SERPINE1	0.0244754	0.714626	L5	0.76851	Group3	Proteases and regulators	PAI-1
SERPINE1	0.00806756	0.417391	L5/6	-1.0138	Group3	Proteases and regulators	PAI-1
SERPINE1	0.00723067	0.385691	L4/5	-1.10471	Group3	Proteases and regulators	PAI-1
SERPINE1	0.00999816	0.0797448	LS	-0.804087	Group3	Proteases and regulators	PAI-1
SERPINE1	0.0319582	0.252506	ES	1.58132	Group3	Proteases and regulators	PAI-1
TIMP1	0.0409358	0.455685	LS	2.01531	Group3	Proteases and regulators	TIMP-1
TIMP1	0.0209448	1.41093	L6	-0.109018	Group3	Proteases and regulators	TIMP-1
TIMP1	0.0113446	0.591304	L5/6	-1.12918	Group3	Proteases and regulators	TIMP-1
TIMP1	0.0172512	0.428776	L5	-0.501517	Group3	Proteases and regulators	TIMP-1
TIMP1	0.0233438	1.31238	L2/3	0.145909	Group3	Proteases and regulators	TIMP-1
TIMP1	0.0182852	1.58855	L4/6	-0.39164	Group3	Proteases and regulators	TIMP-1
TIMP1	0.0144656	0.797267	L4/5	-0.797537	Group3	Proteases and regulators	TIMP-1
TIMP1	0.029195	0.31192	ES	0.767677	Group3	Proteases and regulators	TIMP-1
TIMP2	0.163399	9.62963	L6	-0.777098	Group3	Proteases and regulators	TIMP-2
TIMP2	0.321169	18.5042	L4/6	-0.387154	Group3	Proteases and regulators	TIMP-2
TIMP2	0.231522	12.9157	L2/3	-0.608725	Group3	Proteases and regulators	TIMP-2
TIMP2	0.160624	6.74783	L5/6	-0.783958	Group3	Proteases and regulators	TIMP-2
TIMP2	0.480398	21.7074	L4/5	0.00639562	Group3	Proteases and regulators	TIMP-2
TIMP2	0.930418	28.2515	L5	1.11867	Group3	Proteases and regulators	TIMP-2
TIMP2	1.26172	10.5035	LS	1.93752	Group3	Proteases and regulators	TIMP-2
TIMP2	0.27323	2.21315	ES	-0.505641	Group3	Proteases and regulators	TIMP-2
TNFRSF10C	0.00198124	0.0113921	LS	1.33649	Group4	Soluble or shed receptors or ligands	TRAIL-R3
TNFRSF10C	0	0	L5	-1.57478	Group4	Soluble or shed receptors or ligands	TRAIL-R3
TNFRSF10C	0.000340904	0.0352734	L6	-1.07385	Group4	Soluble or shed receptors or ligands	TRAIL-R3
TNFRSF10C	0.00110677	0.13369	L4/6	0.0515289	Group4	Soluble or shed receptors or ligands	TRAIL-R3
TNFRSF10C	0.0010416	0.0869565	L5/6	-0.0442312	Group4	Soluble or shed receptors or ligands	TRAIL-R3
TNFRSF10C	0.00186724	0.105298	L2/3	1.16898	Group4	Soluble or shed receptors or ligands	TRAIL-R3
TNFRSF10C	0.000902546	0.0148533	ES	-0.248563	Group4	Soluble or shed receptors or ligands	TRAIL-R3
TNFRSF10C	0.00133333	0.0750673	L4/5	0.384433	Group4	Soluble or shed receptors or ligands	TRAIL-R3
TNFRSF11B	0.00471893	0.495439	L4/6	-0.142128	Group4	Soluble or shed receptors or ligands	OPG
TNFRSF11B	0.0103067	0.0965466	ES	1.37994	Group4	Soluble or shed receptors or ligands	OPG
TNFRSF11B	0.000927434	0.0952835	L5	-1.17491	Group4	Soluble or shed receptors or ligands	OPG
TNFRSF11B	0.00398982	0.599647	L6	-0.340734	Group4	Soluble or shed receptors or ligands	OPG
TNFRSF11B	0.00509903	0.287327	L4/5	-0.0385919	Group4	Soluble or shed receptors or ligands	OPG
TNFRSF11B	0.00808444	0.452174	L5/6	0.77462	Group4	Soluble or shed receptors or ligands	OPG
TNFRSF11B	0.0087993	0.472558	L2/3	0.969346	Group4	Soluble or shed receptors or ligands	OPG
TNFRSF11B	0	0	LS	-1.42754	Group4	Soluble or shed receptors or ligands	OPG
TNFRSF1A	0.00972095	0.571701	L5	-1.18843	Group4	Soluble or shed receptors or ligands	sTNFRI
TNFRSF1A	0.0234238	0.991304	L5/6	-0.919973	Group4	Soluble or shed receptors or ligands	sTNFRI
TNFRSF1A	0.0225362	2.18695	L6	-0.93736	Group4	Soluble or shed receptors or ligands	sTNFRI
TNFRSF1A	0.076307	0.797448	LS	0.116076	Group4	Soluble or shed receptors or ligands	sTNFRI
TNFRSF1A	0.0907385	4.30731	L4/5	0.398807	Group4	Soluble or shed receptors or ligands	sTNFRI
TNFRSF1A	0.125521	7.25274	L2/3	1.08024	Group4	Soluble or shed receptors or ligands	sTNFRI
TNFRSF1A	0.063629	5.30041	L4/6	-0.132302	Group4	Soluble or shed receptors or ligands	sTNFRI
TNFRSF1A	0.151181	1.44077	ES	1.58294	Group4	Soluble or shed receptors or ligands	sTNFRI
TNFRSF1B	0.0174674	0.125313	LS	0.91161	Group4	Soluble or shed receptors or ligands	sTNFRII
TNFRSF1B	0.0174425	0.987654	L6	0.907821	Group4	Soluble or shed receptors or ligands	sTNFRII
TNFRSF1B	0.00137109	0.0952835	L5	-1.54622	Group4	Soluble or shed receptors or ligands	sTNFRII
TNFRSF1B	0.0103441	0.521739	L5/6	-0.176076	Group4	Soluble or shed receptors or ligands	sTNFRII
TNFRSF1B	0.00678697	0.354419	L2/3	-0.719237	Group4	Soluble or shed receptors or ligands	sTNFRII
TNFRSF1B	0.0111934	0.581944	L4/6	-0.0463935	Group4	Soluble or shed receptors or ligands	sTNFRII
TNFRSF1B	0.0205238	0.15596	ES	1.37831	Group4	Soluble or shed receptors or ligands	sTNFRII
TNFRSF1B	0.00684868	0.385691	L4/5	-0.709816	Group4	Soluble or shed receptors or ligands	sTNFRII
VEGFA	0.128718	1.10657	ES	-0.0808168	Group2	Growth factor and regulators	VEGF
VEGFA	0.115523	8.43034	L6	-0.278024	Group2	Growth factor and regulators	VEGF
VEGFA	0.105537	4.09719	L5	-0.427269	Group2	Growth factor and regulators	VEGF
VEGFA	0.286142	2.81385	LS	2.27204	Group2	Growth factor and regulators	VEGF
VEGFA	0.108204	7.65178	L4/6	-0.387418	Group2	Growth factor and regulators	VEGF
VEGFA	0.160578	8.62756	L4/5	0.395369	Group2	Growth factor and regulators	VEGF
VEGFA	0.0658737	3.51304	L5/6	-1.02008	Group2	Growth factor and regulators	VEGF
VEGFA	0.102424	6.49254	L2/3	-0.473802	Group2	Growth factor and regulators	VEGF
